# Supplementary material for: Identifying target ion channel-related genes to construct a diagnosis model for insulinoma
Source: Front Genet. 2023 Sep 12;14:1181307. doi: 10.3389/fgene.2023.1181307 (PMC10523017; doi:10.3389/fgene.2023.1181307)
Supplement: Supplementary file 1 [file DataSheet3.zip › rawdata and work sheet/GPL20945.txt]

ID	GENE ID	ORF	GB_ACC
1	2	A2M	NM_000014
2	9	NAT1	NM_000662
3	10	NAT2	NM_000015
4	12	SERPINA3	NM_001085
5	13	AADAC	NM_001086
6	14	AAMP	NM_001087
7	15	AANAT	NM_001088
8	16	AARS	NM_001605
9	18	ABAT	NM_000663
10	18	ABAT	AF237813
11	18	ABAT	AF237813
12	19	ABCA1	NM_005502
13	20	ABCA2	AF178941
14	21	ABCA3	NM_001089
15	22	ABCB7	NM_004299
16	23	ABCF1	AF027302
17	24	ABCA4	NM_000350
18	25	ABL1	NM_005157
19	26	ABP1	NM_001091
20	27	ABL2	AK025877
21	27	ABL2	NM_007314
22	28	ABO	NM_020469
23	28	ABO	U15197
24	29	ABR	U01147
25	31	ACACA	BC031485
26	33	ACADL	NM_001608
27	34	ACADM	NM_000016
28	35	ACADS	NM_000017
29	36	ACADSB	NM_001609
30	37	ACADVL	NM_000018
31	38	ACAT1	NM_000019
32	39	ACAT2	NM_005891
33	40	ACCN1	NM_001094
34	41	ACCN2	NM_020039
35	43	ACHE	NM_015831
36	47	ACLY	NM_001096
37	48	ACO1	M58510
38	49	ACR	NM_001097
39	51	ACOX1	NM_004035
40	52	ACP1	NM_004300
41	53	ACP2	NM_001610
42	54	ACP5	NM_001611
43	55	ACPP	NM_001099
44	56	ACRV1	NM_001612
45	71	ACTG1	NM_001614
46	72	ACTG2	NM_001615
47	81	ACTN4	AK023756
48	81	ACTN4	NM_004924
49	86	ACTL6A	AB061315
50	86	ACTL6A	NM_004301
51	87	ACTN1	NM_001102
52	87	ACTN1	AK022224
53	88	ACTN2	NM_001103
54	89	ACTN3	NM_001104
55	90	ACVR1	NM_001105
56	91	ACVR1B	NM_004302
57	91	ACVR1B	AL117643
58	92	ACVR2A	NM_001616
59	93	ACVR2B	NM_001106
60	94	ACVRL1	NM_000020
61	95	ACY1	NM_000666
62	97	ACYP1	NM_001107
63	100	ADA	NM_000022
64	101	ADAM8	NM_001109
65	102	ADAM10	AF147388
66	102	ADAM10	AF090948
67	102	ADAM10	NM_001110
68	103	ADAR	NM_001111
69	104	ADARB1	NM_015833
70	104	ADARB1	AK027227
71	105	ADARB2	NM_018702
72	107	ADCY1	AK024415
73	107	ADCY1	L05500
74	108	ADCY2	AB028983
75	109	ADCY3	NM_004036
76	111	ADCY5	U65473
77	112	ADCY6	AF250226
78	112	ADCY6	AK024915
79	113	ADCY7	NM_001114
80	114	ADCY8	NM_001115
81	115	ADCY9	NM_001116
82	116	ADCYAP1	NM_001117
83	117	ADCYAP1R1	NM_001118
84	118	ADD1	NM_014189
85	119	ADD2	NM_017488
86	120	ADD3	NM_016824
87	123	PLIN2	NM_001122
88	124	ADH1A	NM_000667
89	125	ADH1B	AF153821
90	127	ADH4	NM_000670
91	128	ADH5	NM_000671
92	131	ADH7	NM_000673
93	132	ADK	AK000964
94	132	ADK	NM_006721
95	133	ADM	NM_001124
96	134	ADORA1	NM_000674
97	135	ADORA2A	AF085944
98	135	ADORA2A	NM_000675
99	136	ADORA2B	NM_000676
100	140	ADORA3	NM_000677
101	141	ADPRH	NM_001125
102	142	PARP1	NM_001618
103	143	PARP4	NM_006437
104	146	ADRA1D	NM_000678
105	147	ADRA1B	NM_000679
106	148	ADRA1A	NM_000680
107	150	ADRA2A	NM_000681
108	151	ADRA2B	NM_000682
109	152	ADRA2C	NM_000683
110	153	ADRB1	AF272890
111	153	ADRB1	NM_000684
112	154	ADRB2	NM_000024
113	155	ADRB3	NM_000025
114	156	ADRBK1	NM_001619
115	157	ADRBK2	NM_005160
116	158	ADSL	NM_000026
117	159	ADSS	NM_001126
118	161	AP2A2	AB020706
119	162	AP1B1	NM_001127
120	163	AP2B1	NM_001282
121	163	AP2B1	AK024900
122	164	AP1G1	AK025020
123	165	AEBP1	NM_001129
124	165	AEBP1	AK025276
125	166	AES	NM_001130
126	167	CRISP1	NM_001131
127	172	AFG3L1	AJ001495
128	173	AFM	NM_001133
129	174	AFP	NM_001134
130	175	AGA	NM_000027
131	176	ACAN	NM_013227
132	177	AGER	AB036432
133	178	AGL	NM_000028
134	181	AGRP	NM_001138
135	182	JAG1	AK023793
136	182	JAG1	NM_000214
137	183	AGT	NM_000029
138	185	AGTR1	NM_000685
139	186	AGTR2	NM_000686
140	187	APLNR	NM_005161
141	190	NR0B1	NM_000475
142	191	AHCY	NM_000687
143	196	AHR	NM_001621
144	197	AHSG	NM_001622
145	199	AIF1	NM_004847
146	202	AIM1	U83115
147	202	AIM1	U52051
148	203	AK1	NM_000476
149	204	AK2	NM_013411
150	205	AK3L1	AK026966
151	205	AK3L1	H75678
152	207	AKT1	NM_005163
153	208	AKT2	NM_001626
154	210	ALAD	NM_000031
155	211	ALAS1	NM_000688
156	212	ALAS2	NM_000032
157	213	ALB	AF130077
158	214	ALCAM	AF086091
159	214	ALCAM	NM_001627
160	215	ABCD1	NM_000033
161	216	ALDH1A1	NM_000689
162	217	ALDH2	NM_000690
163	218	ALDH3A1	NM_000691
164	219	ALDH1B1	NM_000692
165	220	ALDH1A3	AF198444
166	220	ALDH1A3	NM_000693
167	221	ALDH3B1	NM_000694
168	221	ALDH3B1	AL137634
169	222	ALDH3B2	U56857
170	223	ALDH9A1	NM_000696
171	224	ALDH3A2	NM_000382
172	225	ABCD2	NM_005164
173	226	ALDOA	NM_000034
174	228	ALDOAP2	M21191
175	229	ALDOB	NM_000035
176	230	ALDOC	NM_005165
177	231	AKR1B1	BE799167
178	238	ALK	AB032363
179	239	ALOX12	NM_000697
180	240	ALOX5	NM_000698
181	240	ALOX5	AL110200
182	241	ALOX5AP	NM_001629
183	242	ALOX12B	NM_001139
184	244	ANXA8L2	NM_001630
185	245	ALOX12P2	AF020774
186	246	ALOX15	NM_001140
187	247	ALOX15B	NM_001141
188	248	ALPI	M31008
189	249	ALPL	AB012643
190	250	ALPP	NM_001632
191	251	ALPPL2	J04948
192	257	ALX3	NM_006492
193	258	AMBN	NM_016519
194	262	AMD1	NM_001634
195	266	AMELY	NM_001143
196	267	AMFR	NM_001144
197	268	AMH	NM_000479
198	269	AMHR2	AF172932
199	270	AMPD1	NM_000036
200	271	AMPD2	NM_004037
201	272	AMPD3	NM_000480
202	273	AMPH	NM_001635
203	274	BIN1	NM_004305
204	275	AMT	NM_000481
205	279	AMY2A	NM_000699
206	284	ANGPT1	NM_001146
207	285	ANGPT2	NM_001147
208	287	ANK2	AK021894
209	287	ANK2	NM_001029
210	287	ANK2	NM_001148
211	287	ANK2	AF131823
212	288	ANK3	AK001132
213	288	ANK3	NM_001149
214	288	ANK3	AJ227861
215	290	ANPEP	NM_001150
216	290	ANPEP	AF290544
217	291	SLC25A4	NM_001151
218	292	SLC25A5	L32786
219	292	SLC25A5	NM_001152
220	293	SLC25A6	AY007135
221	293	SLC25A6	AF076617
222	301	ANXA1	NM_000700
223	301	ANXA1	AK023330
224	302	ANXA2	NM_004039
225	302	ANXA2	BI769977
226	303	ANXA2P1	M62896
227	306	ANXA3	NM_005139
228	307	ANXA4	NM_001153
229	308	ANXA5	NM_001154
230	309	ANXA6	NM_001155
231	310	ANXA7	NM_004034
232	311	ANXA11	NM_001157
233	312	ANXA13	NM_004306
234	313	AOAH	AK026853
235	313	AOAH	NM_001637
236	314	AOC2	NM_009590
237	316	AOX1	NM_001159
238	317	APAF1	NM_013229
239	318	NUDT2	NM_001161
240	320	APBA1	NM_001163
241	321	APBA2	NM_005503
242	322	APBB1	NM_001164
243	324	APC	NM_000038
244	324	APC	S67789
245	324	APC	S56365
246	325	APCS	NM_001639
247	326	AIRE	NM_000383
248	328	APEX1	NM_001641
249	330	BIRC3	NM_001165
250	331	XIAP	NM_001167
251	332	BIRC5	AF086186
252	333	APLP1	NM_005166
253	334	APLP2	NM_001642
254	334	APLP2	AF086183
255	335	APOA1	NM_000039
256	336	APOA2	NM_001643
257	337	APOA4	NM_000482
258	338	APOB	NM_000384
259	338	APOB	X03324
260	338	APOB	K03175
261	339	APOBEC1	NM_001644
262	341	APOC1	NM_001645
263	343	AQP8	NM_001169
264	344	APOC2	NM_000483
265	345	APOC3	NM_000040
266	346	APOC4	NM_001646
267	347	APOD	NM_001647
268	348	APOE	NM_000041
269	350	APOH	NM_000042
270	351	APP	NM_000484
271	351	APP	AK027242
272	351	APP	M35675
273	351	APP	AF054991
274	353	APRT	NM_000485
275	354	KLK3	M21897
276	354	KLK3	M26663
277	354	KLK3	S75755
278	355	FAS	NM_000043
279	356	FASLG	NM_000639
280	357	SHROOM2	NM_001649
281	358	AQP1	NM_000385
282	359	AQP2	NM_000486
283	360	AQP3	NM_004925
284	361	AQP4	AK026728
285	362	AQP5	NM_001651
286	363	AQP6	NM_001652
287	363	AQP6	AL137716
288	364	AQP7	NM_001170
289	366	AQP9	AF016495
290	367	AR	L29496
291	368	ABCC6	NM_001171
292	369	ARAF	NM_001654
293	373	TRIM23	NM_001656
294	374	AREG	AK023449
295	374	AREG	NM_001657
296	375	ARF1	AK023803
297	375	ARF1	NM_001658
298	377	ARF3	NM_001659
299	378	ARF4	NM_001660
300	378	ARF4	AJ227882
301	379	ARL4D	NM_001661
302	381	ARF5	NM_001662
303	382	ARF6	NM_001663
304	383	ARG1	NM_000045
305	384	ARG2	NM_001172
306	387	RHOA	L25080
307	388	RHOB	NM_004040
308	388	RHOB	D16875
309	389	RHOC	AF085893
310	390	RND3	NM_005168
311	391	RHOG	NM_001665
312	392	ARHGAP1	NM_004308
313	392	ARHGAP1	AF086502
314	393	ARHGAP4	X78817
315	394	ARHGAP5	NM_001173
316	395	ARHGAP6	NM_001174
317	395	ARHGAP6	AL079282
318	395	ARHGAP6	AK027253
319	397	ARHGDIB	L20688
320	398	ARHGDIG	NM_001176
321	399	RHOH	NM_004310
322	399	RHOH	AK024909
323	400	ARL1	AK001489
324	400	ARL1	NM_001177
325	401	PHOX2A	NM_005169
326	402	ARL2	NM_001667
327	403	ARL3	NM_004311
328	403	ARL3	AF038193
329	405	ARNT	NM_001668
330	406	ARNTL	NM_001178
331	407	ARR3	NM_004312
332	408	ARRB1	NM_004041
333	409	ARRB2	NM_004313
334	410	ARSA	NM_000487
335	411	ARSB	AK026942
336	411	ARSB	NM_000046
337	412	STS	NM_000351
338	414	ARSD	NM_009589
339	415	ARSE	NM_000047
340	416	ARSF	NM_004042
341	417	ART1	NM_004314
342	419	ART3	NM_001179
343	420	ART4	AF290204
344	427	ASAH1	NM_004315
345	429	ASCL1	NM_004316
346	430	ASCL2	NM_005170
347	432	ASGR1	NM_001671
348	433	ASGR2	NM_001181
349	434	ASIP	NM_001672
350	435	ASL	NM_000048
351	439	ASNA1	NM_004317
352	440	ASNS	NM_001673
353	443	ASPA	NM_000049
354	444	ASPH	AF086211
355	444	ASPH	NM_004318
356	444	ASPH	NM_020164
357	445	ASS1	NM_000050
358	460	ASTN1	AF075054
359	460	ASTN1	AB006627
360	462	SERPINC1	NM_000488
361	463	ZFHX3	NM_006885
362	463	ZFHX3	AL359599
363	467	ATF3	NM_004024
364	468	ATF4	NM_001675
365	471	ATIC	NM_004044
366	472	ATM	NM_000051
367	473	RERE	AK024214
368	473	RERE	AK022404
369	473	RERE	NM_012102
370	474	ATOH1	NM_005172
371	475	ATOX1	NM_004045
372	476	ATP1A1	NM_000701
373	477	ATP1A2	NM_000702
374	479	ATP12A	NM_001676
375	480	ATP1A4	M16796
376	481	ATP1B1	AF075062
377	482	ATP1B2	NM_001678
378	483	ATP1B3	NM_001679
379	488	ATP2A2	NM_001681
380	489	ATP2A3	NM_005173
381	490	ATP2B1	NM_001682
382	491	ATP2B2	U15688
383	491	ATP2B2	NM_001683
384	492	ATP2B3	U57971
385	493	ATP2B4	NM_001684
386	495	ATP4A	NM_000704
387	496	ATP4B	NM_000705
388	498	ATP5A1	NM_004046
389	501	ALDH7A1	NM_001182
390	506	ATP5B	NM_001686
391	509	ATP5C1	NM_005174
392	513	ATP5D	NM_001687
393	514	ATP5E	NM_006886
394	515	ATP5F1	NM_001688
395	516	ATP5G1	NM_005175
396	517	ATP5G2	NM_005176
397	518	ATP5G3	NM_001689
398	521	ATP5I	NM_007100
399	522	ATP5J	NM_001685
400	523	ATP6V1A	NM_001690
401	525	ATP6V1B1	NM_001692
402	527	ATP6V0C	NM_001694
403	528	ATP6V1C1	NM_001695
404	529	ATP6V1E1	NM_001696
405	533	ATP6V0B	NM_004047
406	535	ATP6V0A1	AF085842
407	537	ATP6AP1	NM_001183
408	538	ATP7A	NM_000052
409	539	ATP5O	NM_001697
410	540	ATP7B	NM_000053
411	540	ATP7B	AK002066
412	545	ATR	AK024078
413	545	ATR	AK022009
414	545	ATR	NM_001184
415	546	ATRX	NM_000489
416	546	ATRX	L33813
417	546	ATRX	L33807
418	547	KIF1A	NM_004321
419	549	AUH	NM_001698
420	550	AUP1	NM_012103
421	551	AVP	NM_000490
422	552	AVPR1A	NM_000706
423	553	AVPR1B	NM_000707
424	554	AVPR2	NM_000054
425	558	AXL	NM_001699
426	563	AZGP1	AV697672
427	566	AZU1	X58794
428	567	B2M	AK022379
429	567	B2M	NM_004048
430	570	BAAT	NM_001701
431	571	BACH1	NM_001186
432	572	BAD	AK023420
433	572	BAD	U66879
434	573	BAG1	NM_004323
435	574	BAGE	NM_001187
436	575	BAI1	NM_001702
437	576	BAI2	NM_001703
438	577	BAI3	NM_001704
439	578	BAK1	BE886648
440	579	NKX3-2	NM_001189
441	580	BARD1	NM_000465
442	581	BAX	AL049301
443	581	BAX	NM_004324
444	582	BBS1	AK027243
445	586	BCAT1	AK025615
446	586	BCAT1	NM_005504
447	587	BCAT2	NM_001190
448	590	BCHE	NM_000055
449	593	BCKDHA	J04474
450	594	BCKDHB	NM_000056
451	596	BCL2	NM_000633
452	596	BCL2	AF086063
453	596	BCL2	AK022111
454	596	BCL2	AK024118
455	598	BCL2L1	NM_001191
456	599	BCL2L2	NM_004050
457	602	BCL3	NM_005178
458	607	BCL9	NM_004326
459	608	TNFRSF17	NM_001192
460	610	HCN2	AF065164
461	611	OPN1SW	NM_001708
462	613	BCR	X14677
463	613	BCR	X14675
464	617	BCS1L	NM_004328
465	622	BDH1	AF070619
466	622	BDH1	M93107
467	623	BDKRB1	NM_000710
468	624	BDKRB2	NM_000623
469	627	BDNF	AJ011602
470	627	BDNF	AJ011601
471	627	BDNF	NM_001709
472	627	BDNF	AJ011597
473	631	BFSP1	NM_001195
474	633	BGN	NM_001711
475	634	CEACAM1	NM_001712
476	634	CEACAM1	S74647
477	635	BHMT	NM_001713
478	636	BICD1	NM_001714
479	636	BICD1	AK023299
480	636	BICD1	AK023299
481	637	BID	NM_001196
482	637	BID	AK026026
483	638	BIK	NM_001197
484	639	PRDM1	NM_001198
485	640	BLK	NM_001715
486	641	BLM	AL110293
487	641	BLM	NM_000057
488	642	BLMH	NM_000386
489	643	CXCR5	NM_001716
490	644	BLVRA	NM_000712
491	645	BLVRB	NM_000713
492	646	BNC1	NM_001717
493	648	BMI1	NM_005180
494	649	BMP1	NM_006129
495	650	BMP2	NM_001200
496	651	BMP3	NM_001201
497	652	BMP4	NM_001202
498	653	BMP5	AK021486
499	653	BMP5	M60314
500	654	BMP6	NM_001718
501	655	BMP7	NM_001719
502	656	BMP8B	NM_001720
503	657	BMPR1A	NM_004329
504	658	BMPR1B	NM_001203
505	659	BMPR2	AK022012
506	659	BMPR2	NM_001204
507	660	BMX	NM_001721
508	661	POLR3D	NM_001722
509	662	BNIP1	NM_013979
510	663	BNIP2	NM_004330
511	665	BNIP3L	NM_004331
512	666	BOK	AF174487
513	667	DST	AL049215
514	667	DST	X75692
515	667	DST	NM_020388
516	667	DST	AB018271
517	667	DST	NM_001723
518	667	DST	AF119917
519	669	BPGM	NM_001724
520	670	BPHL	NM_004332
521	671	BPI	NM_001725
522	672	BRCA1	NM_007295
523	673	BRAF	AJ276310
524	673	BRAF	NM_004333
525	675	BRCA2	NM_000059
526	676	BRDT	NM_001726
527	678	ZFP36L2	NM_006887
528	680	BRS3	NM_001727
529	682	BSG	NM_001728
530	683	BST1	NM_004334
531	684	BST2	NM_004335
532	685	BTC	NM_001729
533	686	BTD	NM_000060
534	687	KLF9	NM_001206
535	688	KLF5	NM_001730
536	689	BTF3	X53280
537	689	BTF3	NM_001207
538	689	BTF3	X74070
539	694	BTG1	NM_001731
540	695	BTK	NM_000061
541	696	BTN1A1	NM_001732
542	699	BUB1	NM_004336
543	701	BUB1B	NM_001211
544	705	BYSL	NM_004053
545	706	TSPO	NM_000714
546	710	SERPING1	AF086318
547	710	SERPING1	NM_000062
548	711	C3orf51	AK021509
549	711	C3orf51	AB002376
550	712	C1QA	NM_015991
551	713	C1QB	X03084
552	715	C1R	NM_001733
553	716	C1S	NM_001734
554	717	C2	NM_000063
555	718	C3	NM_000064
556	719	C3AR1	NM_004054
557	720	C4A	NM_000592
558	722	C4BPA	NM_000715
559	725	C4BPB	NM_000716
560	726	CAPN5	NM_004055
561	727	C5	NM_001735
562	728	C5AR1	NM_001736
563	729	C6	J05063
564	729	C6	NM_000065
565	731	C8A	NM_000562
566	732	C8B	NM_000066
567	733	C8G	NM_000606
568	734	OSGIN2	NM_004337
569	735	C9	NM_001737
570	738	C11orf2	NM_013265
571	738	C11orf2	AK023941
572	740	MRPL49	NM_004927
573	741	ZNHIT2	NM_014205
574	744	MPPED2	NM_001584
575	745	C11orf9	NM_013279
576	746	C11orf10	NM_014206
577	747	DAGLA	AB014559
578	750	C16orf3	NM_001214
579	752	FMNL1	AJ008114
580	752	FMNL1	AJ008129
581	752	FMNL1	AJ008128
582	752	FMNL1	AJ008131
583	752	FMNL1	AJ008118
584	752	FMNL1	AJ008130
585	752	FMNL1	AJ008123
586	752	FMNL1	NM_005892
587	752	FMNL1	AJ008117
588	752	FMNL1	AJ008122
589	752	FMNL1	AJ008115
590	752	FMNL1	AJ008132
591	752	FMNL1	AJ008121
592	753	C18orf1	NM_004338
593	754	PTTG1IP	AF086503
594	754	PTTG1IP	AF149785
595	755	C21orf2	NM_004928
596	758	MPPED1	NM_001585
597	759	CA1	NM_001738
598	760	CA2	NM_000067
599	761	CA3	NM_005181
600	762	CA4	NM_000717
601	763	CA5A	NM_001739
602	765	CA6	NM_001215
603	766	CA7	NM_005182
604	767	CA8	NM_004056
605	768	CA9	NM_001216
606	770	CA11	NM_001217
607	771	CA12	NM_001218
608	771	CA12	AK022350
609	771	CA12	AK000158
610	773	CACNA1A	NM_000068
611	774	CACNA1B	NM_000718
612	775	CACNA1C	AK098681
613	775	CACNA1C	AK093746
614	775	CACNA1C	NM_000719
615	776	CACNA1D	AF088004
616	776	CACNA1D	NM_000720
617	777	CACNA1E	NM_000721
618	778	CACNA1F	NM_005183
619	779	CACNA1S	NM_000069
620	781	CACNA2D1	NM_000722
621	782	CACNB1	NM_000723
622	783	CACNB2	NM_000724
623	784	CACNB3	NM_000725
624	785	CACNB4	NM_000726
625	786	CACNG1	NM_000727
626	788	SLC25A20	NM_000387
627	790	CAD	NM_004341
628	793	CALB1	NM_004929
629	794	CALB2	NM_001740
630	795	S100G	NM_004057
631	796	CALCA	NM_001741
632	799	CALCR	NM_001742
633	800	CALD1	NM_004342
634	801	CALM1	NM_006888
635	801	CALM1	U16850
636	805	CALM2	NM_001743
637	805	CALM2	D16988
638	808	CALM3	BE900527
639	811	CALR	NM_004343
640	813	CALU	NM_001219
641	814	CAMK4	NM_001744
642	814	CAMK4	M86716
643	815	CAMK2A	NM_015981
644	816	CAMK2B	U23460
645	816	CAMK2B	AF131776
646	817	CAMK2D	AF071569
647	818	CAMK2G	AK026309
648	819	CAMLG	NM_001745
649	820	CAMP	NM_004345
650	821	CANX	L10284
651	822	CAPG	NM_001747
652	823	CAPN1	X04366
653	824	CAPN2	NM_001748
654	825	CAPN3	NM_000070
655	826	CAPNS1	NM_001749
656	827	CAPN6	NM_014289
657	828	CAPS	NM_004058
658	830	CAPZA2	NM_006136
659	831	CAST	AK026822
660	832	CAPZB	AK021935
661	833	CARS	AF288207
662	834	CASP1	NM_001223
663	835	CASP2	NM_001224
664	836	CASP3	NM_004346
665	837	CASP4	NM_001225
666	838	CASP5	NM_004347
667	839	CASP6	NM_001226
668	840	CASP7	NM_001227
669	841	CASP8	NM_001228
670	842	CASP9	NM_001229
671	843	CASP10	NM_001230
672	844	CASQ1	NM_001231
673	845	CASQ2	NM_001232
674	846	CASR	NM_000388
675	847	CAT	NM_001752
676	858	CAV2	NM_001233
677	858	CAV2	AK024513
678	859	CAV3	NM_001234
679	860	RUNX2	AL353944
680	860	RUNX2	L40992
681	860	RUNX2	AF053952
682	861	RUNX1	X90978
683	861	RUNX1	AK026743
684	862	RUNX1T1	AF131817
685	862	RUNX1T1	NM_004349
686	863	CBFA2T3	NM_005187
687	864	RUNX3	AJ001432
688	864	RUNX3	NM_004350
689	865	CBFB	AF294326
690	866	SERPINA6	NM_001756
691	867	CBL	NM_005188
692	868	CBLB	AL049327
693	868	CBLB	AK021723
694	869	CBLN1	NM_004352
695	871	SERPINH1	BE910339
696	873	CBR1	NM_001757
697	874	CBR3	AJ000095
698	874	CBR3	AJ000096
699	875	CBS	NM_000071
700	881	CCIN	Z46967
701	883	CCBL1	NM_004059
702	885	CCK	NM_000729
703	886	CCKAR	NM_000730
704	889	KRIT1	NM_004912
705	889	KRIT1	AL049325
706	890	CCNA2	NM_001237
707	891	CCNB1	M25753
708	892	CCNC	NM_005190
709	894	CCND2	NM_001759
710	896	CCND3	NM_001760
711	898	CCNE1	M74093
712	899	CCNF	NM_001761
713	900	CCNG1	BE546276
714	901	CCNG2	NM_004354
715	902	CCNH	BQ446064
716	902	CCNH	AF147385
717	902	CCNH	AK021812
718	904	CCNT1	NM_001240
719	905	CCNT2	AK023645
720	905	CCNT2	NM_001241
721	908	CCT6A	NM_001762
722	911	CD1C	NM_001765
723	913	CD1E	AJ289111
724	914	CD2	NM_001767
725	915	CD3D	NM_000732
726	919	CD247	NM_000734
727	920	CD4	M12807
728	920	CD4	S79267
729	921	CD5	NM_014207
730	922	CD5L	NM_005894
731	923	CD6	NM_006725
732	924	CD7	NM_006137
733	925	CD8A	NM_001768
734	926	CD8B	NM_004931
735	928	CD9	AK025016
736	929	CD14	NM_000591
737	931	MS4A1	X07203
738	933	CD22	NM_001771
739	934		NM_013230
740	939	CD27	NM_001242
741	940	CD28	NM_006139
742	942	CD86	NM_006889
743	943	TNFRSF8	NM_001243
744	944	TNFSF8	AF086214
745	944	TNFSF8	NM_001244
746	945	CD33	NM_001772
747	946	SIGLEC6	NM_001245
748	947	CD34	NM_001773
749	948	CD36	NM_000072
750	949	SCARB1	NM_005505
751	949	SCARB1	AK023485
752	949	SCARB1	AF131830
753	950	SCARB2	NM_005506
754	951	CD37	NM_001774
755	952	CD38	NM_001775
756	952	CD38	AK026407
757	953	ENTPD1	NM_001776
758	954	ENTPD2	NM_001246
759	956	ENTPD3	NM_001248
760	957	ENTPD5	NM_001249
761	958	CD40	NM_001250
762	959	CD40LG	NM_000074
763	959	CD40LG	NM_000074
764	960	CD44	U94903
765	960	CD44	U94902
766	960	CD44	M59040
767	961	CD47	NM_001777
768	962	CD48	NM_001778
769	962	CD48	AF143887
770	963	CD53	M37033
771	965	CD58	NM_001779
772	965	CD58	AF090945
773	966	CD59	AL049957
774	966	CD59	M34671
775	967	CD63	NM_001780
776	968	CD68	NM_001251
777	968	CD68	D17188
778	969	CD69	NM_001781
779	970	CD70	NM_001252
780	971	CD72	NM_001782
781	973	CD79A	NM_001783
782	974	CD79B	M89957
783	975	CD81	NM_004356
784	977	CD151	NM_004357
785	978	CDA	L27943
786	983	CDK1	NM_001786
787	987	LRBA	M83822
788	988	CDC5L	AB007892
789	989	7-Sep	NM_001788
790	990	CDC6	NM_001254
791	991	CDC20	NM_001255
792	993	CDC25A	NM_001789
793	994	CDC25B	NM_004358
794	995	CDC25C	NM_001790
795	996	CDC27	NM_001256
796	997	CDC34	L22005
797	998	CDC42	AL121734
798	998	CDC42	AF086337
799	999	CDH1	NM_004360
800	1000	CDH2	NM_001792
801	1001	CDH3	NM_001793
802	1002	CDH4	AK025855
803	1002	CDH4	NM_001794
804	1003	CDH5	NM_001795
805	1004	CDH6	AK024238
806	1004	CDH6	NM_004932
807	1005	CDH7	AB035301
808	1006	CDH8	NM_001796
809	1006	CDH8	AK026763
810	1007	CDH9	NM_016279
811	1009	CDH11	NM_001797
812	1012	CDH13	NM_001257
813	1012	CDH13	Y13807
814	1012	CDH13	AF088013
815	1013	CDH15	NM_004933
816	1014	CDH16	NM_004062
817	1015	CDH17	NM_004063
818	1016	CDH18	NM_004934
819	1017	CDK2	NM_001798
820	1018	CDK3	NM_001258
821	1019	CDK4	NM_000075
822	1020	CDK5	NM_004935
823	1021	CDK6	NM_001259
824	1021	CDK6	AK000660
825	1022	CDK7	NM_001799
826	1024	CDK8	NM_001260
827	1025	CDK9	NM_001261
828	1026	CDKN1A	U03106
829	1027	CDKN1B	NM_004064
830	1029	CDKN2A	NM_000077
831	1031	CDKN2C	NM_001262
832	1032	CDKN2D	NM_001800
833	1033	CDKN3	NM_005192
834	1036	CDO1	NM_001801
835	1040	CDS1	NM_001263
836	1040	CDS1	AK026697
837	1041	CDSN	NM_001264
838	1043	CD52	NM_001803
839	1044	CDX1	NM_001804
840	1045	CDX2	NM_001265
841	1046	CDX4	NM_005193
842	1047	CLGN	NM_004362
843	1048	CEACAM5	M29540
844	1050	CEBPA	NM_004364
845	1051	CEBPB	NM_005194
846	1052	CEBPD	NM_005195
847	1053	CEBPE	NM_001805
848	1054	CEBPG	NM_001806
849	1058	CENPA	NM_001809
850	1059	CENPB	X05299
851	1060	CENPC1	NM_001812
852	1062	CENPE	NM_001813
853	1063	CENPF	U30872
854	1068	CETN1	NM_004066
855	1069	CETN2	NM_004344
856	1070	CETN3	NM_004365
857	1071	CETP	NM_000078
858	1072	CFL1	NM_005507
859	1073	CFL2	AF134802
860	1075	CTSC	NM_001814
861	1080	CFTR	X73053
862	1080	CFTR	NM_000492
863	1081	CGA	AB019569
864	1081	CGA	AK023644
865	1081	CGA	NM_000735
866	1082	CGB	NM_000737
867	1084	CEACAM3	NM_001815
868	1087	CEACAM7	NM_006890
869	1088	CEACAM8	NM_001816
870	1089	CEACAM4	NM_001817
871	1101	CHAD	NM_001267
872	1103	CHAT	S56138
873	1104	RCC1	AJ006835
874	1104	RCC1	S75708
875	1104	RCC1	NM_001269
876	1105	CHD1	NM_001270
877	1106	CHD2	NM_001271
878	1109	AKR1C4	M33375
879	1111	CHEK1	NM_001274
880	1112	FOXN3	NM_005197
881	1113	CHGA	NM_001275
882	1114	CHGB	NM_001819
883	1116	CHI3L1	NM_001276
884	1117	CHI3L2	U58514
885	1118	CHIT1	NM_003465
886	1119	CHKA	NM_001277
887	1122	CHML	NM_001821
888	1123	CHN1	NM_001822
889	1124	CHN2	NM_004067
890	1124	CHN2	AF147327
891	1128	CHRM1	NM_000738
892	1129	CHRM2	NM_000739
893	1130	LYST	AL049311
894	1130	LYST	NM_000081
895	1131	CHRM3	NM_000740
896	1132	CHRM4	NM_000741
897	1133	CHRM5	NM_012125
898	1134	CHRNA1	NM_000079
899	1135	CHRNA2	NM_000742
900	1136	CHRNA3	NM_000743
901	1137	CHRNA4	NM_000744
902	1138	CHRNA5	NM_000745
903	1139	CHRNA7	NM_000746
904	1140	CHRNB1	NM_000747
905	1141	CHRNB2	NM_000748
906	1142	CHRNB3	NM_000749
907	1143	CHRNB4	NM_000750
908	1144	CHRND	NM_000751
909	1145	CHRNE	NM_000080
910	1145	CHRNE	Z27405
911	1146	CHRNG	NM_005199
912	1147	CHUK	NM_001278
913	1149	CIDEA	NM_001279
914	1152	CKB	NM_001823
915	1153	CIRBP	NM_001280
916	1154	CISH	NM_013324
917	1155	TBCB	NM_001281
918	1158	CKM	NM_001824
919	1160	CKMT2	NM_001825
920	1161	ERCC8	NM_000082
921	1163	CKS1B	NM_001826
922	1164	CKS2	NM_001827
923	1173	AP2M1	NM_004068
924	1174	AP1S1	NM_001283
925	1175	AP2S1	X97074
926	1176	AP3S1	NM_001284
927	1178	CLC	NM_001828
928	1179	CLCA1	NM_001285
929	1180	CLCN1	NM_000083
930	1181	CLCN2	NM_004366
931	1182	CLCN3	NM_001829
932	1183	CLCN4	AF052117
933	1183	CLCN4	NM_001830
934	1184	CLCN5	NM_000084
935	1184	CLCN5	AK021494
936	1185	CLCN6	NM_001286
937	1186	CLCN7	AF224741
938	1188	CLCNKB	NM_000085
939	1191	CLU	NM_001831
940	1192	CLIC1	NM_001288
941	1193	CLIC2	NM_001289
942	1195	CLK1	NM_004071
943	1196	CLK2	NM_003993
944	1198	CLK3	NM_003992
945	1200	TPP1	NM_000391
946	1201	CLN3	NM_000086
947	1203	CLN5	NM_006493
948	1207	CLNS1A	NM_001293
949	1208	CLPS	NM_001832
950	1209	CLPTM1	NM_001294
951	1212	CLTB	NM_007097
952	1213	CLTC	NM_004859
953	1213	CLTC	AF130062
954	1215	CMA1	NM_001836
955	1230	CCR1	NM_001295
956	1231		NM_000647
957	1232	CCR3	NM_001837
958	1233	CCR4	NM_005508
959	1234	CCR5	NM_000579
960	1235	CCR6	NM_004367
961	1236	CCR7	NM_001838
962	1237	CCR8	NM_005201
963	1238	CCBP2	NM_001296
964	1240	CMKLR1	NM_004072
965	1244	ABCC2	NM_000392
966	1258	CNGB1	NM_001297
967	1259	CNGA1	NM_000087
968	1261	CNGA3	AL137609
969	1261	CNGA3	NM_001298
970	1263	PLK3	NM_004073
971	1264	CNN1	NM_001299
972	1266	CNN3	NM_001839
973	1267	CNP	AK025003
974	1267	CNP	BE794490
975	1269	CNR2	NM_001841
976	1271	CNTFR	NM_001842
977	1272	CNTN1	NM_001843
978	1278	COL1A2	X55525
979	1278	COL1A2	L47668
980	1281	COL3A1	AK021531
981	1281	COL3A1	NM_000090
982	1282	COL4A1	NM_001845
983	1282	COL4A1	AK000903
984	1285	COL4A3	X80031
985	1286	COL4A4	NM_000092
986	1287	COL4A5	NM_000495
987	1287	COL4A5	AL049291
988	1288	COL4A6	U04845
989	1288	COL4A6	AL049300
990	1289	COL5A1	AF086191
991	1289	COL5A1	NM_000093
992	1289	COL5A1	AK021598
993	1290	COL5A2	NM_000393
994	1291	COL6A1	X15880
995	1292	COL6A2	NM_001849
996	1292	COL6A2	NM_001849
997	1293	COL6A3	S49432
998	1293	COL6A3	NM_004369
999	1294	COL7A1	NM_000094
1000	1295	COL8A1	NM_001850
1001	1295	COL8A1	NM_020351
1002	1295	COL8A1	AL359062
1003	1297	COL9A1	NM_001851
1004	1298	COL9A2	M95610
1005	1298	COL9A2	AK021682
1006	1299	COL9A3	NM_001853
1007	1300	COL10A1	NM_000493
1008	1301	COL11A1	NM_001854
1009	1301	COL11A1	AK022035
1010	1302	COL11A2	J04974
1011	1303	COL12A1	AK022029
1012	1303	COL12A1	AL359627
1013	1303	COL12A1	NM_004370
1014	1305	COL13A1	NM_005203
1015	1306	COL15A1	NM_001855
1016	1307	COL16A1	M92642
1017	1308	COL17A1	NM_000494
1018	1310	COL19A1	D38163
1019	1311	COMP	NM_000095
1020	1312	COMT	U84508
1021	1312	COMT	U84511
1022	1312	COMT	U84509
1023	1312	COMT	U84507
1024	1312	COMT	NM_000754
1025	1312	COMT	AL390148
1026	1312	COMT	U84510
1027	1315	COPB1	NM_016451
1028	1316	KLF6	NM_001300
1029	1317	SLC31A1	NM_001859
1030	1318	SLC31A2	NM_001860
1031	1325	CORT	NM_001302
1032	1326	MAP3K8	NM_005204
1033	1327	COX4I1	D17129
1034	1327	COX4I1	NM_001861
1035	1329	COX5B	NM_001862
1036	1337	COX6A1	AF020589
1037	1337	COX6A1	NM_004373
1038	1339	COX6A2	NM_005205
1039	1340	COX6B1	NM_001863
1040	1345	COX6C	BF244401
1041	1346	COX7A1	NM_001864
1042	1347	COX7A2	NM_001865
1043	1349	COX7B	NM_001866
1044	1350	COX7C	NM_001867
1045	1351	COX8A	NM_004074
1046	1352	COX10	NM_001303
1047	1353	COX11	NM_004375
1048	1355	COX15	NM_004376
1049	1356	CP	NM_000096
1050	1357	CPA1	NM_001868
1051	1358	CPA2	NM_001869
1052	1359	CPA3	NM_001870
1053	1360	CPB1	NM_001871
1054	1361	CPB2	NM_001872
1055	1362	CPD	NM_001304
1056	1363	CPE	NM_001873
1057	1364	CLDN4	NM_001305
1058	1365	CLDN3	NM_001306
1059	1366	CLDN7	AJ011497
1060	1368	CPM	NM_001874
1061	1369	CPN1	NM_001308
1062	1370	CPN2	J05158
1063	1371	CPOX	NM_000097
1064	1371	CPOX	AK022155
1065	1373	CPS1	NM_001875
1066	1374	CPT1A	NM_001876
1067	1375	CPT1B	NM_004377
1068	1375	CPT1B	NM_005198
1069	1376	CPT2	NM_000098
1070	1378	CR1	Y00816
1071	1380	CR2	NM_001877
1072	1381	CRABP1	NM_004378
1073	1382	CRABP2	NM_001878
1074	1384	CRAT	NM_004003
1075	1385	CREB1	M34356
1076	1386	ATF2	NM_001880
1077	1386	ATF2	AF283776
1078	1387	CREBBP	NM_004380
1079	1388	ATF6B	U52700
1080	1389	CREBL2	NM_001310
1081	1390	CREM	Y08959
1082	1392	CRH	NM_000756
1083	1393	CRHBP	NM_001882
1084	1394	CRHR1	NM_004382
1085	1395	CRHR2	NM_001883
1086	1396	CRIP1	NM_001311
1087	1397	CRIP2	NM_001312
1088	1398	CRK	NM_016823
1089	1399	CRKL	NM_005207
1090	1399	CRKL	AK000311
1091	1400	CRMP1	NM_001313
1092	1401	CRP	X56692
1093	1404	HAPLN1	NM_001884
1094	1406	CRX	NM_000554
1095	1407	CRY1	NM_004075
1096	1408	CRY2	AB014558
1097	1409	CRYAA	NM_000394
1098	1410	CRYAB	NM_001885
1099	1411	CRYBA1	NM_005208
1100	1412	CRYBA2	NM_005209
1101	1413	CRYBA4	NM_001886
1102	1414	CRYBB1	NM_001887
1103	1415	CRYBB2	NM_000496
1104	1417	CRYBB3	NM_004076
1105	1418	CRYGA	NM_014617
1106	1419	CRYGB	NM_005210
1107	1420	CRYGC	U66582
1108	1427	CRYGS	NM_017541
1109	1428	CRYM	NM_001888
1110	1429	CRYZ	NM_001889
1111	1431	CS	NM_004077
1112	1432	MAPK14	NM_001315
1113	1434	CSE1L	NM_001316
1114	1435	CSF1	NM_000757
1115	1436	CSF1R	NM_005211
1116	1437	CSF2	NM_000758
1117	1438	CSF2RA	NM_006140
1118	1439	CSF2RB	NM_000395
1119	1440	CSF3	NM_000759
1120	1445	CSK	NM_004383
1121	1446	CSN1S1	NM_001890
1122	1447	CSN2	NM_001891
1123	1448	CSN3	NM_005212
1124	1452	CSNK1A1	BC020745
1125	1454	CSNK1E	NM_001894
1126	1455	CSNK1G2	BF341504
1127	1456	CSNK1G3	NM_004384
1128	1457	CSNK2A1	NM_001895
1129	1459	CSNK2A2	NM_001896
1130	1459	CSNK2A2	D17267
1131	1462	VCAN	NM_004385
1132	1463	NCAN	NM_004386
1133	1464	CSPG4	NM_001897
1134	1466	CSRP2	NM_001321
1135	1468	SLC25A10	NM_012140
1136	1472	CST4	NM_001899
1137	1473	CST5	NM_001900
1138	1474	CST6	NM_001323
1139	1475	CSTA	NM_005213
1140	1476	CSTB	NM_000100
1141	1477	CSTF1	NM_001324
1142	1478	CSTF2	NM_001325
1143	1479	CSTF3	AK027139
1144	1479	CSTF3	NM_001326
1145	1482	NKX2-5	NM_004387
1146	1485	CTAG1B	NM_001327
1147	1486	CTBS	NM_004388
1148	1487	CTBP1	NM_001328
1149	1488	CTBP2	AK024129
1150	1488	CTBP2	AK024947
1151	1489	CTF1	NM_001330
1152	1490	CTGF	NM_001901
1153	1491	CTH	NM_001902
1154	1495	CTNNA1	NM_001903
1155	1495	CTNNA1	L43347
1156	1496	CTNNA2	NM_004389
1157	1496	CTNNA2	NM_004389
1158	1497	CTNS	NM_004937
1159	1500	CTNND1	AK024528
1160	1501	CTNND2	AF056420
1161	1501	CTNND2	AF056423
1162	1501	CTNND2	U96136
1163	1501	CTNND2	AF056428
1164	1501	CTNND2	AF056452
1165	1501	CTNND2	AF009277
1166	1501	CTNND2	AF009259
1167	1501	CTNND2	AF009273
1168	1501	CTNND2	AF056419
1169	1501	CTNND2	AF009270
1170	1503	CTPS	NM_001905
1171	1504	CTRB1	NM_001906
1172	1506	CTRL	NM_001907
1173	1508	CTSB	D17045
1174	1508	CTSB	L38712
1175	1508	CTSB	NM_001908
1176	1509	CTSD	NM_001909
1177	1510	CTSE	NM_001910
1178	1511	CTSG	NM_001911
1179	1512	CTSH	NM_004390
1180	1513	CTSK	NM_000396
1181	1514	CTSL1	NM_001912
1182	1514	CTSL1	L25629
1183	1515	CTSL2	NM_001333
1184	1519	CTSO	NM_001334
1185	1520	CTSS	NM_004079
1186	1521	CTSW	NM_001335
1187	1522	CTSZ	NM_001336
1188	1523	CUX1	NM_001913
1189	1524	CX3CR1	NM_001337
1190	1525	CXADR	NM_001338
1191	1527	TEX28	NM_001586
1192	1528	CYB5A	AW963246
1193	1534	CYB561	AK026598
1194	1535	CYBA	BE563532
1195	1536	CYBB	NM_000397
1196	1537	CYC1	NM_001916
1197	1538	CYLC1	Z22780
1198	1539	CYLC2	NM_001340
1199	1540	CYLD	AB020656
1200	1540	CYLD	AL050166
1201	1543	CYP1A1	NM_000499
1202	1543	CYP1A1	K03191
1203	1544	CYP1A2	M12078
1204	1544	CYP1A2	NM_000761
1205	1545	CYP1B1	NM_000104
1206	1545	CYP1B1	AK023697
1207	1549	CYP2A7	NM_000764
1208	1555	CYP2B6	NM_000767
1209	1565	CYP2D6	NM_000106
1210	1571	CYP2E1	J02625
1211	1572	CYP2F1	NM_000774
1212	1573	CYP2J2	NM_000775
1213	1579	CYP4A11	NM_000778
1214	1580	CYP4B1	NM_000779
1215	1581	CYP7A1	NM_000780
1216	1582	CYP8B1	AF090318
1217	1584	CYP11B1	NM_000497
1218	1586	CYP17A1	NM_000102
1219	1587	ADAM3A	X89657
1220	1588	CYP19A1	AF089811
1221	1588	CYP19A1	S85075
1222	1588	CYP19A1	S96437
1223	1588	CYP19A1	AK023571
1224	1588	CYP19A1	NM_000103
1225	1589	CYP21A2	M17252
1226	1591	CYP24A1	NM_000782
1227	1592	CYP26A1	NM_000783
1228	1593	CYP27A1	BC017044
1229	1594	CYP27B1	NM_000785
1230	1595	CYP51A1	NM_000786
1231	1600	DAB1	AL050059
1232	1600	DAB1	AK021948
1233	1601	DAB2	NM_001343
1234	1602	DACH1	AF147347
1235	1602	DACH1	NM_004392
1236	1603	DAD1	NM_001344
1237	1604	CD55	M30142
1238	1605	DAG1	NM_004393
1239	1606	DGKA	AF064770
1240	1607	DGKB	AB018261
1241	1608	DGKG	NM_001346
1242	1609	DGKQ	NM_001347
1243	1610	DAO	NM_001917
1244	1611	DAP	AF056450
1245	1611	DAP	U52837
1246	1611	DAP	NM_004394
1247	1611	DAP	AF056436
1248	1612	DAPK1	NM_004938
1249	1612	DAPK1	AF074988
1250	1613	DAPK3	NM_001348
1251	1616	DAXX	NM_001350
1252	1618	DAZL	NM_001351
1253	1620	DBC1	NM_014618
1254	1620	DBC1	AK022102
1255	1621	DBH	AF129263
1256	1621	DBH	NM_000787
1257	1622	DBI	M14200
1258	1627	DBN1	NM_004395
1259	1628	DBP	NM_001352
1260	1629	DBT	AB015616
1261	1629	DBT	AB015616
1262	1629	DBT	AK024946
1263	1629	DBT	NM_001918
1264	1630	DCC	S81294
1265	1630	DCC	S81335
1266	1630	DCC	NM_005215
1267	1632	DCI	NM_001919
1268	1633	DCK	NM_000788
1269	1633	DCK	AF130108
1270	1634	DCN	AK001060
1271	1635	DCTD	NM_001921
1272	1636	ACE	S81361
1273	1636	ACE	BC036375
1274	1639	DCTN1	NM_004082
1275	1639	DCTN1	U73799
1276	1642	DDB1	NM_001923
1277	1643	DDB2	NM_000107
1278	1644	DDC	NM_000790
1279	1645	AKR1C1	NM_001353
1280	1647	GADD45A	NM_001924
1281	1649	DDIT3	NM_004083
1282	1650	DDOST	NM_005216
1283	1652	DDT	NM_001355
1284	1653	DDX1	NM_004939
1285	1654	DDX3X	NM_001356
1286	1655	DDX5	NM_004396
1287	1655	DDX5	AL359063
1288	1655	DDX5	AL133585
1289	1656	DDX6	AF113018
1290	1656	DDX6	AK021715
1291	1656	DDX6	NM_004397
1292	1657	DMXL1	AL080208
1293	1657	DMXL1	NM_005509
1294	1659	DHX8	NM_004941
1295	1660	DHX9	NM_001357
1296	1660	DHX9	AK001442
1297	1662	DDX10	NM_004398
1298	1663	DDX11	NM_004399
1299	1665	DHX15	NM_001358
1300	1666	DECR1	NM_001359
1301	1669	DEFA4	NM_001925
1302	1671	DEFA6	NM_001926
1303	1672	DEFB1	NM_005218
1304	1673	DEFB4A	BF088089
1305	1675	CFD	NM_001928
1306	1676	DFFA	NM_004401
1307	1677	DFFB	NM_004402
1308	1678	TIMM8A	U01922
1309	1678	TIMM8A	NM_004085
1310	1687	DFNA5	NM_004403
1311	1690	COCH	NM_004086
1312	1716	DGUOK	AV749548
1313	1716	DGUOK	NM_001929
1314	1717	DHCR7	NM_001360
1315	1718	DHCR24	AF261758
1316	1719	DHFR	NM_000791
1317	1723	DHODH	M94065
1318	1725	DHPS	NM_001930
1319	1727	CYB5R3	NM_007326
1320	1728	NQO1	NM_000903
1321	1729	DIAPH1	NM_005219
1322	1730	DIAPH2	L22650
1323	1730	DIAPH2	NM_006729
1324	1734	DIO2	NM_013989
1325	1735	DIO3	NM_001362
1326	1736	DKC1	NM_001363
1327	1738	DLD	NM_000108
1328	1739	DLG1	NM_004087
1329	1739	DLG1	AL050097
1330	1740	DLG2	NM_001364
1331	1741	DLG3	U49089
1332	1742	DLG4	NM_001365
1333	1743	DLST	D17297
1334	1746	DLX2	NM_004405
1335	1747	DLX3	NM_005220
1336	1748	DLX4	NM_001934
1337	1749	DLX5	NM_005221
1338	1755	DMBT1	NM_007329
1339	1756	DMD	NM_004010
1340	1756	DMD	S71486
1341	1757	SARDH	NM_007101
1342	1757	SARDH	AF129266
1343	1758	DMP1	NM_004407
1344	1759	DNM1	NM_004408
1345	1760	DMPK	NM_004409
1346	1761	DMRT1	AF130728
1347	1763	DNA2	D42046
1348	1767	DNAH5	AB046823
1349	1767	DNAH5	U61735
1350	1768	DNAH6	U61736
1351	1768	DNAH6	AJ132086
1352	1769	DNAH8	Z83806
1353	1770	DNAH9	NM_004662
1354	1770	DNAH9	U61740
1355	1772		U61741
1356	1773	DNASE1	NM_005223
1357	1774	DNASE1L1	NM_006730
1358	1775	DNASE1L2	NM_001374
1359	1776	DNASE1L3	NM_004944
1360	1777	DNASE2	NM_001375
1361	1778	DYNC1H1	U53530
1362	1778	DYNC1H1	AB002323
1363	1778	DYNC1H1	AL110150
1364	1780	DYNC1I1	NM_004411
1365	1781	DYNC1I2	AL137519
1366	1783	DYNC1LI2	NM_006141
1367	1783	DYNC1LI2	AK024863
1368	1785	DNM2	NM_004945
1369	1786	DNMT1	NM_001379
1370	1787	TRDMT1	NM_004412
1371	1787	TRDMT1	AK021659
1372	1788	DNMT3A	AK000907
1373	1788	DNMT3A	AF067972
1374	1789	DNMT3B	NM_006892
1375	1791	DNTT	M26147
1376	1791	DNTT	NM_004088
1377	1793	DOCK1	NM_001380
1378	1793	DOCK1	AK000176
1379	1793	DOCK1	AK000789
1380	1794	DOCK2	D86964
1381	1795	DOCK3	AB002297
1382	1796	DOK1	NM_001381
1383	1797	DOM3Z	NM_005510
1384	1798	DPAGT1	NM_001382
1385	1800	DPEP1	NM_004413
1386	1801	DPH1	NM_001383
1387	1802	DPH2	NM_001384
1388	1803	DPP4	NM_001935
1389	1804	DPP6	NM_001936
1390	1805	DPT	NM_001937
1391	1806	DPYD	AK024517
1392	1806	DPYD	NM_000110
1393	1807	DPYS	BC034395
1394	1808	DPYSL2	NM_001386
1395	1809	DPYSL3	NM_001387
1396	1810	DR1	Z36846
1397	1810	DR1	NM_001938
1398	1810	DR1	AK021668
1399	1811	SLC26A3	AK025044
1400	1811	SLC26A3	NM_000111
1401	1812	DRD1	NM_000794
1402	1813	DRD2	NM_000795
1403	1814	DRD3	NM_000796
1404	1815	DRD4	NM_000797
1405	1816	DRD5	NM_000798
1406	1819	DRG2	NM_001388
1407	1820	ARID3A	AL390138
1408	1820	ARID3A	NM_005224
1409	1821	DRP2	NM_001939
1410	1822	ATN1	NM_001940
1411	1823	DSC1	NM_004948
1412	1824	DSC2	X56807
1413	1825	DSC3	NM_001941
1414	1826	DSCAM	AF217525
1415	1827	RCAN1	NM_004414
1416	1828	DSG1	NM_001942
1417	1829	DSG2	NM_001943
1418	1830	DSG3	NM_001944
1419	1831	TSC22D3	NM_004089
1420	1832	DSP	NM_004415
1421	1833	EPYC	NM_004950
1422	1836	SLC26A2	AK025078
1423	1836	SLC26A2	NM_000112
1424	1837	DTNA	NM_001391
1425	1837	DTNA	AF086074
1426	1838	DTNB	AF022728
1427	1838	DTNB	BC025324
1428	1839	HBEGF	NM_001945
1429	1840	DTX1	NM_004416
1430	1841	DTYMK	AK022132
1431	1841	DTYMK	NM_012145
1432	1842	ECM2	NM_001393
1433	1843	DUSP1	NM_004417
1434	1843	DUSP1	AJ227912
1435	1844	DUSP2	NM_004418
1436	1845	DUSP3	AL049417
1437	1845	DUSP3	NM_004090
1438	1846	DUSP4	NM_001394
1439	1847	DUSP5	NM_004419
1440	1848	DUSP6	NM_001946
1441	1849	DUSP7	X93921
1442	1849	DUSP7	AL110157
1443	1850	DUSP8	NM_004420
1444	1852	DUSP9	NM_001395
1445	1854	DUT	NM_001948
1446	1855	DVL1	NM_004421
1447	1856	DVL2	NM_004422
1448	1857	DVL3	NM_004423
1449	1859	DYRK1A	AJ001868
1450	1859	DYRK1A	AJ001869
1451	1859	DYRK1A	NM_001396
1452	1859	DYRK1A	AL109784
1453	1859	DYRK1A	AJ001872
1454	1861	TOR1A	NM_000113
1455	1869	E2F1	M96577
1456	1870	E2F2	AF086395
1457	1870	E2F2	NM_004091
1458	1871	E2F3	NM_001949
1459	1874	E2F4	NM_001950
1460	1875	E2F5	NM_001951
1461	1876	E2F6	NM_001952
1462	1877	E4F1	NM_004424
1463	1879	EBF1	AK021803
1464	1879	EBF1	AB032364
1465	1879	EBF1	AF208502
1466	1880	GPR183	NM_004951
1467	1889	ECE1	NM_001397
1468	1889	ECE1	M20838
1469	1890	TYMP	NM_001953
1470	1891	ECH1	NM_001398
1471	1892	ECHS1	NM_004092
1472	1893	ECM1	NM_004425
1473	1894	ECT2	NM_018098
1474	1896	EDA	NM_001399
1475	1901	S1PR1	NM_001400
1476	1902	LPAR1	AK022033
1477	1902	LPAR1	NM_001401
1478	1906	EDN1	NM_001955
1479	1907	EDN2	NM_001956
1480	1908	EDN3	NM_000114
1481	1909	EDNRA	NM_001957
1482	1910	EDNRB	NM_000115
1483	1911	PHC1	U89277
1484	1912	PHC2	AJ242730
1485	1912	PHC2	NM_004427
1486	1915	EEF1A1	D16891
1487	1915	EEF1A1	X03689
1488	1915	EEF1A1	BE893142
1489	1915	EEF1A1	D17259
1490	1917	EEF1A2	NM_001958
1491	1933	EEF1B2	NM_001959
1492	1933	EEF1B2	S81522
1493	1936	EEF1D	NM_001960
1494	1937	EEF1G	NM_001404
1495	1939	LGTN	AF220417
1496	1942	EFNA1	NM_004428
1497	1943	EFNA2	NM_001405
1498	1944	EFNA3	NM_004952
1499	1945	EFNA4	NM_005227
1500	1946	EFNA5	NM_001962
1501	1946	EFNA5	NM_001962
1502	1947	EFNB1	NM_004429
1503	1948	EFNB2	NM_004093
1504	1949	EFNB3	NM_001406
1505	1950	EGF	NM_001963
1506	1951	CELSR3	AF231023
1507	1952	CELSR2	AF234887
1508	1953	MEGF6	AB011539
1509	1954	MEGF8	AB011541
1510	1955	MEGF9	AB011542
1511	1956	EGFR	AK023565
1512	1956	EGFR	AK026818
1513	1956	EGFR	AK000106
1514	1956	EGFR	AK022370
1515	1956	EGFR	AK024321
1516	1956	EGFR	NM_005228
1517	1958	EGR1	NM_001964
1518	1959	EGR2	NM_000399
1519	1960	EGR3	NM_004430
1520	1961	EGR4	NM_001965
1521	1962	EHHADH	NM_001966
1522	1964	EIF1AX	NM_001412
1523	1965	EIF2S1	NM_004094
1524	1967	EIF2B1	NM_001414
1525	1968	EIF2S3	NM_001415
1526	1969	EPHA2	NM_004431
1527	1973	EIF4A1	BE243152
1528	1973	EIF4A1	U79273
1529	1974	EIF4A2	S67154
1530	1975	EIF4B	NM_001417
1531	1977	EIF4E	NM_001968
1532	1978	EIF4EBP1	NM_004095
1533	1979	EIF4EBP2	NM_004096
1534	1979	EIF4EBP2	AK001936
1535	1981	EIF4G1	NM_004953
1536	1982	EIF4G2	NM_001418
1537	1983	EIF5	NM_001969
1538	1984	EIF5A	NM_001970
1539	1990	CELA1	AF120493
1540	1991	ELANE	NM_001972
1541	1992	SERPINB1	M93056
1542	1993	ELAVL2	NM_004432
1543	1993	ELAVL2	AF147374
1544	1994	ELAVL1	NM_001419
1545	1995	ELAVL3	NM_001420
1546	1996	ELAVL4	M62843
1547	1997	ELF1	M82882
1548	1997	ELF1	AF085832
1549	1998	ELF2	NM_006874
1550	1999	ELF3	NM_004433
1551	2000	ELF4	NM_001421
1552	2001	ELF5	NM_001422
1553	2002	ELK1	AF000672
1554	2004	ELK3	NM_005230
1555	2005	ELK4	NM_001973
1556	2006	ELN	NM_000501
1557	2009	EML1	NM_004434
1558	2010	EMD	BE892273
1559	2011	MARK2	NM_017490
1560	2012	EMP1	NM_001423
1561	2013	EMP2	NM_001424
1562	2014	EMP3	NM_001425
1563	2015	EMR1	NM_001974
1564	2017	CTTN	NM_005231
1565	2018	EMX2	X68880
1566	2019	EN1	NM_001426
1567	2020	EN2	NM_001427
1568	2021	ENDOG	NM_004435
1569	2022	ENG	NM_000118
1570	2026	ENO2	NM_001975
1571	2027	ENO3	NM_001976
1572	2028	ENPEP	NM_001977
1573	2029	ENSA	NM_004436
1574	2030	SLC29A1	NM_004955
1575	2033	EP300	NM_001429
1576	2034	EPAS1	AK023572
1577	2034	EPAS1	NM_001430
1578	2035	EPB41	NM_004437
1579	2036	EPB41L1	AB002336
1580	2037	EPB41L2	AK021859
1581	2037	EPB41L2	NM_001431
1582	2038	EPB42	NM_000119
1583	2039	EPB49	NM_001978
1584	2040	STOM	D16906
1585	2041	EPHA1	NM_005232
1586	2042	EPHA3	NM_005233
1587	2043	EPHA4	NM_004438
1588	2043	EPHA4	AF075040
1589	2045	EPHA7	NM_004440
1590	2046	EPHA8	AB040892
1591	2047	EPHB1	AL133099
1592	2048	EPHB2	AK025173
1593	2049	EPHB3	NM_004443
1594	2050	EPHB4	NM_004444
1595	2051	EPHB6	NM_004445
1596	2052	EPHX1	NM_000120
1597	2053	EPHX2	NM_001979
1598	2054	STX2	NM_001980
1599	2054	STX2	AF052181
1600	2054	STX2	NM_001980
1601	2055	CLN8	NM_018941
1602	2056	EPO	NM_000799
1603	2057	EPOR	NM_000121
1604	2058	EPRS	NM_004446
1605	2059	EPS8	NM_004447
1606	2060	EPS15	Z29070
1607	2060	EPS15	NM_001981
1608	2063	NR2F6	NM_005234
1609	2064	ERBB2	AB025286
1610	2064	ERBB2	NM_004448
1611	2065	ERBB3	AF086028
1612	2066	ERBB4	AF007153
1613	2066	ERBB4	AK024204
1614	2066	ERBB4	NM_005235
1615	2067	ERCC1	NM_001983
1616	2067	ERCC1	S94539
1617	2068	ERCC2	NM_000400
1618	2069	EREG	NM_001432
1619	2070	EYA4	NM_004100
1620	2071	ERCC3	AK024185
1621	2071	ERCC3	NM_000122
1622	2072	ERCC4	NM_005236
1623	2073	ERCC5	NM_000123
1624	2077	ERF	NM_006494
1625	2078	ERG	AK026868
1626	2078	ERG	AK024351
1627	2078	ERG	NM_004449
1628	2078	ERG	U17630
1629	2078	ERG	U17624
1630	2079	ERH	NM_004450
1631	2081	ERN1	NM_001433
1632	2098	ESD	AF085881
1633	2098	ESD	AF112219
1634	2099	ESR1	AL050116
1635	2099	ESR1	X03635
1636	2100	ESR2	AB006589
1637	2101	ESRRA	NM_004451
1638	2104	ESRRG	NM_001438
1639	2107	ETF1	NM_004730
1640	2108	ETFA	NM_000126
1641	2108	ETFA	X72887
1642	2109	ETFB	NM_001985
1643	2110	ETFDH	NM_004453
1644	2113	ETS1	NM_005238
1645	2113	ETS1	AK001630
1646	2114	ETS2	NM_005239
1647	2115	ETV1	AJ012492
1648	2115	ETV1	NM_004956
1649	2117	ETV3	L16464
1650	2118	ETV4	U35622
1651	2119	ETV5	NM_004454
1652	2120	ETV6	AK025217
1653	2120	ETV6	AF147300
1654	2120	ETV6	NM_001987
1655	2121	EVC	S71604
1656	2121	EVC	NM_014556
1657	2122	MECOM	AF164156
1658	2122	MECOM	AK025934
1659	2123	EVI2A	NM_014210
1660	2124	EVI2B	NM_006495
1661	2125	EVPL	NM_001988
1662	2128	EVX1	NM_001989
1663	2130	EWSR1	NM_005243
1664	2130	EWSR1	AK026270
1665	2130	EWSR1	NM_013986
1666	2131	EXT1	AK025143
1667	2131	EXT1	AK025101
1668	2131	EXT1	NM_000127
1669	2131	EXT1	AK025288
1670	2131	EXT1	AF147437
1671	2132	EXT2	NM_000401
1672	2134	EXTL1	NM_004455
1673	2135	EXTL2	AF000416
1674	2137	EXTL3	NM_001440
1675	2138	EYA1	NM_000503
1676	2139	EYA2	AK021909
1677	2139	EYA2	NM_005244
1678	2140	EYA3	NM_001990
1679	2140	EYA3	AK022005
1680	2140	EYA3	AF083121
1681	2145	EZH1	NM_001991
1682	2146	EZH2	AK023816
1683	2146	EZH2	NM_004456
1684	2147	F2	NM_000506
1685	2150	F2RL1	NM_005242
1686	2151	F2RL2	NM_004101
1687	2152	F3	NM_001993
1688	2153	F5	NM_000130
1689	2155	F7	NM_000131
1690	2157	F8	NM_000132
1691	2158	F9	NM_000133
1692	2159	F10	NM_000504
1693	2160	F11	NM_000128
1694	2161	F12	NM_000505
1695	2162	F13A1	NM_000129
1696	2165	F13B	NM_001994
1697	2166	FAAH	NM_001441
1698	2167	FABP4	NM_001442
1699	2169	FABP2	NM_000134
1700	2170	FABP3	NM_004102
1701	2171	FABP5	NM_001444
1702	2172	FABP6	NM_001445
1703	2173	FABP7	BE894943
1704	2175	FANCA	NM_000135
1705	2176	FANCC	NM_000136
1706	2176	FANCC	AF086119
1707	2177	FANCD2	AK022613
1708	2178	FANCE	AF265210
1709	2180	ACSL1	NM_001995
1710	2181	ACSL3	NM_004457
1711	2182	ACSL4	AF090916
1712	2182	ACSL4	NM_004458
1713	2182	ACSL4	AJ227865
1714	2184	FAH	AL109715
1715	2184	FAH	NM_000137
1716	2185	PTK2B	NM_004103
1717	2186	BPTF	AF147404
1718	2186	BPTF	NM_004459
1719	2186	BPTF	NM_004459
1720	2188	FANCF	AF181994
1721	2188	FANCF	AK001716
1722	2189	FANCG	NM_004629
1723	2191	FAP	NM_004460
1724	2192	FBLN1	NM_006485
1725	2193	FARSA	NM_004461
1726	2195	FAT1	NM_005245
1727	2196	FAT2	AF231022
1728	2199	FBLN2	NM_001998
1729	2200	FBN1	NM_000138
1730	2201	FBN2	NM_001999
1731	2202	EFEMP1	NM_004105
1732	2203	FBP1	NM_000507
1733	2204	FCAR	NM_002000
1734	2206	MS4A2	NM_000139
1735	2207	FCER1G	NM_004106
1736	2209	FCGR1A	L03418
1737	2218	FKTN	NM_006731
1738	2219	FCN1	NM_002003
1739	2222	FDFT1	NM_004462
1740	2224	FDPS	NM_002004
1741	2230	FDX1	NM_004109
1742	2232	FDXR	NM_004110
1743	2235	FECH	NM_000140
1744	2237	FEN1	NM_004111
1745	2239	GPC4	NM_001448
1746	2241	FER	NM_005246
1747	2242	FES	NM_002005
1748	2243	FGA	NM_000508
1749	2244	FGB	J00129
1750	2245	FGD1	NM_004463
1751	2246	FGF1	NM_000800
1752	2247	FGF2	NM_002006
1753	2248	FGF3	NM_005247
1754	2249	FGF4	NM_002007
1755	2250	FGF5	NM_004464
1756	2251	FGF6	X63454
1757	2252	FGF7	NM_002009
1758	2253	FGF8	NM_006119
1759	2253	FGF8	U46214
1760	2254	FGF9	NM_002010
1761	2255	FGF10	NM_004465
1762	2256	FGF11	NM_004112
1763	2257	FGF12	NM_004113
1764	2258	FGF13	NM_004114
1765	2259	FGF14	AF086059
1766	2259	FGF14	NM_004115
1767	2260	FGFR1	AK001052
1768	2260	FGFR1	NM_015850
1769	2261	FGFR3	NM_000142
1770	2261	FGFR3	X84939
1771	2262	GPC5	NM_004466
1772	2263	FGFR2	AF086021
1773	2263	FGFR2	NM_000141
1774	2266	FGG	NM_000509
1775	2267	FGL1	NM_004467
1776	2268	FGR	NM_005248
1777	2271	FH	NM_000143
1778	2272	FHIT	NM_002012
1779	2273	FHL1	NM_001449
1780	2275	FHL3	NM_004468
1781	2277	FIGF	NM_004469
1782	2280	FKBP1A	NM_000801
1783	2281	FKBP1B	NM_004116
1784	2281	FKBP1B	AK026273
1785	2286	FKBP2	NM_004470
1786	2287	FKBP3	NM_002013
1787	2288	FKBP4	NM_002014
1788	2289	FKBP5	NM_004117
1789	2290	FOXG1	NM_005249
1790	2294	FOXF1	NM_001451
1791	2295	FOXF2	NM_001452
1792	2296	FOXC1	AK021858
1793	2296	FOXC1	NM_001453
1794	2297	FOXD1	NM_004472
1795	2298	FOXD4	U13223
1796	2299	FOXI1	L13203
1797	2301	FOXE3	AF275722
1798	2302	FOXJ1	NM_001454
1799	2304	FOXE1	NM_004473
1800	2305	FOXM1	U74612
1801	2306	FOXD2	NM_004474
1802	2307	FOXS1	AF042831
1803	2308	FOXO1	AK022351
1804	2309	FOXO3	AK026286
1805	2309	FOXO3	NM_001455
1806	2312	FLG	M60502
1807	2312	FLG	M60499
1808	2313	FLI1	S64709
1809	2313	FLI1	S72620
1810	2313	FLI1	NM_002017
1811	2313	FLI1	AF147318
1812	2314	FLII	NM_002018
1813	2315	MLANA	NM_005511
1814	2316	FLNA	NM_001456
1815	2317	FLNB	AF085898
1816	2317	FLNB	AL049454
1817	2318	FLNC	NM_001458
1818	2319	FLOT2	NM_004475
1819	2321	FLT1	NM_002019
1820	2322	FLT3	NM_004119
1821	2323	FLT3LG	NM_001459
1822	2324	FLT4	S66407
1823	2324	FLT4	NM_002020
1824	2326	FMO1	NM_002021
1825	2327	FMO2	NM_001460
1826	2328	FMO3	NM_006894
1827	2329	FMO4	NM_002022
1828	2330	FMO5	NM_001461
1829	2331	FMOD	NM_002023
1830	2332	FMR1	AF086328
1831	2332	FMR1	NM_002024
1832	2334	AFF2	NM_002025
1833	2335	FN1	AI275123
1834	2335	FN1	AK026737
1835	2339	FNTA	NM_002027
1836	2342	FNTB	AK024125
1837	2342	FNTB	AK022167
1838	2342	FNTB	L00635
1839	2346	FOLH1	NM_004476
1840	2348	FOLR1	NM_016730
1841	2352	FOLR3	NM_000804
1842	2354	FOSB	NM_006732
1843	2355	FOSL2	AK026959
1844	2356	FPGS	NM_004957
1845	2357	FPR1	NM_002029
1846	2358	FPR2	NM_001462
1847	2359	FPR3	NM_002030
1848	2444	FRK	NM_002031
1849	2475	MTOR	AK024393
1850	2475	MTOR	NM_004958
1851	2483	FRG1	NM_004477
1852	2487	FRZB	NM_001463
1853	2488	FSHB	NM_000510
1854	2491	CENPI	NM_006733
1855	2492	FSHR	NM_000145
1856	2494	NR5A2	NM_003822
1857	2495	FTH1	AF086106
1858	2509	FTHL5	J04755
1859	2515	ADAM2	NM_001464
1860	2516	NR5A1	NM_004959
1861	2517	FUCA1	NM_000147
1862	2520	GAST	NM_000805
1863	2521	FUS	S75762
1864	2521	FUS	NM_004960
1865	2521	FUS	U36561
1866	2521	FUS	U00942
1867	2526	FUT4	NM_002033
1868	2528	FUT6	NM_000150
1869	2529	FUT7	NM_004479
1870	2530	FUT8	NM_004480
1871	2531	KDSR	NM_002035
1872	2532	DARC	NM_002036
1873	2533	FYB	AF116653
1874	2534	FYN	NM_002037
1875	2537	IFI6	NM_002038
1876	2538	G6PC	NM_000151
1877	2539	G6PD	M19866
1878	2539	G6PD	NM_000402
1879	2542	SLC37A4	NM_001467
1880	2547	XRCC6	NM_001469
1881	2547	XRCC6	AF052148
1882	2547	XRCC6	AF130053
1883	2548	GAA	NM_000152
1884	2549	GAB1	AF074997
1885	2549	GAB1	AL049449
1886	2549	GAB1	NM_002039
1887	2550	GABBR1	AJ225028
1888	2551	GABPA	NM_002040
1889	2553	GABPB1	NM_005254
1890	2554	GABRA1	NM_000806
1891	2555	GABRA2	NM_000807
1892	2556	GABRA3	NM_000808
1893	2557	GABRA4	AF238869
1894	2557	GABRA4	NM_000809
1895	2558	GABRA5	NM_000810
1896	2559	GABRA6	NM_000811
1897	2560	GABRB1	NM_000812
1898	2560	GABRB1	AK025297
1899	2561	GABRB2	NM_000813
1900	2562	GABRB3	NM_000814
1901	2563	GABRD	NM_000815
1902	2564	GABRE	NM_004961
1903	2566	GABRG2	NM_000816
1904	2567	GABRG3	S82769
1905	2568	GABRP	NM_014211
1906	2569	GABRR1	NM_002042
1907	2571	GAD1	M70435
1908	2571	GAD1	NM_000817
1909	2572	GAD2	NM_000818
1910	2574	GAGE2C	NM_001468
1911	2581	GALC	U77631
1912	2581	GALC	NM_000153
1913	2582	GALE	NM_000403
1914	2583	B4GALNT1	NM_001478
1915	2584	GALK1	NM_000154
1916	2585	GALK2	NM_002044
1917	2587	GALR1	NM_001480
1918	2588	GALNS	NM_000512
1919	2589	GALNT1	NM_020474
1920	2591	GALNT3	NM_004482
1921	2592	GALT	NM_000155
1922	2593	GAMT	NM_000156
1923	2596	GAP43	NM_002045
1924	2615	LRRC32	NM_005512
1925	2617	GARS	NM_002047
1926	2618	GART	NM_000819
1927	2619	GAS1	NM_002048
1928	2620	GAS2	NM_005256
1929	2622	GAS8	NM_001481
1930	2623	GATA1	NM_002049
1931	2625	GATA3	NM_002051
1932	2626	GATA4	AL137360
1933	2626	GATA4	AF180736
1934	2627	GATA6	NM_005257
1935	2628	GATM	X65706
1936	2628	GATM	NM_001482
1937	2629	GBA	NM_000157
1938	2631	GBAS	NM_001483
1939	2632	GBE1	NM_000158
1940	2633	GBP1	NM_002053
1941	2637	GBX2	NM_001485
1942	2638	GC	NM_000583
1943	2639	GCDH	NM_000159
1944	2641	GCG	NM_002054
1945	2642	GCGR	NM_000160
1946	2643	GCH1	NM_000161
1947	2644	GCHFR	NM_005258
1948	2645	GCK	NM_000162
1949	2646	GCKR	NM_001486
1950	2647	BLOC1S1	NM_001487
1951	2648	KAT2A	AF029777
1952	2649	NR6A1	NM_001489
1953	2650	GCNT1	NM_001490
1954	2651	GCNT2	NM_001491
1955	2652	OPN1MW	NM_000513
1956	2653	GCSH	NM_004483
1957	2658	GDF2	NM_016204
1958	2660	MSTN	NM_005259
1959	2661	GDF9	NM_005260
1960	2662	GDF10	NM_004962
1961	2664	GDI1	NM_001493
1962	2665	GDI2	NM_001494
1963	2668	GDNF	NM_000514
1964	2669	GEM	NM_005261
1965	2670	GFAP	NM_002055
1966	2671	GFER	NM_005262
1967	2672	GFI1	NM_005263
1968	2673	GFPT1	NM_002056
1969	2673	GFPT1	AF086265
1970	2674	GFRA1	NM_005264
1971	2675	GFRA2	NM_001495
1972	2676	GFRA3	NM_001496
1973	2676	GFRA3	AF086292
1974	2677	GGCX	NM_000821
1975	2678	GGT1	NM_013421
1976	2678	GGT1	AK022307
1977	2683	B4GALT1	NM_001497
1978	2687	GGT5	NM_004121
1979	2689	GH2	J03756
1980	2690	GHR	Z11850
1981	2690	GHR	AF230800
1982	2690	GHR	NM_000163
1983	2690	GHR	AF230801
1984	2692	GHRHR	NM_000823
1985	2692	GHRHR	S79912
1986	2693	GHSR	NM_004122
1987	2694	GIF	NM_005142
1988	2695	GIP	NM_004123
1989	2701	GJA4	NM_002060
1990	2702	GJA5	NM_005266
1991	2703	GJA8	NM_005267
1992	2705	GJB1	NM_000166
1993	2706	GJB2	NM_004004
1994	2709	GJB5	AF052693
1995	2710	GK	NM_000167
1996	2712	GK2	X78712
1997	2717	GLA	NM_000169
1998	2719	GPC3	NM_004484
1999	2719	GPC3	AF085935
[truncated: 13,962 more rows]
