# Supplementary material for: Identifying target ion channel-related genes to construct a diagnosis model for insulinoma
Source: Front Genet. 2023 Sep 12;14:1181307. doi: 10.3389/fgene.2023.1181307 (PMC10523017; doi:10.3389/fgene.2023.1181307)
Supplement: Supplementary file 1 [file DataSheet3.zip › rawdata and work sheet/GSE73338 insulinoma and non-functional pNET.txt]

ID_REF	GSM1891230	GSM1891231	GSM1891233	GSM1891234	GSM1891235	GSM1891236	GSM1891237	GSM1891241	GSM1891242	GSM1891243	GSM1891245	GSM1891246	GSM1891247	GSM1891248	GSM1891249	GSM1891250	GSM1891251	GSM1891253	GSM1891254	GSM1891255	GSM1891257	GSM1891259	GSM1891260	GSM1891261	GSM1891262	GSM1891263	GSM1891264	GSM1891265	GSM1891266	GSM1891267	GSM1891269	GSM1891270	GSM1891271	GSM1891272	GSM1891274	GSM1891275	GSM1891276	GSM1891277	GSM1891278	GSM1891279	GSM1891280	GSM1891282	GSM1891284	GSM1891285	GSM1891286	GSM1891287	GSM1891288	GSM1891291	GSM1891292
1	6.5552121	8.0306958	6.36176	7.4403129	7.9862031	8.4728109	6.4377433	8.4380579	8.6202516	6.115751	6.0454925	6.9646886	7.1478137	7.4218161	5.9456974	5.327733	7.1583402	7.3970885	8.0750486	6.6346084	5.6848171	8.3228206	7.696153	7.0764917	6.9565522	6.6279518	6.2714385	6.7178547	8.0459339	6.6875535	7.5570677	7.5696335	6.5950275	6.7857893	7.6459747	8.0967971	6.2651936	6.3162237	7.1072034	6.6834847	7.0514805	6.9296318	6.4241018	6.2358709	7.2893687	5.312949	7.2902538	7.0117144	6.6433395
2	5.9612742	5.6949649	5.6872716	5.9052627	5.4545553	5.6181161	4.7373899	6.0229192	6.0107214	6.0343808	5.8375063	4.3795623	5.140172	5.4834176	4.9147567	5.2082035	5.1868916	5.1838666	5.4952273	4.7869499	4.2987256	5.9099562	5.5591661	5.905769	5.4824429	4.9801981	7.6058068	4.4947128	5.4294397	6.1286626	5.1046607	5.4453648	6.3627131	4.4145483	5.0532089	5.5471951	5.3553497	5.5407269	5.0893691	5.0473133	5.0844022	5.053924	5.5303862	2.8530259	6.0381805	3.9482074	5.3562744	5.7084211	5.5520701
3	3.9736422	2.7795162	3.0780426	3.7846027	4.0438064	2.8491987	3.3715748	4.0146745	3.2310118	3.0715273	3.4239156	3.6478228	3.4590843	2.8660246	3.9797114	3.2259534	3.1728321	3.7563957	3.2898125	3.580159	3.0827546	2.8290009	3.3219206	3.0365307	2.6637904	3.6965707	3.3077417	3.2560362	3.0865149	2.8667179	3.4548445	5.1613023	3.2459854	3.3577337	3.3461602	2.6462787	3.4969021	4.1470552	3.2434554	3.6539484	2.9946591	3.5493788	2.5827907	2.2756951	3.0959518	3.6391827	3.2183446	3.5137318	2.9588033
4	3.8579242	5.9654852	3.4617083	3.4910459	7.3559808	6.7974409	7.7196231	5.6842824	6.012568	6.5686835	3.9144045	4.7132522	3.9510051	7.7792799	3.2439294	7.9192976	4.0230831	4.988392	10.3111479	7.8359208	3.266571	5.6408661	8.2083877	5.2859908	6.6367394	8.9947306	4.7818842	4.8759827	8.9359797	6.6180768	6.0281312	7.6122688	9.4827394	4.8698268	5.6564986	3.0980773	6.9268256	7.1532811	4.5758761	7.9506215	8.1971274	4.8289472	4.462765	3.6785985	5.3730472	5.0091623	5.2168195	7.7650387	8.0121527
5	6.4637944	4.5963948	4.9944655	4.0795531	5.7215486	5.5354745	5.4943859	4.6850649	5.0509313	6.0267223	4.6838864	4.3201456	4.5930302	5.5149782	4.1306898	4.6888238	4.7609504	4.5874439	6.4939748	6.9413601	4.7703542	4.5091068	5.9504901	4.2526607	5.361861	5.6006516	4.6675968	4.6109884	5.674708	5.1110983	4.8694208	5.8219012	6.5436486	4.5256999	5.7293739	4.8376972	6.2740779	6.3650943	4.8113902	5.3995753	5.1511239	5.1882559	4.4117263	4.7462471	4.0998699	5.0969804	4.8016509	5.0427358	5.6899391
6	5.5413687	5.3370321	5.5785804	6.0138804	4.9695057	4.9313257	5.6497012	5.3989006	5.4130415	5.2149424	5.571281	4.7787897	6.1160866	5.406069	4.2756008	4.9963065	5.8382816	5.4006329	5.0092083	6.1545647	5.233562	5.9459366	5.0220997	5.7652555	5.8205418	5.243607	4.9436628	5.25501	5.2113387	5.8974258	4.6112565	5.1502266	4.2552409	5.9650255	4.5962982	5.6098772	5.8177792	5.1802913	4.6733791	5.2385287	5.2703752	5.0722625	5.5838216	5.8623392	5.8626691	4.9806966	5.8352106	5.4067949	4.9669249
7	4.062731	3.766247	3.2091123	3.4145288	3.7627219	3.7537122	3.4880454	3.6599052	3.6890185	4.0462146	3.6291323	3.9175166	3.1726983	3.7691337	3.275753	3.5615405	7.3486838	4.3466907	2.8380261	3.2867659	3.3418233	3.7417446	3.5409441	2.7955957	3.1180042	3.407824	3.9030029	3.8265494	3.8456456	3.2640666	3.9887061	3.1983205	2.8295618	3.2200606	3.9446824	3.8756619	3.6161432	3.5589082	3.7190025	3.0877254	3.4818437	7.9308308	3.1143733	4.2038345	3.5019403	3.4870106	3.8300246	3.7638886	4.6380756
8	7.0767279	7.9333579	7.5689349	7.3113607	7.0635747	7.4032521	7.6975239	7.6090906	7.710401	7.1286938	7.4613829	7.331939	7.4441565	7.6869628	7.7078709	7.1624644	7.7378242	7.4352271	7.3683327	7.2000125	7.2035198	8.1616179	7.3242525	7.1960637	6.9432006	7.9886971	7.4466592	7.8163757	7.5149292	7.6383702	7.9854359	7.4209762	7.4068761	7.8976372	7.4720364	7.6765581	7.4970754	7.800627	7.1597084	7.4501595	8.1230691	8.1695591	7.5921318	8.0529619	7.3951895	7.0191274	7.7295404	7.8186664	8.1308486
9	5.7419443	4.9212133	5.0844072	4.776929	3.9295406	4.8483096	4.5627103	4.0835117	4.1480659	4.3749609	4.7921989	4.9339473	4.1375652	4.8434057	4.8207423	3.9141585	5.2650262	5.164274	4.3124921	3.638016	4.1086958	5.453178	4.1392939	4.9048924	4.8446538	4.1571506	4.6762333	4.1722772	5.1154478	3.4776885	4.9037405	4.7700691	4.6016679	3.9308236	4.581733	4.9989919	4.216806	3.8604215	4.8564066	5.2655251	5.17804	5.0395851	4.6059141	5.5239437	4.6275304	3.0711329	4.4102425	4.6334558	4.2283786
10	8.1898086	8.2139068	7.8375208	6.1241798	5.4443145	6.3517844	5.9519383	7.8707702	6.8042141	8.1954869	8.0243641	8.289778	7.8641061	7.7860756	8.2249734	7.7927258	7.3789298	6.965485	7.3591396	7.9530589	8.1972176	7.889933	7.8616755	8.385187	7.5130532	6.8012513	6.9335067	8.5405955	7.5234329	8.0181939	7.112526	7.198106	7.711593	8.3135873	6.8265443	6.3798729	6.9550685	6.9793574	8.3063677	6.8515293	5.4794932	7.0678382	8.3974743	7.7905541	7.7186197	7.8889111	7.7543987	5.1500452	4.6340421
11	8.3932843	8.2576121	7.7080154	6.0847115	5.0902503	6.2135343	5.7106959	7.9761807	7.1161876	8.1518153	8.2301114	8.2486164	7.6653811	7.7710143	8.2199718	7.543354	7.2446886	5.8219247	7.2754698	7.9291425	8.1785275	8.0374289	7.9725539	8.36807	7.6511426	6.83203	6.9146491	8.4474149	7.5048327	7.8244975	7.2542502	7.1796985	7.0661985	8.3850692	5.2570374	4.7244252	6.9312184	6.7854634	8.3764283	6.3649182	5.7964247	6.9955192	8.2697688	7.4193264	8.080669	7.708683	7.6925817	4.9838327	4.6933683
12	3.2854736	3.2744534	3.6839115	3.5569975	3.5099511	3.2941611	3.2271117	3.3329549	3.7982562	3.686082	3.3097161	2.9717351	4.0260548	3.937986	3.5632527	2.7634171	3.3970349	4.2006113	3.0374894	3.4909262	2.1536968	2.9985947	3.1698842	3.6528029	3.3354994	3.953146	3.6242173	4.0002422	3.2774164	3.5903432	3.0676576	2.5275149	2.8503312	3.5637363	3.0958991	2.9288633	3.6166161	3.8866471	3.74217	3.0834107	3.3056595	4.0227387	3.3764513	2.9343869	3.8183947	2.7514165	3.336439	3.3245265	4.1872052
13	4.5486571	4.9294351	3.6473544	5.3498443	4.7844469	4.4923374	3.2306375	4.7650112	4.9849124	3.8027728	5.0509216	3.8070336	4.5561405	4.5893013	4.7715081	1.8976607	5.1406144	3.5933798	6.1664635	4.4022742	4.4136037	4.6581589	4.1569982	4.3485566	4.7157786	4.414881	3.5074878	3.5726129	3.3476047	4.5482616	3.7450623	3.8630139	5.3447176	4.1726997	4.2696627	4.3876056	3.8944188	4.5915474	4.5923243	3.3675261	3.1088692	4.9216404	3.8942447	5.8045857	4.9312137	3.3783508	4.7092853	3.8021303	3.2639352
14	8.6456837	9.2450724	8.7328773	9.2753317	8.0358206	7.9422871	8.0923059	8.3152962	8.3142333	8.6477705	8.7409208	8.4358323	8.7255444	8.8770698	9.6339088	7.3846455	9.1859436	7.6101681	8.8148651	8.116331	8.6174789	9.6016629	8.7133497	8.5436048	8.5259729	9.6801495	7.2963008	8.6257112	7.8214849	8.3740661	8.4684277	8.1391335	7.5862068	9.2199134	8.6862775	9.0156906	8.6709148	8.6326287	8.0306623	7.5256365	7.1024107	9.1981666	8.446839	9.9458485	8.8593519	7.5706321	9.0624035	9.137021	9.0645316
15	5.367796	6.23673	4.9456331	6.4692302	5.6064345	5.3596263	6.2114795	5.8249831	6.041293	4.497188	5.6802956	5.1108461	5.4245884	5.4238552	4.8506381	4.8071478	5.7777013	5.0224011	5.2228589	5.4141484	5.2586327	5.1007888	5.2089989	5.2688139	6.0783652	4.1324786	4.7941751	5.6485209	5.2925224	5.1658193	5.0064625	5.0989333	5.1732763	5.0352828	5.081698	4.8045808	4.9946104	4.9272358	5.0668461	4.8962443	4.8028751	4.7605124	5.661129	5.3769107	5.9827966	5.0145064	5.5573093	6.018156	5.4404103
16	4.8208492	5.0463519	4.8732891	5.3488064	4.4538057	4.5240251	4.1033399	4.3250241	4.4665064	4.4535624	4.1579657	4.0670993	4.6170216	4.5367372	4.4433866	4.6865105	4.5236917	4.7903396	4.169507	3.8919922	4.0413276	4.4977057	4.2247547	4.4668272	3.973842	4.1402613	4.6992174	4.4573141	4.5372663	4.5647734	4.7007889	4.609622	4.1249047	4.6757811	4.1022317	4.0122439	4.0488712	4.4818092	3.7668364	4.9412831	5.2122151	5.1166071	3.9644448	4.6717446	5.0947918	3.9737076	4.7055576	4.2772704	3.8986068
17	2.6869903	2.1281298	2.6924981	2.8242271	3.9074144	3.4529042	4.4497755	3.5671138	3.0316091	1.9988741	3.6109987	3.6833903	3.2894282	2.7735161	3.6954383	4.0228312	3.5953731	3.2658564	2.2523451	3.1775795	3.6924025	3.6999382	2.4461662	2.2339638	4.0139781	3.3997143	3.8778273	2.4939157	4.3122656	4.8969697	2.9858716	3.4351166	2.8284765	2.7464374	2.4149422	3.7095561	1.7274751	4.5301271	3.1010106	3.1406914	3.4219014	4.0020137	4.4482922	3.8892401	3.4584313	3.5551757	4.9394709	5.8954114	4.911992
18	5.6961484	5.8577574	5.079277	6.1223734	5.659553	6.1835414	6.3192505	6.2081965	5.9032404	5.6737519	6.4161111	6.4395624	5.8025584	5.3850904	5.5261737	5.5224124	5.3444053	5.558262	5.9762737	5.7201349	6.0376379	5.3904894	6.2364977	5.6565662	5.6206359	5.6408643	5.3126677	5.8804279	6.0669779	5.8527676	6.4361899	5.1380431	5.4692056	5.8309283	5.6252326	5.7461544	5.7766562	5.6282543	6.1556967	5.8904577	5.5354157	6.0020956	5.6248376	5.8827529	6.0145232	6.0346109	5.5459991	5.4973598	4.8816704
19	4.6139654	5.5690106	4.6452938	3.6781319	4.1745558	3.3920575	5.2472828	3.5194293	3.7056727	4.7226017	3.6328927	3.7558697	3.6975371	3.3787481	4.0041054	2.7694981	3.9343081	3.6847025	3.8081805	4.0496446	4.3050833	3.1560435	4.3654599	3.8769709	3.7150885	6.4071	2.5881278	3.5747603	3.7452193	3.7932265	4.1543598	4.3095058	5.164855	4.2924499	3.4148933	3.8061269	3.2379574	4.558787	3.8274039	5.445754	5.77133	3.9492298	4.5681944	3.7902711	4.0191998	3.6542438	4.342787	3.361641	4.1319513
20	6.3433157	6.4808319	6.1107551	7.1440365	4.5944475	6.0886694	5.4044854	6.4332654	6.2057987	6.4486238	6.009796	5.7403182	6.3857016	6.1410765	4.8497001	5.5951724	6.7101032	5.6694559	6.0439496	4.9480652	5.618686	6.6027879	6.0951664	6.6109923	6.629784	6.219427	5.5394473	6.2590969	6.3279372	6.5757378	7.1308463	5.299085	5.4883628	5.1315722	6.5854329	6.65042	5.7075176	5.4774006	5.4983461	6.3652133	5.5951885	6.729887	5.478619	6.952119	6.4832664	4.8372233	6.9222488	6.0742596	5.2414436
21	4.8886837	4.4385395	4.5379312	4.7411088	4.9029504	5.3888328	5.0676499	4.9335999	4.7600071	4.6699986	4.1322523	4.2803328	4.5554322	3.9702888	4.6103275	4.6447294	4.7842332	5.1923265	5.00692	3.941536	4.5005447	4.3348357	5.2563042	4.479684	3.1819811	4.6285719	4.3815618	4.1349672	5.0164783	4.4606788	5.0072148	4.9412402	4.8325687	4.8760693	4.8935916	4.2203088	4.2260958	4.7175445	4.4742775	4.5342466	4.4540553	5.3166988	4.3683523	4.409239	4.1182362	3.7200983	4.011422	3.9393771	4.7841561
22	2.816976	3.5436413	3.2998254	3.3664606	3.5105694	3.5299934	3.4267139	3.5171326	3.4680796	2.7417975	2.6321082	3.5086251	3.8505948	3.8939191	3.4199941	4.5330975	3.0683887	3.5314152	2.9792147	4.3626222	3.5291424	4.2690073	3.6455531	3.7723475	2.9387178	3.7155558	3.6023901	3.1789348	2.4791805	3.3884316	4.0731996	3.522887	2.7645857	3.4110114	3.2716579	3.4584626	3.0531572	3.2751839	3.462735	3.383573	3.388424	3.7935427	4.2762514	2.8889693	3.859576	4.2953505	3.3482393	2.8707101	3.3252604
23	6.6333187	3.2360586	3.5004596	3.5308168	6.4016606	4.8643395	3.4934284	3.8384954	3.8910502	4.90243	4.0267133	5.2623495	3.253993	6.3473572	2.8065724	4.7901311	5.20917	3.6483135	4.193012	6.4321162	3.596007	4.4208122	4.3095596	4.8683971	3.6929958	4.6832478	5.2092165	5.699523	4.6931039	3.5754478	5.7188038	7.5251772	4.8140001	3.4006025	5.9168805	4.3300413	3.4918861	3.6279841	5.5128307	3.2073705	3.7941371	4.4207303	4.1968757	2.8000599	5.5663432	7.7774322	4.6474511	3.5707321	3.0005197
24	6.0804433	5.8764254	6.5290039	6.2025865	5.6178249	5.7807409	6.1135278	5.6517535	6.2526734	4.6187409	6.0997815	5.98994	6.2984502	6.2702928	5.4394692	4.6704399	6.5453872	5.63263	6.0463366	5.7606435	6.6142639	6.5761828	5.0604441	5.7893315	5.4896198	6.5169684	5.4805232	6.0870064	6.4501907	6.3126534	6.0809316	5.2074504	4.967051	6.390745	5.734673	6.5544539	6.5906193	6.3743998	5.8546583	5.8787789	5.8658427	6.5487971	4.6182027	7.1568506	5.9381734	5.6924885	6.2537294	5.5135936	4.9948415
25	4.5000286	3.9707689	4.8449652	4.61562	4.4623877	3.976535	3.8342985	3.7821704	3.923627	4.3795981	4.2092322	3.9223395	4.4514307	4.6709119	4.5469445	3.5633323	4.4959848	3.8316854	3.8480269	4.392245	3.5516011	4.2366412	3.2795732	4.0468895	4.1610199	4.8321275	4.4425374	3.8355937	3.8006867	4.5116658	4.1283518	4.0758508	4.4433101	3.6121956	4.3227768	4.102534	4.7471238	4.6166037	4.7629392	3.6800741	4.6150188	4.9587553	4.3761955	4.4818293	4.6684722	4.0165802	4.7242101	4.2913126	4.4822468
26	1.941116	2.9200804	3.1495398	3.083037	3.3447543	3.4270828	3.4931921	3.361797	3.3911437	3.3391621	4.1216114	3.1506227	3.3255661	4.1588798	4.0641374	4.9862927	3.4677688	3.3710084	4.9300721	3.7188232	4.0920707	4.1179276	5.499245	4.0454957	4.1424831	4.6332483	3.8857769	4.2625425	4.7352461	4.4206912	3.4330513	3.8690137	4.5217197	3.8644021	4.2942883	3.8338368	4.4236437	4.9756763	3.8367678	4.534152	4.1219357	3.907756	3.8484483	3.5472923	2.7880377	2.700107	3.9617283	3.557168	3.129442
27	8.0471499	7.1703147	8.1914964	8.5142063	8.2835226	7.4069696	7.0155074	7.6275342	7.4725884	7.585532	7.1696479	7.472602	7.1338106	7.1785221	6.1022311	7.4770151	6.9276139	7.5346958	6.9544858	7.1992413	7.7067965	7.3212585	7.6224302	7.3386614	7.919889	6.8591897	8.0376187	6.7628514	7.2598718	7.665995	7.0659884	6.5159873	8.363314	7.5605523	6.7117825	7.4997041	7.6085994	7.7844728	7.82857	7.6149955	7.7127033	7.4931742	7.9989472	6.9877486	8.2002636	7.4674925	7.4827454	7.967291	7.6829947
28	3.7289805	7.4154679	5.7831382	3.8423863	5.2948635	4.4102827	4.4589172	4.3215168	3.7551427	4.8595651	4.6567157	4.3811485	4.4029635	4.8390513	5.2801596	5.4435726	4.9811877	4.4747998	4.8315603	4.3839606	4.6014015	5.5197778	5.1352204	4.445347	3.9218031	5.2090337	4.7575872	4.8099468	5.0074884	4.9640718	5.8931549	4.5517292	5.1892893	5.8631494	4.9684241	4.9598567	4.8601084	5.1314692	4.6857413	4.9458572	4.3479689	5.1439035	4.799486	5.4101339	4.3833996	4.671431	4.4119106	4.6099024	4.572544
29	4.7071842	4.7875078	4.6977367	4.2842408	5.4758837	4.6880805	4.8513211	4.5315244	4.5189364	6.818373	4.0067989	4.6692448	4.4810639	4.7206142	4.275167	5.7584053	4.7226647	4.3611309	5.5522725	5.0991499	4.8954403	4.4449749	7.3740799	4.7111647	6.6653985	4.9546609	3.9090146	3.4104807	5.4804545	6.7922482	4.3521969	4.6171014	5.0534407	4.726459	3.9914127	4.4162374	6.5174843	6.3535428	4.6579316	6.2440296	5.7284569	4.0399035	4.5549549	5.1709287	4.9751805	4.762422	4.2785531	5.0576059	3.6697487
30	6.6969884	6.24649	5.8899934	6.2950969	6.5694714	6.582844	5.3801991	6.0361548	6.0638267	5.1951659	6.2037926	5.9268293	6.1010214	5.6973778	5.1905665	6.0464553	6.1461965	5.9804812	5.7418548	6.1637662	5.5287344	5.7402162	6.0524397	6.3464326	6.4319406	5.2342079	6.1859925	5.5947472	6.0069063	6.0110281	6.2260394	5.174309	6.8744567	5.9754626	5.864545	6.0449955	5.5729961	5.7878485	6.090243	5.8605145	5.8247537	5.6482702	5.9311494	6.0311095	6.5700897	6.0641439	6.5766177	6.1290058	5.7529179
31	5.8662502	6.6690948	6.0488174	6.458966	6.5755817	5.9361812	6.6556422	6.9045807	7.1083604	4.8121736	6.8089552	5.7938713	6.7911558	6.4938105	5.0276196	6.383192	6.9704688	6.1620341	6.1319988	6.5814953	5.8101882	6.124979	6.3745965	5.5798326	5.814858	5.3667253	6.8818019	5.9152374	6.0742005	5.7467186	5.9340675	4.9137922	6.7760278	5.9966901	5.568977	5.8101561	7.0500211	7.1839061	5.6382819	5.4445896	5.6671159	5.0237037	6.142723	6.6965925	5.8363328	6.8455684	5.5034895	6.5754562	6.5355327
32	5.6628061	6.0761426	5.2178901	4.8941513	4.8512065	4.9430542	5.1707242	4.8336314	5.5929006	4.9219808	5.6159638	5.1442415	5.3617626	5.2778987	4.3995711	5.4676492	5.4274285	6.0869057	5.9175457	5.4267067	5.3552763	5.5323149	5.8425566	5.005751	5.4942054	5.2999975	5.5262222	4.8940586	5.94539	5.7118752	4.5862768	4.630398	5.9776255	5.757091	4.5072836	4.5685731	6.6839235	6.5464695	4.4527088	6.9123967	7.1189452	5.4620999	4.6523938	5.3650404	5.7225912	5.1668368	5.1395214	4.9019923	4.7023277
33	2.8742485	4.0751618	3.4174683	2.760122	3.238555	3.2236823	3.3162047	3.895942	2.8728768	1.9924427	3.3865973	3.3554847	3.3311925	3.4549225	4.911634	2.8383763	4.875567	4.1803282	3.2730043	3.9985504	3.2177706	3.9416995	3.4949419	2.3915125	3.7750696	1.6084809	3.8755653	3.2150467	2.3388292	3.0699512	2.8748109	2.2195523	4.2827032	3.9045695	3.3435316	3.3567561	4.2673859	4.3636642	3.6394942	5.0992561	5.0341485	3.5233506	3.5670634	6.2256847	3.486471	2.6899592	3.1320953	3.7136715	4.1379244
34	3.5789331	3.3514386	2.685894	3.1022937	4.2051218	3.2187472	3.1390897	3.3067074	3.8241802	2.6862667	3.3996334	3.9888783	3.039642	4.238173	4.0079852	3.4729093	4.0101976	3.2543751	2.9025392	3.0389235	3.6118249	4.8729835	3.4763545	3.0377955	2.3611208	2.0956301	4.3101267	3.2230743	3.2248501	3.4000352	3.097419	4.6190139	3.5248144	3.0995696	3.6048006	3.3606583	2.126555	2.8647982	3.555643	3.5486717	3.9944665	4.0913023	3.1286178	4.3247328	3.5241822	2.799068	3.2741979	3.5639681	2.3104594
35	6.1374021	6.343304	6.2934367	6.1841477	5.7894064	5.9629886	5.6032557	6.393346	6.3564588	5.8246227	6.5542972	6.1405467	6.637143	5.3423973	5.0263269	5.7205005	6.3158382	6.2917111	5.7379452	5.4185668	6.4640669	6.2590703	5.5581056	6.4161279	5.9533374	5.4959894	6.1087154	5.9299695	5.8777326	6.0506373	5.820514	5.3049815	5.7743122	5.6406376	6.07223	6.0010295	5.6507196	5.5134427	5.7073798	5.6412937	5.6159491	5.8970008	6.1706338	5.6905971	6.9306491	5.3701207	6.3727689	5.9562121	5.7036643
36	6.395882	6.4818922	4.5309253	5.6791798	6.3441037	6.3858978	4.4479953	6.2028067	6.4368456	4.8332988	4.7212606	6.0360367	6.3173004	3.7630831	4.1405901	2.9373522	5.1403238	4.38626	4.282953	5.5208761	4.5970606	4.9991448	5.9520747	5.3254607	5.8636724	4.406228	5.7928775	5.9690359	4.8814566	5.8335156	5.3685775	4.4274228	4.885379	5.0563538	5.031927	5.8050075	4.4424937	3.65134	6.2597358	3.9116653	4.4414381	5.5681588	4.5088125	5.6766005	6.6847269	5.113126	5.7029172	5.738613	5.4326658
37	7.3247128	7.9842751	8.1799353	7.7039264	7.2289793	8.1501939	7.8084211	7.9842828	8.0577607	7.4487765	7.852014	7.91928	7.324129	7.7575144	7.6627841	8.0765194	7.5031427	7.2629223	7.9214107	7.7427389	7.3433607	7.5872207	8.054395	7.7662977	7.4481755	7.8462918	8.0180204	7.2097349	7.8247781	7.7112916	7.4974221	7.7816259	7.8712493	8.2186276	7.4114176	7.11211	7.4919642	7.9981622	8.0544414	7.4026408	7.876588	8.1244037	7.6475894	7.7450603	7.9718286	7.1298546	7.6645545	7.6370919	7.6925412
38	3.6861654	4.2475856	4.3597295	3.8453274	4.0993711	3.4101992	4.0614951	4.2603633	3.5248409	4.9043744	3.9391981	4.2125783	4.0956705	4.4219999	4.3501401	4.5758292	4.6042929	4.2871612	4.2147478	4.538891	3.9879301	3.9914172	4.0790177	3.9477022	3.0292855	3.9884306	2.6717893	4.302281	6.2820905	4.0407024	2.8613404	4.9759416	4.3213356	4.927834	4.3402149	4.2245627	3.8108958	2.0520528	4.3620546	5.1295128	3.6700637	4.0334281	4.2166268	5.2265254	3.6538252	3.437669	3.8068722	3.6812907	2.8097681
39	4.4372	4.6350259	4.3963685	4.4664418	4.0898416	4.4205105	4.236334	4.3510461	4.2537338	3.5948519	3.5832039	4.1424554	4.5628887	4.0822541	5.3278245	4.0916721	4.3020043	4.6363541	4.1613763	4.815843	3.7632104	3.9413166	4.0169489	4.7316176	4.6938649	2.8393921	4.4205053	4.123487	4.3670321	4.6632692	4.0940302	3.3108032	5.8235608	4.6286065	4.1284097	4.2975761	4.0958613	4.2928903	4.599925	3.7486443	4.0665512	4.4359855	4.3768062	3.7747481	4.667684	4.4448409	4.1723688	4.1301888	4.2423905
40	6.6540649	6.759429	6.0708502	6.7246908	6.6510705	6.1158968	7.1291372	6.5729327	6.5387161	6.1422734	6.4199918	6.5896289	6.483538	6.0475536	6.0120763	5.5804864	6.5131721	6.1293313	6.0266915	5.8890868	6.5141642	6.1450372	6.6230605	6.1439065	6.6298149	5.729505	6.1065154	6.5106546	5.7717149	6.4133172	6.0216903	5.7870941	6.8326405	6.4834582	5.6346271	6.3841093	6.8045474	6.542171	5.8926921	6.6353596	6.2924545	6.1144694	6.5557784	6.7851772	6.584259	6.6132499	6.3317427	6.8102253	6.0117199
41	6.5764782	6.7217524	7.5884768	6.9557614	6.2366005	6.398263	5.8312488	6.5067774	6.8588087	5.9585097	7.8260634	6.2663667	7.065154	6.7322131	6.0880177	5.3559535	7.0518619	6.5579486	6.4793132	6.8385585	5.5849535	6.4776939	6.4167976	7.0469014	6.3446019	6.703046	6.2423789	6.4581084	6.7284288	6.5181494	7.1065909	6.3500426	6.6651202	6.6310405	6.4674759	6.0561646	5.9362335	5.8569438	6.1023228	6.4037408	6.3289797	7.1807288	5.9406803	6.9562033	6.8154989	6.1513584	6.9486807	5.8577461	5.8532181
42	4.3137416	2.6468858	5.2431976	4.3096348	2.6094781	5.03176	5.0115479	4.0352294	3.8820317	3.701512	3.8644286	3.4728823	4.1924705	5.7829122	3.2080589	4.4016214	4.3410837	6.1657973	6.2237243	4.9471836	2.7187199	4.2991415	3.5556907	4.5901713	4.659839	4.1176196	3.547723	3.9814728	3.7763933	3.0453365	3.6206434	2.5275149	4.4813164	3.9919193	4.1994151	3.6926312	4.4631766	2.9518357	4.5339064	5.4168169	5.3682291	6.1169034	2.0804297	2.9590487	3.4523138	3.3425568	4.4240778	4.0298835	4.588888
43	4.3532526	4.1310941	4.3392687	4.0811394	4.7889206	4.8221023	4.4087206	4.3622406	4.2180372	4.0670903	4.1671212	4.6365771	4.856205	4.4109217	4.5047089	4.0546073	4.4295105	4.0787687	4.9710475	5.0149232	4.7897862	4.2747081	4.5354082	3.8459922	4.6738945	3.9982412	3.9601547	4.8381685	5.0804676	4.8941573	4.355547	4.5343133	4.0428423	6.9485938	4.47554	4.5559416	4.5492153	4.1545889	3.9150013	4.0494425	4.1335987	4.371538	3.5950947	4.4828702	4.1526561	5.2643243	4.7540401	4.6066811	4.3067977
44	6.7050047	7.2905044	8.0219756	6.8238805	6.9924861	6.5119434	7.5656724	6.7137232	5.8373683	7.865266	6.7202739	7.2825251	7.5387682	7.9341093	8.0914787	7.383617	7.1147887	7.6414584	7.2335331	7.3437283	7.591862	8.000823	7.6247533	8.1458193	7.3779587	8.4013023	6.9441994	7.4225917	7.8529806	7.7658926	7.6870138	8.1239166	7.7883916	7.8343448	7.6735826	7.6223042	6.5543367	6.1196896	7.8881564	8.0715351	5.9755616	6.0833493	7.8501723	7.948524	6.6793541	7.4343036	7.4536136	6.9740199	6.8105267
45	10.9336172	10.6952464	10.6928469	10.6384487	11.0017753	10.5114187	10.4795975	10.8546828	10.5719992	10.7893665	10.8002097	10.7873762	10.751925	10.9639156	11.2034123	11.1241168	10.5424192	10.7044421	11.1187347	10.9747461	10.9686533	10.7476869	10.8868289	10.969546	10.8405009	11.0764468	10.4176531	10.9943214	11.039345	10.9821717	10.8686557	11.0442469	11.0833892	11.1235887	10.8938755	10.9958533	10.978131	10.7571816	10.8788916	10.7829891	10.6670561	10.7573046	10.8823177	10.3065882	10.6647167	10.789725	10.9227139	10.783454	10.8681467
46	8.4631495	8.6367153	8.3274138	8.3785704	8.3195882	8.4785171	8.5284297	8.4480584	7.976363	9.015683	7.8599483	8.5532314	8.3251865	8.259375	9.1820091	8.4075405	8.3346912	8.5479722	8.6435467	8.5066165	8.3858449	7.9903315	8.6069342	8.3425695	8.8883236	8.4867055	7.4825131	8.2741114	8.3426355	8.3034267	8.3160033	8.0537213	8.5077755	8.5435419	8.2981697	8.4628937	8.5359862	7.708962	8.2825324	9.0096648	7.9370102	8.153375	8.0297188	7.7095322	8.3818081	8.5110986	8.7010656	8.8511202	7.9672875
47	5.5711565	4.5937582	5.6214193	5.9032296	4.7683395	4.658642	4.1739966	5.0217656	4.8885086	5.7754624	4.0406903	5.3958167	4.2266969	5.383092	5.4366447	4.3332358	5.9817557	4.3193065	6.7203504	5.6867778	5.3775422	5.6849223	6.102745	6.4247503	7.314737	6.0670455	4.776001	4.6816769	6.2271028	5.9401349	5.8741792	4.4406338	5.7439359	5.7828955	5.4517545	5.985328	6.000154	5.302231	5.1423322	5.9907194	4.5700378	5.2004613	4.9679443	5.8393452	4.6942603	3.0578826	6.5484548	4.7008901	2.460521
48	5.8525121	5.9878549	6.4731579	6.3105496	5.5325118	6.0082381	5.3510968	6.2826647	6.1725321	5.570813	5.943794	5.532185	5.8241775	5.9009003	5.7238044	5.6306106	6.2723576	6.2912696	6.1650048	5.8366409	6.6971415	5.6367421	5.7260394	6.3571234	6.0155983	6.3362108	5.1671284	5.7719171	5.9346173	6.2468415	6.0531918	5.1950415	6.4241623	6.207448	5.7563679	6.3394652	5.7803011	5.2984856	6.1280484	6.9404198	6.7710272	6.2813272	6.0702473	6.3457418	5.7545282	5.1818145	6.3511976	5.6618196	5.376858
49	5.3150255	5.7782895	6.8966604	4.9398728	5.6489065	5.8600255	5.7549225	6.205093	5.0063717	5.5911031	6.6765097	5.9431164	6.752936	6.5482989	5.40352	6.7084549	6.2367392	6.6296337	5.6771036	6.0358746	6.6397936	6.2213488	5.8890071	6.6449155	5.0222658	4.7596602	5.0721604	5.6426059	6.545844	6.4100342	3.9686119	5.7081709	6.2549788	6.6699708	5.73039	6.528696	5.5669967	5.6120987	5.4716334	7.3805535	6.8834896	4.5893294	6.9387653	5.9761341	5.5844805	6.0187649	5.1945686	5.6224952	5.6083969
50	6.0422674	6.0996331	6.1804277	5.9673021	6.2293099	6.5237114	6.543189	6.6159708	6.8662505	5.9136332	6.8533763	6.3697856	6.9463315	5.7272843	4.6333994	7.0710328	6.1029565	6.2930879	5.8025793	5.8374784	6.708241	5.9916276	6.2541152	5.781938	6.4517635	5.0173763	6.1114653	6.0373312	6.0158692	6.4443181	5.0257267	5.3269788	6.2187801	6.0932406	5.2094254	6.0415546	6.5879334	6.6135861	5.5235423	7.4023687	7.8653014	5.5383634	6.4335735	5.8899813	6.9341827	6.2838606	6.4756643	6.7154064	6.2972271
51	3.4527808	3.7265836	4.900747	3.4850994	3.680587	4.0940444	4.1670905	4.0517718	3.8238508	4.3900043	3.6592209	3.1905169	3.8967979	3.8738807	3.4390015	4.1784886	3.8103984	4.7753983	4.0806106	4.1347333	3.6340503	4.5238547	3.7834146	3.8415899	3.1505438	5.2536975	3.476938	4.5264921	4.3475737	4.3586667	4.3016982	4.281835	4.6391125	4.273527	4.4095252	4.2620463	2.8188041	4.4167339	4.4062107	4.2117207	3.7427953	4.7476209	3.8141603	3.7805634	3.859576	3.8081096	4.3778063	4.086623	3.7011208
52	3.4190061	3.957494	3.9284011	4.7113233	4.2780398	4.069091	3.5671169	2.9665151	3.2977023	2.5532071	2.4387998	3.3477353	3.1543266	3.3813854	3.7327992	3.2849481	3.5448802	3.32143	3.1979881	3.5078542	2.8853737	3.6194602	3.4363894	4.2182295	4.5342133	4.5150894	1.9370664	4.2141442	3.4905706	4.0009485	3.6551741	3.5653139	4.0059699	3.4521596	4.7754585	3.6967785	3.8940745	3.4888208	3.939593	3.9657105	3.7877755	3.0894442	2.309977	3.8706448	3.6986529	3.3420639	4.3830141	3.0199267	2.9918939
53	3.4359371	3.0558511	3.3323082	3.10181	2.8973604	3.3202675	3.7124423	3.2188369	3.0515334	3.1938958	3.7912884	2.9793834	3.6040991	3.2764939	3.9985451	3.0063166	3.2600045	3.36013	4.2389692	2.316309	3.9964089	3.4356115	2.974441	3.9424183	3.616286	3.2783294	3.1537917	3.4361951	3.1409055	2.731331	3.0498084	3.4797098	3.5880002	3.1692657	4.1469357	3.3077539	4.1608497	4.1268125	4.2483827	3.3242136	2.7211658	3.7854665	3.2976477	3.9850417	3.0829165	3.7385946	2.3505223	3.9655407	3.7875199
54	4.817178	3.2720988	5.2472853	3.3872662	4.2587938	3.621917	3.7968199	3.5429565	3.0301301	3.2153836	3.5336063	3.7124096	4.8195775	4.3917722	3.9918614	3.7738357	4.5508955	3.695603	2.9700782	4.1168637	4.0527639	4.4067254	2.2676474	4.2291543	2.5619152	2.4135186	4.155025	2.9799171	4.6051928	3.8543939	3.7302103	4.6912719	4.0336677	4.2728247	3.6801807	4.8185892	4.0333799	3.6131955	4.0357048	4.6342404	3.2804157	3.6996825	4.612365	4.2673188	3.8647607	4.3545935	3.6103937	3.6695526	3.3302677
55	6.6126392	6.2019844	6.3110963	6.6132324	5.5885963	6.3384949	5.5669338	6.3728591	6.5186448	5.8502779	6.3431912	5.694806	5.4150247	6.2750671	5.5945802	5.4459663	6.2548772	5.9686082	6.3373886	5.8440627	5.918786	6.4569722	5.3608815	6.1396527	5.5279045	6.2435235	6.256546	5.572733	6.3057102	6.2283259	5.7773804	5.6580131	5.2898971	6.4510111	5.8221993	5.9261286	5.4211351	5.5971141	5.7450776	6.4239612	6.5328591	6.3525374	5.9380504	6.157665	6.1338977	5.5448008	6.2238706	6.542777	6.3928859
56	3.6191305	3.4642836	4.8699409	3.4981361	2.4119352	3.4477428	3.0807051	2.0342471	3.5331828	1.9886194	3.8198402	3.334004	3.7464543	2.9273063	3.9316884	4.8567565	3.2952601	4.0069431	3.8018811	3.0810317	3.653839	4.2897748	3.782503	3.1174245	2.377512	1.897508	3.4543847	4.065336	3.6788808	2.1087925	2.7219959	3.9995276	3.9104367	4.1346731	3.2969694	3.4818261	2.9506963	3.5247408	2.0038776	4.7004713	3.643783	3.5507335	2.8897815	3.4214423	3.2649941	2.8646653	3.228196	2.5572446	3.5424978
57	4.1451391	4.8413766	6.7763479	4.9468141	6.2000875	5.9684144	5.6950626	5.5391846	5.0758532	4.0951261	4.3512844	5.919025	5.1423325	5.4748429	5.504766	5.8226563	6.5358462	5.6368622	5.5827794	5.2160977	5.5597393	6.5299499	4.9849678	3.6296256	4.5532697	6.0977217	4.2090866	5.3869582	6.0616908	4.4734397	5.2964913	5.1422268	6.8381989	6.6518457	5.9424007	5.6317289	5.7220708	5.5437963	6.5041973	5.3730896	4.7307513	6.7450639	3.9784115	6.4090769	3.9132089	4.879521	4.6228036	5.0452369	4.8481688
58	5.2473006	6.4327519	4.8491137	5.4946434	5.2087459	6.1159002	6.3430458	6.4164596	6.1832179	5.7145952	6.2762954	5.6235783	5.5907984	5.5268376	5.6148133	5.4945233	5.8605057	5.2215954	5.8570505	5.3557454	5.7392438	5.7429802	6.0594726	5.0741758	5.6042032	5.6892328	5.3559584	5.3856601	5.6908711	5.5178183	5.5749826	4.9566717	5.6830112	5.9078642	4.7200029	5.6550889	5.7501067	5.835581	4.295919	6.3365617	6.2950866	6.0429174	5.7751152	5.9814551	5.4500137	5.3676104	5.5566417	5.7697522	5.4777912
59	5.3787278	6.3259628	6.0105523	4.8930076	4.7630898	5.6361845	5.5731147	5.293831	5.3420826	5.5871515	5.651516	6.2382373	5.4742708	5.4253527	5.9357908	7.2536288	6.159386	5.4673354	5.0330597	5.1221356	6.0844982	6.1859982	6.0473923	6.4885027	6.0745766	6.9212576	5.4117621	6.1062867	5.6853497	5.2441105	6.1846225	5.5296497	4.8867782	5.2132306	6.4888503	4.7962986	5.0337902	4.9372433	5.0645243	5.4496761	4.78918	5.5526162	5.5655994	4.2564367	6.0866139	4.118704	7.055318	6.565917	6.0581539
60	4.0606603	4.0676855	4.6781684	3.6832376	4.0479324	3.8865616	3.1519556	3.9949209	4.7355155	4.3268896	3.7406914	4.339681	4.0182014	4.3001005	3.3304508	3.9757457	3.9450786	4.0319682	3.9823338	4.5700893	3.1436795	4.4520745	4.324838	3.1119615	4.0700119	4.3132526	3.9384843	4.0920982	4.1243241	4.1597347	4.0520762	4.058097	3.5199432	4.4604507	3.5662342	4.5573494	3.9995503	3.1642121	4.2926717	4.0950719	3.3240487	3.7414842	2.9921386	3.3955489	3.9529386	3.6819411	4.3546951	3.8092372	2.837435
61	3.9430213	3.6038613	5.1244848	3.8584114	4.0413221	3.9551923	4.2144333	4.110079	4.2559353	3.8793748	4.1327771	2.3484719	3.4613198	3.1462315	3.7592713	4.632132	3.3495965	4.2775619	4.0118028	4.4485104	4.0740343	3.4087172	3.1363595	3.5392482	3.6578152	4.5084598	3.5997641	3.6772529	3.4545568	3.5472245	3.8825867	3.4451166	5.1090804	3.8591668	3.9135023	3.9547621	4.5362013	4.4174145	2.713411	4.0903395	4.0346676	4.5455526	4.0594895	3.0805026	3.7568539	4.0296271	3.5204072	4.3994124	4.8796455
62	7.067163	6.7057657	7.5355342	7.7697373	8.2271982	7.5265969	7.5891491	7.6438162	7.8171075	7.0190341	7.7466934	7.9795111	7.7375891	6.9821672	6.7003821	5.3594742	7.368638	7.2848581	7.619695	7.6240311	7.2563988	7.4293047	7.055776	7.3862876	7.5973494	6.8161149	7.5444957	7.4931773	7.4319699	7.2383681	7.2721175	6.3907957	6.4158786	8.0306406	7.5958298	7.2635106	7.8934759	8.1106256	7.2117774	8.4550133	8.6679268	7.3088271	7.5015759	7.2347899	7.3007904	7.1765582	7.5315069	7.6760863	7.6181479
63	6.2203289	7.2474018	6.4657153	6.0453887	7.4426839	6.9374542	6.8416212	7.8932561	8.3452586	6.3491594	5.3063014	5.725393	6.0522929	7.3998598	5.0464315	7.3229247	5.5472954	6.8485982	7.1957497	6.1584473	5.0875174	5.5396059	7.2843734	5.8414638	5.9883648	6.7714461	6.1819085	6.0357438	6.1932619	5.8776927	6.2122955	7.0919765	7.1425951	6.3991001	6.6087531	7.4271731	5.704888	5.9959059	5.8313731	6.6449742	6.7871777	7.4049737	6.176701	4.9600131	5.3134869	5.4903444	5.8465753	7.1896039	7.238586
64	6.519206	9.6728564	7.8640575	6.7262697	6.4379929	6.9545844	6.772182	8.4469495	8.2158129	6.5909636	6.4671803	6.5444224	6.4335121	7.7163877	6.9258716	5.9618141	7.7062888	6.7925903	8.0039187	6.5022123	7.2243995	7.7340378	8.3308928	6.3226944	6.7502469	6.9323682	6.3361269	6.0459889	6.5845478	6.1147031	5.6145089	7.5676002	7.5653606	6.9244542	6.1084143	9.398942	7.8814788	8.4760015	6.2028626	6.8229319	6.7186326	7.4688204	5.3356636	7.7729968	5.8648992	4.6146226	6.2821953	6.5211937	6.4844168
65	3.0482723	3.8734975	3.1512732	3.2924697	3.699324	3.5097388	3.1121466	3.1107783	2.7395091	2.9392768	3.071236	4.2671815	2.9773823	3.3888454	1.2208046	4.6759628	3.4101222	3.32306	3.8866367	4.0987225	3.4654297	3.4717758	2.6894273	2.7878572	3.3770363	2.5355459	2.5282636	2.8064948	2.3853139	3.9905955	3.5820061	3.4717154	2.9450442	2.3951744	3.5525305	3.8122094	3.3643279	3.1685068	3.0430628	3.2499977	3.7421663	3.0781572	2.821553	2.3642685	3.3264734	3.4922389	2.9769597	2.1436331	3.8228966
66	3.117209	2.9964562	3.3857472	3.1471668	3.432274	3.201409	3.2177665	3.043304	3.1824943	3.2148939	3.0437553	3.8770416	3.7019584	3.579537	3.1900746	2.8695819	3.215514	2.9258802	3.4633498	4.0229893	3.1674828	2.6040718	3.1698842	3.5280319	3.0884556	3.0916288	3.6686188	3.6643286	3.3346717	4.0226641	4.1173164	3.9262508	3.5322826	2.7575072	3.5427512	2.9433661	3.0625646	3.5632816	3.3498076	3.4787308	4.1761156	4.3461101	3.7209794	3.3050596	3.8183947	2.842062	4.3599357	3.5951891	3.8027391
67	5.7009975	6.7963098	5.0513539	6.8462737	6.0033417	6.2209361	6.4825814	6.3086286	6.1440367	5.5810602	6.0031409	5.8546949	6.3173443	5.6512683	4.8684516	4.8903578	5.9794622	6.1972062	5.4729976	5.3440338	4.6859694	5.5598574	5.9691942	6.0663295	6.515906	4.8385563	5.707282	5.6640608	5.4398154	6.0951361	5.7761541	5.4517685	6.2641556	4.3228526	5.6807327	5.8976631	5.0742544	4.8708794	5.517692	5.5825109	5.7713184	5.2335022	5.8476588	5.2382334	6.7712135	4.9158222	6.2210911	6.0503513	5.5896813
68	4.4435844	4.9220926	4.6143094	5.1675639	4.7755962	4.505321	4.9076944	4.9660263	5.0143052	4.9416703	4.7896078	4.5923852	4.7395372	4.9653665	4.1762015	5.121133	4.8484779	5.2565303	6.0900183	4.7080309	4.4736833	4.1891743	6.1146516	4.7563307	5.4206025	5.1605516	3.7124903	4.3902758	4.9568327	5.4053142	4.5046693	4.693023	4.8219471	4.7507505	4.8772175	5.5033217	5.6189708	5.6756813	4.5466784	5.501324	4.7405742	4.3423888	5.0083105	4.8556174	5.330307	3.8984352	5.1715954	4.1665431	5.0459758
69	3.4273911	4.180373	3.8795953	3.6401214	4.1442674	3.6180167	4.0549082	3.8600222	4.3274145	3.6477745	3.9534973	3.7810257	3.585486	3.9223204	3.8653682	4.4479009	3.7940737	4.1029935	3.590158	3.9768373	4.5398091	3.8469323	3.6701892	3.9684282	3.3001089	3.0500708	4.2201444	3.7512459	3.6138416	3.8256019	3.9372673	3.0086076	4.195149	4.0254278	3.763621	4.0081812	3.8550186	4.4899704	3.6221312	3.9211335	3.8184626	4.9478526	3.7138556	3.5349665	3.684822	3.58643	3.876076	4.0942681	2.9583553
70	3.0488304	3.6589026	6.5430555	3.6049744	4.2768305	4.9063147	4.6041174	4.1415055	3.0006478	4.5983921	3.4234574	3.6804223	6.5397072	5.6681209	4.8957789	4.0496651	6.3350435	5.4489115	3.6517394	5.2414181	3.8363047	4.4400481	4.0879553	5.1844769	4.5060695	4.5410222	3.4947624	4.2259425	5.9851721	5.2326822	3.8909162	5.5553915	6.0125011	5.197568	6.3855807	6.9001113	4.2219383	3.2765805	3.3675315	6.5868265	3.8301735	3.2931456	5.6655041	6.0328194	3.7942006	5.9332843	3.7613434	4.981272	4.2328787
71	5.3026093	4.9497021	4.758694	6.0320684	5.0337671	5.3336487	6.6130954	5.6373101	5.1992161	5.69801	6.0097925	6.6209267	5.868814	5.8335375	6.4285618	5.1345274	5.1360047	5.6595297	6.1635392	5.310575	5.299576	5.2642102	5.2660741	5.7395292	5.6121474	5.7329138	5.2463881	5.6331091	5.6739602	6.0838247	4.855842	4.9337723	6.4868928	6.0474057	4.7543877	5.9046464	5.6868984	5.6361087	5.0255659	6.2080429	6.0568217	4.6596616	5.6525154	5.4285589	5.2425126	5.2001931	5.5598095	6.1326757	5.0918765
72	3.0510644	4.5042707	3.4657617	4.7977573	4.0147423	4.76814	4.8020995	3.8208464	3.8215449	4.8668141	3.0313796	5.3774545	4.1542612	5.035968	4.3179127	3.1557036	5.0431688	3.6355598	4.4835845	4.3072304	4.098712	4.9145698	3.8153568	3.5309585	4.3350128	3.8039256	4.2038554	4.3018709	4.723654	4.2917758	4.4490474	4.7120547	3.1066864	3.8588569	4.7246429	3.6484814	3.8180511	3.4651718	3.9552283	3.6912813	3.6226898	4.7660264	3.763636	5.2721109	3.5272397	3.9352335	4.5514488	3.5676547	4.1706129
73	6.1858625	6.4631912	6.2985186	6.4212818	7.1554227	7.3087019	7.2011383	6.6504798	6.380982	6.2410082	6.0850991	6.8726511	6.6427342	6.3418686	6.5421054	4.6770519	7.0248903	6.5861395	6.4880106	6.5940463	5.9260092	6.7325134	6.5996532	6.3327477	6.2897854	5.9377044	6.1489032	6.3373584	6.4479876	6.4466347	6.730797	6.611166	6.5508227	6.0196988	7.1656505	6.6556927	6.1412609	6.0845715	6.7534034	6.9118136	6.1797292	6.3893245	6.332438	6.8479051	6.1418545	6.8443446	6.8237297	6.6714025	6.3532265
74	7.9745833	6.3788986	9.1266823	6.1322297	6.0633698	6.6190384	4.6489109	4.6467077	3.9813361	4.7761553	7.1131368	4.9454324	7.3320181	7.8344612	6.9894195	5.684701	8.6439647	4.5014771	7.3030726	6.8332542	7.1383349	8.928709	4.5399887	6.3277799	6.482388	7.523355	7.6008792	6.2963666	6.5331042	6.7952086	7.7885929	5.7757228	6.8888808	7.4019884	7.1717081	7.2630017	8.2347671	8.2113651	6.8358573	6.0984375	5.6618327	7.0720447	6.1756996	8.5444961	6.8480186	4.9710494	5.900944	5.1864568	5.0336592
75	4.0409294	4.9303128	4.2117764	5.3715275	4.9575581	4.7226653	4.4300118	5.1415728	4.9075409	4.3508299	4.0518756	4.865234	4.3111072	4.3750956	4.6498788	3.6963173	4.3490653	5.1970918	4.8844033	4.4040939	4.2689746	3.988836	4.8053869	3.4868398	4.39628	4.9154838	5.2174364	4.9795827	4.9332935	4.4038872	5.7422461	4.8629561	3.975781	5.097763	4.4084175	5.7056359	3.9325005	4.2709285	5.4317662	4.4768279	4.0614158	4.5224517	3.7197361	4.9166566	4.5197387	3.9769106	4.3931888	3.9374822	3.4666017
76	3.6014534	3.5644562	4.1021502	3.1732661	3.0097293	3.1037395	3.5139893	3.303203	6.9414933	2.6101054	2.6045028	3.9251117	3.5000389	2.2193301	3.8133544	3.3027338	3.4133228	3.1667028	3.1418499	3.1792907	3.7116607	3.0727922	4.1835095	2.7028901	3.3609426	2.7086304	3.2489664	3.8038807	2.9737196	4.3023141	3.0067472	3.0653913	3.746603	3.3270461	2.2882156	3.5695466	3.4761798	3.801517	3.3656126	3.0150526	3.7104164	3.7195101	3.793681	3.5578755	3.4239334	2.8439985	4.105882	3.4236215	3.8152319
77	6.2400487	5.5747073	6.1788676	6.0954234	5.9305267	5.4169293	4.7441756	5.3843186	5.2009514	5.5872217	5.9075547	5.6051583	5.7629734	5.2939324	5.3765024	4.6960513	6.1903647	5.0470395	5.5244464	5.9457155	5.0602596	6.0181575	5.7288011	6.1616275	5.6884867	5.7033339	5.3752783	5.9993113	5.9251728	6.0020402	5.8063436	5.4609992	5.3899241	5.7952932	5.709314	5.9077312	5.1516572	5.2459883	5.2418323	5.2405258	4.6827938	5.7428821	5.6432589	6.0908556	6.0728992	5.6255535	6.1835478	5.7549097	5.3504012
78	3.5862281	3.5884404	3.2337994	3.0463676	2.9791389	3.6001021	3.1396286	2.8431491	3.3511925	3.1626215	3.4531374	3.4784113	3.420078	3.2827611	4.2939334	3.4700596	3.241897	3.880075	3.3959989	2.782837	3.5058851	3.743857	4.3842729	3.7247479	2.5592596	3.78812	3.5085671	4.544213	4.1168818	2.2828357	3.4114689	2.930795	3.383697	3.3893657	3.4146882	3.1672456	2.7239337	3.0434266	2.8163647	3.1952031	3.4341197	4.0982145	3.4367917	3.2310558	2.7017944	3.0852279	3.1728152	3.5293331	2.8763533
79	4.0233651	3.3981024	3.6496528	3.9282723	3.0476965	3.4005389	3.825194	2.2309357	3.549321	4.2962978	3.9505217	3.0946715	5.3971153	4.2452763	2.8264009	3.4005307	3.2426057	3.0510885	2.8135771	3.333633	3.76728	3.0884193	3.5738869	3.8458713	4.8687953	3.1760619	3.0723874	3.5134265	3.3547978	3.7777024	3.6243226	2.3616171	3.2419037	3.8411306	3.5220516	2.8458418	3.0342736	3.2147468	4.1447571	3.5582283	3.8859089	3.8557872	3.9413351	3.3978276	4.3424019	3.9223912	4.4075593	3.4398596	4.2836857
80	2.0135969	3.2031298	3.2020662	3.3575256	4.9711408	3.3243677	3.4197995	3.8530366	3.579801	3.6702866	2.789501	3.3698739	3.4153408	3.2115098	3.574646	3.1389534	3.1911953	3.4897498	4.7603739	2.2642429	3.2790719	3.2696279	2.7761957	3.0588361	3.8849571	4.5166257	2.6364965	3.4330341	3.3602905	2.2789254	3.7225592	4.2717202	3.1583848	2.7686181	3.5997745	3.9950163	3.4661839	4.0843329	3.1975983	3.1474703	3.945531	3.4764228	3.2717871	3.8819584	3.8916543	3.5945947	2.9843821	3.627799	3.7261818
81	4.393537	3.3030733	2.7616282	3.6455842	2.9108256	3.1118474	3.3446337	4.1174347	3.4569741	1.9027287	3.0310666	3.2724442	3.0901537	3.0908117	2.7114587	3.526034	2.9981804	3.4768977	3.0211482	3.4465658	2.7982938	4.5463315	3.078091	4.1759815	3.3242634	2.9459901	4.2986927	2.9718958	2.6730168	3.7036528	3.0699723	3.3821085	3.6678494	3.3275983	3.021096	2.7959663	2.7625026	2.7868832	3.9238337	3.3730863	3.7383184	3.817095	3.561388	2.9508542	3.6601946	3.0233588	3.7320693	3.5401052	4.2884507
82	5.8254354	6.2733066	5.2778257	5.9677906	4.6735188	5.5516012	5.0177553	5.2741895	5.1935671	3.8600703	5.5999473	5.9121468	5.7160835	5.2726542	4.774389	4.6648798	5.3662186	5.3822495	3.4886149	5.4756557	4.4448566	4.6350876	5.3039808	5.197377	5.7748318	4.3085625	4.4440946	5.5907925	5.4209523	4.8587247	5.6006716	4.7456146	4.1568664	4.4417186	5.4918634	5.7713206	4.0867004	4.2961236	5.0965749	5.6043019	5.0983151	5.4891573	5.3514631	5.2844867	6.1154492	5.55165	5.431867	6.1868201	5.2244754
83	3.8692277	3.1706931	3.1236215	3.389326	5.0191154	3.0188632	3.5476473	3.6855165	3.8810828	4.4481941	3.3773671	3.342785	3.2034552	2.5027592	4.4016022	3.6120108	3.1865248	3.1743178	2.7885769	1.9675349	3.239394	3.5433213	3.2172561	3.5807084	3.1420394	2.9619391	3.4077294	3.0798941	3.4829015	3.0824175	2.7649564	2.9134446	3.2061765	3.2937707	3.6963389	2.9996755	2.8623694	3.4971183	3.471823	2.8857027	3.160159	3.6253337	3.7858377	3.4160687	3.4273589	3.7784011	2.8803235	3.1454451	3.9121384
84	7.148009	6.0029786	6.7625038	7.0515771	7.3250003	7.0331874	6.1283943	6.8998595	6.6486971	6.5708673	6.9983458	6.8653105	7.2241308	6.3678328	6.4240695	6.3131303	6.9320152	6.8995014	6.7713416	6.6788098	6.8999694	6.6048693	6.7229351	7.2933103	6.7338084	6.8313812	6.769999	7.320588	6.8351393	7.1787145	7.3565792	5.6310335	6.2343585	7.0532848	6.5724699	7.2574925	6.6081596	6.7722882	6.7324253	6.3418059	6.4722696	7.1863216	6.2996526	7.0166324	6.8485455	6.5826025	7.1324106	6.4752447	6.0743491
85	4.1184489	4.9546724	3.8234693	3.4079647	4.3051036	3.4107735	4.5719081	3.6742382	3.6386084	4.3066839	2.9898886	3.2049505	3.6841055	3.8992761	4.4347375	4.7922599	3.311978	3.6490435	3.9751515	2.9434419	3.8408305	3.833943	2.5072408	3.3176866	4.075329	4.3375818	3.5816875	3.4127832	2.9106284	2.7048627	2.9178463	3.9300378	3.4827229	4.9787651	4.0667998	4.2048781	4.5149431	3.2552023	3.8604207	4.9406558	4.9988691	3.7239629	3.9031951	3.5284752	3.0535568	3.5958315	3.4326992	3.9506807	4.1812825
86	4.2630217	5.8326885	5.2095173	5.3993896	5.326535	5.1795941	4.0480574	5.2371738	5.2673912	4.6064573	4.8914439	4.4699244	5.5147734	5.2867285	4.7495341	6.2365285	5.8665794	7.434671	5.3310567	4.9522595	3.9834683	5.6249779	5.2588994	4.8630828	5.5274432	4.4771989	4.091739	4.6843832	5.1616851	4.9530378	4.3848012	4.6979962	5.3151047	5.30837	4.3273352	4.9815922	5.1774145	4.4115113	4.9191202	5.224247	4.3698682	4.4504413	5.1603534	4.9605587	5.2629455	4.7063461	4.8473415	5.2255505	4.0958884
87	4.0970278	5.2070618	4.9926574	5.934521	5.6781539	5.8224745	5.3000291	6.0913064	6.487319	5.2690099	5.1390891	5.3335539	5.2175139	7.2175075	4.0924947	5.1430396	4.7850496	7.2783081	6.7201337	4.850408	3.6121284	4.3396324	5.3718556	6.3490063	5.4909715	5.1158913	7.2410792	4.2920298	6.4701219	5.2551202	4.5167916	4.4178678	5.224973	4.2427598	5.1023526	5.6742728	5.22785	4.3073759	5.1819784	5.9721508	6.0035264	7.0513071	5.2174628	4.2152937	6.4964581	3.7347269	5.8439508	6.1098573	5.9966128
88	2.9871264	3.4909301	4.1007617	2.9195594	3.1267236	3.3844878	4.0102594	3.5754129	2.6536796	3.665258	4.1432297	3.2933513	3.5694583	3.1129254	3.9371475	4.8145355	6.4993293	3.8555726	3.3520124	3.5073865	3.0811977	9.7378613	3.0020362	2.8469783	3.7950525	4.0678199	1.9213367	3.3484512	4.2127319	3.8963865	4.6758144	4.5828543	3.9040069	4.496415	3.5118973	4.0766272	3.4700713	3.7964661	4.0953418	3.3045775	4.3259672	6.691528	3.6942321	4.7521441	3.5050389	4.0228855	3.8437298	3.7517331	3.9894681
89	3.3418505	3.4136643	3.6931969	3.9133142	3.3682837	4.083991	3.6589655	5.1140788	5.2851396	3.7419155	3.9914484	3.331977	3.857354	3.7211943	3.1753178	3.6748672	3.2743622	3.4895721	3.4972337	4.1010835	3.2109524	4.224594	4.305876	2.6135644	4.618485	5.4071373	3.7932732	3.4882139	5.2788744	4.9775092	3.482541	3.91342	3.771386	4.9098923	3.6237071	3.2898312	4.0664418	4.2335803	4.6914636	3.4533263	4.3530312	3.7651056	3.7448017	3.7748353	4.2476524	3.498536	3.8204548	3.4155722	4.296993
90	3.5840628	3.6146438	3.0807754	3.7943739	3.8245859	3.7340694	2.9924574	3.9745674	3.6803834	3.3315583	3.3671966	3.555294	4.2473958	4.0217764	4.845887	1.8803963	2.9821122	2.8878213	2.7696378	2.9717354	3.0483741	3.8363196	3.275495	3.2831751	3.7286983	3.8067477	1.8953034	3.1467234	3.7813225	3.2207547	3.6392817	3.5798077	3.4373435	3.7149603	3.2761214	3.2753477	2.8977084	2.3589972	3.8861114	3.0149258	1.6669042	3.5280286	3.7158902	3.5540796	3.3382404	3.8776402	3.1154746	3.3277719	4.3972514
91	6.5417434	7.2256811	7.4720582	6.2705264	7.1804038	7.323495	6.6041251	7.3695562	7.4951765	6.090613	7.0884686	7.8708247	7.4461692	6.7257083	6.2588747	5.9156088	7.5620739	7.1258353	6.7474118	6.9087839	6.656422	7.7716467	6.6969353	6.8257576	6.6644899	6.4135596	6.3329192	7.1922906	6.7745952	6.827943	6.6897625	6.4582719	6.2615087	7.2294402	6.6276494	6.9639556	7.3845047	7.6161594	6.4086493	6.4109998	6.6373743	7.5667504	6.8927342	7.0054181	7.3683184	7.1690605	6.4684941	6.7985835	6.6801538
92	3.6486852	3.0266122	3.7446609	3.5333452	2.8674944	3.9183036	3.6324769	3.2711194	3.7018464	3.359471	3.6573695	3.7557152	4.0244676	2.626535	4.2285504	3.3256336	2.9412866	4.5530463	2.9610807	4.0220945	3.4654297	3.6821472	3.1019357	3.7964795	3.5842527	3.7254573	3.1170022	2.8243525	3.4040083	2.8882251	3.1090111	4.4884101	2.8621641	4.0007742	3.5525305	2.9935971	3.7397362	4.4008323	3.4586809	3.4907871	2.7995281	3.6805369	3.7596595	3.3074665	3.7843338	3.9336305	3.3471395	3.1959525	2.4340236
93	3.0989066	3.741261	3.9446013	4.0661372	2.970889	3.3230345	3.775426	3.4299093	3.1991652	3.0231256	3.9397034	3.7171997	4.0736545	3.0747073	4.3309802	3.1728194	3.582852	3.3537192	3.8010341	4.4947311	3.1477037	4.1181122	4.2862531	4.3694766	3.8061672	4.7225064	3.9646928	3.0148052	2.4594181	3.9026298	2.8259877	4.4914687	3.7744631	4.1367336	3.5907586	3.3709071	3.5997701	3.3582391	4.1039218	3.5109185	4.4262606	2.7878116	3.5621061	4.0799529	3.5916541	3.668436	3.5053112	3.2854927	4.5162592
94	8.5299398	7.677574	7.018215	7.874524	7.5510746	7.5158718	7.5670768	7.6607557	8.0109766	7.9638526	8.0910997	7.3976576	7.5330727	7.743769	7.4451851	7.7825032	7.6620145	8.4119393	7.7425035	7.4867065	7.8346501	7.948991	7.5567688	7.5512801	7.7934914	7.6589917	8.4284981	7.4407175	7.4531739	8.0410143	7.1019841	7.581378	8.4185351	8.2397477	6.6798255	7.7804707	8.0400146	8.2582457	7.4681177	7.7670777	7.8079042	7.9943238	8.2125774	8.2117255	7.4038134	7.466559	7.6496467	7.5260212	7.6835081
95	6.8706202	9.6434597	7.1266919	7.5102868	10.208629	10.0120216	7.7681564	8.820977	8.8413943	6.6327609	5.9447042	7.3137601	7.1220919	7.9155456	6.0274131	10.5605408	5.6594119	7.4538962	9.0493978	7.3223402	5.3848619	5.9918144	9.7125116	6.9983254	7.206472	7.8243152	6.8746044	6.5028854	8.2264293	6.4446423	7.3003012	7.1226417	6.1445908	8.0313892	10.1590034	9.5196082	6.3219025	6.6216084	7.3727323	9.2407766	9.5914595	8.3399421	6.7599406	7.2066998	7.1016398	5.5601549	6.3885913	8.0914326	7.9064974
96	2.8066195	3.2032871	3.7132607	3.525175	3.0195154	3.587983	3.5754221	2.5949501	3.4790639	3.5636299	3.9010925	4.0010806	3.4222691	3.4802557	4.0742728	2.5590147	3.6407648	3.1911077	3.2202008	2.9852114	4.0453117	3.9550259	3.7606053	3.084186	3.1767117	3.2381125	3.511379	3.4583419	3.5296733	3.2057731	2.940635	2.4154828	4.0076559	3.1841937	3.0274132	3.9854475	3.4360991	3.5760107	4.3964009	3.0026177	4.1252207	3.1251154	3.3641039	3.3497631	3.4115629	3.5082616	3.5222157	3.2828829	3.8947586
97	2.8981101	3.0632727	3.8615681	3.1662668	3.4637218	3.0374839	3.3511456	3.9437105	3.6269483	3.9578504	2.9450572	2.8237913	3.0824129	2.8672577	4.0699372	3.8423278	3.4133401	2.5288171	3.9160397	3.3682256	3.8886604	3.3742931	3.5581259	3.8023594	3.8636088	1.6636218	4.3083142	3.2847125	3.3066006	3.9488301	3.8513516	4.060156	2.5503983	4.1843853	3.2735972	3.4773267	2.7994867	3.4399546	2.8502853	2.8054607	3.4616978	4.0226253	4.2048801	3.090607	3.0149255	3.3988293	3.6878457	3.3591936	4.2328999
98	1.7933516	2.8406932	2.4034579	2.4923396	2.5416726	3.184393	3.2543534	3.0373073	2.104467	2.2749049	3.5587009	3.0001035	2.7275693	3.1443399	2.5781225	3.5976968	3.179793	2.731768	2.9573969	2.045405	2.8492177	2.6760471	2.3989211	3.8206732	3.2043033	2.6151892	2.7181913	3.8282447	4.0785069	2.798578	3.2635922	3.5568291	2.2904396	3.4264207	3.5174486	2.0695897	3.7767509	3.2531744	2.1542662	2.899522	3.4917001	2.88789	3.5924998	3.2191205	2.3726661	2.4703043	3.2989779	3.312224	3.7522388
99	5.0234235	4.2627973	6.5192176	3.9479723	5.3688255	4.5845014	5.7138904	3.838786	4.2222597	4.7113761	5.437367	3.8065927	3.7736452	3.8770858	3.6851424	4.4000914	3.170424	3.5364477	4.0827166	3.5497178	3.9094976	3.3244549	4.4355686	3.413742	3.2472598	2.3622068	2.7808675	3.6085192	4.0159129	3.8940067	4.0067828	3.1687881	4.0161101	3.5745595	4.3216549	4.2615357	3.4704946	3.6801763	4.4163094	4.3603444	3.866732	3.3472639	3.7770498	3.2732969	3.3817156	4.5095407	3.3793527	4.5749322	4.5989257
100	4.8746231	5.9631647	5.5327221	5.2734368	4.6354107	6.6600847	5.5584299	6.5895128	6.6766022	5.7515258	5.7178508	5.6981153	4.8340797	6.9128496	5.5458215	5.0927836	5.8889714	6.0960562	6.6096608	5.9213042	5.4085681	5.4174603	5.8412547	6.1713051	5.4641949	5.5696288	5.7197014	5.2724386	6.3955388	5.8819061	5.6102329	5.9979585	5.7120082	5.2146203	5.5898663	5.8194736	5.3517784	5.4706157	5.7586689	5.1844165	5.0193331	6.0041738	5.7457719	4.5929087	5.7476194	4.627693	6.2315624	6.4987078	5.7623011
101	2.7237844	4.0790572	3.4029249	4.0584902	3.5281499	3.7068474	3.6131874	3.5848083	4.1550368	4.2251866	3.6711393	3.6974515	3.4838755	3.2932252	3.7031854	3.8650533	3.1453147	3.5497349	4.0922768	3.0272284	3.6804475	3.0674046	4.1078113	3.4606716	3.4013596	2.6338374	3.5023131	3.73061	3.5644688	3.590416	3.5025446	4.1038627	2.8867593	2.7421378	2.924916	4.0911709	4.2940013	4.4766069	3.5880461	3.6703456	3.3316546	3.8840338	3.069596	3.2327747	3.750645	3.3863425	2.9595103	3.3777358	4.1329233
102	7.3021957	6.6202237	6.9041633	7.3383661	6.3625192	6.3189586	6.7484483	6.5182267	6.4945581	6.8521135	6.534194	6.9528818	6.8718032	6.6343174	6.3370128	7.2345937	6.5239069	6.9265045	6.8442921	6.8997966	7.1556029	7.3440454	6.2794696	7.2759621	6.9350077	6.6641896	6.4195391	6.6152505	6.1789589	7.3479195	7.1032351	6.4298494	6.2810607	7.6483772	6.3106905	7.17141	6.7882559	6.9136694	6.219063	7.6826292	7.8318504	6.1604454	6.2153167	6.9549189	7.0284922	6.2568326	7.0775911	6.653052	6.8202731
103	5.6438091	5.2616473	5.7477329	5.5835207	4.9611297	5.7732538	5.4141828	5.8494601	5.8448009	5.2446629	5.5982908	5.0896822	5.6622116	5.5754454	4.139271	5.0933077	4.991546	5.317959	5.3375936	4.784523	5.0875542	5.056754	5.0675871	5.4576947	5.7069247	4.0002201	5.2102562	5.1700474	5.3575144	5.7211328	4.7997039	5.280635	6.2479915	5.0661652	5.2723491	5.5254937	5.453632	5.3865052	4.8273839	5.8738239	6.2717471	5.8019184	5.3897664	4.4092759	5.7017182	4.7248295	5.5916393	5.6521169	5.4677769
104	3.1226389	3.363623	2.8040876	3.0517572	2.8735041	3.3576932	3.2725116	3.3895021	2.2915588	4.940703	3.18073	3.5427925	2.8470751	2.5445405	3.8805946	3.9866292	3.4910785	3.3807672	3.2156675	3.6311826	3.3823841	3.1906158	3.4641993	3.3576673	2.9578175	3.0807989	3.960429	3.3285876	3.364477	4.1291971	2.3261997	3.3265263	2.4722126	3.1045562	3.7835191	2.4907534	3.4477707	3.5814539	3.7238695	2.9067982	3.0055123	3.402249	3.0441434	3.6291327	3.684822	2.4621441	3.4842273	3.0175623	1.6893264
105	3.4336234	3.3279415	3.5512108	3.2505156	3.2031468	2.6743214	3.1692664	2.2778944	2.844629	3.1434443	2.2368571	4.0303375	2.6001403	3.4124982	2.4152854	3.9107937	3.4771507	2.4313831	2.7913148	3.396544	3.6581838	3.860229	2.8896734	2.76785	3.5382852	4.5194737	3.6355924	2.0653793	3.6757891	3.4102419	3.9367034	3.4705453	2.56906	2.5420442	2.7713592	3.9259111	2.5505608	2.8511978	3.879244	2.9764994	4.1776648	3.7214612	2.9183564	3.7280637	2.7707624	3.8542566	3.1422884	3.0853757	4.1024645
106	3.3097472	2.6397926	3.396274	3.2957108	3.4237724	3.6136722	3.4619318	2.7066347	3.0142373	3.9321377	3.2096107	3.8393179	3.6122544	1.4840788	1.581531	3.3291393	2.8911881	3.3514004	3.0316719	3.1356539	3.3166138	3.2014503	4.024596	2.7871504	3.0898988	4.5999981	3.9815841	3.546647	3.2571818	2.5807298	3.1589972	2.467499	3.0611976	3.4833186	2.4788484	3.1628762	3.2999908	2.9347058	2.8433562	3.4338458	4.4843871	3.6222723	3.2174129	3.3633617	3.0737771	3.5803778	3.8505987	2.7485406	2.9693713
107	4.2295875	3.6979678	3.8024713	3.0622607	3.2766626	3.8081783	3.1619842	3.1539841	1.9734781	3.5162991	3.1431849	3.6844905	3.6579762	3.822424	3.2342408	4.684023	3.5256498	3.3196432	3.5614615	4.1999293	4.809578	3.6777574	3.9919379	4.1124143	3.6941389	3.5550761	3.4347419	3.3505163	4.061706	4.4503976	3.4043353	2.7549105	5.2877285	4.151192	3.3484001	3.2201317	4.6202361	3.7746314	4.0728831	3.615863	3.2585694	3.633294	3.7539454	3.6114287	3.5982321	3.7742201	3.5359625	3.6278677	4.0342729
108	4.2954446	3.2520001	3.4846457	3.7908794	3.6490866	3.4265129	3.6714975	3.6488087	3.1252056	3.8329259	3.3519853	3.5396418	3.9790353	2.9894773	3.7248406	3.3987378	3.3331478	3.8148832	4.3399175	3.9236288	2.8611654	4.3217071	4.6902706	2.7987999	3.9327981	3.6790037	3.5328937	3.4645174	3.2209463	4.3122274	3.3783114	4.7240175	1.9444445	3.5937277	3.6523419	3.3602884	3.367557	3.730658	3.3790147	3.1791544	3.7677488	3.4677877	3.2821059	3.7483221	3.8846189	3.667383	3.9024912	3.4015518	4.2440478
109	4.3101558	4.0437048	3.5653627	2.9765513	3.0937318	3.2933559	3.3898996	3.2593588	4.176729	3.0484343	3.0513405	3.6311847	3.7686218	2.8909316	4.7186499	3.2726362	3.2222784	4.2902552	3.4616714	3.6870689	3.6118226	2.8253709	3.1510032	3.2772031	4.0459677	4.2815086	3.4649535	3.4261833	3.8716782	3.9664001	3.6856051	3.6898221	3.4035511	4.0887426	2.9643034	3.3972487	3.7027409	3.6294953	3.9996679	3.6669201	3.4973113	4.0451939	3.3830502	3.6782975	3.8833063	3.4358581	3.6945349	3.851067	3.9511936
110	3.8252762	4.4350474	4.8150492	4.3548882	4.0634161	4.5962255	6.7028701	3.6409514	3.960162	6.2034036	4.9113008	4.5275433	6.1032654	6.5068473	6.2469941	5.3750419	4.4984486	6.6944181	5.6402027	5.0350367	4.4785706	5.3013541	4.662092	4.966996	5.3778123	5.7698379	4.3630122	5.3098163	5.5993519	5.0544983	5.3896109	6.1209855	5.3864248	5.6702709	4.7950114	4.6290461	5.2319778	4.4321933	5.2109966	5.3650435	4.5727321	3.4608073	5.1309497	4.82812	6.136009	6.0558559	6.3641695	5.623642	4.5277856
111	3.9387345	3.6410166	3.6471285	3.3393154	3.2376424	3.5227343	4.6870968	4.1345929	4.0531986	4.4945063	3.5092671	4.5988849	4.3675543	4.7140874	4.0294781	4.588067	3.6639484	3.5631332	3.9307171	4.2066314	3.7089939	4.1333348	4.1722241	2.813512	3.6990851	4.7582347	4.4208792	3.8050922	4.2309136	4.0496178	3.0172179	4.2360997	3.6505589	3.710886	3.0065655	3.6122617	3.3363867	4.0869963	4.1815901	4.0224165	4.1212181	3.370003	4.0032234	3.1157232	4.1764698	4.6665471	3.9181502	3.9858677	4.2453665
112	4.8378656	4.7443009	3.3145547	4.8051847	3.8054819	4.2039786	3.9218691	5.1285325	4.9282567	4.0273988	3.6458203	3.7277707	4.6512735	5.4382531	3.6812409	4.4470001	5.7050374	4.4633804	4.4647356	4.57774	4.2216357	5.1174249	4.907512	5.3211931	4.3723229	2.9822795	4.7546913	4.186529	5.5099674	4.7331434	4.5154019	5.9082624	4.2769272	4.8859331	4.6226856	4.317289	3.7705078	4.0817834	3.7030175	4.7035069	4.9311858	5.9889711	4.8201972	5.6215128	6.0467428	4.9582366	3.6373628	4.87762	4.5165709
113	4.619545	4.9739804	5.1633055	4.6538508	4.6678325	4.4137619	4.6924924	4.8732234	3.9636834	5.4875771	4.801652	4.9106516	4.5188361	5.7708021	6.0908414	5.146157	4.6569834	5.085054	5.4444729	5.200584	5.0977622	5.2738045	4.8647815	5.2429775	4.7685541	5.8688225	3.9158096	5.1962229	5.2223607	4.8317884	4.1516522	5.0033356	6.0178724	5.2366663	5.1054241	5.4327573	4.5781811	5.1381084	5.2895139	5.301805	4.1662868	4.2595548	5.2816296	5.1455009	4.3057794	4.7904665	4.9111484	4.7563298	5.0401632
114	4.0426602	4.0364994	4.0610342	3.6041845	4.3662641	4.2292225	3.8266505	5.0222091	3.4110944	4.6959817	4.1029894	4.2527634	4.4931493	5.0529607	5.7082673	3.8952858	4.4050188	4.875166	5.1395639	4.7536566	4.1071082	5.2695369	4.4984163	4.4588143	4.3923187	5.8723869	4.0891732	4.5558101	5.3581798	4.5673337	4.1675244	5.1435835	4.2393278	5.2883147	4.8794945	4.5806959	3.8353699	3.9502519	5.1385836	4.3340448	4.5201027	4.0575789	4.6193411	4.315768	3.6962122	4.2830891	4.1729519	3.9448269	3.6924529
115	3.5924941	3.6796067	5.7150511	4.888521	3.4789412	3.4189682	4.5997934	3.8792636	3.5956227	4.185175	4.1897965	4.4340576	4.111398	4.297939	3.6702866	5.1658198	4.703989	4.5856209	3.8103588	3.6707535	4.3957398	3.4371989	3.9064995	3.4304771	4.2838382	4.3647733	4.7248467	2.7911059	4.2794901	4.4826627	4.8252572	4.0644804	3.9898706	5.3965627	4.0155921	3.4649685	2.9976578	3.6221193	3.671742	4.263648	4.1673661	5.15825	4.2628722	5.0435776	4.1599311	3.3710926	4.9073001	4.3464599	4.5341649
116	6.9073982	7.2318825	7.5751636	7.1721761	6.766586	7.1758047	7.2129405	7.5773767	7.9015989	6.7541267	7.4078262	7.0346224	7.2043741	7.1556832	6.519586	7.0334463	7.4012631	7.1435522	7.2217073	6.6775279	7.0151097	7.388316	7.3292126	6.770488	6.6372113	7.121761	7.5477225	6.6717285	7.2064614	6.917927	6.8221484	6.8720443	6.7147428	7.5062742	6.9854344	7.5096436	7.3411907	7.7025491	6.720547	7.237185	7.5152713	7.3765246	6.7257063	7.1842912	6.8441161	6.7590316	6.8777588	7.4434314	7.1806674
117	6.8119588	6.5743571	6.4851297	6.7432868	6.651256	6.4260696	6.7120518	6.924947	6.6707493	6.4440666	6.8251122	6.157291	6.7914439	6.4561072	5.9136113	7.3449598	6.5345021	7.0290908	6.8610239	6.27672	6.9315681	6.7497658	7.144413	6.329924	6.871674	5.999831	5.5723822	6.5159054	6.4238173	6.8684111	6.5526297	6.0351371	6.6105736	7.5130306	6.1442126	6.7414079	6.8151164	6.3766073	6.3611442	6.9917048	6.0880026	6.2620607	6.752058	6.639138	6.9534868	6.4565895	6.5699011	7.2439112	6.232419
118	4.0540066	4.458744	3.9916831	4.441032	4.124265	4.0030674	3.9792328	3.7599784	3.886248	4.0605809	3.7549392	3.7052529	4.0621246	4.7337714	4.2796394	4.0806395	4.0553431	4.6203042	3.9920859	3.9008968	4.1772215	3.7591783	3.7671631	3.744517	4.3050012	4.3129256	4.150252	3.572581	3.425069	3.0397097	3.6976371	4.3555599	4.5074395	3.8126151	3.9795524	4.2618763	4.0224023	4.3803207	3.7909182	3.8247116	4.4235703	4.8006664	3.7538408	4.3422243	4.0402483	4.4171461	3.5619217	3.8780357	4.1555014
119	4.5180993	4.2677022	4.5095383	4.8810623	4.5817765	4.4835524	4.1316868	4.6406779	4.7783243	4.3940762	5.0856772	3.8610697	4.8404956	4.5172694	3.9347141	3.6362326	4.654196	4.4339472	3.8890448	4.7141085	4.6530546	4.1789418	4.495246	4.2568123	4.1860453	4.7713657	4.7066899	4.7942413	4.3847959	4.3485065	4.3969971	4.7591016	4.2846572	4.2231332	5.1719396	4.6452174	4.1671	4.3347905	4.5318085	4.448064	3.6525334	4.7823391	4.2077093	5.0271088	5.2013713	4.7380698	4.6952827	3.8867329	3.7397978
120	6.1482796	6.1866683	5.7767421	5.6392711	5.6200521	5.6824775	6.0999215	5.4867905	5.7752333	5.3658893	5.4634999	5.7501876	5.4225476	5.6891625	5.6520905	5.0819504	5.9247928	5.4916495	5.53709	5.0395297	5.1643805	6.0876265	5.5700523	5.4108077	5.9109922	6.0977567	6.021744	5.5011877	6.245287	4.8207021	6.1922355	5.6848362	5.2665203	4.9155955	6.4463003	6.2824425	4.9891511	5.0656313	4.4120226	5.1491942	5.4843242	6.0943826	4.8938908	4.9797027	5.4989423	4.5263351	6.54706	4.9512237	5.1520957
121	5.4260989	4.2183277	5.6908217	5.6669024	5.2186011	4.5811658	4.5683353	4.2599555	4.3178357	4.9339233	4.3558308	5.1809434	4.8224202	4.5918221	5.3117736	3.6223113	4.8536105	4.3447416	4.8169867	5.216099	5.02804	4.4720644	4.9530754	5.5056095	5.5916719	5.4357284	4.7305771	5.1378574	5.6752206	5.2511995	5.3801579	4.6536739	4.4703557	4.6401602	5.5664934	4.644842	5.2285307	4.5331588	4.5959206	4.6218545	4.3763518	4.7209151	4.4975176	5.33631	4.5578506	3.8601767	6.005309	4.9894564	4.2752833
122	7.3149034	6.6121628	7.1765126	6.8207347	6.1841982	6.4342654	6.8110608	6.3445309	6.2812193	6.8810575	6.7841597	4.0343846	6.3435979	6.5964101	6.2231522	5.6918627	6.6155739	6.0935397	5.931412	6.3326335	6.7817757	6.4216437	6.572893	6.313754	6.9077655	6.0239281	6.375346	6.6920622	6.4878845	6.768905	7.0970347	5.8853537	6.5056036	6.2242651	6.4824456	6.5133701	6.3706949	5.6262408	6.6009762	6.3891111	6.303462	6.7928537	6.3377817	6.5833373	7.6346738	6.2257719	7.0677813	6.7465826	5.7848222
123	3.9200687	4.1669314	5.5029703	4.0103322	4.536211	6.603518	4.6062548	5.3854652	5.1028926	4.5859708	4.7565873	4.3147806	5.5527981	5.2214627	5.6717894	5.0825586	5.3416624	5.9919298	6.3916481	5.1996492	4.6401235	5.1716441	4.0976549	4.6624516	4.6987553	5.1441962	4.142423	3.9353362	6.0814216	5.0969755	4.5310674	4.383453	4.6084426	4.7725597	5.193132	4.8350095	4.9347679	4.1766248	4.1084067	4.9794472	5.5628912	5.8811429	5.0608745	4.3788325	4.5059711	4.2802364	4.4235313	4.9734151	4.7202191
124	3.1402388	3.8751048	2.9592583	3.3504766	3.0524617	3.3111964	3.3834935	3.4405783	5.6923364	3.4340266	3.0254145	3.2520301	3.6979423	3.140041	4.7135339	4.1885855	3.5675006	2.7121463	3.344019	4.2636356	2.8032881	4.2025319	4.1922012	4.5169141	3.0175682	3.5871849	2.8157578	3.6255536	4.1171638	2.9805438	3.9985893	3.4384418	3.1460247	3.5199044	3.554246	3.5783809	3.5349433	3.0661959	2.8135994	4.8226415	3.5556839	3.4199618	2.2394786	3.6795337	3.759405	2.9701462	3.887018	2.9705385	4.0654755
125	6.3800815	6.7649422	6.5677159	6.8191401	6.5874852	6.1524034	7.1023721	6.9110332	6.9898462	6.1905586	6.9570177	6.461155	7.0605259	6.4498477	6.1290754	6.3740215	6.8916081	6.0980695	5.8542262	6.0963382	6.9867135	6.0615619	6.5582331	5.9386113	6.5601715	5.9070644	5.84861	6.4820101	5.8879384	6.4001789	5.2657859	5.8692342	6.1097962	5.6308635	6.0003908	6.633808	6.6788193	6.3353702	6.5649129	6.6318864	6.3889129	5.8999991	6.4258051	6.8322058	6.724189	6.6868052	6.5711992	6.0585161	5.5582835
126	4.0172332	3.8777041	6.4811099	3.2307743	3.7958185	3.560806	3.4849037	3.4142166	2.698427	3.7838513	3.5277905	3.5563167	2.9503932	3.0862035	4.658646	2.9556043	3.4327313	3.9815193	3.1984399	3.3378223	3.1645821	4.1729839	3.7055394	3.1203037	2.8247414	3.0356687	3.502222	3.9687769	3.5760247	2.9859326	3.2315171	5.2481161	3.6603545	3.4476205	3.6354761	3.2750446	3.6188742	3.8654229	3.6632666	3.2613616	3.9222828	4.6446067	4.0288601	3.5022637	3.4537224	4.2144318	3.3266521	3.7955915	4.3817212
127	4.3438601	3.3789018	3.6125638	4.5288125	3.2509178	3.4385215	4.5836293	3.7115465	4.0662106	6.2748142	3.6616307	3.7593029	3.5470468	4.2990055	4.4842397	6.6364253	3.3397652	3.482801	6.3402125	4.7599006	3.7626728	4.1078584	6.5862704	3.6546685	5.9249558	5.5166545	4.2307946	3.718099	5.1791383	6.3363849	3.28015	4.6594452	3.068881	3.3483462	4.1629676	3.473943	6.1376385	5.9943448	4.5716259	6.0728538	5.4108224	4.0836406	3.9463246	4.1502808	3.9682131	3.7515793	4.2435257	3.916475	4.9257422
128	8.0599303	4.6781831	2.9358055	4.7536936	3.2574466	3.9137328	3.5593032	3.407774	3.2064201	5.3318812	2.4269362	5.2127751	3.8859008	6.513002	4.461305	3.6421858	3.0215483	3.9074386	2.9257671	5.7626777	2.377285	2.8938209	3.648009	6.3941196	3.8029112	2.9770838	1.9082989	5.6381536	3.4717523	4.7917841	5.9417811	8.1065047	2.6442825	3.503358	2.7361911	3.0645007	2.4452141	3.3064417	3.480982	3.2374695	3.0626572	1.8594225	6.1298827	2.980815	8.8386438	8.4922739	5.0541008	3.3160396	2.8150689
129	3.7429575	3.6551582	2.9701629	3.4123377	3.9114778	3.9592647	3.6527653	3.2084642	3.4245845	3.8042153	3.36541	4.4246812	5.6416933	5.0483924	4.0661622	3.8124944	3.3763753	3.8103889	3.233122	4.2210274	3.6099371	3.6795294	2.9579941	3.3025855	3.1547371	2.5132786	3.2121375	4.0624463	2.8204076	3.5531958	5.3621606	6.5998478	3.4953722	2.9837316	2.6402871	4.0715119	3.2598274	5.2641522	3.9855216	3.2024556	3.6239895	2.7005367	4.0552142	2.5003274	4.6608141	5.2392877	3.2820632	3.0782404	3.5836486
130	6.9879583	6.2184374	5.6150464	7.761219	6.9676279	6.2463183	4.8717014	5.9739484	6.5701694	6.0562326	7.0413655	6.2640242	5.8065888	5.5293828	5.8502938	4.9644106	6.511355	5.3761187	5.8774462	6.1342986	5.7626999	5.9276922	6.142567	6.2814345	6.6201524	4.6377532	6.9102593	6.395352	6.5886447	6.9471671	6.4846102	5.6950641	6.1141401	5.7949827	6.2759671	5.9879531	5.4438499	5.265338	6.8782135	5.4941916	5.8286984	5.2066628	6.8982718	6.5554794	7.5491147	6.8141124	6.996611	5.9308407	5.9302805
131	3.9609944	4.0494975	4.0094055	4.1183473	3.7451008	3.7836122	4.2971402	4.6840387	4.3769626	3.7505969	4.4756274	4.1876301	3.6446933	4.0340449	3.6691584	4.2172782	4.0729454	4.1740501	4.2578912	4.2279799	4.0803114	4.1986954	4.242376	3.3530933	4.2326379	4.6453404	3.7243883	3.6177696	3.5209333	4.1542103	3.4145402	3.2485673	4.0616236	4.0136781	3.6475218	3.944083	3.6204233	3.9617876	3.5762703	4.3430564	4.4959005	4.4072082	3.6340601	3.3111235	3.8353855	4.5169815	4.5094649	3.7724358	3.0334775
132	3.551798	2.9749712	3.3464316	3.7846027	3.5303156	3.1253675	3.622057	3.7653233	3.6358121	3.6455074	3.7331865	3.2022696	3.358895	4.4579071	3.3514969	4.6625504	5.3054849	3.796881	3.8853208	1.9766989	4.4248956	4.0334002	2.6765725	3.6782878	3.5333382	2.9352824	3.3598585	3.0656318	3.8835879	3.3975922	2.7332623	4.4586939	3.4299011	4.1091708	3.1995282	3.7590379	2.7539301	3.8232825	2.7466942	3.2413982	4.3414859	3.5340208	2.8263549	4.0669763	3.2543936	2.9135343	4.042736	3.325029	4.2742343
133	4.5031719	4.4864103	4.9749132	4.8528245	3.9062175	4.17273	3.6945236	4.4174923	4.7941335	4.9133902	4.4812262	4.8952838	5.1421767	3.6140933	4.3884342	4.2970417	4.9034516	4.0249279	3.9263172	3.9065416	4.0633888	4.8024334	4.3042161	4.9477689	4.8826752	4.1848131	4.6837049	4.0699134	4.3022894	4.4859527	4.3929528	3.7853658	5.0092047	4.1358063	3.9530555	4.5406445	4.2382975	4.5306803	3.9651554	3.9732253	3.2070115	3.4978847	5.03449	4.8007592	5.3759231	4.2212307	4.9005459	4.1003167	4.427706
134	2.7171393	3.6625999	3.5821913	3.3366158	6.5563521	3.2950101	3.5280403	3.8244713	3.5751622	3.8657321	3.8783214	3.6695078	3.5964651	3.7027292	3.3799075	3.5959645	3.8617638	3.429249	3.6305359	3.2971862	3.7644156	4.1363159	3.7421151	3.7998138	3.4552438	4.2647611	4.186316	3.9652684	3.6195837	2.7852605	3.3895379	3.5436563	3.5723256	3.5950811	3.2140613	2.8651147	2.2830808	3.3082384	3.1632867	3.5119781	3.2267403	3.8728144	3.9385559	3.4826894	3.4996068	2.8874441	3.4829842	6.3213915	5.5791242
135	5.1961793	5.8662741	5.8332121	5.2739406	5.4347068	5.2307289	5.9293284	5.5372944	5.2460242	6.0981373	5.5221703	4.4966072	5.4983613	6.1516503	6.5596576	6.0675817	5.9433314	5.8443013	6.2797825	5.8523209	5.8850579	5.9908264	5.9338344	6.3033166	5.6660348	6.2581713	5.1353368	5.731859	5.9832133	5.8780567	5.1469932	6.0838923	5.8219404	5.824539	6.0294395	6.0729791	5.765065	5.5400876	5.8523706	6.0201401	5.1504856	4.6976109	6.0843917	6.0835499	5.0306444	5.9747755	5.5275583	5.5364333	5.4485258
136	3.2068787	3.6471677	2.9794153	3.3817306	3.320131	3.9242728	4.4523106	3.472945	3.3366234	3.4246359	3.343733	3.1849159	3.4430755	3.1696016	3.5815213	2.6724017	3.774123	4.2967963	2.4012919	3.302399	3.8352345	3.5511447	3.0255295	3.1341215	3.5618364	3.525399	2.2988236	3.3413821	2.3117246	4.097905	3.4009792	3.159625	3.4747929	2.9529998	3.7031072	3.7252962	3.4233844	3.2436979	3.5105714	3.405699	2.3093327	3.8533471	3.6283719	2.7304723	3.3443163	3.6024086	3.5259909	3.7611403	3.8467437
137	9.6852621	5.9043	5.9858521	6.5529834	8.0420144	6.6923566	5.5071749	5.4029418	5.0722569	7.9022729	5.7237288	6.2651616	5.5738566	8.7643298	5.0629647	5.3403709	5.7821945	5.906794	5.9588389	10.6557222	5.2507583	5.431043	6.068321	9.7495958	7.40103	5.6411347	5.5285349	7.1829312	9.0577672	8.3894109	8.7582838	10.1282021	5.619696	6.1755193	8.1669448	7.2217194	5.4320272	5.5992716	7.0493055	5.4978453	4.8829742	4.2757044	9.615372	5.7766296	10.1647886	9.6960418	7.293296	5.9167789	5.9611672
138	8.485072	8.6029449	7.2030549	7.7326333	7.8573439	7.1158461	7.2963863	8.4842319	8.4988858	7.6180934	7.9870571	7.5243777	8.5542902	7.8330154	7.3128235	8.2613527	8.2422912	7.7650749	7.4783828	7.1435562	8.4332201	8.6979368	8.0192865	7.5121768	7.8161609	7.5859067	8.7143629	8.3060716	7.2413797	8.0014683	7.3359844	7.0692411	7.8817237	7.7455693	6.9500796	7.7283071	8.3464725	8.5274355	7.8175787	7.5999313	6.1251384	8.4112699	7.7099896	8.5341636	8.2331522	7.4506049	7.2476352	7.8432245	7.26127
139	3.4108967	3.9603914	3.8339474	3.8013499	3.2182679	3.4105019	3.5848604	3.7937996	3.9682338	3.4989708	3.748893	3.8944786	3.2511	3.4401636	3.6536796	3.7030325	3.1423074	2.9975981	3.4708445	3.8138879	3.3222754	3.8401011	4.0533077	4.5452807	3.4779207	4.1849486	3.6679117	4.4092306	3.7704837	3.4398598	3.5702325	3.1826755	3.4314429	3.5447618	2.911899	3.6607343	3.4435935	3.3557237	3.9926166	3.8730331	3.4281655	3.6864766	4.1407949	3.7116016	3.7154895	3.3125939	3.2348911	3.2268879	3.9282501
140	3.3722486	3.2411181	3.9329519	3.5819995	3.1607055	3.6059877	4.0929828	4.0793742	4.2038446	4.7166416	4.0790485	3.8661899	3.7796516	4.127082	3.9646881	2.1114169	3.537455	3.5389823	4.0084588	4.1005316	3.5523626	3.3566629	4.1985173	4.9879461	2.84479	3.5019695	3.6427725	4.4195128	3.0230199	4.1794581	3.2506089	2.5470797	2.8308824	4.0421438	4.1357143	4.1830238	3.0499286	3.7383487	4.9484149	3.729434	4.3673825	3.7528403	4.0211487	3.8568091	3.7408806	3.8172291	3.9123336	3.8627674	4.3630469
141	6.2502641	5.2122377	5.0941757	6.5904798	7.31635	7.2935644	8.8033806	5.5399035	6.12723	6.6857061	7.1689001	6.6401551	7.5700493	5.6327954	6.3657207	4.1796513	5.7487936	5.4075981	6.0552642	5.7067873	8.874057	5.3996628	6.6606675	5.3953245	8.0168474	4.9837874	6.1944671	7.8049623	7.292463	7.4731668	8.655466	6.3371755	6.1795833	4.7283786	7.6941927	5.5734686	7.3140404	7.3700345	6.4320651	5.637294	6.0970739	6.6080642	7.4229904	6.1505674	7.7343312	6.3129235	7.5625277	7.0273491	6.9411293
142	7.7958767	7.8915403	8.2345565	7.655108	8.0733429	8.188843	9.2192823	7.7238411	7.8190212	7.82447	8.001031	8.4579304	7.8046528	8.1826407	7.6712021	8.0056885	7.7271993	8.1314677	7.6242467	8.3721783	7.6942281	7.6381043	7.7616158	7.8436717	7.6218568	6.9279462	8.3105011	8.1846074	8.1325015	7.8274016	8.1198385	8.3211925	8.0262363	8.0952717	7.8072403	7.7983782	7.9675876	8.2487559	7.7976536	7.9198331	7.9563988	7.8993771	8.7550195	7.1726073	8.062037	9.1206318	7.9050964	9.1754426	9.186439
143	3.4263362	2.8000078	3.2976293	3.702828	3.7656333	3.0501259	2.9283302	3.7003761	3.3489879	3.746239	3.7121449	4.2825244	3.0183154	3.8500543	5.4217608	3.2339144	3.015749	3.3646825	3.0359928	2.9121434	2.7808249	3.3158784	3.1274989	4.3861917	3.2828415	4.7603431	3.9824213	3.3494706	3.5006163	2.7221507	3.3607542	4.255289	2.7350291	3.1638241	3.8829945	3.1836997	2.9862449	4.4230335	4.6428889	3.6098485	3.4587409	3.9091303	3.2455745	3.631855	2.9999735	2.4832816	3.5914502	3.2819178	3.5113101
144	3.5918904	3.9699581	3.9943994	4.0705486	4.0889475	3.8923345	4.1758784	4.5306708	3.3024952	3.4371835	4.0705099	3.8851606	4.4885896	4.1364702	5.137777	4.9085186	4.1223693	4.672602	4.524189	4.0969044	3.6592958	2.9463865	4.2991361	4.5082012	3.7028476	4.968541	4.0407776	3.5779214	3.9682905	3.8817142	3.5941274	4.0258786	3.6946563	4.7773027	4.327183	3.9187402	4.1736383	3.7091526	4.2066124	4.9523246	4.3343464	3.8082075	4.4262699	4.1979781	4.1208006	3.7121765	3.9492873	3.8000917	4.370382
145	4.7966286	5.2813587	5.414732	5.0901257	5.1716813	5.1424457	5.4088514	5.2308714	4.8350525	5.7948548	5.5578218	4.1879453	5.0174867	5.08193	6.0925072	5.3036408	5.9442474	5.3355153	5.2234916	5.7486679	5.7696218	6.0018482	5.4057287	5.8117323	5.1939128	5.9023711	4.48754	5.6844864	5.3486913	5.0409693	5.0741977	5.5257696	5.1544791	5.8093695	5.7688355	5.5721104	5.3403409	4.6342216	5.7928092	5.4288568	4.6712058	5.4344992	5.2726087	6.0578981	5.302173	5.3643906	5.4640449	4.8262296	5.1162958
146	4.5697928	5.2374278	7.5166345	5.8399922	5.0547008	6.4169761	5.9264568	5.7227665	5.711084	5.8843572	4.4916843	5.606581	5.2059742	7.399166	5.5806862	5.352574	5.8451037	7.2146024	6.8383239	5.7366198	4.9465424	5.9489817	6.4786902	5.7673565	5.8019532	7.3947623	5.868444	4.841687	7.2818093	6.3512702	5.5026932	6.0338104	8.186403	8.0940301	5.4865005	5.691866	5.4821706	6.151661	5.7523233	7.2496925	7.4704264	7.3715711	4.8866741	4.163844	5.6108718	5.1596694	6.6388978	5.9072087	5.6865065
147	4.6328777	3.8226793	4.8755389	4.9092491	3.9459234	4.1182075	4.0569517	3.7885798	3.8254659	5.3409685	4.9493701	4.9822401	4.8476799	4.5503071	3.9526716	3.5847589	3.9196966	4.8620415	4.3712134	3.415371	4.4320369	3.5395673	4.0216904	5.5665273	5.2392238	4.667173	5.0666434	4.8297422	5.1250368	5.3259869	4.3026042	4.3753041	5.9469437	5.1084009	3.7113002	3.8208487	3.9112183	3.1232664	4.72025	4.5892215	4.693085	3.7616795	4.5195796	3.2682304	5.0723983	4.0409776	5.5445628	4.6513271	3.6656668
148	6.2531021	6.8738179	6.9630124	6.1074495	6.6576096	6.7909764	6.5227153	6.9867599	6.8406159	6.0777857	6.7860173	7.2151734	7.2039999	6.8967669	6.2635713	4.7238224	6.4810942	6.130116	6.2105957	6.2021953	5.9254979	5.8435789	5.9823315	6.5088942	6.5378581	5.9724256	6.032439	5.6930752	7.1617622	6.5121273	6.2008141	6.3498139	8.7396414	6.6043162	6.396962	5.7311471	5.547612	6.0329291	6.6072413	6.3381881	6.5509239	7.1188163	6.0103971	6.5413862	6.2764757	6.5223009	6.5628469	6.7472364	6.7162544
149	4.2631697	3.2858166	3.5395505	4.2904094	3.4373986	3.6199998	4.0564827	3.692207	3.7072627	3.2680735	3.705065	3.6359452	3.6841055	4.9326907	2.4157485	5.2120711	3.234955	3.2030518	4.0266223	2.3178562	4.2958378	4.5701698	3.684689	3.5871549	4.1648943	3.6106078	3.6970117	3.4217369	3.1525558	4.2811572	3.7475074	2.6659504	3.1066864	3.7939626	3.9684708	3.9688366	3.9409622	3.2712623	3.9241033	3.5040725	3.9582214	3.3917597	3.3437878	3.7136109	3.462095	2.7941853	4.2276811	4.3259059	4.2839459
150	4.0297117	4.3133391	4.6093758	3.5515154	5.3299215	5.404323	4.7807128	3.8915932	3.7983044	3.8450482	3.6147719	3.6983771	4.3565979	4.0359822	3.9215911	4.6145127	4.5041181	4.0253271	3.5431361	4.848621	3.8265064	4.848454	4.4770708	3.4124769	3.9943176	4.0888428	3.0735545	3.3074953	3.9650508	3.6230496	4.9700508	3.6132633	5.1529051	4.6009643	5.196852	5.502224	4.5512283	4.0994469	4.7889144	4.158899	4.332843	4.4849624	3.7714991	4.3251884	4.052585	4.5112834	3.2101614	4.5242761	3.0421013
151	4.3968393	4.5190973	5.1798478	4.2312892	4.7267883	4.0424232	4.1033546	4.430731	4.4763314	4.6370615	4.5628604	3.8309613	4.0526064	4.1619113	4.1680679	4.1933857	4.2828552	3.986307	4.6635948	4.6519277	4.7387586	4.3825431	4.522459	4.3940418	4.402011	3.8392879	4.2256012	4.0200408	4.9431511	4.4884342	4.5371441	4.3659666	4.8131904	4.5138189	4.7454512	5.0810719	4.2642431	5.7060965	3.9540855	4.7044493	4.8175523	4.7817075	4.0735575	4.358006	4.3856736	3.4993545	4.4035567	3.9717076	3.0878765
152	5.0599645	5.3828	5.0290879	5.5100569	5.3836585	5.53145	4.8339837	5.2648983	5.0538831	4.5455918	4.8867157	5.1442873	5.2010799	4.0738615	4.3995727	4.7033661	4.7221219	4.6652192	4.5173941	4.6996777	4.5848558	4.2925116	4.3451211	4.9884436	4.8083375	3.1283252	4.3547613	4.8914323	4.511903	4.5293909	4.6513997	4.7819528	4.4908889	4.5234321	4.6478703	4.7579351	4.1878989	4.7669874	8.8101969	5.0105845	4.8373669	4.8805631	4.9460865	4.7464948	5.4663709	5.5232127	4.9982414	4.6319673	5.0853527
153	4.1231812	3.3936098	3.9490462	3.8292629	4.0485542	4.0036736	3.8889097	3.9822527	3.442949	3.9563224	4.3681419	3.9996552	3.7606962	4.4011246	4.1597663	4.7800241	4.3862406	4.0113225	3.2481075	4.5294547	3.5789325	3.5302506	3.7151041	4.1450502	3.7264044	3.1325144	2.759668	3.7138921	3.6740806	3.812806	4.1316338	4.0875856	4.2843667	4.1696308	3.9152512	4.1255091	4.635968	4.1567711	4.007046	4.366063	4.7525937	3.6205198	3.92261	4.2971664	3.7921682	3.9477217	4.3243927	3.8399357	4.3709772
154	4.8776738	4.6778181	5.3663685	5.8325374	6.1387785	6.2986535	5.9346759	5.2496083	5.6249701	5.1946757	5.2675486	4.8634965	5.7670818	5.1965811	5.0402637	5.5523953	5.8146372	5.3953701	5.1743138	4.8811385	4.8352275	5.4537276	5.4704929	5.318346	5.2106839	4.7964202	4.9562907	4.8348847	5.7028087	5.3211057	5.664213	5.1015087	5.9212637	5.5686755	5.7618946	5.3701647	4.6127104	5.3749551	5.0130776	5.5513678	5.1375185	5.5804748	5.3388327	5.8826451	5.3558439	5.7793163	5.3548943	5.7659496	5.2590271
155	4.8898612	5.0572546	5.3249131	5.1342714	4.9990627	5.2139105	4.9140465	4.7876945	4.8012346	4.8205982	4.7222914	4.7674299	5.360529	4.7409348	1.9458388	4.5603719	5.8244885	4.8041254	4.8909603	5.6821864	4.991813	4.8106914	5.0666868	5.4489072	5.3421499	3.4536336	5.2442417	4.8133298	5.8127964	5.0050759	4.793475	5.1874657	6.5718949	4.7917259	4.5854096	4.9495876	4.7013027	4.5074113	4.6222826	4.7506267	3.8773069	4.5005547	5.8503613	4.9114449	6.137681	5.2478252	5.3229742	5.3661142	4.7992728
156	4.3438738	3.3473869	3.451299	3.8462458	3.8947854	3.8273659	3.7619436	3.5474826	3.6527507	3.618215	2.9832086	3.8664529	3.4332879	3.3162054	4.5626015	3.3345122	3.5774443	3.7662294	3.5020025	3.0661499	4.1378728	3.9539464	3.4002699	3.6376258	4.4380413	2.7360196	3.9373939	3.3240701	3.8045985	3.1467588	3.9835317	2.5359375	3.3313287	3.6128844	4.1390349	3.1486838	3.9701588	3.610034	2.9615336	3.460015	2.6096257	3.3606759	3.2194728	3.6585508	3.6080076	3.8756165	3.7645173	3.5640796	2.9188922
157	5.143196	3.2237493	3.2621706	3.1336431	3.5671473	5.3846643	4.0970441	3.347671	3.688342	8.4779251	3.063359	5.3752867	3.4287245	9.4336039	6.7675455	5.2129285	6.3107613	2.9589685	6.1420126	6.1938448	3.4992402	4.8778035	9.4333481	3.5830446	8.2810964	6.911434	3.8966864	4.1407903	5.7818179	9.0173211	9.767047	10.9632572	5.3383882	4.894335	4.1655798	4.3969376	7.8889032	8.0565056	5.3076521	7.7694535	8.1438853	4.6592264	4.1091028	3.2742787	5.210781	9.2469465	3.6133212	4.1751597	4.3846886
158	3.7265081	3.4609552	2.84171	3.2080682	3.0183501	3.3638627	3.4479372	3.159553	3.4510534	3.6408524	3.4368607	3.6373398	2.8899462	2.1442616	2.6480917	3.4314271	3.134004	3.3742344	2.2025584	2.3485937	3.3619014	4.5684613	3.2637232	4.3109504	3.1396027	3.2461302	3.2727666	2.4412396	3.6035772	3.3505376	3.6279341	4.1818232	4.4134404	3.3719184	3.9105657	2.8930554	4.4115838	3.9884152	3.3530856	4.5210065	4.1344634	4.1258773	2.38555	3.1354157	3.3952928	3.4830972	1.9955969	2.6161484	3.9789586
159	8.0371769	6.5463211	6.0427552	7.2780398	8.1337952	7.6959782	9.3809339	7.3606068	7.1599235	7.4695995	8.6852358	8.2885454	8.1668991	7.9380545	6.8605239	6.6474314	8.3368246	8.0392482	7.3989429	7.3914692	9.549136	8.8808249	7.7301159	7.1895449	7.8388835	6.6726823	7.8394763	6.4178024	7.5023816	8.1100436	8.0824937	6.7634493	7.4700318	7.0743699	7.4080734	6.8513448	8.9756625	8.7775749	6.9059277	7.8796963	7.9592834	6.4243356	6.9595375	8.1392331	7.5947118	7.5817761	7.3123497	7.888013	7.5269696
160	3.3705349	3.5906508	3.540282	3.5333055	2.9255048	3.7245455	4.0928258	3.6742416	3.6743504	3.3641677	3.3996084	3.6150738	3.3820251	3.589269	3.8210806	3.1760891	3.8118312	3.2381592	4.5967176	3.3055146	3.108384	3.1962788	3.9069625	3.7360935	2.8282732	2.3464886	3.9704316	3.9722219	2.894686	3.5525352	3.0203692	2.5545355	3.7176833	3.2920043	2.854806	3.1092341	3.1156864	3.4443488	4.0105869	3.8186567	2.9734106	3.7542459	4.0656728	3.6420426	3.4211541	3.1536866	3.6016791	4.2321399	4.2007497
161	7.7171348	8.7875257	8.9458193	9.8822452	7.2058901	8.7080733	6.7327844	8.9511341	9.1345918	9.4790844	9.2013887	10.1810794	9.5931054	7.4291695	6.9059071	8.4939628	6.8725717	6.3542072	8.1086979	8.9809846	7.8354969	7.1307613	8.9596898	9.5825104	9.7691252	8.378361	10.4715149	9.7099794	9.3023844	9.7706504	9.7002974	8.2833584	9.9573156	8.7854528	7.4900407	6.8473684	7.0770125	7.0769721	10.3965938	5.3888155	5.8344963	7.2059195	9.553763	8.36504	10.5968986	8.867721	10.0725155	9.9539016	10.1237863
162	6.5020739	6.725265	7.2673668	5.7582963	6.8017028	7.0996836	4.3615344	6.5382551	6.9269989	5.0660263	6.205645	6.027375	6.6228676	6.4559773	5.1844816	4.2063399	7.1090244	6.7336256	6.489764	6.0026042	4.2765968	5.8497718	6.3192546	6.5676671	5.2176771	6.3355378	6.389961	6.9679957	6.4326829	6.495409	5.5272832	5.5579032	8.4305916	5.8542515	6.1064367	5.8488384	5.5096527	6.1003444	6.4416311	5.1424468	5.0334302	6.4495173	6.9426369	6.2910296	6.4483622	7.3561863	6.2554301	5.2679835	5.1224558
163	3.8608893	3.7098319	3.6000546	3.658464	4.2457842	3.5842918	3.6554551	3.7593358	4.0357816	4.1378224	4.0545518	3.5155156	3.489818	2.9384392	3.3799075	2.7883389	3.7801038	3.5505367	2.9956657	3.5141097	3.116968	2.8609692	3.9569738	3.1455123	3.9655461	2.9692206	4.1163061	3.8284671	3.5380353	3.7230072	3.8974749	3.6611451	4.8455085	4.0362985	4.0504919	3.9034401	4.496627	3.5002425	4.2676871	3.7459481	3.2609034	3.9589623	2.8155023	3.0309162	3.7799221	3.4660884	3.5081378	3.9305706	3.0984558
164	3.3685121	3.6019253	3.493669	4.3516844	3.510176	4.0324438	4.7387583	4.0481062	4.2676126	3.4006963	3.9336458	3.6243967	4.8425589	3.9554766	2.3355499	2.8465108	3.3386374	4.6605912	4.0648023	3.2467009	2.7710829	3.2212072	3.0763178	3.4800868	4.1990245	3.8086088	4.1857635	3.4903087	4.3241601	3.6160195	3.4906472	3.4888772	3.764341	3.7937226	3.3256336	3.7093296	4.0128144	4.0034707	4.8758758	3.2441003	4.5567516	4.5155026	3.2752865	3.5972288	5.0994096	4.1373781	4.3353065	3.8718567	4.5691531
165	3.555647	3.4578808	3.7557869	3.6341434	3.6978002	3.7025698	3.1656458	3.634744	3.533601	4.9654586	4.1714627	3.2558639	2.9490607	3.7046773	3.2681838	3.7171201	3.439024	2.9854314	3.8779633	3.5668545	3.0337597	2.6118957	4.3670008	3.3277401	3.2781247	4.0338771	4.8592174	3.3177132	3.2781196	2.936844	3.5730565	3.4548713	3.5594688	3.5921852	3.7896606	3.394329	4.0580632	4.0074012	3.822694	2.9682757	3.1099693	3.9106336	2.7816679	3.2068527	3.2770016	2.3389079	3.8076225	3.0201353	4.0713478
166	3.1223312	3.6117535	3.2785222	3.6038913	4.7450433	6.0088618	3.7355991	4.55193	4.6694758	4.0680666	3.8547657	3.2010797	3.6100751	4.6855468	4.4952054	4.7823455	3.9676861	6.6108421	5.8842868	3.8733666	3.3452569	3.4620929	4.398215	3.9508015	3.1364006	4.2149667	4.2964853	3.5308386	4.9494655	3.6640142	4.1322907	3.4626032	3.7150238	3.9603981	4.9225841	3.5185696	2.606269	3.5710014	2.4357147	3.9056969	4.7039858	5.9323342	3.5194394	3.2883709	3.4614928	2.9879833	3.5774285	4.0033256	4.316339
167	4.2874504	3.6194175	4.51888	4.0268876	3.9889079	3.9232438	3.3317719	3.6618528	4.2197669	4.0330463	3.8400681	4.0403963	3.8235352	3.7383408	4.2574315	3.8015632	3.0347465	3.6503434	3.3723308	3.7004752	3.3850138	3.9024085	3.7217539	3.8999574	4.2910189	4.5029027	2.5581594	3.2344499	3.8048319	3.4509961	3.9167261	2.83223	3.8840951	3.7963586	3.9763342	3.6613721	4.1708114	3.8566941	4.2753865	3.9749184	4.3777758	4.1203734	3.2709293	3.4743687	3.449944	3.6077076	3.5546503	4.3926689	3.7302184
168	2.7177523	3.602501	3.884062	3.5566272	3.7707881	3.5179416	3.6133279	3.8481373	3.3293664	4.8405633	3.7428735	4.0836895	3.7795177	5.0444564	4.2256861	3.9708055	3.8689633	3.8165952	4.3946326	3.5669294	4.53135	4.8815604	4.4409614	5.0356774	3.9341011	4.2968951	4.4690787	3.8697038	4.0519369	4.9375473	4.1837758	3.2350886	3.6884761	4.1959284	3.5928024	3.8922832	4.2548037	4.2367364	3.8702485	4.4330328	3.761643	3.6650418	4.5984837	4.2616075	4.0478629	3.7707757	3.8002388	3.7554813	4.5052709
169	3.3248003	3.2240823	2.9002606	3.7094808	3.1622083	3.3576932	3.1567617	2.8375028	3.2622219	2.694707	2.417883	3.2596069	3.3017445	3.291337	3.5167933	3.3979166	3.1188411	3.3086105	3.8390263	3.3626093	3.2364618	3.4645362	2.8493158	2.9618732	2.746196	2.9303858	4.3266403	3.0821908	3.1899182	3.4247267	2.8193357	3.5808911	2.226276	2.9104731	2.9524216	2.9276595	2.8395739	3.3905457	3.8292834	3.1970273	1.7930913	4.1798726	2.4936417	3.5794894	3.4621181	3.4981722	2.8611778	3.1416145	4.3035037
170	8.5024276	8.2772548	9.0594197	8.1748842	7.5953454	8.0092767	8.2113992	8.0739066	7.9495633	8.3526491	8.5472809	8.4380737	8.6311945	3.1368104	5.1894889	8.667573	8.77537	6.5567366	7.9031233	5.4614229	8.47931	3.6226135	8.4858386	8.4673207	8.3210309	8.2930207	8.4478035	8.3473377	8.0952082	8.523414	8.82508	3.9342414	8.2177513	7.4849841	4.0376112	8.5302706	8.3934593	8.5356094	8.0850342	8.2123829	8.1247377	8.3160135	8.6291204	8.4282653	8.5216617	6.0442356	8.6464318	8.1448837	8.1611093
171	6.6368584	5.8171381	6.053373	4.9892744	6.1091063	6.0062242	5.6219131	5.4999613	5.8169759	4.5495231	5.1991012	5.7596856	5.9537316	5.345993	4.7751416	6.6084946	6.2689	5.2650528	5.6798585	6.155022	5.3461515	5.537943	5.8105327	5.6711781	5.773234	3.6270584	5.8882249	5.0221583	5.8528539	5.5248414	4.9702039	4.9068879	7.6975745	4.6857904	5.5364974	5.4068168	5.4787556	5.9553584	6.3399534	5.3463645	5.5270377	5.1038969	5.6594427	5.9760818	6.4844659	5.9588041	5.3395994	5.6269225	5.8697708
172	4.5366364	4.8821943	5.828628	4.8974354	4.9708412	5.8846009	5.5102559	5.3301374	3.9492641	3.2788926	4.6158875	4.8168379	6.8444145	6.8038293	6.8214061	5.8534941	6.2982287	7.1155417	4.4020979	6.4312891	4.4785004	6.4526459	4.4593889	6.8317612	2.9786722	4.3311742	2.0281424	4.2893249	5.9504091	6.8237949	4.984903	6.6225331	7.1210694	6.9978022	6.8246657	6.477806	3.8734781	3.5323853	4.1261444	6.2681245	3.5720353	4.3561939	6.4663383	6.6902745	4.6129219	6.7227534	4.9482989	4.6641883	4.3332019
173	11.2449738	11.1233803	10.5630661	10.7323351	10.4906248	10.8623545	10.7914019	11.0134475	10.7771053	10.8264149	11.0071463	10.7528411	10.6951814	10.8037651	11.2337038	10.6070876	10.51076	10.845995	10.9251998	10.880914	10.8998781	10.7660632	10.9172039	11.0425296	10.6270108	10.8876529	10.4460974	10.8328784	10.7575102	10.8194374	10.6554091	11.1182233	10.7745764	10.6389502	10.5790697	10.8095768	10.5758906	11.1524779	10.8848821	10.7620132	11.0402388	11.0774209	10.8033212	10.5421092	10.764505	10.6264057	10.9908277	10.8015196	11.0711273
174	6.669751	8.0410654	6.206136	5.9631197	7.7924911	7.5484756	7.3397523	7.7121233	7.8812893	6.7603607	6.6022167	5.9789097	6.7514614	6.7227528	6.8409952	5.5922549	7.1339202	6.5958309	7.2826554	6.8593444	7.0287199	6.7491031	7.6282097	6.4617396	6.2875578	6.1295083	5.7126228	6.6149012	6.3112124	6.9238345	6.1592872	6.1657158	7.1009434	6.2804142	7.6784715	7.91889	6.769632	7.2273644	6.4157206	7.3064599	7.6045178	6.9909665	6.6156672	6.9624824	6.4859692	6.9104441	6.5736307	7.1452142	7.1297655
175	2.4901871	3.702759	3.4219568	5.8418066	2.5374319	3.7425942	3.6387758	4.2826238	2.9524833	3.9962933	3.5768576	4.0821087	3.333216	3.773934	3.0528948	8.7779763	3.3397652	2.9233523	3.5247928	3.9151361	3.3475446	3.8232664	4.5395488	4.4151128	3.4056596	4.1325771	3.6442617	3.5821583	4.4151509	3.4324374	6.4827653	4.9528439	4.628563	3.6766604	3.5150484	3.3581848	4.1153613	3.951761	7.37898	3.7237592	2.6273523	3.2458347	3.4220924	3.354615	4.1259947	4.5292934	2.9989585	3.4174736	3.0705271
176	5.4339788	4.0271785	7.0633468	3.0976913	6.9708098	7.1716043	3.5970767	5.1287943	5.8347998	4.3541322	4.9107234	4.3315497	5.234163	3.4373662	4.204703	4.441185	5.0207211	5.7285198	4.7948789	4.5170365	4.2455261	5.2906158	5.7996014	3.4384972	3.6604726	4.5423629	4.3881164	5.0530673	3.761361	4.0589573	3.775428	4.3742428	5.0799543	3.8407814	5.9155961	6.2829443	6.118485	6.667961	4.6261566	6.1733104	6.1246046	4.1956107	4.3642371	5.3393622	4.8102481	3.2569917	4.2515317	5.1354099	5.2495973
177	4.6077197	4.1479947	3.0537788	3.7067703	2.9037605	3.111978	3.4326756	2.6698446	3.5968826	4.6461199	3.6680805	3.4736475	3.8495909	2.793025	3.7008784	2.6554375	3.5130394	3.1093724	3.2610551	4.1352123	4.5743581	3.186546	4.4946865	4.0169967	4.4939721	4.30397	3.5264403	2.5250368	4.7207798	5.2104621	3.16916	3.0483078	4.4487068	2.9346151	3.2340671	3.538662	3.800713	3.4928284	3.5182196	5.2685898	3.3092706	3.8404166	3.5236502	3.3082295	4.1209663	3.4395786	3.4056675	3.5218397	1.675687
178	3.0684337	2.5824451	3.3543487	2.9461282	3.2654335	3.7601196	3.1856697	3.442889	3.6669739	2.8161304	3.8006284	2.7140944	2.8539799	3.0452033	3.0367354	3.1935501	3.3713113	3.0223775	3.9408151	3.986829	3.8598235	3.3272652	2.8289904	3.6313493	3.9039889	3.5192325	3.2356546	3.2432381	3.0878051	3.2946678	3.1911872	4.4085439	3.8235908	3.2354757	3.154007	2.7992256	3.967753	3.7545616	3.4375073	2.6029223	3.9068686	2.8376615	2.4367561	2.9295401	3.2922425	3.8255736	4.0399342	3.5606697	3.2381847
179	4.4453113	3.4860381	2.8914213	3.8357709	3.8490307	3.7072324	3.3730666	4.0016271	3.6119982	3.1528215	3.7001559	3.625572	3.4576903	3.4337234	3.4233229	3.7863232	3.4028755	3.2356447	3.2704299	3.9797779	3.6225605	3.4858618	3.8288351	4.0952249	3.0595876	2.9789404	3.8222113	3.2799618	3.2818855	4.673589	3.6593314	4.8532293	3.0540492	3.6532418	3.154007	3.1434204	2.6814958	3.5596197	3.2683514	3.3003441	5.1780615	3.026582	4.3271494	4.4068875	3.4660418	4.1142997	3.0667146	3.4762898	3.1004973
180	5.3938404	9.4025475	4.9764525	5.6195673	4.8643219	6.8321583	6.2497141	9.2567591	9.0577245	6.0415457	5.4221253	4.5563202	5.9203726	7.3997013	6.8873876	9.1203175	5.4853131	5.7382627	7.7983589	6.2965989	4.7504344	5.6749278	7.6832302	6.3710224	6.0850331	6.9475345	6.0252764	5.0904406	6.8484278	6.047909	7.4242287	7.4348308	6.7871942	6.81889	5.4671131	7.0793431	6.0072754	6.1632445	6.6061906	5.4698943	5.8683468	7.2006132	5.5864916	4.3829327	6.3618712	3.4946288	6.4224474	6.5543216	6.4565019
181	3.4223682	4.0809343	3.2409927	3.0428915	3.4758833	3.1104491	3.485216	3.2921427	4.0393283	3.3121619	2.2921756	2.8025678	3.2023324	3.5161816	3.8719487	3.2499426	2.9701923	2.8541338	3.8609698	3.6202023	2.9913618	3.1102698	3.9919509	3.2328334	3.4305851	3.2611431	3.4273137	2.4013257	3.3282668	3.7992781	3.2927845	3.6348359	3.2158012	2.7587699	2.9560874	3.8180401	3.2447813	3.5465992	3.1151207	3.2897578	3.6329345	2.7208202	3.4019775	2.6705195	3.362476	2.9270949	3.1839192	3.530558	3.9072041
182	4.412305	4.9394963	5.0568112	6.0394936	5.7509109	5.3888997	3.5437096	4.7392397	4.2209829	5.070445	4.9059951	6.0002203	5.4675775	4.6397838	4.6562141	4.4720232	3.5969193	5.8747468	5.6823851	4.5019678	4.0616436	4.4574772	4.8001	4.8966935	5.4335673	4.5421993	4.7425968	5.4855107	5.4044506	5.1247536	3.9197201	5.0502173	4.2324814	4.5361674	5.815622	4.1990659	4.1305538	3.8848102	5.3636889	3.9148874	4.077074	4.8547067	6.292857	3.4811748	5.4279912	5.8955824	5.3384353	4.5755192	4.3866821
183	4.1603812	4.3416554	4.4462509	4.0014977	4.6832114	4.4659955	4.3842958	4.3778458	4.0344125	4.2348558	4.4639733	4.7120227	4.4440317	4.9416815	5.082967	3.3423903	3.9757468	4.5402862	3.4156411	4.7987379	4.1577016	4.1775092	4.0183238	4.7445209	5.0029948	3.384991	4.0309858	4.5698723	4.4373223	4.6776328	4.3811523	5.1050879	4.1213363	4.4866953	4.5664464	4.3739548	4.064753	4.2924632	4.1105408	4.1784427	4.3290776	3.6610703	3.6948693	4.0844311	4.0867196	4.9195493	4.2373998	5.0044887	4.7347511
184	4.6000622	3.3564994	4.4895972	3.4765528	3.8640904	4.1187255	4.0111687	3.2501832	3.949863	4.092512	3.9658307	4.242615	4.206965	3.5499603	3.8113664	4.2066874	4.1728452	3.8437332	3.4261494	4.214816	4.1032061	3.8882809	3.9436346	3.8497589	3.5522917	3.7965927	4.515399	4.0234218	4.1944809	4.2260714	3.8531827	3.6343753	4.5112508	3.9422299	3.8055261	4.3303441	3.4836649	3.3429293	4.3925808	4.636581	2.959513	3.4541808	4.4900005	3.9241373	3.3621914	3.7537376	4.1419511	3.5951964	3.8165472
185	3.8610592	2.7729207	3.1800241	3.5119233	2.6833879	3.5069434	3.5756238	3.3227242	3.0680857	2.6060055	3.3382065	3.5625525	3.4833019	4.3261086	2.7713106	3.8445524	3.2864716	3.7438349	2.7181016	3.3672523	3.5512026	3.7646183	3.5694694	3.1556061	2.6732304	4.0020201	2.6278806	4.2444337	4.0029235	3.3748958	3.3677376	3.3417341	3.2820998	3.2077964	3.4984383	3.0940887	2.7871643	3.6267139	3.4585961	2.5203666	3.3236606	4.0971493	3.6521513	3.2037902	3.6846308	3.3313576	3.8164429	3.3277719	3.0916333
186	4.4224937	4.5633558	4.5484772	3.9466835	4.8032914	4.3679683	4.1732704	4.5313739	4.5377903	5.0487529	4.6503322	4.4684442	4.2953571	4.8183344	5.5994138	4.5561572	4.05524	4.6670337	5.1804909	3.4040118	4.5920445	4.2759579	4.9663291	5.0863026	4.916178	4.6239497	4.6812879	4.5725499	4.5348612	4.2257439	4.6401756	4.4808537	4.8800497	4.9693542	5.3633037	4.6440251	3.8345621	4.2640206	4.3335709	4.8825254	4.4108119	4.0170595	4.88307	4.3549143	3.782311	4.1751054	5.1059762	4.1354985	4.3146243
187	3.3576947	3.6241135	3.6658477	4.0588487	2.2572228	3.2813376	4.097591	3.5152808	3.8295571	3.4561811	3.8374089	3.8292703	3.3593159	3.1418379	2.7240466	3.4437039	3.4255526	3.3801926	3.9675088	3.3916633	3.4253248	3.2606464	3.6725316	2.6726923	3.3617073	3.518026	4.3952948	3.3548309	4.0202702	3.1140235	3.4870678	3.3034045	3.4964374	3.600235	3.0221936	3.3502724	3.2919727	4.3607057	2.6333724	3.4098463	3.2183618	4.1512571	3.5205639	3.1501863	3.499056	4.1745859	3.4427984	3.4104824	2.7195072
188	3.8405049	4.2161466	4.1482509	3.5286009	3.8691255	3.882218	3.7529355	3.7464467	3.9067857	4.2649801	3.6250854	4.0527493	3.6892707	3.7950302	3.6241023	3.5720075	3.4018236	3.598491	3.8154802	2.9538538	3.6973894	4.0065961	3.5024311	3.5025935	3.3060609	2.8376402	4.6837501	3.3832694	3.6388755	3.8648179	3.5041104	6.2980581	4.1621304	4.761129	3.471591	3.4924756	4.1483139	2.9035849	4.1885105	3.5107328	3.3051845	3.4787506	3.9709765	3.2004473	3.8734264	2.9063771	3.4127436	3.445459	2.836712
189	6.1231309	6.5161267	6.3485428	5.5411712	6.5692867	6.2754387	6.3372617	6.8692917	6.2415344	6.6102583	6.5835002	6.437335	6.4660796	6.9967202	8.1065204	7.257647	6.6810254	6.7383378	6.3120657	6.8933723	6.6446276	6.752924	7.0971696	6.8944186	6.2320017	7.3307271	5.8569064	6.3856881	6.5944722	6.6033482	5.7860617	7.5182055	7.12533	6.9245715	7.1041151	7.0618167	6.4676232	6.5702599	7.1489962	6.6406526	6.2684792	5.9616724	6.4479748	7.0719461	5.856463	7.0337628	6.6208399	6.1999156	6.3910301
190	3.5572621	3.5263213	3.4354244	3.7698132	4.7119982	4.0501249	3.5894621	3.4182969	4.4822572	3.2261516	3.3131356	3.5329989	3.6555269	3.0824578	3.4335505	2.5735553	3.463832	3.9009639	2.8571913	3.7240958	4.0439076	2.6058203	4.4421202	2.7987999	3.5069719	2.8112473	4.3284791	3.257091	3.5689509	3.5972847	3.4079885	2.5982788	3.6015141	3.2472737	4.5722583	3.764285	3.5610974	3.5622494	2.7752285	4.0787357	3.4018602	4.4783647	3.4071623	3.7300171	3.6778927	3.0641011	2.5346843	3.6076706	4.0344768
191	3.6922528	3.4891906	3.1367372	3.6842123	2.7962776	4.0117038	3.2825583	3.4206202	3.5327863	3.4194091	3.2108871	2.9819589	3.0776458	2.8549459	3.1317303	2.3385298	2.9493755	3.5386256	3.389237	3.6780414	3.9012695	3.5346877	3.1347773	3.2954505	3.3355601	4.1720247	2.7010981	3.6939057	3.3253947	2.9783154	3.6520463	4.2794226	3.4773062	4.1739316	3.7688194	3.4133037	4.2400757	3.700081	3.4219512	3.5730535	3.1148088	3.6899873	3.9943165	2.9317385	4.2188545	3.7949708	3.3064024	4.1763653	2.4838515
192	2.9520776	3.0027016	2.8952126	3.2797803	3.2806473	3.3071191	3.1576765	3.2114443	3.1908048	2.7425413	3.6230987	3.5329286	3.5177182	3.5869975	3.7479829	3.3583513	3.3306286	2.9494467	3.3437983	3.738836	2.552832	3.8350027	2.6468797	3.1829839	2.8252604	1.7532663	3.6278724	3.1515443	3.2223947	1.7513726	2.8502193	3.8705963	3.8782193	3.5584757	1.9415404	3.4876473	2.7912365	3.8071555	3.2630487	2.7709005	2.4634727	3.8840338	3.3835365	3.1386646	3.3119612	3.3601015	2.3718343	3.043708	2.9641786
193	4.9387726	4.5861312	4.3600924	4.5251413	6.1012172	6.2471231	5.8219515	4.7017564	5.5015074	4.5593859	4.4112219	4.9009935	4.4307071	4.2860141	5.1647056	3.75111	5.0628658	6.514171	5.1948072	4.8920332	4.6469621	4.3887233	4.4086247	4.784129	4.0855482	4.513302	5.2964877	4.7683437	4.4269542	3.5592697	5.0301033	4.2327257	5.3991947	4.7591494	5.7750338	5.0580772	5.1841712	5.2259798	5.060864	4.9770809	5.2273454	5.4790272	3.9480285	5.0707475	4.633707	5.4649297	4.3832048	5.7612055	5.6888032
194	7.7949672	8.1341878	7.1730001	7.2924938	7.2089324	7.7322354	7.2571878	7.5560361	7.0959553	7.3852021	7.4348229	7.2121767	7.8977413	7.226594	6.6566562	7.0827834	7.1776265	7.4941461	6.5651656	6.7448806	7.4625904	7.0420458	7.3830399	7.0864784	8.0156373	6.3997386	7.5466019	7.4073024	7.0848268	7.4901866	7.2726654	7.2486086	7.8265923	6.1385447	7.2562361	7.1398998	6.8749368	7.0508525	7.3218186	7.9735035	8.2855631	8.0018794	7.2361186	7.0141269	7.8367244	7.0512079	7.8913945	8.0242659	8.0716751
195	3.0942813	3.5542645	3.4739171	3.5491128	3.6334918	3.1429577	2.9776293	4.0093347	4.2184627	2.0060074	3.7389171	4.0691384	3.8302903	2.8268377	1.7488369	2.8316218	3.7024518	3.9597764	3.3209046	3.5637127	3.3988568	3.8753759	4.0330267	3.4013149	3.6105721	2.8525822	3.442484	3.8210295	2.8799715	3.7863993	4.0516649	3.8267647	3.2798643	2.6205027	3.0637946	3.7507704	2.0350491	4.1532021	3.3690181	3.8677884	3.5929038	2.7891895	3.2270721	3.5860163	3.2983617	4.3356385	2.6781963	3.3510724	3.8065969
196	5.4172401	5.2247219	5.4689981	6.193189	5.0463915	5.5045258	5.0489362	6.0077141	6.2267234	5.4362557	4.9206281	4.9753877	5.1662257	5.0981201	4.0755338	4.6351677	5.8502306	6.1892422	4.9332595	4.5473273	5.9632519	5.5704041	5.6450136	5.7920344	5.316285	4.5605724	5.1191892	5.0789523	5.1073784	5.7925541	4.8207051	4.270964	5.4357473	4.887206	5.3778193	5.7586648	5.0171898	5.5502932	5.4641817	5.1017822	4.9341163	5.3889229	6.177668	5.2244218	5.7157476	4.9708562	5.625383	5.4067158	4.9015959
197	4.4272096	4.0799231	4.0062231	3.6227088	4.6596808	4.977108	5.0361249	4.3853139	4.4633417	4.7896386	4.4889221	4.2571099	4.2473748	4.9331015	5.3270201	4.6385165	4.4045526	4.1690867	4.0524395	4.9102515	4.3602958	4.3776827	4.1264326	4.0812294	4.4141958	4.9293189	4.3313613	4.0967068	3.7262047	3.8805602	3.6974549	3.957841	4.8674239	3.8964362	5.2138585	3.8506083	4.4731333	4.057979	3.9322885	4.8005352	4.6263436	4.3846589	4.4468153	4.7358148	4.2190689	4.543419	3.7349896	4.5379037	4.6025106
198	3.5022872	3.9615865	3.7401766	3.241216	3.2941988	3.1651637	3.0423123	2.9543498	4.0120803	3.5390894	2.8149397	3.1103278	3.9994591	3.6724094	3.6611408	5.3577019	3.1758324	3.0096629	3.133707	4.2036282	3.9669659	3.531133	2.1270687	3.2185899	3.4725332	3.6840971	4.1838274	3.4180825	3.0143806	4.3056099	3.0242372	3.4596299	4.0025112	4.6696924	3.6554225	3.3507636	3.6099873	3.8313892	3.1287238	2.8636018	3.8108863	4.3085756	3.9888654	3.2179157	3.4112956	3.0637014	3.4461561	3.3287027	3.2094787
199	4.1790168	2.7578778	3.1447785	2.589602	3.2073984	3.4565835	3.4053697	3.9482296	4.0261797	2.862218	2.3549227	3.1138507	3.6533895	3.6626048	4.0060516	3.4252317	3.1259918	3.8996469	4.9207484	3.2873811	2.2860245	2.2656458	3.1237075	3.3559644	2.7903936	3.9316854	1.7818849	3.6382976	3.8412401	3.955832	3.4168666	3.8165117	3.8609494	3.2839685	3.1551917	3.4102851	3.2278108	4.1672461	2.1663704	2.8022875	4.1587356	5.4367071	3.0433986	3.2061304	3.2768013	3.4841135	3.0033697	3.5647913	3.9915423
200	4.2684734	3.7464988	3.8907895	3.4041476	4.6266227	4.1688291	3.8217848	3.7143103	4.506804	4.3403672	4.521439	4.3227017	4.7775009	4.8942571	4.0765843	5.256815	4.4720291	6.5735399	3.2777716	5.1017055	3.2862349	3.9628447	4.3969929	4.4819398	3.973009	4.8589459	4.6703119	4.7480109	4.4724623	4.4830325	3.9220306	3.7264762	3.5209185	4.2670208	5.1542039	4.4366198	2.8567615	3.9667444	5.2594346	3.9164188	5.0965909	4.9262852	3.9605388	3.6392517	3.8209394	4.9912702	3.357603	4.1733568	4.5546504
201	5.2284923	5.693203	5.4188406	5.1264318	5.9888858	5.3275678	5.6463437	4.9631917	5.4373189	5.0282916	5.6219223	5.4044283	5.3904417	5.2663143	4.8721801	4.884211	5.5012561	5.5574473	5.591369	5.5718113	5.2289885	5.0476077	5.3683421	5.0904244	4.8238402	5.2101364	4.8682393	5.5335852	4.9096677	5.1824496	5.4463765	5.5765174	5.1113373	5.4244879	5.3044099	5.348661	5.4939427	5.6451477	5.7231586	6.0397222	5.9975962	5.0936485	5.0630963	5.7504464	5.1782635	6.1369693	5.1204621	5.8167851	5.4086411
202	4.2992904	3.8408705	3.6920817	3.5949966	4.2533703	4.2518827	4.2275379	4.7196481	4.4509788	3.5221921	5.2599609	4.5884127	4.3355209	3.9174482	3.9116023	4.3408598	3.5739238	3.642866	4.149797	4.8494748	5.9430106	3.473985	4.2432926	3.2456582	3.8188015	5.1088854	5.0171229	4.922107	3.6584883	3.7176596	5.1153592	4.7603126	4.3548699	3.9117492	3.7688194	4.4104388	4.8052131	5.0174454	3.6968608	3.9673326	3.7907794	3.2837586	3.4208275	3.7385113	4.1532737	5.0826961	3.6220513	3.6143532	3.727088
203	3.5479583	4.9482044	4.8878564	4.7355724	4.2803315	4.2776861	3.804442	4.6944198	4.7598191	5.0885097	4.4486229	4.8294005	5.2521547	3.5353273	4.1203343	3.9590929	4.9115989	4.248075	3.9204921	4.4591433	4.6867454	4.8874238	4.8650352	5.0069123	4.8195105	4.6383883	4.4890302	4.3673973	4.2443742	4.8418311	3.8567869	2.9827125	5.0411166	5.0441864	4.1547665	5.0129185	4.5105702	4.2671071	4.3979929	4.1516101	4.1078189	4.5604644	5.1743611	5.3147418	5.2306031	4.1968417	4.4579949	5.1059313	4.3687849
204	4.3765335	5.4085039	6.6337609	4.6641741	3.5219671	3.8594649	3.9716417	5.5893033	5.3167474	4.4037614	4.2926584	3.7923043	4.7950854	4.5187989	4.491316	5.2784932	4.9219874	6.2593436	4.882843	4.2260448	4.1772215	5.3382383	5.4853959	4.6315892	5.0660357	5.0523147	4.6302529	4.4796958	4.6002133	4.8121004	4.0493936	3.8747364	4.0871763	4.5856245	3.400103	4.5383165	5.2584439	5.2271738	4.4514551	4.2337682	5.0733951	4.1152265	3.2162379	4.6961346	4.4913035	3.6728029	5.2603822	4.5641223	4.6675779
205	7.1933824	8.1972874	5.3412518	6.328194	7.0212672	6.8742328	10.5545906	7.4583848	7.6230269	10.9216823	8.4983633	7.7637544	6.4145703	10.4564005	6.1949434	4.8304653	6.4625617	5.7366467	11.1977161	10.8121718	6.9172018	10.2533199	10.8915018	6.436113	10.862867	11.186708	8.1350453	6.4598937	11.0640043	10.9857157	6.3843797	7.5801634	6.9142091	5.869908	6.8714215	7.207557	11.0098554	11.0834583	8.9481174	10.7509837	10.7757964	9.9307758	10.1627541	6.2837715	9.6781552	4.9897336	9.5475262	8.191695	8.4137136
206	3.5496911	4.5220089	3.9362944	3.9306774	3.7728617	3.8558359	3.4041422	4.5107062	5.0169104	3.4508848	4.438685	3.9117309	3.9434229	4.877526	3.2166493	3.3635324	3.5317438	4.0578109	3.8448157	1.9271352	4.6539403	3.7211403	3.9555578	4.2081803	3.5026325	4.1597796	4.6441675	2.9223382	3.6622002	3.3025387	4.3914969	2.4469638	3.0140085	3.8591918	3.179626	4.2524272	3.1797114	4.1050334	4.1157378	3.0517355	3.7721684	3.8441818	3.7654141	2.9330093	3.6546312	3.6249302	3.7168727	3.7903247	4.0302343
207	6.6523293	7.1850454	5.2350189	6.7217888	8.5941929	7.4729128	5.224782	6.6632632	6.8928196	5.4922136	6.0387236	6.2724523	6.0251145	5.4875249	6.4198892	4.5671666	5.0417324	6.8633662	6.583693	6.28633	5.474866	4.603741	6.8788448	6.1904048	4.8595543	4.7700155	4.8504325	5.9180139	5.4823628	4.79186	6.7994282	6.0750575	5.9643474	4.5128801	8.0555628	7.2280821	4.9229005	5.1793815	7.3433707	5.9935943	6.3926765	6.9296718	5.9114034	4.8613303	5.9188315	5.70947	5.6551445	6.7377661	6.7533202
208	4.4962334	3.5726589	2.8065186	4.1644962	4.3904626	3.9680575	3.1964836	4.1802324	3.3431132	3.58083	3.6831706	3.3437786	3.8150418	4.1722225	3.4591313	4.0370205	4.002072	3.3861171	3.8186344	5.181573	3.774868	3.3213147	3.5308664	4.678923	4.7307992	4.3034995	4.2323877	4.1529676	4.2703142	4.7750818	4.2833147	3.1751939	3.4447608	4.1164121	4.4871643	4.870497	3.5499036	2.9743984	3.6526113	3.7220026	2.849939	3.3676082	3.6663749	3.6203222	4.2656711	3.0870694	4.2870869	3.9853513	4.0315488
209	9.0766751	8.8387337	9.5523191	9.8565193	9.4937688	9.7441679	9.3912472	9.1648681	9.1064635	9.924654	9.112752	9.9775237	10.0445633	9.9276149	9.392748	9.1269957	8.7627055	8.9202631	9.0362216	10.0581438	9.9964045	9.2298545	8.6768804	8.9703225	9.8832513	9.9973909	10.4168982	10.0514396	9.113177	9.2052677	9.6395167	9.9278221	9.2107844	10.3809529	9.525789	9.029405	9.6702322	9.7864562	9.5842381	9.5126017	9.6459567	9.4525694	10.0547956	9.570959	9.5590256	9.8414705	9.2658128	10.8019719	11.0310454
210	5.1194314	4.5930425	3.1824746	4.6564451	3.5968878	3.5352144	3.8430665	3.5843056	3.8531861	2.8705901	3.2448234	2.7647429	3.9180218	2.9559972	3.7075289	3.4048498	2.9325051	3.0003103	4.2360009	3.9788764	3.0926212	3.4932888	3.3698394	4.6424795	4.9079688	3.6303552	3.7244467	3.893126	3.3260315	3.9573516	3.6455049	4.387562	2.9869994	4.310683	4.2814614	4.3162295	3.1171077	3.2342801	2.7008295	2.7906409	3.8375039	3.4558571	3.4089602	3.5809279	4.1243901	2.3845757	4.2263866	4.3670308	3.1947787
211	5.3440002	3.7767904	3.0135365	3.6754688	4.4122025	3.9597175	3.6450249	3.4540452	3.8020836	2.7483148	4.498119	3.5374478	3.3912133	3.6038786	4.8248922	2.6236753	3.801922	3.5098182	4.193686	5.33899	4.0937701	4.0857551	3.5360889	5.2050991	4.176924	4.2098061	4.4430386	4.9516051	4.0545269	3.8188588	3.9113975	3.9307096	3.7911739	5.1594713	4.9404783	4.8442646	3.1704891	3.440269	4.0604851	4.1560314	4.095974	4.2682021	3.9577709	3.7263425	4.2700065	3.5659121	4.3664871	4.6233449	4.090426
212	4.6773086	3.6775937	3.2766472	3.7496953	3.8779605	3.6465373	3.0139615	3.8322944	3.8131003	4.252546	4.3637558	3.5320176	3.8753352	4.3040799	4.0760083	4.3408598	4.7732974	3.3973006	3.8904963	3.194017	4.020027	5.7187632	3.0362617	5.6289226	4.0719089	4.5910591	4.2199992	3.9491494	4.5439345	3.3777447	4.1883103	4.3914215	3.585075	4.1840041	4.6425511	2.6238879	5.2582876	5.0834542	4.4748318	3.1074942	2.4932318	4.9780662	3.9881123	5.4676305	3.4855766	3.1118465	3.4204024	4.352462	3.9474064
213	4.5768685	4.2136482	3.3936099	3.1399823	4.1444083	3.5195002	3.6242533	3.8163561	3.4330009	4.3883858	4.0469444	3.3393141	3.3093044	4.1878178	4.0772014	4.6259568	4.0931917	3.7654244	3.5591203	3.1703529	4.1367357	4.6084961	4.2331359	4.147702	4.1808278	3.2404963	4.8032462	4.1068713	3.4923365	4.1204935	3.4349913	3.9797221	3.4071917	3.5879758	4.0859006	4.1795887	4.673285	4.3497369	3.986576	3.2122145	3.8349577	4.6574609	3.4057278	4.6444483	4.3261803	3.774462	3.6212177	3.3743356	3.518796
214	4.9073733	3.6671528	3.6829919	3.9641034	4.4242967	4.4832509	4.4494761	4.2365703	3.403893	4.0670667	4.1084786	3.7684172	3.7661831	5.2610716	4.5196407	4.3449285	4.4991762	3.2097012	4.1375926	4.1459234	4.0188492	5.0932977	4.0136874	5.6620156	4.1646415	4.5653138	4.2587671	3.9120889	3.9791516	3.8826643	4.4942047	4.8641148	4.3409043	4.2832429	4.43296	3.9825641	5.3927801	4.3987765	4.004203	3.7927214	3.5180944	4.2665251	3.2613822	5.108063	3.939406	3.6984565	3.8799622	4.0109056	3.1522413
215	3.4630975	3.0753737	3.3207603	2.8250739	3.721789	2.698014	3.321409	3.7160899	2.7924953	3.3846654	2.5525403	2.3705254	2.7808522	1.8839105	2.4352756	3.955056	2.5102738	3.3875285	4.0582213	3.4601655	2.2614002	3.2921845	4.1444437	3.1102122	3.7214021	2.3098122	3.7865261	3.8570932	3.7927696	3.4064816	3.4594755	2.3777987	2.3871361	2.4064988	3.7509071	2.7065344	1.7805218	3.3397568	2.9141302	3.0938412	4.2435921	3.8085475	3.1173515	3.7874274	3.0489526	2.227358	3.7878988	3.2966949	3.5694077
216	3.5234376	2.4860535	2.7776677	2.7138433	3.0711339	2.8926433	2.6451454	2.1823548	3.4765552	2.5934598	2.9294277	3.0557082	3.2291346	2.853853	3.7029408	2.7455581	2.7269878	3.1449567	3.5584779	2.6309001	3.3046084	3.6745666	2.7839366	3.8606931	3.6232717	4.2532919	3.6850206	2.7063448	3.0919314	2.8248172	2.9350882	2.7424265	2.8566779	4.2074607	3.5754146	3.2266506	3.1102967	3.0068263	2.8711772	3.3070597	3.461117	3.8243372	3.0620674	3.2333773	2.9582695	2.7376899	2.9533801	3.2363102	3.358903
217	8.3360684	8.333004	8.1781583	7.7654234	8.8070513	7.6270684	7.732563	8.3290238	8.2435937	7.9655753	8.4578279	8.3852849	8.1955089	7.7911468	7.7795363	6.9958333	8.2758297	6.9384749	7.4145962	8.3678996	8.2507957	8.1706331	8.4356133	7.7723611	8.2225387	7.842063	7.8231829	8.2419198	7.8022403	8.1169157	8.3792791	7.7766688	7.1860092	7.6133887	7.3351482	8.0394889	8.3319948	8.4423255	8.7087293	7.3732196	7.091208	8.2010954	7.88849	7.8596978	8.5653211	8.6425565	7.7511998	7.0781264	7.0928847
218	6.9043397	7.1296938	7.4669374	6.448162	7.1301362	6.1180373	6.6239121	6.62079	4.6028106	7.7734322	6.9510423	6.9831091	7.21245	7.7056905	8.0731252	7.4130146	6.0363592	7.2376742	7.5288621	7.6116164	7.337521	6.7861328	7.1507561	8.0122963	6.6249125	7.1693722	5.2367747	7.4177786	6.9862875	7.3330975	6.5858062	7.5716093	7.1288055	7.1971281	7.3167887	6.9289258	6.3882249	5.7629073	8.125751	7.7084555	6.1716453	4.5047029	8.1400454	6.6376856	6.2999484	6.6458451	7.0343517	6.5775016	5.8401783
219	8.6458981	9.2128522	9.0860305	8.7224306	9.3680004	8.7007765	10.308711	8.6665172	8.8530051	8.9436252	8.6366057	9.6771528	9.3523758	9.1544042	9.2210479	9.1923183	8.2355641	8.5098084	8.9070398	9.2453552	8.9062419	7.7958747	8.6489312	9.0048247	8.678678	8.558708	9.6717813	9.1311692	9.4037869	8.9288989	9.2572873	9.5985642	9.8136127	8.940357	8.6806415	9.0201143	8.6371445	9.073451	9.505273	9.2147221	9.3853916	9.0778142	9.328972	8.2718495	9.1401796	9.8296975	8.9513113	9.5311748	9.6446969
220	7.4018622	7.9633915	8.1350419	8.4260406	8.502013	8.1423709	7.8208305	8.3542704	8.6754129	7.5293262	8.5234552	10.1179186	8.4264178	8.0655056	7.9671081	7.4545097	8.6144159	8.1283941	7.8685008	7.3383073	8.1445507	7.5700403	7.9341259	8.5520728	7.9246535	7.2518069	8.0666595	7.6120072	8.3353663	7.8196483	7.8002244	7.1474194	7.1747165	8.3763808	8.2382953	8.3897267	8.3292881	8.4540353	7.6372014	7.333742	7.9622763	8.3514665	9.2795758	8.3990881	7.9895464	7.8209164	7.5736704	9.5653277	9.6066826
221	10.1133509	10.5276728	10.0809073	10.2226638	10.8842472	10.4851871	10.3045168	10.808369	10.5115373	9.9659114	10.7157879	10.21327	10.389022	10.7538651	11.0776221	10.5433134	10.6180726	10.4000869	10.3121773	10.3984554	10.6453499	10.3358727	10.848025	10.5262739	9.819409	9.9031165	10.1558385	10.4593192	10.4553025	9.8737828	10.0420534	9.9281055	9.4063491	10.4292463	10.6840385	10.4527158	10.6975586	10.7817025	10.4453886	9.4773436	9.5278765	10.0156304	10.8114558	10.4792991	9.8695252	10.9464728	9.5703754	10.7674771	10.8038061
222	5.1076568	5.8593826	6.1511402	6.2088361	6.6229235	7.2557981	5.8491354	7.777874	8.0400017	6.3286339	5.7411834	6.1065556	5.9675396	6.9498956	5.6455822	4.4146617	5.8281253	7.3181166	6.7626555	6.2178136	5.4769635	5.5913148	6.1848932	5.5810719	6.319848	6.4563307	6.1742534	5.4365076	6.8810351	6.3728013	6.5043412	6.6262318	5.7020289	7.1300152	6.4202981	6.6171036	6.2564179	6.5979369	5.9073998	5.7411023	6.2215962	8.2272077	5.5762046	4.6379689	5.3079565	4.7907232	5.7831942	5.5847681	6.2175389
223	3.6242679	4.1973062	4.1181646	3.4159618	3.6914516	3.9171362	3.6062612	3.8397226	3.5132482	4.3493537	4.1032518	4.1359786	4.0549776	4.3352014	4.6179403	5.0505941	3.9557909	3.6190711	4.3934362	4.4780619	3.6093789	4.879002	4.1354627	4.5492122	3.7638672	3.7191239	4.4662709	4.3969621	4.3109769	3.4492211	3.8086275	4.2320795	3.9929264	4.2122226	4.5249433	3.9930999	3.9239765	7.1564939	4.5602482	3.6168452	3.5959714	3.2817675	4.1831145	4.2989666	3.3872054	2.9466648	3.5896244	3.8149371	3.2448434
224	3.98851	2.9982371	3.4466245	3.1245259	3.7444104	2.7013082	3.9811854	3.3213901	4.0873913	3.9872926	3.2814161	2.7879236	3.7313133	3.9140422	5.7284339	4.0860205	3.1094396	3.8844096	4.3616729	3.9361257	6.17176	4.0411116	4.3966573	3.6685182	3.3745925	2.7605539	3.9119246	4.0486216	3.4912083	2.8821373	3.1943928	4.223253	4.1996879	3.155577	2.8256487	3.8491794	2.7358316	3.4921605	4.3546677	4.2108719	3.6473857	2.8708287	3.4462243	2.4577009	3.276265	2.9631709	3.5733277	3.4796124	3.5473744
225	3.7149401	3.6862626	3.4200535	4.5991181	4.5758424	3.4135298	4.0192962	3.4997355	3.8206223	3.4820625	3.3696644	3.0183518	3.7300942	3.9748869	4.0276279	3.1780197	3.1283213	4.6065542	3.5461137	3.1158814	3.6037102	3.039581	3.2790757	2.765115	4.8467094	4.4846723	4.1037319	3.0570804	3.2371155	3.4352381	4.271181	4.7050829	4.3853525	2.8287562	3.4294306	3.3219649	3.7406989	3.8729032	3.2327326	3.8827242	4.357186	4.6075878	4.2367561	2.8183421	3.3101415	3.6009575	3.740744	3.2945283	3.4206871
226	5.1251119	5.8411472	4.7225347	5.6305503	4.1319661	5.0447379	4.5415476	5.4454156	5.7065457	4.8813102	5.1823819	5.1889343	5.8786229	5.016707	4.2101136	4.9199111	5.2759469	4.8455481	4.5976229	4.8066307	4.8457129	5.1496419	5.0156363	4.9099948	5.6610616	4.2974916	5.5086991	4.1516085	4.9256043	5.5035632	4.91037	4.3570193	4.641031	5.1760101	4.1287277	4.4773619	5.4985852	5.4267548	4.6782168	5.5194168	5.7471196	5.3745165	4.6680321	5.1047078	6.1297757	4.582279	5.1522927	5.0448945	5.024344
227	6.6424488	6.6508309	6.7916089	6.6290643	6.8520199	6.9178141	6.4886749	6.6767374	6.6047832	6.7062123	6.6493563	6.5874941	7.0294546	6.514947	6.4289564	6.4587945	6.9220289	6.876631	6.7230444	6.7378615	6.7143797	6.4337028	6.8621874	6.5535158	6.5781605	6.5127749	6.370026	6.9650032	6.7111187	6.7761969	6.7563395	6.7716138	6.7204408	6.9569598	6.8183083	6.759226	6.2430898	5.9945366	6.8182968	6.4937716	6.2372382	6.4082017	6.9529995	6.7727153	6.9168666	6.8905822	6.8558841	6.7308931	6.0896304
228	3.3515897	3.2804227	3.5129499	3.3411344	3.4352002	3.8403104	3.5221163	2.7683008	3.5848258	2.0536506	2.9687872	4.314649	3.5225713	4.2221406	2.9206219	4.3851965	3.0726619	3.2886558	3.0589814	3.7575139	3.2886597	3.5883899	3.2250673	3.054319	3.3336812	3.3662053	3.5636583	4.6109884	3.8446165	4.2047739	4.6030889	4.8680602	4.9033795	2.468526	4.6474604	2.63573	3.629599	4.0140589	3.9880574	3.6835838	4.0310473	3.1321313	2.7094998	2.8293465	2.9908741	3.4298097	3.5500658	3.6659472	3.8643874
229	4.6865055	4.1976539	4.4880047	4.5963778	4.409374	4.4852742	4.4140245	4.5576707	5.3265086	3.7515496	5.034466	3.8890319	4.8948631	4.3519582	4.2832451	4.9587111	4.585312	4.5591181	4.536772	4.3799766	4.4305202	4.0666877	4.4772297	4.4596421	4.6412631	3.9847154	5.0972595	3.9923689	3.8482311	4.3988457	4.3046752	3.458088	4.2852488	4.6155986	3.906036	4.3313434	4.8721887	5.1758425	3.9998164	4.9465877	4.9087736	4.6087148	4.3951996	4.6637558	4.8536408	4.1986991	4.3500751	4.1580884	4.1792632
230	5.9727694	5.7260062	5.6811973	5.1363178	4.7151411	5.168195	5.2965245	5.3644271	5.4003345	5.0727146	5.4966504	5.5589123	5.7329452	4.901517	4.6790946	5.6694185	5.9358999	5.7468091	5.242477	5.3388663	5.9267119	5.3704748	5.1925652	5.3468682	5.460188	5.1450465	5.8509913	5.0733282	5.458184	5.0375928	5.3693575	4.9083023	5.2432378	5.2199828	4.519938	4.6639406	4.8871472	4.7387413	5.5064451	4.5890937	4.7791617	5.6883716	5.6916236	4.931569	6.0140134	4.920355	5.780511	5.752586	4.4671271
231	3.6619297	3.1274843	3.1994532	3.4404137	4.0576272	3.2515667	3.3878691	3.3230231	3.3947676	3.8425869	3.3586366	3.4074426	3.0260824	3.1921706	3.1239429	4.7172184	3.350568	3.7618754	2.8764087	3.9731355	3.4266213	2.7143905	3.6829972	4.106286	2.9088621	4.1814766	3.4876927	3.267601	3.4738561	2.9586386	4.2888375	4.1488662	3.6802102	2.7790078	3.3422643	2.8722522	3.629599	4.1415411	2.8032733	3.4376759	3.7474678	3.028207	4.1001416	3.4759668	3.0696129	2.6058173	2.6833219	3.4922223	4.3191571
232	6.4433507	6.4000825	6.6562026	7.1055109	6.4116307	6.0706879	4.5451654	5.6866815	5.4221633	7.3538463	6.8278461	6.8817228	6.7284704	5.5921047	5.4568748	6.1181239	6.7131081	5.4110764	5.937657	6.5746259	6.4942577	6.6979243	6.5858295	6.2304511	7.4018965	6.0513462	5.9405048	6.5961573	6.6283085	6.325801	7.231254	6.3511438	4.7586876	7.136369	6.164175	6.8883681	6.1459179	5.0801613	6.1365885	4.2860499	4.0359131	6.659386	7.1859279	6.8174465	6.4386276	5.8875081	6.5230918	6.853809	5.8179349
233	5.903704	7.028813	6.2892125	6.8611081	6.3194704	6.3353581	6.9033452	6.6253859	6.3977805	6.5802756	6.2740828	5.9486606	6.5539773	6.3305787	6.5058296	6.5270489	6.2289655	6.8154084	6.6451868	5.6665994	6.1557052	5.7822288	6.5067999	6.5877512	6.9507695	6.4407408	5.2626037	6.3695985	6.2314199	6.2150688	5.6243398	6.0346328	6.9053864	5.8478997	5.7984846	6.5555154	5.7190299	5.5011106	6.339182	6.6740155	6.4349587	5.5768522	6.4973149	6.3830207	6.6208541	5.8269554	6.6366033	6.695402	5.9667292
234	3.671594	3.3571044	3.2873173	3.2110792	3.728305	3.4847839	3.5091082	3.0680263	3.2271277	3.8721762	2.993982	3.2919402	3.4286787	3.4243121	2.8030714	3.884523	3.3478408	3.6497375	2.7978963	3.0504378	3.5755772	4.8957377	3.3704714	3.0166285	4.65728	4.2607602	3.0033238	3.2620122	2.6881274	3.0349589	3.5113044	2.2831624	3.996215	3.1332812	3.6388273	3.7807344	3.4249527	3.4875422	3.9884644	2.9014819	3.5636511	3.7563091	2.4116942	2.4160456	2.9935678	4.1921852	2.9416065	3.0158143	3.5726565
235	4.0953902	5.5848298	5.8790808	4.5736862	5.2392578	5.5635287	5.8648535	5.9368859	5.9490025	5.3689263	4.384638	4.4407037	4.0653718	6.7875328	4.4984969	3.6673553	5.1616304	6.47982	6.4992467	4.9378524	4.1136985	5.2595272	5.2912628	6.2507614	4.8865092	6.2598569	3.756794	4.1753643	6.1914314	5.0238419	4.7230145	6.1485873	5.0744938	6.2309735	5.6564916	6.2537747	5.7150344	5.3343925	4.8238306	4.8505327	4.276004	6.0962698	3.7322712	3.5323529	4.395576	3.5960174	5.2260542	4.678512	4.55089
236	7.1219009	7.5728043	7.1308923	7.5912885	7.6995186	7.9139124	7.7719897	7.5470118	7.7488594	6.6882822	7.8870119	8.5215465	8.3505614	7.5369825	6.6544931	6.942221	8.2188265	7.5516411	7.0997923	8.3476129	7.2002299	8.0481066	6.8959622	7.3419406	7.7258723	6.7006206	6.380889	8.0829743	7.4132698	7.4911603	7.210062	7.0949292	6.7330292	6.9939342	6.9507399	7.7165528	8.6947741	8.2962457	6.9830443	7.2500849	7.1619853	6.3551274	7.652096	7.6653884	7.7585523	8.0883841	7.5831921	6.641025	5.961805
237	5.7345472	3.6508063	7.3904138	6.2117506	6.5795317	7.0209488	3.9486864	4.7453969	5.0215254	6.3960672	3.5863175	5.5054001	5.5930888	5.2884866	4.5592135	6.9504565	7.9652408	4.4448455	6.246083	5.1754185	3.7239965	6.3881291	7.0877443	5.9018735	6.7202518	7.2215625	6.1252449	5.5290801	6.6383068	7.0831605	5.5237529	6.3672106	6.0982232	7.094345	6.0705158	6.1841936	5.936522	5.7411179	6.4470573	6.2447878	5.1987955	7.0377242	6.409313	6.3407062	7.2192307	5.8507173	6.9332927	5.657179	4.9601006
238	3.8649015	5.2219232	4.5253764	4.4957242	5.6941235	4.6879195	5.8997436	4.978013	4.4509253	3.7498739	4.7949954	6.0935582	5.2206604	6.1731571	5.5881774	5.0242785	6.3452426	5.0038072	4.5990349	5.1555382	4.1755577	7.3101907	5.5829003	4.4991459	4.4105626	4.7535732	4.4617986	5.4742832	4.899517	4.5363036	5.4005378	6.4872087	5.04469	5.8252694	5.7282301	5.3317163	5.1908864	5.634901	6.2500454	5.1347359	4.5805491	4.4292736	5.3811577	6.4202483	4.025408	5.8608649	3.9807912	4.3150681	3.7489158
239	6.0320379	5.7940277	6.1659985	5.9854454	5.609019	5.9728912	7.1807549	6.9164043	7.4337611	5.9603126	6.4516162	7.0743408	6.2237287	6.5337421	5.8205705	5.5695603	6.5591614	6.3242491	6.2147453	6.5803817	6.6493754	6.93107	5.6410867	6.7348147	6.1211845	6.3831498	6.3570943	6.0188532	6.429891	5.8121569	6.2455709	6.5284561	5.3127493	6.9656669	5.9972811	5.7549151	7.5362692	7.7294971	5.9753497	6.0017107	6.1607177	6.7471016	5.9786525	5.70062	5.7485642	6.075857	5.9618797	5.9197615	5.9747407
240	4.6116962	4.7994233	4.3194212	4.2318728	5.2811777	5.177106	4.7873179	5.243413	5.371487	4.1272337	5.4480452	4.3956392	5.9207887	4.7466718	4.8149665	4.4412515	5.418069	4.6428697	4.4919745	4.7332768	4.2749824	5.3924188	5.4697077	5.4180059	4.7455402	5.7274533	4.6398153	5.4941018	4.3907745	4.8137599	4.404264	5.336535	4.518861	4.5128801	4.9972588	5.2864023	3.9025378	3.2565582	5.1089517	4.6123876	4.1790006	4.7400624	4.6420754	4.4754884	4.6167048	4.5661164	5.2712664	4.8212231	3.5429098
241	3.8037539	4.0344071	4.2353142	3.7045649	3.5789175	4.2425365	3.8354058	3.500226	3.077758	3.569198	4.0623456	3.7479299	4.8825366	4.835799	5.3817676	5.1286786	5.008097	6.395049	4.1558855	4.8944734	3.7368914	5.080601	3.7310644	4.7112436	3.9216696	4.433625	3.5007388	4.036928	5.0632817	4.470276	4.8175819	4.5397693	4.6070349	4.6695459	4.2539891	4.9105282	3.3588703	3.9269574	4.0118802	4.9805963	3.5369162	4.7158841	4.0910974	4.2740153	3.4000653	3.9625171	3.3870326	5.2338821	4.4224531
242	4.3640187	4.4569079	4.1761588	4.0209625	3.8656881	4.1429539	3.4342657	4.2996789	4.4353965	4.057322	3.6203373	3.2584867	4.9971787	3.2352619	3.9457281	4.2134314	5.0046257	4.1049177	4.0025056	3.263975	3.6803109	4.4155014	3.8829318	4.0708881	4.133699	3.9097258	2.849459	4.2678777	4.0790073	3.7061082	3.8063144	3.6604642	4.020938	3.0940779	4.6699877	3.505949	4.477144	3.7296759	4.5795295	3.8579494	3.5027997	4.1422659	4.2787008	4.8757813	4.378141	4.3541721	3.7240222	3.884838	4.0183334
243	6.245128	5.5453145	5.9688927	6.3449483	5.3935832	5.6193301	5.2425372	5.3580299	5.3771685	5.5112801	5.6432773	5.7094529	5.5316987	5.3706139	6.3317103	5.3209882	5.4440755	3.8202517	5.160087	6.7472004	5.8997407	6.1554114	5.1889025	5.9463702	5.7108539	6.3996093	6.5749372	6.341304	5.7187459	5.2746	6.5088397	5.8067987	4.5898339	6.1702498	5.9643006	5.1151158	3.7784938	4.2943956	5.7964633	4.5968882	4.78918	6.3483281	6.1600732	5.6012863	5.8888245	5.6257229	6.3942814	5.870282	5.4043831
244	4.3505674	3.4075037	4.0112513	4.3333053	4.4649664	4.8922014	4.7851146	4.1077356	4.0564491	4.0604261	3.6289297	4.0736704	3.6280096	3.6746394	4.8360381	3.5994394	4.4463129	3.7094307	4.2322876	3.8274272	3.6413003	4.4323769	3.5535166	4.3528018	4.3729934	4.386837	4.112259	4.0436661	4.0970021	4.1062564	3.9783442	4.4718016	4.0839689	4.3022767	4.384456	4.0050229	3.1331437	3.8990718	4.3959625	4.147773	3.8472091	4.1169924	3.7395291	4.3561989	3.959372	4.1219744	4.357165	4.5191079	4.2503222
245	3.9075774	3.5921729	4.0787745	3.7438988	3.82836	3.1036553	3.6577904	3.9273853	3.5782432	4.0353548	3.5550257	4.1719439	3.3220736	3.7699869	3.0577489	3.7134753	3.5992856	3.3688292	3.1812384	3.6929986	3.0236432	3.717942	3.5330658	3.4209229	3.2208999	4.1315136	3.9384843	3.2109916	2.9984121	3.6053684	3.8673705	2.6861508	3.0558224	4.085836	3.2932343	2.8577811	3.7971091	3.8121515	3.9950373	3.1720528	4.5232578	4.841545	3.812601	4.0149748	3.6356743	3.2320398	3.9218786	3.4796353	2.5329936
246	4.8721889	5.1889861	4.945505	4.8497314	5.0978961	4.8529729	5.6659113	5.3615832	5.4264396	4.7124952	4.9446703	4.3508208	5.5768913	4.4974391	4.22305	4.4623742	5.4339652	5.0863192	4.9168325	4.7630861	4.5044389	4.6569259	4.3735772	4.8570437	4.4066815	4.3667725	4.2636494	3.5938599	4.3643905	4.7003218	4.4065181	3.5918081	4.574215	4.9871525	3.6624283	5.0520523	5.1755021	5.1853153	4.6349757	4.8969121	4.8005822	4.5551655	4.9125725	5.3856703	4.793551	4.8934566	4.3613161	4.9752757	4.4151165
247	4.1874211	3.6071356	3.2147269	3.1777442	2.4465189	3.3319436	3.3636844	3.6963683	3.5005084	3.6447473	3.1717624	2.3441144	3.3932804	3.9314774	2.9245039	3.7869396	3.9076825	3.2660394	3.9052363	2.6177259	3.5626186	3.0337933	3.2618626	2.4901407	2.9286539	4.4438955	3.9801771	3.4012889	3.4000139	3.1026452	3.1807514	2.7180586	2.5373922	3.200024	2.7956577	2.8713765	3.1348879	4.3359914	2.5595878	2.5947658	2.3589052	3.3587025	3.2579141	2.8100442	3.5093374	4.3686438	3.993646	3.4043481	4.394707
248	6.4763833	6.4899226	5.6947498	6.5219242	6.91005	7.0376223	7.3128486	6.1460687	6.7154903	6.2588742	6.5731875	7.1257328	6.6620702	6.4249226	6.0614669	6.5130487	5.8587851	6.6187445	6.1850986	6.7819075	5.6821083	5.659997	6.3364561	4.2503055	5.9310073	5.3905962	6.5338771	6.4412073	6.5927091	6.2813831	5.1205872	6.2978543	5.9901394	6.5363007	6.4052237	5.7036115	6.2815147	6.5062519	6.1184464	6.5672884	6.7372639	6.4132102	7.0891831	6.2116525	6.9588511	7.3080873	6.0380249	7.4549786	7.0804303
249	5.653712	6.2026458	6.0764314	6.429	5.0703196	6.2911888	5.604611	6.0651766	6.2792928	5.5685689	6.1828036	5.9511186	6.221104	6.0094948	5.086164	6.8000458	6.0464472	6.4784789	6.0439496	5.7574987	5.4108283	5.8497259	6.7297519	5.6988975	6.3295682	5.0125568	5.9706046	5.4177267	6.1721903	5.8336093	5.3681944	5.3329146	7.4024617	4.48948	5.5919649	5.6416836	5.5560274	5.6653698	5.6797076	5.5688743	5.6053253	5.6814496	5.6019579	5.7835651	6.5860413	4.9289931	5.8141233	6.1125119	5.6736283
250	4.9273234	4.7972782	5.2002332	4.9339968	5.4268444	4.799707	5.3698843	4.6586611	3.6719831	6.024062	5.254039	5.2223324	5.4099956	5.6341546	6.7981799	5.6683596	5.0592602	5.3302233	5.4042561	5.3309669	5.9605761	5.5972365	6.071948	5.8665082	4.9901731	6.0158462	3.7538475	5.5927736	5.4237284	4.9785277	4.6360616	5.8531438	5.9584571	5.4948774	5.520043	5.6390161	5.1623188	5.2155777	6.1172229	5.9440248	4.0879086	3.3326446	5.6930258	5.6203934	4.8902531	4.9658644	5.3295498	4.7270006	4.6850012
251	3.6190128	3.9014401	3.1723957	3.3915512	2.9496677	3.4376829	3.1345212	3.0723403	3.9724194	2.9787807	3.253044	2.8118166	3.0056047	2.9941156	3.3011879	4.5746612	2.7611389	3.4218032	3.3243345	2.7009904	3.1579318	3.7735375	3.2372783	3.4010572	4.7418523	3.2817945	3.6588556	2.7782146	2.9564381	3.5146903	2.2007427	3.4851403	4.0686692	2.7899328	3.2308154	3.2123046	3.6974136	2.8777272	4.3823611	5.3984976	4.5930525	3.6321055	3.183384	2.8628119	3.0342376	3.4962449	3.0779315	3.939289	4.5123204
252	8.3141038	7.8610146	5.4607218	8.6645937	8.00664	7.771899	6.8461131	7.2668141	7.2519862	7.555658	8.8691237	9.1205378	8.779254	7.3982701	8.6457726	5.6855508	8.1530049	4.7471859	7.0182603	8.4525711	8.6036638	8.5615915	7.3689375	7.9814975	7.9610215	6.9290204	7.4580915	9.0728831	8.0028329	8.1137372	8.0538839	7.7429051	6.5473796	7.4092666	7.9581883	7.6138132	7.3693281	7.4437924	8.6343027	6.3233525	6.2938062	8.3273057	8.7979423	8.4854455	8.5420837	9.0096527	8.5958729	6.9462395	6.160891
253	7.5839127	8.4373112	8.5134024	7.4858907	7.9482802	8.2372	8.7854625	9.0399794	8.8743184	7.2992161	8.5019661	7.6515917	7.6838401	8.4000287	7.773674	7.8848637	8.7746263	9.6169153	8.1495695	8.2554444	7.8712003	8.5490959	8.3081228	7.4913877	7.454715	8.2097168	7.8998932	7.5283046	8.3517379	8.0111479	8.9294806	7.8561423	8.7556514	7.6193339	8.2037817	8.5516786	8.1639311	8.0999486	8.1995046	8.2872026	8.603218	8.8587481	7.5213577	8.5445054	7.6699814	8.2855549	7.6163913	7.3502483	7.1873234
254	6.2716428	6.9790748	7.0788657	5.6046269	6.6026498	6.152956	7.3298439	7.6030822	6.5190167	5.9748148	7.1280616	6.2407941	6.1894974	7.268688	6.5240735	6.6403023	6.8247839	8.0885883	7.0143283	6.9084173	6.4572728	7.2155138	7.0328623	6.5076431	5.4559321	6.5291876	5.1846072	6.2648703	6.9361581	6.2625683	6.7146483	6.2108365	7.2914055	6.2636799	6.3108795	7.0755559	6.0505473	5.3835676	7.1235949	7.2276774	5.9405673	6.1227679	6.4971026	6.9169186	5.6152715	6.6804588	5.6587086	5.3738874	4.3569233
255	7.5275152	7.5992288	7.3519404	7.3471262	7.4522458	7.7935186	8.0721782	7.5331028	7.3000911	7.4761504	7.3336932	7.5257173	7.3137698	7.0887991	7.7294884	7.188191	7.3484167	7.7773962	7.5434257	7.552263	7.3131849	7.0624232	7.8482679	7.1637354	7.5437669	7.388248	6.4875142	7.3227417	7.208377	7.3922295	7.3834508	7.1541005	7.5141822	7.4919741	7.545019	7.3236868	7.5650228	7.1185605	7.1931855	7.663693	7.0532978	6.775605	7.0751129	6.9734822	7.2506337	7.4898733	7.6674205	7.7728618	7.1334443
256	7.3610786	7.0683433	7.255903	6.8767023	8.1706053	8.2312002	8.0274267	7.5957176	7.7959426	7.0836803	7.0481812	6.9665994	7.1902738	7.493411	7.6957499	6.1456294	7.5932202	7.3511253	7.6123772	7.5044977	7.140389	7.3346423	7.6110634	7.4097114	6.9187593	7.1516044	7.2494693	7.1879475	7.2717187	7.2415771	7.9513509	7.4473518	7.8340158	7.2294798	8.0454684	7.5779116	7.027743	7.2424403	7.4802576	7.9484427	7.2770785	7.0386314	7.3673889	7.6877995	6.9668343	7.6905438	7.3104336	7.9301231	7.4827908
257	3.4781084	3.0411356	3.0475698	3.5009167	4.0035114	3.5352144	4.7518068	3.0777836	3.0589844	4.7280701	3.8804077	3.2144094	3.0648138	3.2406621	4.0469909	2.8567355	3.0009472	3.2865361	3.867793	3.7045905	3.1759206	3.2513752	3.0091689	2.8974608	2.920845	5.7320779	3.6555633	3.9402121	3.3323899	2.9747027	3.6973909	4.8318973	3.7754251	3.5105733	4.0299698	4.0346462	2.999998	3.1841352	3.5781963	2.9913663	3.5721195	5.3771771	3.2940501	3.4805879	3.2103928	3.0699183	3.6932015	3.2378798	4.3895757
258	4.078675	2.7421944	3.0923171	2.8173295	3.663735	4.3561874	3.1334447	2.7031681	3.4026058	2.6926178	3.6034424	3.438227	3.8269336	3.0800829	4.7614884	3.0026057	3.9769284	3.6305748	3.6352424	2.1867693	3.4511773	4.0637821	3.5541612	3.4261026	4.035444	3.6611105	4.1198624	2.9174445	3.5930337	3.4938894	3.7860559	4.1273266	3.0256681	3.7149603	2.5737322	3.5324484	4.4370576	3.4627272	4.0420353	2.4308635	4.12765	3.4431221	3.9945963	3.7217378	3.2571853	4.2392435	3.23227	3.761693	2.0575475
259	5.9679779	5.8940326	6.2848202	6.0823426	6.0803578	6.2725193	5.508788	6.1154843	6.1717427	5.7624718	6.1803016	6.0394339	5.6286971	6.0752064	5.8803722	5.4773464	6.2479811	5.8041353	6.1951202	5.985	5.7802137	6.440382	6.211605	6.0727952	6.1736849	6.4387271	5.3008577	6.1321495	6.2030766	6.2107583	6.3949904	5.4994729	5.8143609	6.3641939	5.8572742	6.1816208	6.3707632	5.6563038	5.8852823	5.4814407	4.9710271	5.7635876	5.9206119	5.6938587	6.0409271	5.7282839	6.0551082	5.9179117	4.8711617
260	3.6459283	3.8327391	4.191357	3.3071576	3.5351854	3.3781816	4.1172996	2.9298722	2.9554981	1.7726445	3.6714516	4.1045634	3.7554252	3.4047011	3.999647	2.7656072	3.8327923	3.7000644	3.0279017	4.4591214	2.71003	3.8266307	3.3507978	4.2675375	3.3864564	2.4551255	3.5190049	3.867852	3.9335933	1.6229083	3.6292435	2.3560864	4.8432104	3.210247	3.7603938	3.9729018	4.2313266	3.5248903	3.3184284	4.2747185	3.4440548	3.3113563	3.5414005	4.0413039	3.6525361	3.0056838	3.667598	3.5819617	4.4148034
261	3.2272114	3.3212691	3.8131062	3.9429115	4.211168	3.657985	3.3517613	3.5429777	3.2210778	4.4297262	3.4568488	3.5072157	3.5319766	3.3066913	4.5638218	3.7073384	3.7098193	2.5591936	4.3048583	3.4711178	3.6837548	3.0561788	2.8335799	4.3226121	5.1007981	3.2556343	3.3196618	3.0668649	3.6445744	4.446718	4.0802007	3.4609097	3.7735222	4.4988948	3.5212829	4.2542693	3.4317284	3.5593094	3.1407021	3.75307	2.3904075	4.2862462	3.8684452	3.3204118	4.2294643	4.3690949	4.5685239	3.6299444	2.4045025
262	3.9830903	3.3127596	3.3476415	3.4834544	3.3800153	3.5978808	3.8473753	4.1566389	3.1689963	3.6042237	4.3298134	3.5870385	3.0230128	3.806722	3.2518107	4.2533064	2.9592247	4.3190659	3.8776576	3.0400539	3.0011225	3.1938897	3.618381	3.5888131	2.8829348	4.2784348	4.2246359	4.0360683	4.3859189	2.8928512	3.1009247	3.8555105	3.3506371	3.4096241	3.4591549	3.1191151	3.3634051	4.5097007	3.0447659	3.0467184	3.5305052	4.4812066	3.115576	3.1232731	6.175035	3.7986707	2.8806471	3.7182822	4.2864525
263	4.7163724	4.3295026	4.406216	4.8377455	4.5058873	4.5908344	5.7303918	4.2038236	4.6703242	7.61436	4.927723	4.8444109	4.4029564	5.0900159	4.502571	8.3796026	5.0181253	4.4013547	7.1722409	5.8793834	4.6988916	4.9180836	8.5804153	3.7982944	7.9888335	6.1831438	4.6824596	4.0303997	6.8570839	8.4430517	4.521672	3.9943333	3.7622385	4.2195677	4.6394767	4.3978603	8.1724321	8.4344379	4.5960176	7.8754121	8.2545141	5.6296282	5.0628297	4.4658721	4.9626789	4.326904	4.8419264	4.9104748	4.4782388
264	4.4638719	4.5807222	5.0107895	5.6339215	4.2602574	4.4037079	5.2591289	4.2902176	4.3414598	5.1956709	5.5609461	4.61591	4.375928	5.1977605	5.2154449	4.6120569	4.3163272	5.2469479	5.7471569	4.2802703	4.5636608	4.5109159	5.1392675	5.1246451	4.6370704	5.472063	4.0957099	4.5618122	5.1986665	5.290873	4.1705942	5.4359856	4.5275819	4.9374809	4.7159232	4.7383569	3.8790136	3.5982359	5.1078917	4.9644579	3.8203098	4.9089985	5.0722585	4.6681521	4.7039604	4.5131584	4.819593	4.5823372	3.7738463
265	5.0988313	5.3897781	6.9293829	5.3322622	5.0877368	5.746089	5.4608292	4.9121027	4.2943149	5.8879933	5.5092873	6.0762188	5.3650094	5.86113	5.2703813	5.4773036	4.9047615	5.3692549	5.7768664	6.5246273	5.4894417	4.9211603	5.6502682	5.693648	5.1550339	5.9936238	7.9967872	5.5775533	6.9500476	5.8841762	8.5042154	6.1141884	5.1788093	7.7413428	5.4080297	5.4461829	5.2232525	5.3860096	7.8718587	5.6936722	5.2418206	5.0438184	5.9843658	5.9561236	5.7112346	6.8578438	5.3227662	5.010441	5.0766605
266	2.9772604	3.3836618	3.2523949	3.2233376	2.8675816	3.4219255	4.1960389	3.9584944	3.5692549	3.0401768	3.0556518	2.8173566	4.0351132	3.1516297	3.1363888	4.6252136	4.062114	3.2983279	3.029847	3.4200736	4.2683726	3.2764824	4.6547674	3.8826436	3.6465932	3.8809039	3.0428421	3.4003247	3.9465782	4.0334347	3.6018468	3.8144961	3.7166931	2.9941676	3.9738111	4.1690376	3.6361925	3.2266143	3.6950991	3.6546943	2.5024361	4.1401624	3.3186811	3.3266779	3.5831746	4.684744	2.9609966	3.3473003	2.9001087
267	5.4793802	3.8518637	3.6139455	3.9684342	5.7874861	8.07774	4.552937	3.6586455	3.6733426	5.423355	3.568773	3.6414341	4.1355734	4.5694138	5.8416922	3.3387405	3.5961898	5.4710949	6.8977427	5.1948477	3.8685882	4.6045152	5.8906734	5.9152954	5.8136371	5.3949942	4.6406314	4.3928634	7.4127425	6.7200702	3.9548137	3.8246731	5.4041102	6.4034777	4.7974528	5.161735	6.653432	6.7035264	4.4083212	6.869058	6.7615434	4.8791838	5.8312286	4.5906143	4.5135185	3.778211	3.9511293	5.9791159	5.6461615
268	4.498971	4.4918631	4.7878382	5.2149773	6.8186037	6.2791248	5.6002453	5.1058454	5.5706466	1.7511156	4.3138169	6.288559	5.5013001	6.8648429	5.7983983	6.5035193	5.2706739	6.9250428	6.7757287	5.9460178	2.9346005	4.7384389	4.8271077	4.0219929	3.618731	5.0922233	4.2184051	6.2733102	5.8377478	3.2881628	5.9362249	5.7441514	4.7484162	6.6871687	6.7361456	4.3263081	4.1757277	4.2216642	5.1939665	4.3215708	4.5973862	7.0178493	4.2190501	3.5183455	3.9858982	4.6469039	4.829297	4.6175214	4.968006
269	10.2846392	8.5121387	5.4617989	9.4863281	9.0859294	8.5756774	4.5756788	7.3141015	7.0736647	9.6099672	5.7722596	9.4351519	7.1987648	7.5315681	7.9545491	5.2400256	8.8307068	4.6495499	5.6660932	9.655481	4.9303583	8.006629	7.2547658	10.4987468	10.0974081	4.1446112	7.8826446	8.2612446	8.9825453	10.2158254	8.4841036	9.1024768	5.7867808	6.2468618	7.7687702	4.3326371	5.0553667	4.6331412	9.2003079	4.5639965	4.7461	5.5942842	10.1949558	7.9320205	10.6488385	10.542601	9.3812096	6.4824652	5.8620198
270	4.50532	5.2815615	3.4970986	5.5898716	4.2519547	3.7707593	4.9504891	4.9830077	5.2724803	4.6052179	4.5949639	4.3528111	4.58098	4.9321681	5.3675558	4.4301985	5.538165	4.4813391	5.4014794	4.3274613	5.3353015	6.0681628	5.2711291	5.2202371	4.9917176	4.9436499	4.6904995	4.2280506	4.565888	4.7385145	4.8208243	4.159264	4.4759829	5.1303914	4.7104104	5.8566567	4.9239449	5.2168309	4.369955	5.2319664	3.7331032	5.488154	4.2655457	5.7764387	4.4260741	3.7519595	4.8988333	4.5533591	4.0069157
271	5.7404809	4.8820184	6.4499131	6.4490009	4.7767938	5.1358087	6.1837317	4.4021359	4.5824859	6.3281452	5.2387515	5.2389928	5.3622199	4.5925887	3.4926032	7.0365568	4.4898694	4.6252743	5.6461331	4.9589937	5.249428	4.6606028	5.4122323	5.4465281	6.8084392	4.1294856	6.1311554	4.8181806	5.8920856	6.1381834	5.7018789	4.482918	5.6975676	6.0126942	4.7642956	5.3615563	5.39987	5.1785458	5.5982987	5.41088	5.4675894	6.5194828	5.7255535	4.6145947	6.4014666	4.5199592	6.3391901	6.7188186	6.4383729
272	3.4942633	3.450136	5.0413386	3.0685041	3.937443	3.1810766	3.9504441	3.6198106	3.8949607	4.0424362	3.2845511	3.8546504	3.5287558	4.2443719	3.8242415	4.336839	3.7681352	3.9473083	3.2523231	4.1856714	3.8062219	3.346513	4.0564776	2.7028901	3.102922	5.4678477	4.2775028	3.4932127	4.7430536	2.8979589	3.9656797	4.2819598	5.3398987	4.5579187	3.7305383	3.898646	3.9494744	4.6833519	4.7577001	4.3825581	3.527528	3.4105627	3.0586622	3.7695933	3.62911	3.8544398	3.3791798	3.2864669	3.743011
273	3.5864167	3.7097324	3.682228	3.2912464	3.0250513	3.2714327	3.5736348	3.495617	3.1691315	3.5611249	3.5873635	3.5086957	3.6923266	3.7454353	3.3014512	3.3766019	3.4068233	3.7172116	3.4931625	3.8098075	3.6599891	4.2718186	3.8355413	3.6116403	3.2512714	4.4521719	3.8029128	2.7403835	4.6420644	3.6305405	3.0794134	4.2063663	3.3949663	2.8743531	3.9840145	3.488944	4.5470997	4.3312442	4.1395209	3.9059399	3.8707489	3.3672779	2.9018589	2.8359296	3.1525373	4.3969846	3.653294	3.0110473	4.3217894
274	5.5901237	5.883498	6.7306653	4.9783513	5.1226779	5.5918936	6.4818072	5.966681	6.0778646	5.7823432	5.7105432	5.3349994	6.2578871	6.3184976	6.3171361	5.5572685	6.309016	6.4018813	5.5421588	5.62551	5.1950618	5.6761838	5.6143052	6.1150498	5.5727803	5.7521612	5.3047696	4.7094214	6.0604483	6.0516441	5.7369861	5.4880522	6.1316517	6.4446332	5.8238034	6.4553669	6.1935793	5.5308067	5.2776708	6.1586977	5.2991483	5.6678108	5.9287425	6.0262657	5.8978187	5.7922734	6.0513939	6.5985985	6.0420457
275	3.1096226	3.552318	3.1913483	4.2617898	3.6139893	2.8830578	3.3905328	3.3880882	3.2802654	4.0331212	2.7947632	3.3528212	3.3543499	2.5489512	3.2103479	2.8429894	2.867825	3.123655	3.5336139	3.4183188	2.7296845	4.0940433	4.2736573	3.6211437	3.4956479	4.5785474	3.2310701	3.5286829	2.6261587	3.6650837	3.0829688	2.3040507	4.4506319	3.7881181	3.5027176	3.7195161	3.8183095	3.4110496	3.8106093	3.7922713	3.7737538	3.5629994	3.2143035	3.5262401	4.1817679	3.4777264	3.486427	3.7170142	3.3862079
276	2.6491972	3.4814565	2.8712975	2.6918716	3.1436295	2.8440728	2.5726702	3.6812744	3.9847488	2.6791403	3.2499233	3.1633062	2.711211	3.3060878	1.8600732	3.8086999	2.7615999	2.94278	2.6483729	3.3021432	3.1635936	4.0013785	3.315868	1.8379116	3.5309409	2.2076002	3.4522585	2.7485047	2.4957951	3.1966163	3.1095793	1.8444861	2.1726076	3.2110902	3.8947864	3.1071054	3.9195807	3.5422172	3.7124344	3.4216083	4.1829143	3.6097205	2.7068016	2.8278742	4.2084791	4.0636902	3.2427502	3.2813816	4.2907283
277	3.4370239	4.3445891	3.9901779	4.0383855	3.9271666	4.2686355	4.3339187	3.749039	3.2901004	5.255266	4.5285449	3.7823125	3.7484309	5.1690958	5.2217416	5.646084	3.8170102	4.7212837	5.3759669	3.7213119	4.4059504	4.8989805	5.7657396	4.7366146	4.7744696	5.4462981	4.2467105	4.4847828	4.6623006	5.0439159	3.770685	4.5691931	4.3995683	4.408032	3.565301	4.0925877	4.3146186	4.121938	4.6236147	5.2433935	4.6941286	4.1022553	4.4298393	4.4399923	3.6889191	3.5322971	4.8166733	4.6400455	4.6547264
278	4.0653681	5.4502492	4.3530231	4.352678	5.8437536	6.0687084	5.0243524	6.4288722	6.3859887	4.6204004	4.7801923	5.2087684	4.7725378	5.587022	5.4074436	4.5814921	4.5502958	6.5558921	6.2571788	5.5984736	3.8634537	5.0837977	5.6801442	5.110151	4.6582286	5.5405033	4.8450741	5.1762617	6.072044	5.2915616	5.565135	6.2691354	6.3397099	5.4608269	5.9975899	6.274849	5.1828586	4.9558921	5.317279	5.0888717	4.8197357	4.5190366	5.0802135	4.0305922	4.4874913	4.997963	4.4946185	5.6561059	4.6906811
279	4.0633456	3.7875119	3.1486936	3.7477718	4.4483959	3.6548435	4.7286191	3.9371771	3.6143462	3.4138777	3.1835649	3.7390225	3.2687312	3.9970293	4.1186108	4.2329966	3.6920162	6.718187	3.404141	4.0996207	3.8207949	3.2616746	3.8715599	3.6495187	3.5076436	2.8318958	3.8379889	3.2513343	4.0577142	3.909315	3.8876163	3.8377952	3.6829561	4.0000163	4.2738983	3.1651509	4.1656911	3.2414645	3.9730836	3.3339984	3.5807664	4.3538124	3.9997123	3.8854478	3.357	3.5497561	3.0369883	3.8684952	3.9382388
280	7.5499687	7.7598022	4.8012211	8.5325265	7.2626124	7.2166913	5.1627586	6.9210047	6.4314362	8.0693886	8.0306786	8.4341867	8.1003392	7.0521353	7.1876309	7.3063688	6.0820181	6.6050599	6.2728487	7.6183839	7.5176919	6.5993425	7.3962154	7.8236298	8.0182215	4.1566505	7.2755132	8.1721989	7.4019458	7.9003357	8.0772105	7.8524858	6.995989	5.929772	7.4354004	6.620934	4.5435441	4.4334976	8.4300726	6.5004582	6.4136877	6.2375586	7.955289	5.8324955	8.559876	7.597372	8.4681117	6.8980605	6.6593583
281	5.5436424	6.6780136	5.0496441	4.8540685	5.3377628	6.6356505	4.8088809	7.1980546	7.6761668	5.1766957	4.329949	3.9784497	5.7276677	5.6242166	4.2331347	4.9774731	4.0459477	4.7793812	5.9513044	5.37083	4.0302619	5.0833678	7.0395212	5.0196993	4.4092302	5.5312359	4.3510252	4.7344557	6.7688885	5.7036052	5.5175237	5.3568926	4.2967785	4.9762507	5.2597565	6.7412515	4.7148332	5.2658547	4.8120617	5.5822735	6.33402	6.3611914	5.1816567	4.0694158	5.4135527	3.6527007	4.9506593	4.8169579	5.2549642
282	4.3820394	3.1586291	3.9070416	3.6540858	3.4064708	3.8130006	3.4606817	3.5708846	3.9446651	4.3116265	3.9341568	3.0594419	3.2780603	4.1814147	3.9269819	4.837098	3.7039524	4.8761854	3.526922	3.2899693	4.4942151	3.4012701	3.9957945	3.2128498	3.2688875	2.6351642	1.5321844	3.8730616	4.1263609	4.2064138	3.5521018	3.8907828	4.109289	3.4512028	3.4093513	3.2661307	3.823418	4.2334506	4.8004018	5.0443974	4.453381	4.4385011	3.8583007	3.8055377	3.7410217	2.2890762	3.2486287	3.7033869	3.5138266
283	7.6846625	4.2628188	7.2165148	7.4446623	6.8709217	7.2288892	4.6657047	5.3502386	5.82493	7.1266219	5.0047616	6.5046167	4.7814882	7.4169709	4.2743819	4.8611522	8.1592656	3.4765679	5.7825285	6.7285036	7.1834327	4.5094104	4.5227265	7.7634096	6.2906112	6.1753366	7.4045601	6.8451936	7.1416608	6.8847005	7.0842133	8.3960723	5.2065125	3.747163	8.1192703	4.494201	4.4115838	4.543335	7.8792581	4.863282	4.8642508	7.7056003	7.0699916	6.891132	7.063053	7.9759073	7.0107144	3.9045715	3.9621923
284	3.5364717	3.2329174	3.1022432	4.0328988	2.794589	3.408258	3.2004275	3.2733061	3.43852	4.3500268	4.2172657	4.7841243	3.2454929	3.7968303	3.5533473	3.9045046	3.9075782	3.458296	2.9914084	4.5882728	3.5406861	4.8620439	3.2353567	3.7672675	5.1194575	3.0173844	3.6034069	5.2498632	3.5560661	4.2249427	5.1367133	4.5818017	3.3649565	3.1959526	3.2955106	3.403396	3.8817181	2.6426702	4.9337193	3.2243179	3.7106968	2.7424746	4.7452147	4.372043	4.6006237	4.949815	4.0597282	4.2318531	4.9670549
285	3.5182234	3.7991026	3.350351	3.7184894	3.1226379	3.3474371	3.6574139	2.7499777	3.0266647	2.9271832	3.601649	3.5627821	3.2600993	3.8250696	3.7736579	4.1172713	2.9860629	3.2361128	3.16685	2.8512314	3.9548461	2.532241	2.4465681	3.25393	3.161016	3.4307373	3.7049979	2.5215988	4.1372632	2.9068619	3.1490726	4.2886491	8.1230622	3.5449822	3.2507326	2.9977092	2.7845397	3.0636165	3.5112927	3.3002914	4.2413132	4.0169941	3.4316673	3.631855	3.339163	3.5306916	3.5093532	3.1165668	2.2564497
286	3.0930915	3.5130704	3.5346248	3.0778829	2.8187428	2.9978065	3.1120414	3.1854961	3.4685214	3.8936447	3.7387661	2.9978227	3.114224	3.1312657	3.7298629	3.385559	2.9868695	3.2209374	2.6540197	2.8796376	2.6918943	3.2690012	2.9578595	3.2096571	2.7066769	2.8185633	3.8843085	3.5062527	3.3769805	4.2183003	3.0196962	2.7090111	3.6645276	2.9375263	4.0256957	3.1423095	2.9069611	2.85852	2.893652	3.5244549	1.9466644	3.2601458	3.4037494	3.3229055	3.5067191	2.700474	3.0271569	3.5181465	1.2686911
287	4.0551017	3.7227533	4.6877517	3.5438555	4.8867777	4.4988077	4.2950452	3.8881774	2.9325337	4.8702743	4.5151162	5.5644308	3.913994	4.0525417	5.3251266	3.423099	4.3397935	2.887021	4.5089109	4.2320313	3.8200473	4.7958047	3.9146886	4.2598588	4.0801988	4.0378203	3.647282	4.4217321	3.8684338	5.1083264	4.468111	3.5939971	6.5614862	4.6687223	4.0967949	3.5412175	4.0700692	2.782278	4.2418157	3.6881419	3.0227143	4.292034	4.9038372	4.0178167	4.7675228	5.1024018	4.4387079	3.9039314	3.7632799
288	3.4110009	3.3921268	4.1819454	4.0951486	3.6303544	3.4626402	2.9881839	3.2519883	3.4765552	4.0382443	3.7772728	3.9592823	3.0113359	3.0460855	3.921391	2.8800297	3.7137874	3.788626	3.5069007	3.5780461	4.0256728	3.4295423	4.4522441	4.1505373	4.3453951	3.8941509	4.1446119	2.7849056	3.2681509	4.0640572	3.227403	3.531238	3.7307764	3.2454916	3.0099813	3.4842288	3.1839263	4.6222317	4.3144561	3.0826478	4.5412538	4.0238372	4.9572714	3.7175726	4.5683261	3.9330742	4.2678389	3.6457144	2.6335595
289	3.8421957	3.8366035	3.3579	5.5234035	3.8125907	3.7939148	3.9230866	3.7356167	2.91747	3.9004284	3.2054595	4.216298	3.2937537	5.9109103	2.2916505	4.6049762	3.5178563	4.0155057	4.5957432	3.8899177	3.9418899	3.5651668	3.8490369	2.2661102	5.206906	3.0895264	3.4057185	3.9201814	3.5343301	3.3560942	3.0793832	2.0203731	3.2700946	3.2853243	2.8332566	4.7035942	3.8940745	3.4970781	2.1357371	3.0847481	3.7877755	5.4583186	4.0053586	2.776202	3.3453838	3.2452321	4.2320668	2.567388	2.0791085
290	6.5300631	3.5919274	3.8558493	4.0340407	4.2139744	3.7624093	2.8845913	5.7045767	5.748103	3.6986758	6.1123029	3.5579112	4.1793515	4.1663685	6.121291	4.3124332	3.6550106	3.525229	4.7380509	4.950451	4.6457103	4.6647345	4.4360057	4.4027603	5.2065651	4.2993847	3.3972586	3.1468204	4.6191642	4.5930205	4.0132082	4.4274228	5.2477601	4.0813859	4.0276624	3.9679324	3.1852937	4.0617004	3.6091719	3.7213581	3.7540619	4.0157866	4.4361393	3.0533452	5.1840765	5.1324398	5.2558361	4.2076382	4.0617248
291	6.254973	5.0534162	7.2496191	3.5206354	4.3926469	3.3494681	2.9613527	3.8213056	3.6517322	4.6236991	2.546296	2.9441978	3.032948	4.397085	4.182551	4.8429496	3.2228302	3.4279057	4.7974085	4.736315	2.7545804	2.1444217	4.5302066	6.7436332	3.7063267	4.5055979	4.3798937	3.886275	4.1945767	4.9379289	5.5998497	5.4531848	4.120903	3.920236	4.0194717	2.6936678	2.8552447	3.1663206	4.3240394	3.8106161	4.1306129	5.1668504	3.6350819	3.0279078	5.0827558	3.5409567	5.2885156	3.9663573	4.3742308
292	5.3717486	5.641616	5.4793772	5.4227578	5.0108158	5.9991104	4.3807099	4.8318551	5.0723198	4.6289682	4.8142268	5.4082363	5.3924373	4.5534137	4.2976541	4.8471814	5.7107721	4.5548987	4.6208839	5.0600003	4.594452	4.7432074	4.6465475	5.0479776	5.4252437	4.0589349	4.9500554	4.5105432	5.1953373	5.2420556	4.7345817	5.0084411	5.2779209	4.6404909	4.7574532	5.3726723	4.5815413	4.0967208	5.0405688	4.4563611	4.5164305	4.7931874	4.6784312	5.1869576	5.9900487	5.2589018	5.3920912	4.2843497	4.5530029
293	4.9000084	4.686279	3.8707262	5.100845	5.322342	5.4117945	5.2029356	4.5489763	4.8718307	4.7081345	5.2490694	5.2604942	5.1909592	4.9106376	4.8250811	5.2487066	5.2748046	4.6896375	4.5523389	5.0069506	4.8764573	4.404208	4.677328	4.4303103	4.9952951	4.7565186	5.0947883	5.2544728	4.5863816	4.923271	4.3528354	4.1691007	3.7965299	3.8702405	4.6678961	4.0551543	4.9918478	4.8735816	5.0921098	3.8932182	4.2533032	4.5696526	5.3235134	4.7870923	5.9628028	4.9900128	4.549864	4.4527073	4.3975958
294	3.2729563	3.1897653	4.6310481	3.6016821	3.8131471	3.3171395	3.58378	3.4864592	2.2169187	3.6666334	3.1403532	3.7916528	3.1448673	3.7861234	2.7539963	3.5533909	2.9809969	3.2824989	3.9204921	3.0231934	3.2678757	2.6520558	3.9365539	2.9776727	3.3553064	4.2065886	4.3498801	3.1581166	3.6712854	3.2771025	3.0528236	3.6240547	3.211469	2.6826122	3.223985	4.5388022	3.150041	3.2217767	3.6118259	3.3737401	3.5954578	4.1204743	3.3688656	3.8025634	3.275833	2.8028729	3.693843	3.2193824	3.1126561
295	6.1945576	4.6014864	3.8465947	6.5548437	5.6380349	5.3577753	3.8949019	3.765142	2.9243906	5.2541826	3.9350195	4.7918313	4.4250525	6.0125681	3.2435965	4.0422973	3.5473671	6.235381	4.4084686	5.2344573	5.5288273	3.3519673	5.6042633	5.1038828	6.8212807	4.7458822	5.8173945	4.5904068	6.0225984	5.5395699	6.2841172	6.0112195	6.4658187	3.8891758	5.1442885	7.3789979	5.8090208	5.2172717	4.7507583	4.5519184	4.7079122	5.7442829	4.085755	3.8243372	3.8876124	4.2190981	5.8684931	3.6571503	3.134821
296	5.2699239	4.7087759	3.8558802	5.7331981	4.5944475	4.1882762	4.2109513	4.4218755	4.9227118	5.0933241	3.7965486	4.0461516	3.6494425	5.3661372	4.584001	5.2256618	5.0014624	3.9675318	5.5673112	4.0995085	4.9116396	5.1454805	5.2095582	5.8271422	6.2425708	4.7648759	4.1439519	4.4137439	4.7534169	5.2995673	5.2538511	3.8937135	5.652136	3.4541331	4.1675007	5.3225814	5.0657097	4.6367674	4.48689	5.1101454	4.6444326	4.8598255	4.2038468	5.3549216	4.5495519	2.8331708	6.1163086	5.549034	4.8053814
297	7.8150989	7.8755196	8.246418	8.3658671	8.1508396	7.9272117	8.1241965	7.8587812	8.1211868	8.0948845	8.105518	7.8532909	8.1485542	7.8876419	7.8371032	8.4204153	7.9976696	7.8905435	7.9974499	7.6081755	8.4223712	7.8767778	8.0158471	7.9890445	8.2361111	7.7303051	7.7659884	7.9510468	7.678589	8.192583	8.60766	7.7114741	8.2922648	7.983174	7.7575428	8.3041207	8.3463889	7.8738199	7.6390346	8.2424754	8.0369046	7.7852025	7.7049874	8.2502885	8.2885982	8.1875108	8.4699728	8.2126379	8.0229197
298	5.7964085	5.6193727	5.8417206	5.2392275	5.80797	5.4768972	6.0670829	5.6927072	5.4293619	6.0470593	5.7073721	5.7406402	6.0517015	6.0531036	6.9180024	5.7992898	6.2232964	6.5837835	6.378121	5.7040728	6.0470656	6.0321467	6.3086988	6.2216856	5.3604287	6.3582274	5.3931209	5.9990026	5.8373634	5.5694521	5.6443601	6.3817781	5.8471718	6.0509359	5.7911863	6.2328214	5.7323737	5.6027018	6.1549375	6.2252014	5.1823253	5.5998823	5.7842515	6.3092238	5.7708293	6.2770254	5.9271134	5.4804125	5.6664742
299	8.8078951	8.4827615	8.1641933	8.755626	8.2685479	8.6892171	8.2648892	8.8462154	8.4826518	8.2378486	8.8530149	8.2713654	8.3888321	8.675784	8.0175596	8.7356704	8.5462752	8.7822348	8.7531701	8.429941	8.9221006	8.2918964	8.4395365	8.2370387	8.4965227	8.550532	8.8562734	8.3841046	8.4005981	8.4946525	8.5425578	8.5778929	9.0156871	7.6182788	8.3520296	8.295354	8.8022174	8.9092072	8.1591177	8.407878	8.5690973	8.8446895	8.3630209	7.9687016	8.7337199	8.5379998	8.3156566	8.7138386	8.7939294
300	3.9078694	3.0965522	3.7128147	3.8000943	3.580995	3.4452053	3.4154552	3.1138987	3.8126446	4.5106779	3.6687935	3.944288	3.3267311	3.4514948	4.1954964	3.854968	3.6750486	3.2675438	3.9852458	3.3905705	4.4261703	3.824021	3.2503872	4.1082139	4.684261	4.2688856	3.9176532	4.3329763	4.1290092	3.4715785	3.6407746	4.0179124	3.6648138	3.4096241	3.8409925	4.2202816	3.5791932	3.9950051	4.2548483	3.3381116	3.0365506	2.8386789	3.3331628	3.7140932	3.6326362	3.2523076	4.3221499	3.5956166	3.4142433
301	3.6135113	3.3016022	3.9462047	3.3322762	2.977546	3.5897707	3.4850574	3.4463267	3.6889562	3.8387388	3.3092592	3.2254497	3.3919627	3.7391957	4.3864726	3.0646379	3.5408167	4.0458197	3.897525	3.8004031	3.7957222	3.7646183	3.9250922	3.876868	3.8149841	3.8767037	2.2078247	3.2632651	4.0906797	4.1374308	3.179479	3.6574849	3.681918	3.0329936	2.9773396	4.0350286	4.0744472	3.8000746	3.7103775	3.4757419	3.273629	3.9516588	3.0903921	3.6416574	3.2633964	3.4256427	3.276706	3.2921903	2.5437019
302	7.7596064	7.1854755	7.7333215	8.0605198	7.9095607	7.4767978	7.4543173	7.3399368	7.6863783	7.4982238	7.6570466	7.8487012	7.7015543	7.3134342	7.2440898	6.2444313	7.8597234	7.2058716	7.3504706	7.0151336	7.8581306	7.18307	7.2183755	7.0458177	7.565355	6.8947091	7.911417	7.5186882	7.4616639	7.4421683	7.7007068	7.4312888	6.6813005	7.5965088	7.5851699	8.2318049	7.5842082	7.6478197	7.260881	7.4365315	7.3933898	7.3011839	7.0854904	7.6224215	7.6349316	8.0113032	7.4077087	7.4846132	7.2020223
303	6.358251	5.9968275	5.6048429	6.844513	6.1308958	6.5370073	6.0712806	6.2898239	6.3375905	6.2666066	6.0970053	6.5111177	6.0090565	6.0738222	5.0445085	5.1554734	5.2459123	5.6730861	6.0631765	6.1560133	5.9285604	5.6984098	6.2920965	5.9636662	6.7314568	4.8359717	6.0130945	6.0592049	6.0192689	6.4238686	5.7139057	5.6303313	5.9610389	5.9125035	5.7885106	5.2591809	5.4074891	5.9581303	6.2007377	6.4203593	6.8022389	5.9615904	6.3228518	5.6036205	6.9182827	5.7860835	6.2993097	5.7988709	5.6530605
304	7.9774563	3.8306123	3.4805655	5.8965085	4.187323	3.6470914	3.6384584	3.4655278	3.7744994	4.1941132	6.7988926	3.864177	3.7729765	5.3620647	2.9803853	2.4726394	3.5967842	3.6129901	3.895267	8.993039	3.0655993	3.8135742	2.4747885	4.0286314	6.136174	3.4208953	3.8802833	5.2069005	2.9646052	4.5929288	6.0661928	7.2709223	3.7845888	3.7751101	4.3726091	3.5429625	3.1915949	3.6874423	5.719575	4.0523546	4.0441414	3.6746438	7.654978	3.7695933	5.8393387	8.3362473	4.2080481	3.3092615	2.8814523
305	5.5894766	7.6495228	3.9462668	4.7846213	7.6568237	7.8211687	4.6202809	5.5103176	5.3527131	5.2528815	6.8002082	7.7568763	5.9144049	5.668668	5.3380999	3.9288188	5.2535281	6.5070101	5.1398573	7.4727109	7.6362043	5.4233813	5.2558185	4.3583806	7.3277978	6.4855556	5.2232226	7.5845352	5.8282581	6.2275247	6.4050713	6.5830981	5.7592162	4.4818174	6.7056418	5.4413354	5.8576101	5.8070502	7.3985611	5.2102275	4.9557414	6.1947669	5.8395704	6.224408	5.4053457	6.5596847	5.3679289	5.8719783	5.2413102
306	3.2521567	3.2296996	3.2832544	4.0868166	3.4792027	3.2546402	2.9776687	3.2337001	3.483518	3.51066	3.4041397	3.9270577	3.3621146	2.6556734	3.5117056	2.6779421	3.024524	3.1585919	3.641317	3.0215111	2.7457717	3.5642285	2.1532018	3.8662463	3.3013483	3.0531178	3.8230688	2.5434056	3.0421392	2.2976616	3.0051684	4.0606151	2.676437	3.6058711	4.109881	2.5853286	2.9681731	2.9869456	1.9124474	3.4818877	3.5072796	3.5951856	2.679229	3.616001	3.4365918	2.9466731	3.5072743	3.3946343	3.1120406
307	7.67681	6.7030945	6.807182	7.9305213	6.8062252	6.1370833	5.2519251	5.9867181	6.4840213	5.8870407	6.3045661	6.1714698	6.1593465	7.0710269	4.492527	7.9498712	5.8254721	5.7225307	5.955371	5.9527727	5.776761	5.497293	7.2733712	5.8529146	6.6739408	5.5217817	5.4383746	6.0870064	6.8006397	6.6140785	6.1418176	5.7783544	6.7300757	5.9468184	5.6385956	7.6820351	7.5244332	7.5046385	6.0523946	7.0367885	7.287546	6.2038844	5.3826067	6.1314308	6.3673871	5.1238201	6.6252584	4.9037325	4.3842633
308	9.5323907	8.4882199	8.6311485	9.3383383	8.450819	7.9600624	7.1125143	7.8253447	7.4214673	7.9448253	7.9312087	7.9577282	7.663622	8.9152055	6.7542496	9.606001	6.9497039	7.7385897	7.829088	7.9663656	8.0370384	7.3973644	9.1854103	7.5770119	8.5258356	7.7374531	7.5765373	7.8453198	8.5269018	8.2472205	8.3128454	7.650939	8.2194227	8.2577338	7.7581589	9.2067004	9.362845	9.0138188	8.0311272	8.8096751	9.0031405	8.0551464	7.1398023	7.7576573	7.7550505	7.1834333	8.3824807	6.4607857	6.3741108
309	3.9268737	4.0767949	3.1803961	2.4553494	2.998887	4.2221092	4.3245206	5.3148828	5.1978451	4.0219236	3.6140022	3.4524807	3.5005883	3.9623773	2.5698215	4.5627941	3.7717592	3.2273585	3.6484968	3.6953936	4.2714307	3.8964681	4.1758265	4.307158	3.7897948	4.0947803	3.6586098	3.8536738	4.8351878	3.8606126	3.9075031	3.5824924	3.7427596	3.3363576	3.3028202	3.0806595	5.1793924	4.6532637	3.4806513	4.1561755	3.8417635	3.3177302	3.7728846	3.7833572	3.9478427	3.6109933	3.2659572	3.5061225	4.3078936
310	4.6394484	4.9677744	4.9615637	5.6819009	5.3618571	5.6979283	7.4890074	5.2844078	5.3943122	4.1019087	5.1512735	4.2681099	5.1603248	6.3549771	4.2766093	4.4460812	6.6706585	5.9814401	5.5199782	5.2710854	4.7370259	7.4313553	5.6932223	5.3644903	5.0815991	5.0748995	5.0677302	4.5079967	5.409522	5.7598901	5.1699198	4.7510564	5.0144565	3.7751101	5.1811772	5.3113008	6.496951	6.4582222	4.0748032	5.8696955	5.6344018	5.9514458	4.8187278	6.714516	4.6304471	4.8559147	4.6218109	5.5064864	4.6854131
311	4.6111436	5.8777738	5.7817921	5.4818727	4.7227458	5.8400485	5.8044284	5.4640599	6.0894436	4.8087912	4.6750791	5.3321994	5.2427438	6.3960307	5.5470789	4.741746	4.9646997	6.2531866	5.7522895	5.2239559	4.5625084	4.850248	5.559978	5.3711153	4.7985302	6.1887849	5.6725872	5.2679429	5.9051345	4.8301925	6.1720885	5.8522817	5.9251939	5.6260006	5.665489	5.7084372	4.9112657	5.366573	5.2664218	5.5853933	6.2788207	6.9006893	4.9640525	4.5672895	4.5788644	5.0262162	5.5928375	5.4964335	5.7225614
312	10.4557958	10.8279243	9.8996587	10.3077102	9.9877375	10.3072799	10.0284482	10.4131672	10.323034	10.0337345	10.66271	10.029928	10.3727399	10.5436273	9.8514291	9.9248617	10.5576334	10.5543292	10.7031411	9.7713756	10.2061085	10.7166092	9.9848021	9.9029251	10.0606133	10.3209915	10.4754854	10.6274286	9.9195695	9.9124298	10.2712616	10.0093157	10.061701	9.6300308	10.147054	10.0873942	9.3946291	9.3889573	10.1965187	10.1581873	10.1319925	9.8528679	9.8532656	10.5887749	9.9379141	9.5991071	10.5467372	10.3172237	10.1234075
313	3.8958435	3.1105341	3.9453843	3.6644005	3.7720053	3.2961518	3.5582602	3.4785656	3.3172271	3.8100093	2.9979689	3.8306149	3.9753081	3.1232803	4.3689038	4.8023501	4.0139242	3.9088194	3.6031082	4.4842117	3.7896903	4.2230382	3.5714812	3.8261769	4.3254428	4.8115021	4.4958059	3.6227098	4.150235	3.9319237	4.1508468	3.8570404	3.6771077	4.243548	4.3740159	3.4944243	3.7516365	4.0347245	3.6227257	3.6832961	2.0591392	3.5242416	4.2169181	4.4570592	3.6137537	3.2910585	4.0196778	3.5402276	2.1409028
314	4.3780186	5.2516527	5.4254984	4.6946054	4.535997	4.9861377	5.9262186	4.9845694	5.0368537	4.5909737	3.9659537	4.2942666	4.2148652	5.2263591	4.1412821	4.4518597	4.1895694	5.7786564	5.3558978	3.3827392	3.8661523	5.2249482	4.8248317	5.537278	4.7169812	5.2908877	4.3050284	4.0493637	5.6113316	4.6921172	4.5284316	5.040287	5.8555846	4.4605538	5.0644191	5.7004479	4.7942151	4.2938013	4.5842081	6.280718	6.038492	5.1035171	4.1583018	4.8964496	4.333646	3.3925054	5.2433016	4.8504725	4.1129367
315	8.2794347	8.6572993	8.3854052	7.9935369	8.325726	8.174405	8.5907561	8.1788461	7.9227418	8.0609139	8.6346091	8.2374259	8.417649	8.350262	7.9230646	8.5005656	8.6027532	8.6232329	7.7531976	8.6149787	8.8012034	8.68175	8.700127	8.1575591	8.2502659	8.1050477	7.8571079	8.445816	8.5254806	8.1785205	8.8007572	8.4280674	7.8927964	8.5199216	8.6460847	7.9929183	8.4791884	8.3745772	8.5454633	7.835242	7.3416568	7.8126246	8.8628987	8.5124644	8.2479969	8.4901428	8.281799	7.9353241	7.2160691
316	3.5486484	3.7328462	3.6689995	3.6312454	3.723045	3.6683501	3.470302	3.5293614	3.5277468	2.1934353	2.5315162	2.4513517	3.0688992	3.6051263	4.5226643	2.8531686	3.374573	3.957192	3.6138774	2.8632749	3.5965914	2.5207315	2.8202819	3.8446447	3.753102	2.3054726	3.7230195	3.4440513	3.7886778	3.5988512	3.7024113	3.3635024	3.3345252	2.7582079	3.1534445	3.3783512	4.7336606	3.6212728	3.7055767	3.1031463	3.0494112	3.4689166	3.3094285	3.1409745	3.998005	3.6768187	3.8932856	3.6601275	3.092901
317	3.6875534	3.250656	3.0835191	3.4183228	4.0638238	3.4728003	3.8019129	3.453651	3.5615081	4.1472674	3.5607659	4.3208227	3.7604599	3.5668392	3.8537229	3.7321231	3.682135	3.5032945	3.770825	4.1047299	3.1033615	2.8519871	4.0549729	4.1901737	2.8308673	2.6587015	3.6977407	3.4480615	3.7084082	3.6829483	3.2813661	3.9439237	4.3183689	3.308916	3.5663481	3.8269517	3.6645919	4.0801431	2.5120473	3.0696411	4.3320467	3.320109	2.9202022	3.6947928	3.799818	2.506832	3.5194741	3.7133791	4.1807595
318	4.018028	3.6916419	4.6608288	3.3786663	3.7075434	4.2765167	4.3619047	3.8453371	4.3156196	4.5279899	3.1409476	4.2808613	5.0272368	4.5790502	3.7301135	4.5911958	4.6715115	5.4606045	3.939928	4.516178	3.5969283	4.3546371	3.5929101	5.671248	3.3116685	2.8638686	3.5782499	3.9426881	4.4445823	5.3963877	3.5066174	4.3880844	6.2490578	5.8293424	6.1170631	5.1724291	3.4750107	4.3581917	3.2288751	4.6059018	4.0490876	4.4169442	6.1477053	6.4287735	4.0659517	4.6727026	3.2218863	3.8030699	2.0755883
319	3.4047295	5.4093535	3.6118144	4.0554968	4.3024207	4.9335322	4.0560527	5.3212702	5.2097095	3.0277764	3.5252521	3.7582831	4.2272542	5.0668477	4.305483	3.4627947	4.4342271	4.8151536	3.6087363	2.6313145	3.1131627	3.9137629	4.6991846	4.6185544	3.5605327	3.437756	4.4734059	3.6126274	3.6859407	3.8633071	4.4408505	4.1587174	4.0297469	3.2028559	4.3730474	5.3744421	4.1579825	4.5561599	4.4093272	3.8164387	4.1591565	4.799474	4.2815853	4.2496754	4.2890434	3.10816	4.2760217	4.262843	5.0303674
320	2.3829252	3.255151	3.4348699	3.6554064	2.8942698	3.4420395	3.7067597	3.2378366	3.9754647	2.1495301	4.4415638	3.7609742	4.4125122	2.5403151	4.3466538	4.6988984	3.5126395	3.1861687	3.9374543	3.6157692	2.4948881	3.5336716	3.4683827	1.7869167	3.1468673	4.3545375	2.5921836	2.6744422	3.1609821	3.0258148	3.4409758	2.6514379	4.1179001	3.7238126	3.4875858	3.2556308	4.300087	4.1282717	2.2679767	4.6476479	4.4557308	3.5878455	3.953596	3.5847045	3.459082	3.3641021	3.0320317	4.1396406	4.2536796
321	3.8338661	4.2746742	4.1480534	3.8431325	3.8541612	4.9079522	4.5171498	3.8258934	3.8553899	3.5743	4.1811502	4.205912	3.524608	4.8785375	3.4361934	4.2018211	3.8107702	3.7787728	4.8388677	4.49759	3.5046642	4.2197492	4.004728	3.7328493	4.2714327	3.9857684	5.0132389	4.5531817	4.5609693	4.6480247	3.8692898	5.02969	3.6967902	3.7718157	3.9329458	4.2690715	3.3719476	4.0527494	3.7103775	6.3646838	6.5962903	5.6475481	3.7368663	2.9758902	3.6119432	3.0546326	3.4707032	3.9844676	4.671818
322	3.328187	3.8986805	3.6706297	4.0792953	3.6729893	3.6051917	3.1188111	3.2154248	3.4863473	3.6031874	3.2341453	3.2588746	3.7539006	4.0978026	4.5322888	3.0407615	3.3229434	3.6144682	4.233414	3.6931082	3.9641568	4.2801156	2.8015142	3.385842	3.7498109	4.2175109	3.6098279	3.3837664	4.1796481	3.1058688	3.6485314	4.0729241	3.8257457	4.1578216	3.0206518	3.8937073	3.3711348	3.7383117	4.0450021	4.3634786	3.9360658	4.3943069	3.2550848	3.4418051	3.5783291	3.3987131	3.1000529	3.1872132	4.1104105
323	8.6758267	7.5972855	7.3413603	8.3781983	8.365812	7.923661	8.0341037	7.5718973	7.5546775	7.6819701	8.3536103	8.488183	8.0548186	7.9428133	7.3123128	7.4269461	7.5985862	7.2652068	7.3566898	7.9189718	8.4294925	7.4593729	7.7751465	7.931053	8.177869	6.9187264	7.2303386	8.0466553	7.8479156	8.1247896	8.3762295	7.9371158	7.6742549	7.835342	7.6948259	7.7019232	7.777128	7.0752745	8.040412	6.8848271	5.9350251	7.2343333	8.761592	7.4906679	8.254617	8.8452283	7.8764207	7.5849755	6.6159957
324	8.3866625	7.6720365	7.6554766	8.4627238	8.5589766	7.9352465	8.1545693	8.0681375	8.2932214	7.9806816	8.4761582	8.4048318	8.1040096	7.9737152	7.210896	8.5198073	7.9229769	7.8862647	8.0198149	8.0837327	8.2681661	7.6676279	8.1232988	7.7152293	8.0174961	7.5417889	8.3644348	8.4476403	7.9186279	8.1497617	8.2574292	8.2422131	8.7754907	7.6198494	7.8092318	7.855835	8.3287616	8.0310785	8.3179692	7.4969536	7.4804315	8.0686509	8.6540667	7.6954161	8.2997443	8.9523493	7.6625988	7.6787213	7.5744707
325	4.448796	3.8383493	3.9821853	3.5749331	3.7847964	3.5620811	4.0333769	3.0602147	3.708242	4.1221631	2.6364637	3.3387067	4.020287	3.1078456	4.4896934	4.465118	3.5077977	3.5646359	3.6816978	3.6052008	4.2142546	3.5781758	4.1119922	2.8882067	3.3671333	4.3272936	2.6876408	3.5554441	4.0677966	3.0586926	3.046756	3.7324657	3.9754206	2.5112475	3.5238775	3.8257459	3.0607961	3.1425672	4.3556033	3.8530051	4.1252957	3.4021736	4.0465999	3.1094551	3.5860023	4.183599	3.9847882	3.6432889	3.1763618
326	6.0922646	7.5890085	6.5735329	6.4118494	6.5500016	6.6978802	6.1633943	7.311304	7.7590747	6.0108873	6.6266107	6.4998543	7.392116	6.556817	6.3425925	6.1118759	7.2361276	6.4066689	6.4403608	6.9096354	5.9493687	6.9736081	6.7609252	6.5729659	6.1364273	6.5379779	6.7589551	6.0934488	6.4415004	6.4510329	6.1661667	5.9200664	5.1599592	6.8778601	6.3288414	6.9038836	6.8620436	7.1444886	6.1437205	5.2953641	5.8580238	6.3475559	6.0269917	6.7480645	6.4565769	6.8080201	6.3929427	6.5845636	6.84309
327	9.653087	9.1379798	8.9391727	8.926182	9.4980552	8.8428896	9.0251612	9.5830881	9.7625575	9.0843208	9.5028388	7.0836076	9.4080678	9.4572863	9.0199014	8.7533564	9.4055111	9.2075813	9.0113767	9.2717246	9.7720058	9.7158068	9.1025025	9.0659484	8.8003209	8.9559466	9.8414081	8.9078603	8.8094433	8.7765711	8.2819575	8.7768192	8.4783749	9.2509419	8.6920626	9.2469731	10.0333819	10.2915695	9.034159	9.2854359	7.859315	9.5690578	9.5096313	9.1992994	9.0251286	9.177087	8.7871715	8.8836121	8.6558627
328	4.8021634	4.6731373	5.0647923	4.0791879	5.0631405	4.4496267	3.6139826	4.3127029	3.9561185	5.5535301	4.8476603	4.6286133	6.1717011	5.036793	5.104602	5.9125614	5.644855	4.8618945	5.4181927	4.5470889	5.1631395	5.5051353	5.3049956	4.0769793	5.0382658	5.3254897	4.3998493	4.4659501	5.2649773	5.238615	4.0173256	4.4210978	3.9068792	4.6891456	5.2667815	5.7178874	5.3650164	3.6297429	4.6540838	5.8556395	4.8129593	4.7972692	4.5726246	5.176668	4.7338786	4.9745186	4.6514681	3.9951477	3.2918303
329	3.259877	3.580404	3.7696955	4.0677076	3.7124624	4.270573	4.1061839	4.2603633	4.4033324	4.5032489	3.9808142	3.6539792	3.5597042	4.2273022	3.3383031	4.448235	3.7357064	4.1334228	3.7437124	4.3242323	3.7063637	3.3490133	3.81175	4.3251645	4.0602891	3.8328727	4.5196648	3.4730151	3.5774398	4.1828407	3.8805547	3.1609091	3.5520184	4.1523713	3.2360552	3.5139034	3.4363387	4.5417746	4.3409045	3.9770476	4.7202897	4.3187412	3.7700468	4.0557215	4.1545169	3.0649467	4.1871956	4.3064249	4.2491509
330	3.8725878	5.1017531	4.5988948	3.9640036	4.4761354	3.9254514	3.8468106	4.7052186	4.3730094	4.305442	3.8985656	4.6005904	4.4586119	4.6168282	5.0614412	4.2395359	3.968294	4.4620528	4.534529	4.1295437	4.704808	3.5207145	4.5050505	4.4347538	4.1207744	4.9420598	3.6982585	4.4099222	4.3164245	4.1410162	4.8494807	4.6578305	5.1525251	3.868866	4.9846313	4.4368923	4.877819	4.2262358	4.1922071	4.4235705	4.4504881	4.4516067	4.2036846	4.9167146	4.3638091	4.929323	4.5424424	4.6133485	2.6391036
331	2.75961	2.9630045	3.042808	3.3016874	3.6851537	3.6931195	3.2259967	3.4150679	4.1119348	3.2034099	3.7836623	3.0400366	3.1884248	2.912616	2.931788	2.9485775	3.3591577	3.5567548	3.3619801	3.4154561	3.0151465	2.8128119	3.0297353	2.7400026	3.1394468	3.1126377	3.4573826	3.3920322	3.4089205	3.6968001	3.1358629	2.9117444	3.2298737	4.0623087	3.0938837	3.8148759	3.3395812	3.6706455	2.6797337	3.2361416	2.3099486	3.1323516	3.3459721	2.9536653	2.9886689	3.348582	3.4266541	3.4815377	3.7187197
332	3.7873897	3.4794441	3.8253919	2.505968	2.9678849	3.1654485	2.7999187	3.5455958	3.3920531	2.9492297	3.4749691	3.4011342	2.4039882	3.2816533	4.2331347	4.3183663	3.1727453	2.4179834	4.1589073	2.9918778	3.8924078	2.3172645	3.7151808	3.3311075	3.0648119	2.5160207	4.0885653	3.0655061	3.374435	2.7161227	2.8239075	2.1982637	4.2162887	3.0944069	2.8641747	3.4533916	3.4550117	3.3081153	3.0537205	2.4455295	3.550108	3.2576532	4.1394836	3.1711768	2.838828	3.3623155	3.7145331	2.624752	2.9063428
333	3.4867119	3.175511	3.3628836	3.4041476	2.9789329	3.5269376	3.1934877	3.256595	3.6627967	3.9873333	3.1349734	2.8753845	3.2245637	3.7002389	2.9739007	4.0806395	2.8430642	3.0826135	3.316654	3.4005991	3.7539365	2.7970199	3.3343589	3.6888675	3.8220341	2.7501284	3.2640191	3.572581	3.7225037	3.1619287	2.7639546	2.6891113	3.4732069	3.7081864	3.7065027	2.743177	3.7127259	3.3320294	4.1286183	3.3053391	3.9274213	3.9712392	3.2946261	3.2882644	3.9785379	4.1285988	3.5184532	3.6884082	3.58556
334	4.0621444	4.3393286	4.4110977	4.7912004	3.8137932	3.7802634	4.3679779	3.541681	3.7254942	4.2508008	4.7289407	4.0306809	3.2291346	4.0762849	4.3361066	3.579522	4.9425174	3.9663767	3.8254416	3.2754502	4.0323892	4.09985	4.0177972	4.4232494	4.2187448	3.9593285	4.6031876	3.7484991	4.5882315	5.2003876	4.3868885	3.0969781	4.4785995	5.335127	4.5452158	3.9124524	3.8140419	2.6623814	3.8253543	3.3796241	4.0218449	5.0726381	5.123017	5.3153357	4.9691252	3.4179349	5.6584686	4.8861023	4.2597017
335	3.3612649	3.5592143	3.7238573	3.3616185	3.2247865	3.7662999	3.6460931	3.4643663	3.7626094	4.0909013	3.8099271	3.0925109	3.2937182	4.1795355	3.5573121	2.9170109	3.7017681	3.0818349	3.2444415	2.4646204	3.2626094	3.3196991	4.0304153	3.7825875	3.4919409	2.7925401	2.8408998	2.9169652	3.5337771	3.2217933	3.1241238	3.386533	3.2495931	3.4034833	4.1738198	3.8178967	3.9469514	3.6510369	5.1539415	3.4104761	3.7636614	3.3823797	3.778209	3.2522306	3.5031026	3.3980979	3.5023344	3.4831579	3.7014931
336	5.7810964	5.1427764	5.5778351	6.1665074	5.9738103	5.7061028	5.4197936	5.6082255	5.438747	5.860106	6.4089929	5.6722338	5.7607478	5.1686555	5.0379889	6.0442727	5.4541541	5.0619809	5.7043857	5.7567277	5.7178834	5.0993692	5.8402813	5.489693	6.3210464	4.0004873	5.405658	5.3435878	5.6361276	6.1992446	5.380465	5.7830336	5.7286729	5.324483	5.2906009	5.7244449	5.7408298	5.2206009	5.1507511	4.8400466	4.6012156	5.1408237	5.9378479	5.2213885	6.2177155	6.0752196	6.0882812	5.6312673	5.5397983
337	4.7593562	4.8810451	4.8856507	4.6826161	4.1262007	4.8655139	5.9476768	5.4951714	5.4941441	3.7247571	4.7596405	4.739569	4.4469862	4.6459494	5.6301974	2.7495125	5.1847765	4.707748	5.2366527	3.3248655	4.1177742	4.036456	4.426181	3.9970206	4.310127	4.6281468	4.3992909	4.4113064	4.5027696	4.4914705	4.7568221	4.283122	4.8700272	4.5398693	4.2025769	5.1838915	4.7394032	4.6606066	2.8133019	5.4015787	4.9946875	4.6549686	4.1486441	4.816173	4.5533677	3.4257023	4.6269273	5.2233796	5.4186373
338	3.3566594	4.3233007	3.8956393	4.2425599	3.4449627	4.484898	3.7195901	4.0089367	4.1381369	2.5132134	3.6982164	4.1423779	4.2452557	3.1121134	5.0723421	4.6263241	4.7130264	4.2803657	4.348916	4.6948862	3.3550028	4.5912994	4.4909078	4.2512754	4.0524264	4.4664984	3.7671136	4.2131572	4.2631404	4.6213955	4.2683646	3.5625846	4.6137068	3.9173315	4.566433	3.9124089	4.3618051	3.4543178	4.4914439	3.9928217	3.604042	3.6119921	3.6700676	4.3438419	4.3117872	4.1344829	3.9547698	3.8904153	4.2721696
339	4.0841618	4.1674642	4.0856456	2.981725	4.1330885	5.283081	3.6190697	4.6475326	4.6053985	3.6271843	2.8898856	5.5331154	3.4029865	3.7249912	3.4835578	3.4241816	6.2639517	3.5600725	3.6357489	5.7395743	3.7488545	6.1754241	4.9348256	4.7157831	3.5300907	4.5763282	4.475675	5.1859098	5.4896305	4.7530862	5.427116	3.4581227	5.0728117	4.0795874	4.6794282	5.2596847	3.6712214	3.8188084	6.806563	3.8390944	3.8753717	4.5101026	5.0551246	5.7759808	5.6145483	5.7737285	3.6533275	3.8252915	4.5102117
340	3.793826	3.7918165	3.5028959	2.7307404	4.3379756	4.0426612	3.406748	4.065143	4.5268378	3.8381376	3.1343247	3.3230475	3.2918501	3.4982383	2.6487256	3.6441969	3.121187	3.3784557	3.1083944	3.7895914	3.0038737	3.3457974	1.9190559	3.2480231	3.3530695	3.0181718	2.764917	2.9915463	3.4012743	3.6335379	3.216453	3.1810157	3.2105941	2.6806864	3.3201588	3.1735994	3.4263713	3.3743801	4.085451	3.6409006	4.4955001	3.7419405	3.4924049	3.4680422	3.1213252	3.6456842	3.1773467	3.360891	3.989417
341	3.6807765	4.9641971	3.7585056	3.5339308	4.2168709	4.5118173	4.6162763	3.7867641	4.143311	4.0219335	3.8104088	3.9292788	3.8295031	3.073295	3.1819572	3.0619783	4.0322311	3.6348744	4.0271539	4.2052337	4.0066257	3.3510529	3.5719565	3.861751	4.6656763	4.6223091	3.9864867	3.4330341	3.6938348	3.5576415	4.1627508	4.327082	4.4387288	3.5695077	4.2190188	3.973798	4.2422371	3.2467333	3.3106478	3.8235682	3.8653186	3.7521683	4.2132587	3.9386518	3.4883323	4.1409058	3.393828	4.075008	4.0393248
342	3.3618504	4.3791331	5.6380354	3.6402329	3.6646229	3.8140823	4.4901022	4.3356305	3.5167678	4.2150911	3.7195261	3.4863378	5.682201	5.3073968	3.4706759	5.4295173	5.3162046	5.6014053	3.3211712	8.7055667	3.9063349	5.5966125	5.1652254	5.6891263	5.2153372	4.3831016	3.1168223	3.7164956	5.4389783	5.9972331	4.0430312	4.106168	6.0171891	5.8213276	5.6629867	5.6474784	4.7897502	4.4068795	4.0440768	5.5344535	4.4073967	4.1002362	5.6556361	4.6842842	3.7341252	3.8792557	3.4361347	3.8641759	3.3692767
343	4.3575557	4.1332413	5.2977498	3.8659944	5.3562203	5.1137159	4.1562261	5.0153866	6.1674896	3.524148	4.4353722	4.8967196	4.7033134	4.8346581	5.885512	4.0393795	5.5476472	6.0702139	4.2005514	4.3677841	3.1853978	5.8142517	4.5839327	3.9436278	5.3193881	5.7183523	4.0807986	4.8399032	6.1811698	4.9858223	6.0717896	5.6693442	3.6348301	5.3544715	5.6672401	4.094683	4.8682666	4.9951997	4.4659099	3.688067	3.7802543	3.2467489	4.3577349	4.043497	4.2718495	3.9247695	4.2473628	4.4551722	4.6487198
344	10.1612278	9.952564	9.5252415	9.995143	9.7069058	9.6477262	10.2159855	10.088783	9.9173128	9.9058321	10.2528505	9.7652403	9.6887826	10.3711068	9.8079585	9.9450119	9.7815426	9.6882973	10.0152692	10.152104	10.0170035	9.3968202	9.7159006	9.930318	9.7306589	9.9385068	10.1585151	9.5640993	9.7599945	10.0433698	9.8857008	9.8148669	9.7484011	8.9881753	9.5047743	9.6267329	9.8372491	9.837234	9.9822344	8.8952901	8.864116	10.4936465	10.1050016	10.008844	9.8128969	9.8865375	10.1116156	9.8826072	9.7201721
345	3.5105968	3.0784998	3.1466528	3.6073935	5.7647651	3.2236586	8.5134714	5.1449655	5.6701921	4.4103163	5.7407239	3.3514863	7.5481778	5.0041429	5.5043431	3.1382706	3.22083	3.1501503	6.4341952	3.7639997	3.9365116	3.3158784	2.910972	5.205953	4.3102522	4.0091996	3.4608474	3.231441	2.9830562	3.928864	3.0846182	4.327656	3.4321166	3.3537671	7.3512478	2.952948	5.6674283	5.5007095	3.2802647	8.3606177	8.4644421	3.8431552	4.981793	2.7743508	4.8716151	6.3859018	4.410851	5.6659405	5.1004242
346	4.8729234	4.7453121	6.3259592	5.1000348	4.6258408	4.8124545	5.3397771	5.051163	5.0797932	4.4649302	5.2267581	4.6012307	5.1868627	5.2671038	5.0129326	4.8957096	5.4885742	7.2738722	5.3825425	4.4394757	4.0329757	4.7776143	4.2128422	4.7799597	4.5712374	5.7620029	4.1484316	4.3313214	5.2178862	4.7771534	4.2715811	4.3952689	4.4964219	5.2795036	5.7022329	5.1270628	4.6193428	4.6490139	4.7833941	5.4122625	4.8801433	5.6110497	4.3137544	6.4659888	4.9922786	4.8230559	4.3619466	5.1625359	4.4082921
347	5.1669971	3.9831767	8.6444829	4.1457549	5.6340758	4.9458109	4.1196813	3.5857242	3.9664026	5.4721009	3.4365259	4.3746006	3.7678003	5.6912049	4.9651592	4.7887961	6.5964625	3.7909102	5.2251061	5.6700518	4.7071867	6.7972594	3.8505662	7.1710675	3.8969419	6.5801382	3.5324037	3.6964886	4.4723825	4.6585475	4.1388923	6.1468126	4.130513	5.2628176	5.204893	5.8382287	3.8461292	4.0354744	4.2286624	4.1634678	3.8101903	6.7175455	4.5291948	5.2501541	5.2010351	4.8305665	4.3571284	3.8364265	4.12255
348	3.8107427	3.3136797	5.0488954	4.9623309	2.9538056	2.9852173	3.5933537	3.1576201	3.0400414	3.8021713	2.8779397	3.2568707	2.7593223	2.3603096	1.6045231	2.7207234	3.3819835	3.0723387	4.0565121	3.9795269	4.856772	3.7331112	2.009023	2.8952678	2.7547465	3.3922614	4.2591544	4.25373	3.4148265	3.7797539	3.8003028	4.7309564	2.1324377	4.6203682	3.3931107	2.7054175	3.610278	3.1284331	3.2524558	4.1250216	3.3325317	2.5009683	3.528212	4.0203503	3.2422704	3.1515885	2.4986838	4.0065719	3.7652412
349	4.2900904	3.5639771	3.3491508	3.1102133	3.5859469	4.3821752	3.6723572	3.6712131	3.3973063	1.7877775	3.5106992	3.5084718	3.4921614	2.9327494	3.4746102	2.6118242	3.1474563	2.8992181	2.3578111	3.0623778	3.2099224	3.8685972	3.738548	2.8637993	3.2169336	3.4913394	4.3077292	3.7875008	3.2654571	1.827617	3.1911872	4.4335633	3.8590011	3.5821755	4.1686017	3.9695645	3.1105319	2.7321771	3.5328204	4.108359	3.8346731	3.1601353	2.5594055	3.2160738	3.3179323	3.8255736	3.3255767	3.5023464	3.6121444
350	5.7175577	4.3483742	5.1035684	5.5876329	5.2547193	5.2216328	4.7910759	4.4075814	4.8745473	5.0567828	4.4792457	4.8215417	4.7678245	4.7020329	4.1023446	4.5856614	4.864516	4.4544623	4.765635	5.1357679	5.0332052	4.7525017	4.7999909	4.7476697	5.2491574	4.7021024	5.9678144	4.5264813	4.9259321	4.904891	5.2698322	4.4589707	6.0957164	3.6913247	5.2785592	5.2058925	4.809922	4.9302139	4.933549	4.8710375	4.7909323	4.9226193	4.8019345	4.9009487	4.9647033	5.3248616	5.0788755	4.8273817	5.1586352
351	6.3517093	5.8468102	5.8123232	6.3221609	6.0883629	6.0899376	6.4439347	6.5869615	6.3463351	5.6961709	6.5816739	6.5051827	6.2919332	6.0796705	5.4440417	5.2282683	6.3331179	5.8226201	5.7886158	6.607612	6.6037996	6.4468739	5.5886617	6.1230382	6.0724692	5.1662688	6.6789645	5.8148657	6.2254606	6.0906938	5.7557862	5.9610862	4.9230167	6.1573325	5.8357117	6.188104	6.7145048	6.7638126	6.3558015	5.88754	6.242201	6.4259007	6.2486724	6.2233234	6.6302855	7.0796543	5.9565856	5.6699661	5.4281514
352	5.5189212	5.8263627	5.1069454	6.26133	6.0807846	5.4261538	6.0375778	5.8158741	6.0865751	5.0225445	5.5188692	5.7016363	5.3224081	5.7006138	4.5147843	4.8638318	5.2458969	5.7457974	5.8190481	4.9051497	5.6211048	4.1723653	5.2864872	4.7861559	5.5939579	4.4274051	5.4328045	5.3582185	5.6213907	4.8917504	5.4828682	4.9802716	4.8825236	4.9306575	5.5533876	5.6346152	5.3560983	5.2556624	5.3541019	5.5597548	5.7447869	5.3962361	4.867825	4.8321754	5.6367596	5.6664379	5.232001	6.1322418	5.3206674
353	3.5081696	4.1529774	5.1145071	4.3243996	3.99463	4.1089919	3.7429401	4.2639197	4.4313959	3.5450846	3.4507985	4.1637108	3.8975332	4.4779193	3.7795879	4.2832468	3.6352761	4.1065842	4.3516698	4.263587	3.2962983	4.3057712	4.1080235	4.1366965	4.0639392	4.0707603	3.2347964	3.3713091	5.0190172	3.9113484	3.8021197	3.5137396	3.3923146	5.332671	4.4284858	3.4638733	3.6563087	3.9747167	4.2842791	3.7687357	4.4543062	3.7315703	4.0507768	3.1795962	3.7408921	3.0104573	3.5359625	4.1760634	3.7408958
354	4.3473684	3.0346295	3.6283293	2.4546927	3.9516025	3.20248	3.7135547	3.6546287	6.7689794	2.2644898	3.7981446	2.9799457	2.9375702	3.3324635	2.5555597	4.3140003	3.0949975	4.5695423	3.3654048	2.5159921	4.4827958	2.7428576	4.1806612	2.8348958	3.4852598	3.3107242	3.6673524	4.505549	3.0694902	3.6660989	2.953118	3.1997828	2.9966836	3.8126151	3.3542657	3.1167072	3.9407424	3.5489403	2.7955878	3.346281	3.9972921	2.8566265	3.7605722	2.9995451	3.5745095	4.0814065	3.4601296	3.4963815	3.144797
355	4.3058531	4.6429103	4.1185595	6.6038	4.5493194	5.6785787	8.4262172	5.7673509	4.9657421	5.1269741	5.8837072	4.1400892	5.5586202	5.5225487	4.7980399	4.7472219	4.04479	5.7257509	4.5397275	4.8093462	5.4109671	4.2127575	4.5949323	4.4696798	5.826806	3.9265404	3.8599672	4.3598118	5.2355102	5.0585717	3.7450623	4.1252814	4.8605095	4.7696754	4.8178198	4.1908238	4.3848244	3.4843005	4.2833659	5.0651014	4.4561935	4.1161798	4.8640005	3.5397116	3.4751404	4.1057846	6.3276429	6.2070481	5.3181441
356	5.1993387	5.2461514	5.1036481	5.0380686	6.217213	6.2729325	6.2607674	5.5654027	5.5509401	4.5999809	5.196813	5.0136664	5.2179048	5.3325284	5.9541165	5.0398955	5.6005753	5.5114495	5.2560596	5.2674087	4.9826825	5.0380984	5.5974485	5.3058038	4.9620922	5.199014	5.1933869	5.2488424	5.1361061	4.8045569	5.4859837	5.5130864	5.696568	5.3067577	6.126496	5.4018223	5.3122447	4.7436948	5.3954339	5.5174302	5.4815628	5.1187018	5.404873	5.4964796	5.2205762	5.7439074	5.1405086	5.9065593	5.6308228
357	4.2747039	3.7714526	3.6879377	3.5192953	4.0478915	3.4423088	3.8622303	3.4431059	3.5499737	3.8173002	3.1221302	3.8765574	4.0188266	4.1943454	4.5245307	3.8100309	3.4347659	4.1032688	3.7936119	3.6008413	4.6152886	4.2747081	3.3940455	2.9521116	4.1878979	3.972674	3.4011398	4.0179601	4.1528864	4.5429651	4.3803754	5.1660695	3.3225189	3.0400902	4.4011792	4.0377124	3.208298	3.4552687	4.4725476	3.6641761	2.6379881	3.2378864	4.1585174	3.7810158	3.3659897	4.6171074	3.8536848	3.1324247	3.0059706
358	3.2313909	3.3514574	3.9804723	3.3760223	3.3555104	2.9761622	3.05843	3.6561795	4.6907797	3.2223681	3.109986	3.7072607	3.2260359	4.2443719	4.031221	1.6633648	3.60845	3.4524463	3.344019	2.9924276	3.8522567	3.6558369	3.123108	3.1836671	3.873842	2.6704818	3.7980898	3.6946481	3.1141017	3.8141909	2.9708062	3.299039	2.5378827	3.6000889	3.0341229	3.5783809	4.2240269	4.2582375	3.0656337	3.2291551	3.8271675	2.2494811	3.8888947	3.1388532	3.1214065	3.8318859	3.2193994	2.8811534	2.9837051
359	7.8071513	6.598494	4.0066746	3.5937765	5.0838818	5.5805144	5.4134944	6.6448311	6.0256079	6.8343571	7.6340026	5.6152331	7.1543847	4.3253359	7.3032794	4.5424536	7.042998	5.5212294	5.5766621	7.5323218	7.71226	7.5331283	4.9648988	6.3762883	7.4235293	4.0955181	4.9893251	7.3040286	5.4403507	6.3805097	6.5664891	4.9853497	3.5107601	3.552293	5.5340692	3.8922455	4.7890053	4.294967	4.9843165	3.3213443	4.077074	3.9430334	7.4945125	6.4091116	3.9760801	6.6545135	5.9907045	4.4839015	3.3390712
360	3.7064064	2.6120204	3.2076674	3.0803583	3.9329405	3.7841062	3.9136336	3.3128801	3.7750176	2.4629048	3.8234898	2.6782428	3.1229914	2.9796682	3.4839709	4.5129912	3.7024518	2.6973365	4.7070124	3.9738559	3.057319	3.7660847	3.5188649	2.9177302	2.8717716	3.8184533	4.1298846	3.0271503	4.5387461	3.3096901	3.1521392	3.8701959	4.5311687	2.3780403	3.6888836	2.6878967	3.7460629	4.2880366	3.3393718	3.3554674	1.9907865	3.5952157	4.4156706	3.0309162	3.1386124	2.7256515	3.1074257	3.8378789	3.8497648
361	8.5453374	9.0756691	7.5998787	7.9966139	6.1614767	8.2548552	7.2446847	8.5379404	8.2552082	7.2231917	7.4702604	3.9368911	8.0622265	8.216451	7.4334152	7.2339272	8.0553749	8.4780775	7.8766925	7.5801726	7.7103366	8.8678299	7.8520277	7.1245658	7.8401614	8.0109586	7.1443461	7.3162467	8.3325028	8.0389348	7.8936154	7.5556095	8.6344972	8.5658745	7.8931156	8.5316772	7.8581116	7.9686832	7.1415291	8.3551315	8.3830335	7.3138432	7.7956679	8.2020406	8.0554506	6.4277725	8.3361986	8.2155755	7.9041606
362	3.6593282	3.7429851	4.4527174	4.2488692	3.6413742	3.2105223	3.2233577	3.2829118	2.8604885	4.2366291	3.1736361	3.6542304	3.3319389	4.1981634	4.3653401	4.0043407	3.8132638	3.6426973	4.6651082	4.3626208	3.3954048	4.7050125	4.0056036	4.7096065	4.1440313	5.9696524	4.3259882	4.4722482	4.7621162	2.2325193	3.3313756	4.2698015	3.8123897	4.1126483	6.1503508	4.6752751	3.9767101	4.7308994	4.1288386	3.8587143	3.4628359	3.3497491	4.0236321	3.4785741	3.1797242	2.9142254	4.2168109	3.7103388	3.2877219
363	3.6799636	4.4779995	6.962166	6.2281318	3.3005511	5.1213307	6.2658658	5.038019	5.1753263	5.6331181	4.6615404	4.3030578	3.7452282	4.5663144	3.8981474	3.5843522	3.8832858	5.4995293	5.493823	3.6344674	6.1516625	3.0627429	5.3135763	3.6621263	7.2733729	4.3564516	4.4379746	4.1384916	5.8833532	6.0649868	5.2198746	3.7982009	4.5019398	4.4804982	3.761522	6.4402658	6.0219917	6.3831653	3.3280564	7.0492802	7.4908554	6.4781488	3.9013107	3.5168681	3.7700768	3.6095196	6.2274735	4.5884549	4.3021504
364	5.1361623	4.5483429	4.383206	6.473564	4.3214715	4.6286844	5.8717882	4.942767	5.2054167	4.4862468	4.8701838	5.0670069	5.3589665	4.238173	4.4598788	4.0462273	5.2729489	4.6329728	5.4651289	4.6646725	4.8417167	4.7610678	5.1713857	4.2559305	5.9583854	4.2722058	5.0329741	5.2007637	5.1820428	4.1419843	4.6952805	4.28204	4.8729342	4.8881292	4.8320989	5.0401114	5.3587256	5.724818	3.0056967	4.0839195	4.1036975	5.5821332	4.1650805	5.2663803	5.4524039	3.4551773	5.6139353	5.2537394	5.1747205
365	5.9108492	5.5853827	5.6390175	5.8572298	5.5609382	5.7805016	7.2427318	5.9854994	6.450576	5.9545246	6.2376235	5.8692476	5.3903797	6.3944427	5.5943366	4.4481147	5.7702129	6.6817371	6.1478132	6.0126333	6.6009605	5.5032193	6.2272755	5.7611472	5.8300768	4.8693786	5.7777989	5.7440425	5.5904654	6.5469212	5.4402577	5.174607	5.5271649	6.591734	5.3059718	5.5998455	5.9488817	6.2298303	6.0773284	6.6579248	6.9386135	6.0636482	6.3238463	5.8994661	6.7951702	5.7328236	6.3299235	6.6569876	6.7724433
366	6.9063226	7.3708557	7.019637	6.6134182	6.7030322	7.1147358	7.2591679	7.1094634	6.9109748	6.6758143	7.3925145	7.0498793	7.7014013	7.3518243	6.3757255	6.7299502	7.5584005	7.4386059	7.1913043	6.8104704	6.7646532	7.1759617	7.4006609	6.6683595	7.0278924	7.040041	6.5627954	6.9740867	7.2441594	6.7786436	7.0389731	6.8257488	7.4686092	7.0066759	6.9856653	7.1504414	7.3121554	7.202277	6.7149468	6.8110236	6.4737986	6.489264	6.7925008	7.7481369	7.0249855	6.8982244	6.8884853	7.3915554	7.1293341
367	2.9434788	3.1681992	3.4785032	3.4385742	2.7673907	3.1304226	3.2487484	2.7603206	3.2120653	3.8554433	3.1066998	3.412625	3.2361472	3.2838184	3.1839081	2.871024	3.1367941	2.5286699	3.2023567	4.2878758	3.0075907	3.1070007	3.104869	4.550179	3.5286969	3.791985	3.2138016	2.6845529	3.5517153	4.1012283	3.3931504	2.9507605	3.3568287	3.0540506	3.3988494	2.9965609	2.7522962	3.8976563	4.1721495	3.4855477	4.3989598	3.3873403	4.1286657	3.6243348	3.0890475	3.3711768	3.6580739	3.3625821	4.0964231
368	3.5210217	3.6865699	3.3579	4.0610693	3.5315572	3.4358998	3.1422455	2.6576754	2.9481729	3.5025439	3.746029	3.9093188	3.3525542	3.1352092	3.9117424	3.0539238	3.8965487	3.3050033	3.9558877	3.2237212	2.7090648	4.0727674	3.4615788	4.2724654	4.3597527	2.9428785	3.9774135	3.1796016	3.515605	3.9138715	2.8611909	3.2323081	3.6770329	3.8530616	3.4600453	4.0514593	4.0451617	3.8984012	3.1069883	3.0540382	2.7255523	3.9076926	3.7200948	4.027445	3.1444981	3.3117138	3.4359219	3.399021	3.6513693
369	3.6844535	2.8677572	3.6481603	3.7102957	3.887812	3.790214	3.9660438	4.0531077	4.4181435	4.4082867	4.1192082	4.486052	3.5419917	3.4503474	2.8931158	3.9494651	3.9952731	3.9049531	3.777465	4.0063355	4.0390801	3.1380548	3.6493465	4.2905075	3.94708	3.2707251	4.3065021	4.3140287	4.2073819	3.8878655	3.9473167	4.1554087	3.9377128	4.0354774	3.1821993	3.5624724	3.5169914	4.0024509	4.0232345	4.3224575	4.133197	4.4591671	3.7624579	3.9304019	3.9138679	3.7423383	3.8110606	4.002919	4.8327131
370	3.1870519	3.2923099	2.9596587	3.1708042	2.6123295	3.1976504	3.5612039	3.3496718	3.5692803	2.6226558	2.7018108	2.6239507	3.0818572	3.9426081	3.984753	3.2371224	2.8261155	2.5849348	2.6948499	3.1932687	3.2275782	3.6722806	3.1835825	3.0703396	1.8882883	2.4393368	2.3248952	2.6815756	2.9413459	3.7918844	2.2233822	3.8693161	2.8183787	3.4474456	4.2083262	3.4438826	3.1769311	3.2434325	3.4649127	2.9053517	3.5944552	3.1773544	3.6790899	2.3669376	3.4374681	3.6930296	2.6969975	2.7323433	2.9182595
371	7.2571112	5.9499837	6.9201571	6.9822917	6.6721766	6.1606224	6.6524477	6.682185	6.7601278	7.2091914	7.4667054	6.789519	6.5724079	6.8377179	6.1658071	5.9023036	6.6785516	6.4138315	6.5584966	7.3490207	6.9723286	6.6845118	6.2969318	7.1758077	6.7032651	7.049184	7.1304001	6.8927494	6.4624305	6.8395509	7.583236	6.6865892	5.5661321	6.1920522	6.5862576	6.1671089	6.5412149	6.4594549	6.9380023	5.9863969	5.7314289	6.8818321	6.8834687	6.1517097	7.060904	6.8879216	7.2046753	6.0900915	5.4275097
372	5.395091	5.3695678	4.2286752	4.6545292	4.3569141	4.3505619	4.0174199	5.0237076	4.7030166	4.7222353	5.0562717	4.625369	4.5797858	4.6557133	3.8751485	4.4681129	4.9941645	4.6841934	4.5698152	4.0649419	4.8764573	5.1297535	4.7774252	4.5189799	4.8006939	3.7895041	3.8926449	4.7315618	4.2385324	5.2226842	4.3196677	4.4051787	4.0585389	4.867487	4.2387495	3.7828252	4.8013696	5.075977	4.2139663	4.9089737	4.7433283	3.9436442	4.7340232	4.8692895	5.0282393	3.9644604	5.1709195	4.2703741	4.9115018
373	7.4660125	7.5696009	7.3635261	7.1497776	8.358725	8.5756651	8.644983	7.8999886	7.9931099	7.3502655	7.4847476	7.4056081	7.2571377	7.3394338	7.7867306	6.436495	7.5811772	7.2885981	7.5325845	7.3288565	7.0539729	7.1233	7.8521013	7.2687779	6.8855783	7.2179252	7.3869503	7.6234903	7.4693986	6.9798418	7.654297	7.7509107	8.3366455	7.1907234	8.2070419	7.5334536	7.2406596	7.7074686	7.4939172	8.0672419	7.7307323	7.9283196	7.2748799	7.7261407	7.2461567	7.9726342	7.1640911	7.9243786	7.976252
374	4.4037622	4.6165802	4.675313	4.3288966	4.7016207	4.2074992	4.2017279	4.113771	4.2323313	4.6282219	4.4169457	4.0497084	4.6192176	4.6869349	5.3688699	4.2293171	4.3167278	4.4414375	4.4141569	4.263587	4.6316938	5.0187581	4.736591	4.6575106	4.4482897	4.7880963	3.3521755	4.9642882	4.7631869	4.4028023	3.5815276	4.42814	4.8205498	5.0572277	3.9562657	4.5287919	3.9590571	4.1050522	4.6611603	5.0979047	3.3714325	3.9845768	4.6020915	4.725501	4.0998699	3.6564062	4.3128144	4.0579719	4.0080836
375	3.8907498	3.6134177	3.5416557	3.3511012	3.5739599	3.68953	3.5732448	3.5526945	4.0398813	2.9454065	3.8577761	3.0208283	3.4811699	2.902664	3.2827613	4.1933857	3.740319	3.2238942	3.493258	3.0995544	2.9732839	3.5418007	3.7814211	2.8638615	3.5160139	2.3167372	3.6098018	2.6915837	3.5506546	3.4195345	3.3711693	3.7852093	3.6127684	3.6551827	3.7050682	2.9809262	3.3536977	3.457435	3.7097729	2.9914662	4.0334755	3.5608743	3.3358958	3.4711685	3.3487403	3.911761	3.4827622	3.4663752	3.6917293
376	3.8222438	3.1170144	2.8692394	3.5527921	2.8765408	3.2263234	3.4727733	3.3737279	3.326723	3.4210777	3.2755344	3.71691	2.8082188	2.5142086	2.2421517	4.2968389	3.3180866	2.8105774	2.9500273	2.6576798	3.1534106	3.4965904	3.6112258	3.4463723	2.5028741	3.750469	3.1356665	3.4460135	3.2893326	2.6475328	3.1946797	4.0700287	3.64506	3.2534277	4.018961	2.6639068	3.5601183	3.2651574	3.4866821	2.3157385	2.8648927	3.4412387	2.6802848	3.791937	2.7466684	2.9433923	2.9410341	3.1723481	2.7495908
377	5.3575375	5.9332246	5.6753997	4.0759549	4.2949939	5.779557	4.899483	4.6953131	4.7075828	5.995305	7.0653451	7.1984317	8.1220702	5.8555688	8.3991744	4.8469822	6.8123254	5.663674	5.3337986	4.0257434	6.0574814	5.216834	4.8911994	6.1109216	6.4191596	6.381696	5.0379354	7.8851838	5.5291442	5.914927	7.0617773	4.2101661	3.3266123	5.2652981	5.4134343	5.927166	5.8389004	6.0633307	6.591046	3.3213905	4.1721685	5.2267409	5.8014232	6.6523757	6.1184916	5.6189646	6.0966283	4.1931038	4.1367801
378	3.982815	4.7944384	4.1997271	4.6065747	4.7697139	4.2118289	4.6938996	4.6107477	4.8172176	4.9482107	4.1408599	4.9471487	4.6914241	4.6029039	4.8381842	4.3223793	4.0705035	5.1842213	4.5602799	3.7162215	4.8676227	4.2959693	5.6600764	4.0752959	5.8500744	3.9111024	4.3988199	4.4589379	4.139542	4.4689503	4.7164847	4.3061576	5.2262586	4.0237782	4.5672935	4.1924929	4.6165205	4.3118322	4.8207334	5.073051	4.7610341	3.9572742	4.2941096	4.3951604	4.7878737	4.2902878	4.6878602	4.2390318	4.9666435
379	6.2163245	6.4170412	7.1249859	6.5383901	6.2526912	6.5848953	6.1350634	6.3701532	6.2390495	6.8682956	5.875028	6.8243217	6.5758428	6.0767569	5.6490878	4.6021547	6.7709555	6.4952744	6.3511125	6.0955824	6.6172513	6.6587456	6.2287091	6.1440663	6.3882574	6.2169821	6.3544544	7.2233325	6.4057999	6.0629761	7.0801904	6.0198957	6.2451515	6.468175	6.4983146	6.8593857	6.114597	5.5818367	6.6205278	6.8339861	6.3461184	6.435349	6.5317158	6.8653342	7.1083375	6.1325317	6.9673462	6.3938008	6.0335972
380	4.8897781	5.813923	7.0658314	3.2622097	6.2105919	5.4822223	7.2692566	5.5652594	5.575514	4.9614319	5.2571348	6.2424429	4.9748085	4.804128	5.6030328	5.3317162	6.1978615	3.8323417	6.4393031	5.7856594	6.0500021	5.6770463	6.2465276	4.8768876	4.2091644	6.7186966	5.6242668	5.6059566	6.839339	4.7287646	7.0515976	5.3838696	7.0983123	6.535402	7.8451946	6.6614755	5.2429948	4.8742549	7.2268287	6.2341388	5.4010366	6.7615237	4.1884206	7.0598745	2.949052	5.5361094	4.3953627	3.648789	3.9633352
381	7.5977224	7.0373932	6.80807	7.3747027	7.1262943	7.0806372	6.896317	7.1663989	7.4529216	7.3888902	7.560533	7.8472511	7.0633431	7.1234608	6.8256263	6.5019427	6.6310471	6.7714784	6.5318244	7.5779103	7.3493999	7.1709509	6.7021333	7.3060654	6.8127585	6.9086354	8.2569383	7.8688201	7.0540763	6.975682	8.0140953	7.9591677	6.5806922	6.8449928	7.2295155	7.4709698	6.6003321	7.1347872	7.6803423	6.1077676	6.4591013	8.0396453	7.2136631	7.3150504	7.2933107	7.808103	7.5949673	7.7799864	8.1985453
382	3.3096283	3.1466777	3.4700161	3.3459852	3.5921742	3.6578653	3.3057536	3.1305292	3.0460971	2.4164368	3.0542179	3.0746651	3.4593118	3.2741964	2.75178	2.2539241	3.5102874	3.6236549	3.4137123	3.4980519	3.0055074	3.2902325	3.4728975	2.9910122	2.943499	4.2209994	2.7312722	2.5781326	3.5481429	2.4245477	3.3559721	3.96198	3.7837011	3.4928335	3.6707938	3.0525155	3.4268748	2.60421	2.3807942	3.0949468	3.2868714	2.9639229	3.2786535	3.6097868	3.2215671	3.1429408	2.669795	3.4255565	2.2376881
383	3.0898499	6.1788808	2.8604262	2.7960938	4.2029508	3.3039229	3.1339094	3.8198001	4.1652478	1.907782	2.6581786	3.2310326	4.0501729	2.8333932	3.4825227	4.2506037	3.6225721	3.6279928	3.8383778	4.7240861	3.3148505	3.4233479	3.9469403	2.9015209	3.354267	3.3210117	3.917156	4.7551994	3.7363656	2.3849346	3.6596319	3.5164838	3.6311327	3.2999205	2.9487403	4.1518755	3.4616515	3.6984934	3.1779185	3.1229279	3.1696672	3.3772974	4.186697	3.5097631	3.5945481	2.1567863	3.0943236	3.1929869	3.8039656
384	4.4284292	3.7874954	3.7199846	3.3065193	3.4830159	3.7620182	4.132343	3.3964257	3.9515277	4.5359237	3.6273695	3.3363821	3.9478007	4.6337304	4.1482137	4.3623075	4.1308188	3.7680517	2.96225	4.4116156	4.1361894	4.3290674	3.9869119	3.7598571	2.4382124	2.8958066	4.1096293	4.0538283	4.5045969	3.3155385	3.946508	4.8475908	4.1134768	4.324871	3.5144403	4.2581124	3.888028	3.7933682	4.3002508	3.7975598	4.2083927	3.0955369	4.4328748	3.9506056	3.7626521	5.1047851	3.5666398	3.6919663	4.396335
385	3.0651053	3.5340731	3.8131434	4.4986451	3.4178841	3.126477	3.1301058	3.657243	3.7020207	3.7340744	3.3964887	3.089811	3.3131821	3.3868415	3.6839971	3.2177197	3.0933402	3.2556492	3.9576108	4.4102729	3.0131236	4.150359	3.8454217	3.8313265	3.9318575	1.9688444	4.1156254	3.1150218	2.7873069	3.2765009	3.9623634	2.7539849	3.7078266	3.6878889	2.9961928	3.2673994	3.2683308	3.4368285	3.9464477	3.046396	4.0858785	2.9854384	3.3569738	3.6381837	3.3696792	2.7428539	3.6316956	3.8112502	3.1873659
386	2.893023	3.0936888	3.5226866	2.8038658	3.4820657	4.0005162	3.6521858	3.2962749	3.7192785	2.5632809	3.776537	3.1272598	3.7254002	3.5451921	3.9535552	5.5417953	3.5344672	3.9232505	3.3120155	4.2824554	3.4003088	3.4411669	3.338041	3.6502424	2.3488938	3.5830578	4.2740986	3.0366758	3.7226906	4.4504019	3.5700072	4.5653412	3.3582306	4.0234111	3.6686923	3.2738751	3.6455061	4.5772255	3.4782839	3.2255103	2.7694916	3.580731	3.8471581	3.6248471	3.7182827	3.7108368	3.4100712	3.526386	2.486275
387	3.7985567	3.5597049	4.9221788	3.7549735	2.9856317	3.341648	3.3521855	3.4359454	4.3182917	3.3244677	3.8997982	4.092164	3.780468	4.4490025	3.5329102	5.2854935	3.8497009	3.4816804	3.8089033	3.8877438	3.9360167	4.6048873	4.832497	3.540786	4.2279669	3.9502017	3.373323	3.5034195	3.3466568	4.2907699	3.7725741	3.9330504	3.8733596	4.077876	3.3378904	2.8138201	4.5184948	3.8690869	3.7959612	4.8471357	3.6295672	3.2220463	4.6838512	3.6425686	3.7848665	3.790903	3.3450453	3.7600076	2.8575307
388	10.4474927	10.5447674	10.4444903	9.9949979	10.8013038	10.3555996	10.5957964	10.5460666	9.9912119	10.8531539	10.5962449	10.7735881	10.3929734	10.6880308	10.9821144	10.3077694	10.3354686	10.4992222	10.6460328	10.9383985	10.9899111	10.6754482	10.713185	10.4104447	10.4982672	10.6192733	10.5603115	10.8604156	10.5659932	10.6560061	10.508359	10.5418445	10.4679681	9.8354928	10.4599775	10.7518284	10.7469311	10.5624672	10.8761577	9.9941465	9.6998681	10.0847778	10.6116518	10.3236758	10.6036985	10.7770415	10.3740093	10.663548	10.8894867
389	5.7190977	4.924674	5.5070052	4.3007711	4.5923128	5.2504535	5.2538754	5.3278373	5.0976068	4.7208257	5.1545896	4.0221202	6.3789197	5.3314962	4.6985667	5.150789	5.6569963	5.2272582	4.7378986	5.6028604	4.2445165	5.4339724	4.617523	4.871239	4.6242217	4.762707	4.6073594	5.1708193	4.8998329	5.1399675	4.8465211	4.6761358	4.6988071	5.4739781	5.4062243	5.4102445	5.0096232	4.9671355	4.4680306	4.9183312	4.3969902	4.6984678	5.4463405	5.2167906	4.8715275	5.3906913	4.4670193	4.563247	3.7910605
390	3.6657215	3.6113313	4.0395356	3.9172596	3.4095167	3.1131851	3.4983923	4.2447504	3.5915597	4.3233045	3.9767472	3.4284322	4.0429671	3.1501631	2.6161592	3.597758	3.7666025	3.7977397	3.4918969	3.6036894	4.3418935	4.1179276	3.4649481	3.5119927	3.1766074	3.8822243	2.5661762	3.346992	3.1746086	3.6601376	3.6058493	4.0052682	4.169159	3.6992802	3.4011647	4.6965779	4.1169966	4.3310472	4.6637624	3.1521222	3.5515487	4.31778	3.8936103	3.7410469	3.7267396	4.3717991	3.3450453	3.7600076	3.9526696
391	7.1007412	7.1995263	8.5223234	7.9038105	6.2812604	9.2266436	8.2723147	7.8164728	9.5848551	8.5686668	8.5156186	9.1651513	7.6268517	9.2607598	9.2271996	10.0306672	9.2115897	6.9744972	6.5989554	8.781273	7.0884793	8.928316	8.8980217	7.2374859	8.0968131	8.5391102	9.0477595	5.3813587	9.2722524	7.0357101	7.4025581	8.8678836	8.6634409	7.4407081	8.5923654	7.7562185	7.4261477	9.1342068	8.6501708	9.1741372	7.1588826	9.2141601	8.1852019	7.006423	7.4991711	9.0322064	7.9874899	7.9014338	8.2989423
392	6.6569408	6.7244945	7.1741787	6.7341416	6.8843464	6.7501321	7.301852	7.0597483	6.8208561	6.6724158	6.7459395	6.7133806	6.8805962	6.9366253	6.6252303	6.3770812	6.7549628	7.1424505	6.3935006	6.5977426	7.4032045	6.7225687	6.8299914	7.0505437	7.0689674	6.4040772	7.1662909	6.4237219	6.6212961	7.2424632	6.2600609	6.4517631	7.9361058	6.9526346	6.8646872	7.0763571	6.9856196	6.3811175	6.9856916	6.9167919	6.9830667	5.973665	7.300014	7.043609	6.9958201	7.0151596	7.0795285	7.6518804	7.4683141
393	10.926057	9.5074453	9.3312677	10.3091337	10.5183331	9.5659969	10.4311815	9.7273398	9.9512199	9.5933274	9.8119293	10.2524692	8.8267494	9.724858	9.7195938	9.6062076	9.4983892	9.2736579	9.7862208	10.2448408	8.2168099	9.2599528	9.523143	9.5351216	9.7092039	9.162295	10.2539985	10.2405802	10.3574939	9.9359975	10.9003348	10.0283379	8.8300552	9.7505819	9.6424046	9.636872	10.0237202	10.399834	10.5345158	9.1001481	9.6400068	10.1092946	9.9402457	9.7161091	9.6625427	10.2892117	9.9279549	10.2684414	10.1372283
394	9.2332586	9.0595054	9.4194409	8.6518154	8.9818092	8.8582114	9.1137091	9.8833626	9.2537742	9.2852084	9.2213731	9.2188871	9.1428496	9.1696282	8.5983332	8.9999874	9.2364597	9.3435595	9.0406414	9.0980738	9.478317	9.3285153	9.3259381	9.0371957	9.0662451	9.0857045	9.6597795	9.0804624	8.8951988	9.2819424	9.0781008	8.9858868	9.9508327	9.2370069	8.3554451	9.4482239	9.6282258	9.7011888	9.0566452	9.0140606	8.9905039	9.3115517	9.0537241	9.0682128	8.858535	9.2566813	8.9140008	9.2627664	9.3178796
395	8.327785	8.0945426	8.5391394	8.052798	8.937022	9.0362253	9.0578417	8.264562	8.417361	8.2113783	8.0962561	8.3165918	8.1129365	8.1006816	8.1628007	7.6596574	8.453824	8.1316428	8.1861459	8.4728033	8.3938141	7.7529623	8.4336244	7.8498335	7.850826	7.6074263	8.3338909	8.2043301	8.0871973	8.0136563	8.4698267	8.1291037	8.8083596	8.3519182	8.7170061	8.4186071	8.4331453	8.151477	8.5964634	8.3819996	7.9364682	8.0872395	8.1315448	8.3039835	8.196525	8.8793847	8.0934653	8.6643941	8.3491236
396	3.3028517	3.0131721	3.2387781	3.4375043	3.015949	3.308938	2.9906857	3.1810227	3.6400848	3.8445012	2.9000086	3.4126204	3.4265794	3.4112483	3.2680611	3.7020317	3.2851617	3.1786022	3.4829089	3.3101022	3.7996808	4.1410434	4.0385062	3.2440081	3.5340819	5.099669	2.4145175	3.8687026	3.6465229	4.4923797	3.8454091	2.9868792	3.5608759	4.008344	3.4637844	4.1550473	4.2646443	2.7477391	2.1933527	3.2379293	3.3087142	2.9146034	2.6080988	3.1485915	3.5321801	3.9841765	3.6200454	3.0110473	2.870427
397	7.9955498	8.3839177	8.401745	7.5024463	7.9626088	7.0488688	8.8576438	8.3293158	8.5193614	8.0753739	8.1986476	7.7318782	7.860105	7.9011152	7.4718177	8.3936746	8.2607456	7.8989513	7.9159299	7.9161323	8.0764079	8.1181993	8.221411	7.8416059	8.085174	7.386612	8.349206	7.4784504	7.6463104	8.2972217	7.6960056	7.3327563	8.4255977	8.1506665	7.0742192	8.2517432	8.8283381	8.8248033	7.9024187	8.3223175	8.0880476	7.7315693	8.3092347	8.0169934	8.3441702	8.2003617	7.9978611	8.313407	8.0555842
398	7.3774605	6.6961293	7.1936596	6.7635705	7.7697947	6.8641306	7.4951627	6.7379656	6.7733967	6.5247752	6.9163646	7.5046544	6.8590491	7.1287808	6.7383189	8.3376102	6.3380366	6.713868	7.1711392	7.3496624	6.6508296	6.729782	6.0865777	7.1017127	6.4576526	6.141001	7.9087788	7.2973315	6.7553845	6.9490139	7.7674382	7.1395617	7.0335483	6.7482756	6.9846292	6.8829346	6.6154818	7.2808248	7.4074677	6.8447053	7.5917696	7.170584	6.8336629	6.0543617	5.9314306	7.5707808	6.7224287	7.569509	8.0332007
399	8.5727983	9.5024632	8.1160745	8.9545416	7.7542938	8.513686	9.6163968	9.3517194	9.4296857	8.3860355	7.8486622	6.8961827	8.0692335	8.3269346	8.4970679	9.646659	8.6650872	8.4156582	8.7818092	8.3387696	8.3840411	8.6730319	8.6504728	7.6562429	8.291833	8.2746135	9.8225079	8.1331184	8.5126586	8.7045109	7.1072838	8.1033927	9.0083702	7.0130883	8.1240409	8.9708804	9.5897411	9.8187484	8.1812686	9.0610471	9.7871717	8.494793	8.6665818	8.8249705	8.2460532	8.2546811	8.3165424	8.4038323	9.1743489
400	7.281333	7.1871691	7.918168	6.3501317	6.9756816	6.9846904	6.4893171	7.6320523	7.4908525	6.5374308	6.9639366	6.7484569	7.4670947	6.8875716	6.8307147	7.0643293	7.9277461	7.1039589	6.8293018	6.5196981	7.3543732	7.7467311	6.4113001	6.7597354	6.6352956	6.8632288	7.7943699	7.2501816	6.7084333	6.8621109	7.5297606	7.1175774	7.2073105	6.0350379	6.4552794	7.001744	7.1272086	6.9692721	7.0451165	7.0540403	6.9333529	8.0547478	6.3626819	8.1164467	7.3305632	7.1768312	6.4498239	7.2870761	6.8632275
401	3.5213043	4.4051569	4.4994367	3.2832566	3.7239006	4.0821825	5.8654399	4.0847519	4.2213637	3.9442281	3.5971735	3.5791682	4.3110106	4.4339675	5.7072241	6.072926	3.2051812	8.0725635	4.5919666	2.9028549	4.1017014	3.0576229	3.5006591	3.6243209	4.1577907	4.1387004	2.6818856	4.0889314	3.999842	3.6154061	4.1570763	4.2995494	3.769445	4.0669511	3.5810079	3.6915135	3.2195959	3.5933977	4.107086	7.5287097	7.4428298	2.7102828	3.0587035	3.571035	3.0923753	3.4483726	3.5951628	4.1406379	3.7801551
402	7.0689831	7.7353162	7.0193238	7.2673028	6.6681205	6.7245182	7.0001341	7.2705945	7.427111	7.0768705	7.4383368	7.061295	7.6285298	7.0431074	7.386421	6.05836	7.1345888	7.1836932	6.7392716	6.5885043	7.6249785	6.9988227	7.182512	7.1910144	7.3886347	6.9515895	7.0111779	7.4273731	6.7047871	7.3923209	7.045274	6.4583243	7.5357299	7.3047142	6.4556753	7.0648318	7.4382217	7.1527935	7.2096648	7.0240621	6.9822137	7.4497964	7.2057907	7.8160822	7.6157199	7.2839601	7.461698	6.8066745	6.9142813
403	6.5413518	7.0899212	5.9714702	6.5700348	6.3221139	6.3057857	6.8743814	7.035318	6.8964005	5.7097351	6.9048389	6.3694472	7.1828198	6.1281388	5.8291899	6.7637725	6.7077259	6.5555796	6.3080004	5.9036942	5.9852902	6.2115448	6.2561731	6.0299866	6.6777643	5.1738043	6.8926511	5.7793826	5.9786526	6.0388666	5.9700794	5.393828	6.3073181	6.0536409	5.0797041	5.9385377	6.6650905	6.213536	6.4279105	6.0262659	6.2934594	6.1828221	5.9500719	6.6667661	6.9544289	6.1225575	6.4150904	6.3619158	6.0530692
404	7.6536509	7.3661087	7.1171354	8.1922092	7.5866095	7.5949474	7.8660671	7.7679448	7.6473474	7.4217508	7.980684	7.5008485	7.7094044	7.4371285	6.0803899	6.6845771	7.7410117	7.601651	7.3973647	7.9271316	7.2373818	7.7279793	7.9052136	6.9318308	7.5805749	7.0673894	7.7709289	7.160915	7.0445292	7.3422785	6.9513322	7.1248227	7.5194493	7.4127953	6.7378013	7.183063	7.6369667	7.2919961	6.9571036	7.1262635	6.883946	6.8394734	7.2079485	7.2561801	7.8579906	7.3418199	7.5418435	7.2368819	6.8983606
405	7.4926654	6.9254007	7.6714926	8.42952	7.2216911	6.8474699	7.1126222	7.620635	7.4929157	7.8226839	8.1533505	7.5189909	7.8398653	6.4767151	6.7536209	6.0075883	7.3448585	7.4332265	7.0420749	7.7120047	7.3612511	7.1730153	7.0901605	7.6370084	7.5617617	6.4645709	7.8111062	7.0652193	6.9396737	7.5932915	7.0765324	6.8351326	7.3835005	7.1823623	6.49452	7.3469955	8.1212403	8.1380472	7.0467514	7.3945344	7.4543317	6.6070265	7.5853874	7.5299464	7.4929498	8.0106006	7.6437642	7.3476585	7.2004328
406	3.9807482	3.5625114	3.8128688	3.2957108	2.9817013	3.2768918	4.1058268	3.2354001	3.0936801	3.629232	3.756992	3.8153376	3.2156982	4.1038896	4.1403837	3.1393944	3.6926322	3.358255	3.2849103	3.5762884	2.7899923	3.4612055	3.2722858	3.1259731	3.8732412	5.0063364	4.5903677	2.9313907	4.1694231	3.8122114	3.4660147	4.0062044	4.1570438	2.7822682	3.0983146	3.626276	3.8926064	3.6118338	2.5980172	3.7672862	4.2150838	2.6068754	3.2390589	3.2280666	3.3680241	3.295694	4.0714393	3.3810361	3.5766626
407	7.4076195	7.6578813	6.722367	7.6498356	7.6578855	7.0862975	6.683476	7.2522968	7.1621146	7.0951493	7.6394211	7.3520379	7.1615884	7.0138902	7.0739598	5.950058	7.0336865	6.4558413	6.7754927	7.6979127	7.627064	6.9352226	6.7329505	7.3806922	7.4332035	6.5518273	6.9252696	7.8216105	7.0106621	7.0790295	7.5416125	6.7215995	6.4008778	6.6030869	7.2687303	7.1357174	6.8226803	6.592377	7.5222486	6.5954	6.4434738	7.5389369	7.1514972	7.2500514	7.6947008	7.7051737	7.504132	6.7458138	6.4593326
408	4.1305112	3.3098198	4.4333164	3.5600078	3.6646724	3.7687384	3.5277748	3.5569577	4.0012132	3.1085467	3.6099175	3.3334138	3.6569822	3.1881758	4.6925306	4.2495971	3.3521877	3.6221554	3.6791357	2.9897419	3.6426895	2.9638333	3.2406107	3.9931782	3.75536	1.9353152	3.3025952	2.98078	4.0291866	3.8247472	3.809415	4.0178549	3.8680051	4.0395565	4.008891	4.5119672	3.7589916	3.5071495	3.5174717	3.6791837	4.0054609	3.6553113	4.1491671	3.0884835	3.5222852	3.3297153	3.7629325	3.3586149	4.2046855
409	7.870056	9.0570759	8.7061858	8.2703579	8.6132215	8.2098852	9.4492724	9.3280986	9.4154062	8.0327587	8.6133538	7.7919175	8.597323	8.5545391	8.3422139	8.4916125	8.7826316	8.7270736	8.7080017	8.2758129	8.9530577	8.716927	8.5987119	8.4733284	8.4316337	8.0499152	9.1560959	8.0197869	7.9517955	8.6073658	8.0046445	8.0312914	9.073617	8.3501846	8.1012709	8.5932638	8.9652768	9.2320636	8.2254847	8.6948863	9.0086173	8.8114513	8.3376557	8.8463541	8.2257151	8.2854493	8.1486197	8.9498727	8.9008217
410	3.9241086	3.9808316	2.9917532	3.5273559	3.607413	3.4890523	3.340689	3.4024954	4.9028574	4.63255	2.94496	3.1170574	3.188124	3.3408038	4.1396387	3.4612772	3.1057058	3.2519098	3.5414822	3.0123826	3.4806167	4.0665593	3.305779	3.9436278	3.6099642	4.0684483	3.6657127	3.2985215	3.9830303	3.8868084	3.3176171	3.1701427	3.2812136	4.0966651	3.197295	3.2680474	4.1650086	3.655643	4.4247332	3.9860929	4.1813702	3.7332303	3.7293263	3.3401625	3.1990857	3.2527237	3.5412401	3.7557275	4.731484
411	3.0317223	3.3779175	3.215561	2.8966394	3.6478983	2.6265154	3.4479257	3.5839759	3.0400269	2.2989202	3.3159386	3.2777532	2.8462022	3.2564417	2.024639	3.1051393	3.4486685	3.4175953	3.4417531	2.8818581	2.9896683	2.9875381	3.2364232	2.1723249	2.7233866	2.9798988	3.13522	3.2839601	2.849578	3.4641609	3.1233908	3.2118677	1.9702455	2.5141858	3.2869681	3.1276263	3.1508609	3.3389116	3.7500141	2.9371608	3.9388348	4.0981198	3.0146569	2.0635013	3.2009115	3.6498621	2.5444811	3.023527	1.9020772
412	4.1883654	3.6871908	3.8785771	3.9181077	2.4912816	3.70565	4.1629366	3.4891879	3.1655016	1.8686381	2.9582218	4.1393247	3.397035	3.7521544	3.7109939	4.5725942	3.7348988	3.1409052	2.9111594	4.4885764	3.2117763	3.0327938	4.1774873	3.6192274	4.3219806	3.4030428	3.8219414	2.8741614	3.6336478	3.6727953	4.378395	5.1799894	3.2839099	3.7776415	3.409898	4.3955144	3.8223127	4.2579181	3.6883469	3.7657036	3.6967599	2.5130964	3.5173433	4.0721121	3.7912976	4.4708293	3.3667916	3.6769111	3.7451387
413	3.6634594	2.6705832	3.1281917	3.3410982	3.009276	3.1195875	3.2341372	3.4287598	3.0301035	3.0105736	3.2391868	3.6681483	3.233318	3.3023531	3.5178114	3.5050805	3.4562758	3.1898634	3.1861242	3.5723315	3.5659802	4.2761948	3.3462939	4.2287603	3.4519377	3.9416289	4.0347535	3.7047535	3.1273209	3.6112111	3.7979201	4.1505178	2.9132051	3.6093461	2.8926434	3.1599606	2.9438619	2.919721	3.7881213	3.4814439	4.1451265	3.9034351	3.0804765	4.0584259	3.2321896	4.0519544	3.7383848	3.1456095	4.1032491
414	6.5811179	5.7122903	5.6084856	5.7472478	5.9311877	6.1582685	6.1723472	6.3478772	6.0924998	5.8510598	5.9775279	6.3792034	5.8926249	5.6662762	5.7274072	6.7160525	6.0619648	6.095075	6.0740712	5.8434805	6.5246291	5.7202887	6.716361	5.3943477	6.0099951	5.8607792	5.737123	6.1460939	6.1843636	5.4741544	5.9676578	5.5646268	6.1911885	5.5191594	5.9261977	5.8424114	6.1491465	6.1240649	5.9158993	6.2871206	5.8992669	5.6768408	5.3049055	6.2369862	5.9183658	4.8224789	6.3009189	6.538067	5.7470053
415	6.0971885	6.5520716	6.0029625	6.37879	4.7411855	6.2543576	5.7531973	6.2175888	6.3105062	5.7466518	5.9571718	6.1874689	6.266118	6.0010746	5.872284	6.073257	6.3289509	6.0353303	5.9581677	5.9038198	6.088828	6.2905514	5.9979768	6.1373781	6.7505025	5.6716155	5.7793235	6.4729096	5.936165	6.1983947	5.3661894	4.8981294	5.7215037	5.992986	6.1385004	6.1097225	5.2314665	5.4071397	5.7083415	6.1069726	6.3280966	6.1122587	5.4999559	6.5845976	6.5958266	5.2102938	6.4694115	6.5245034	6.2421511
416	3.3300498	3.7647576	3.5598446	2.2857544	2.8273898	2.7198689	2.7784249	2.9490175	3.414858	2.1559035	3.469549	2.3208201	3.3667797	3.266099	3.5309224	3.3498528	3.2118738	2.3491384	2.6387926	3.025299	3.6925403	3.09164	2.3721193	2.378893	3.6710892	3.0290229	3.6365478	2.4987609	3.0763252	3.8113806	3.2761607	2.7694491	3.7479345	2.5323153	3.5961336	3.3191642	2.8008982	3.1443765	3.3171545	3.1315913	3.1975731	2.200913	3.4089602	2.3436559	3.9303329	3.5245469	2.7600432	2.6921354	2.1423832
417	4.2808646	2.6230757	3.8606531	3.9926243	4.9299971	4.6820835	4.5272703	4.5313948	4.0444383	3.9958489	3.1592672	3.8492374	4.1058031	3.7780198	3.6096459	4.2172782	4.4331159	3.4862441	4.2991527	4.5039993	3.5205028	3.9266592	4.2097325	3.3446428	3.7324402	3.4246748	4.4192231	3.837981	3.7590259	3.3681154	4.2065976	3.7440896	4.6459996	4.2576393	4.7792016	4.7528242	3.5943552	3.7415242	3.7188566	3.7012369	3.4907598	4.2373961	4.0203474	4.2796357	3.9924326	4.0993275	3.7820642	4.7976112	3.8095328
418	4.2021358	3.6269949	3.6125638	3.7481538	3.5787607	3.7190644	3.6914102	3.6981553	3.3973063	4.0262331	3.6422159	3.5569764	3.9233118	3.904813	3.6099444	3.5131404	3.8730552	3.6471338	3.552818	4.2229926	4.176608	2.9948892	2.9397707	3.9765466	3.2570888	4.4449576	3.4067077	3.1631933	4.1743189	3.7321926	3.9546835	3.6803855	4.7131726	3.4698193	4.0398199	3.2643657	3.5142085	3.8552678	3.6978649	3.5835202	3.5261421	3.8821901	3.509202	4.1050896	3.4596138	3.801141	3.3335758	3.4174736	4.1380073
419	6.8452962	6.8645784	6.4109603	7.0192885	7.4269598	7.1002463	7.7861031	7.1962917	7.1874296	6.6007928	7.1438785	7.0146028	6.8406548	6.8497159	6.0173519	6.4523248	6.9240017	6.6752772	6.6366968	6.7302061	7.001863	6.7765499	6.7518592	6.659854	7.0835658	6.043307	7.0151101	6.8495833	6.7427465	7.0973292	6.846772	6.5805425	7.0255344	7.0773666	6.5542241	6.401381	6.8707399	7.3261428	6.4399648	6.4353091	6.9075376	7.2289548	7.0296416	6.7829298	6.9455933	6.8732602	6.8484475	7.1999554	7.1974907
420	5.723154	6.474221	7.1532283	6.5017045	6.1496937	6.3142349	6.4312361	6.3121485	6.5305084	6.0095031	6.285548	5.8193494	6.3728523	6.3439187	6.0372908	6.5406125	6.7483514	6.3825046	6.5122629	5.8123709	6.281929	6.3001486	6.1832595	6.1663162	6.4331806	5.9762648	5.8269524	5.8417208	6.4260798	6.4154765	5.9153948	5.7508587	7.1051474	6.418989	6.0856563	6.6696733	6.4218633	6.1084283	5.5399128	6.6168585	6.6644158	6.3781649	5.7185105	6.390637	6.2877339	5.8758934	6.6331182	6.4034294	6.1866939
421	4.5458524	5.0837195	4.5363324	4.7197003	4.8328183	4.4646166	5.9692452	5.53845	4.8000782	5.3163494	4.7704263	4.9117403	5.056988	5.4044697	6.1137273	5.4894848	4.5859602	5.0142124	5.1151598	5.2847699	5.6416483	5.0510531	5.5536653	4.9257982	5.0047462	5.749136	4.8548164	5.0869807	4.9235158	5.1027467	4.7627187	5.5059707	5.4178995	5.5765333	5.3143646	5.1258585	4.8450656	4.9330858	5.5673147	5.4271252	4.6830225	4.3755138	5.3417246	4.8466688	4.4129621	5.8984111	5.4311391	5.9662315	6.2195025
422	3.2730057	3.359392	2.9055723	4.144952	2.8440774	3.7267654	4.3659839	3.2026887	3.6613895	3.7858154	2.5720249	3.4551548	3.097331	3.5485106	1.3445884	4.4539331	3.3888149	2.9367752	3.5136936	3.8300894	3.2588032	2.3098879	4.0961441	2.727075	3.555624	3.0097754	2.6660801	3.3762351	3.1927598	3.0398724	3.5952146	3.5649178	2.8466486	2.647667	2.3530127	4.0070059	2.7300873	3.9194636	3.3399377	2.7134184	4.5820214	4.129939	3.0188055	3.5757945	3.4689992	3.0758435	2.9586791	2.6087572	3.9829832
423	4.7366263	4.4957632	5.607934	4.3317004	4.4857076	4.6454357	4.6744201	4.5457479	4.9884349	5.1724323	5.0360115	4.4994335	4.8410536	5.379822	5.3423404	5.1343398	5.234899	5.2719824	5.9668108	5.2866521	4.8590663	5.0431954	5.0675871	5.4749993	5.6047489	5.278418	3.9391689	4.975349	5.3230991	5.1714631	4.3874899	5.6520959	5.7020817	5.4163496	5.5743498	5.2067801	4.6793344	4.7019399	4.8981342	5.5325509	4.0566711	3.9294946	4.7294489	5.257541	4.8272186	5.3554551	5.3587621	4.5596763	4.7592921
424	3.696277	3.6479889	3.6213175	3.6654964	3.9051526	4.3201673	3.5022786	3.7571184	3.8128069	3.5527784	3.6749995	3.3394091	4.0965333	4.1716263	3.8805946	4.2217198	3.7940737	4.1669318	3.6919989	4.2934368	3.4116859	3.5149897	3.5587427	4.2423926	4.2770059	3.9024003	4.2990222	4.0537436	3.4314641	3.8036819	3.9311126	4.2637179	4.5397735	3.3344967	4.0567872	3.6633867	4.1769242	3.6172486	4.0575304	3.4075795	3.5665854	4.0292159	4.3089232	3.5628323	4.6308227	3.9137532	4.357328	3.2953726	4.7361814
425	4.5462873	5.4368831	6.0964489	4.846835	5.1932507	4.8665205	5.2924847	5.0346357	4.2551844	5.6239087	4.8639264	5.0435108	5.2293181	6.2661608	6.7597442	5.8408799	4.9204422	5.768137	5.6984709	5.2690943	6.0594785	5.8100555	6.0337898	5.6081693	5.5027987	6.259311	4.0178918	5.5052033	5.3547013	5.4127309	5.2258845	6.2907017	6.1953366	5.5098879	5.5102658	5.4184459	5.6315581	4.588112	6.2202766	5.9333094	4.2946552	5.0686581	5.7700901	5.8102444	4.704295	5.2137093	5.3470728	5.0985988	4.8604189
426	3.6645712	3.481118	3.8942472	3.6406933	4.0246006	3.2539274	3.4567712	2.982857	3.283574	3.9097542	3.6608126	3.9880752	3.6127085	3.0207171	3.8948799	4.171179	3.3654101	3.2015916	2.1009309	3.72545	3.2363566	3.6344573	3.2104225	3.9204758	3.2487882	4.1730209	3.5067969	4.0520601	3.4913927	4.1176758	3.5204291	4.2267553	4.1206857	3.3036946	2.7455566	3.8512275	3.9375184	3.3925319	3.9661589	3.1041594	2.0766597	3.1251154	3.9997123	4.1529605	3.4462605	3.8747585	3.8761913	3.1361699	4.3217749
427	3.8579784	3.5862547	2.9323708	3.5029593	2.6825801	3.3182745	2.8924173	3.3158209	3.7622434	2.9355189	4.0106885	3.1205933	3.2999503	2.9273063	4.4357375	4.2611222	3.0101914	3.0235446	2.81532	4.0126756	3.7307678	4.0544549	3.5664834	2.7909975	3.8639754	3.3543003	3.5978712	3.4546321	2.6203839	3.872379	3.5163978	3.4819423	3.7509181	3.7088657	3.6492844	3.1345621	2.8517957	4.1433896	3.5918069	3.0938412	3.299512	3.4973253	2.6420072	2.9184766	3.4738264	2.3227581	3.1814127	4.0338138	3.4134907
428	3.5736507	3.4485426	3.9975044	4.4178701	4.2978669	3.7471714	3.853952	3.4206202	3.7589036	4.0715618	3.5086344	3.4449041	3.3581581	4.3301081	4.1988248	2.8480046	3.2882809	3.7886013	3.9363061	3.875435	4.0556322	3.5433213	3.9057418	4.2517996	4.2601481	4.6866191	3.8976971	3.1759855	4.859281	3.3777447	4.6166438	4.6029587	3.5672362	3.1617992	3.1373915	3.1743043	3.6616868	3.7459793	3.5016561	4.4856718	4.6413441	4.1538957	3.70981	3.3916586	3.1737299	3.6940764	4.2422641	4.0610926	4.2752833
429	3.9668694	4.7842263	4.2896187	6.5974286	4.4732039	4.653222	5.1189102	4.8355693	5.2950326	4.6660201	3.7047375	4.6979481	3.5819292	4.5709337	3.8029751	3.7937927	3.8356017	4.9638562	6.1126317	4.5481825	4.6184807	4.0729334	5.565978	4.1129571	5.4430976	4.0661396	4.2394856	4.4302876	4.9155772	4.3656952	4.2266804	4.5601622	4.355922	4.6466835	4.5233864	5.1932492	4.3008779	5.0865014	3.9396884	5.5774434	5.3921252	4.6526184	3.6621221	4.0555558	3.8195139	4.0031904	4.6585615	5.2754473	4.6142561
430	3.4370375	2.8938076	3.094871	3.6370308	3.8149773	3.3920575	3.8820318	3.2311713	3.1113722	4.0307769	3.9213222	2.6511993	3.1836178	3.3428225	2.7520507	3.0797709	2.9855776	3.4173374	3.7109024	3.7276506	2.8100891	3.4146483	3.6283014	2.6272102	3.7314366	3.5044487	3.0933312	3.5109751	3.6232406	4.1036089	6.8110857	3.743802	3.3144494	3.6208311	3.2680071	3.0687879	3.7588241	3.8948006	5.0060302	3.2677313	4.2520241	2.0967237	3.9348605	3.2099591	3.4759814	3.4845217	3.6988733	3.6267269	4.192687
431	6.1287332	6.9931846	6.5917875	6.923122	6.6727025	7.5043049	7.2499542	7.3091797	7.4703566	6.6231831	6.6963114	6.8594253	6.4170749	7.0611189	6.5789648	7.8966601	6.5513103	7.2399237	7.2686065	6.2980284	6.7780665	6.6813688	7.2118448	6.5524167	6.5504224	6.8481258	7.0408442	6.3840829	7.0125768	6.3243453	7.1107562	6.696892	6.4711558	7.1463236	6.5604081	7.0008405	7.4851932	7.9008403	6.1186318	7.3877315	7.9335107	8.6557364	6.1719068	6.2712136	6.5523385	6.166217	6.6172534	6.7109129	6.8135142
432	3.1829906	3.9130752	4.013529	3.7341331	3.8191797	3.3650031	3.7590604	3.1619243	3.9742805	4.7921555	3.6781759	3.4046151	3.4693372	3.9286427	4.0360493	3.8446898	3.4117369	3.7135578	3.93757	4.0811237	3.6828896	3.66604	3.37549	3.428535	3.5212091	4.7185485	3.5978712	3.850995	4.4985778	3.6333977	3.0228496	3.537139	2.4034569	4.1699528	4.2314406	3.7195161	4.4544027	4.0760661	3.5066782	4.0205885	3.4781075	3.6800015	3.5768571	3.1308272	3.2261635	3.177419	3.65272	3.3385201	3.6426972
433	4.9695679	6.4688534	7.1124247	5.6285455	6.3037939	6.4134548	6.695952	6.8635197	6.8481206	5.2072796	6.1436753	6.3461257	6.947863	6.4307667	5.6600285	5.8561953	6.4941635	6.3710995	6.2886997	6.1270602	5.5501003	6.1889635	5.817496	5.841464	5.5486448	5.9644999	5.6411709	6.1960028	6.2847077	5.5985121	5.7023513	5.6004181	6.4871332	6.6355407	5.7456554	6.1412701	6.5152796	6.5529226	6.0060608	6.086198	5.9743073	6.1796221	6.9040662	6.7301333	5.6758809	6.4258849	5.6016837	6.0747341	5.5774003
434	6.1911975	6.97382	7.1694702	6.6243986	7.5618978	7.1358743	6.8393293	7.0834758	7.0410857	6.6467849	6.9392095	6.8622184	7.1193176	6.6441704	5.4848883	5.2346321	6.857854	5.7704026	6.5595658	7.0286862	7.251452	6.8167145	7.0878545	6.768929	7.2784377	5.9849145	6.6634437	6.5188944	7.0445629	6.57266	6.7657885	6.1214122	7.2835632	6.29524	7.1436376	6.0024771	7.1872083	6.7174657	7.4099434	6.4845797	6.1240218	6.5428165	6.9858496	6.7660438	6.9040231	7.2323545	6.8270199	5.701986	5.1104376
435	4.3017827	5.6556097	3.9341334	4.0027922	4.582658	3.4971088	7.1738126	3.3011736	3.43852	3.0262043	3.3693709	4.1662937	3.7855499	3.3055872	3.9339205	3.3960907	3.292622	3.8296067	3.6333624	3.9130732	3.7022217	4.5833903	4.3559693	2.7730993	4.0396943	3.8879043	3.0195755	3.5198992	3.702609	4.2808375	3.2779411	4.2494741	3.296972	4.2594452	4.1228726	3.599648	4.362776	4.6229141	4.1621203	3.8958224	3.6264621	6.1616071	3.60886	4.0668118	3.7770692	4.0884378	4.0794074	3.63324	4.4649273
436	4.0532779	3.005673	3.2822876	2.0770332	2.7527153	3.612797	3.8309809	4.3184594	3.5216613	1.7164078	3.5227579	2.6735089	3.3459971	3.1516297	2.0523603	4.1661101	3.1437413	3.2880548	2.9890269	3.6311826	2.9101029	2.5837947	2.9861521	3.3425337	2.6128593	3.391345	2.5457455	2.7968142	3.2228648	3.3370036	3.2986539	3.2249938	3.1763316	3.4596494	4.5694456	3.2187009	3.737677	2.9811979	3.4803858	3.4780444	4.2543837	3.402249	3.9378612	3.5293791	3.3923491	3.3884532	2.9995366	3.5803655	3.4825085
437	6.0667632	5.6483317	6.0802323	6.0271385	6.7039719	6.6722088	6.5202492	6.2142248	6.5377031	5.9908207	6.0269553	5.9044845	6.018144	5.9857551	5.6425909	5.4413578	6.2183286	6.1462152	6.4340602	5.9912967	5.7607086	5.8788979	6.0945833	5.7000771	5.846593	4.9284051	5.8616126	6.2504503	5.9185056	5.4524952	6.1867554	5.832186	6.2295653	5.8346824	6.3649589	6.4327713	6.2257028	6.1453057	6.0345897	6.0410342	6.1720207	6.3964207	5.7321074	6.3330275	5.9364295	6.1242296	6.0609001	6.4308542	6.3234663
438	4.7729145	5.6933421	4.4714343	4.9523397	4.2267454	4.1983011	5.4299152	5.6151047	5.4689995	4.9554745	5.1365096	4.6074699	5.1055147	5.1781977	5.768638	4.8925436	6.4174178	6.1020967	4.8935142	4.9079605	5.1212991	6.332643	6.1399201	4.973878	4.5028833	5.1001689	3.0365953	5.1403858	4.4183407	4.9082152	4.549194	5.6327592	5.1675433	5.1346086	4.6638325	5.1020477	6.5340405	6.0792351	4.8513537	4.7278854	3.9450621	5.009905	5.2038957	6.5864958	4.7828643	5.0630466	4.9498364	5.4561502	4.617032
439	3.0079377	3.3355039	2.9843671	2.4986252	3.8573052	3.5058239	3.5229368	2.6736313	3.1955659	2.5638326	3.2487188	3.1966193	3.659927	3.4478274	3.6022431	3.2221326	4.0168087	2.9240431	3.9982877	3.5920325	4.0401296	3.7160621	2.3945992	3.830176	3.0453756	2.5233256	3.7199315	3.1642645	3.8188925	2.536723	3.6102727	3.5622576	3.6968806	3.1469369	3.7861039	3.3394008	3.7950832	4.1997968	3.1725221	3.3500238	3.4368716	3.3150007	3.3331628	3.5345763	3.3460485	2.9248375	2.5435147	3.2260981	4.429363
440	3.8272435	4.134623	4.6689427	3.2783388	4.4873377	7.1737662	4.084214	4.0675319	4.0488691	4.1465951	4.1477671	4.0536056	4.3871844	5.0351038	4.3274806	7.4332356	4.8282714	5.5872609	6.0763634	4.1897071	3.5759923	4.8050105	4.5563253	4.5703625	4.0380473	5.2803179	3.7520882	3.6571395	5.4961205	4.4292445	4.3726484	4.2668249	4.3467785	4.2023166	4.5303053	4.8754913	3.6230722	4.4516512	4.3848238	7.5305571	7.7846457	5.0350865	4.3856854	4.2278863	4.4340842	3.7508861	3.5526554	6.3842132	6.0850603
441	5.1914916	5.8558568	4.6575229	5.6268689	5.2513039	6.4394147	6.3560445	5.6282637	5.7979615	5.1142658	5.2916338	4.5571839	5.5522707	5.9756674	4.8217872	6.1179179	4.6803473	7.7204386	6.3226191	5.0108526	5.2931908	4.6525319	5.8324633	4.5767889	5.2966556	5.1993967	5.0615204	5.2684818	6.1212382	5.4311786	5.3554844	4.9102828	6.1573741	5.804131	6.051977	6.7089145	7.1018806	7.1478281	4.3157678	8.542632	8.8116906	5.3796983	5.3472427	3.9696645	4.7776636	5.5246254	5.2952564	5.957652	5.5342365
442	3.2472705	3.4092207	3.1100499	3.840295	3.3817559	3.5364402	3.1811049	3.4426796	3.7076551	3.5373054	3.814158	3.2079692	3.8491422	3.4465075	1.8957561	2.7469639	3.3592303	2.835641	2.304906	4.2157175	3.5869704	4.0671092	2.8455987	3.8712739	3.2821294	1.8903292	2.2296843	3.346992	3.8160454	3.2586641	3.812868	3.0017851	3.5979306	3.3316822	2.8334384	3.6671811	2.8754725	3.7296795	3.3079729	3.2755474	1.8440493	2.9831999	3.089976	3.5303061	2.982565	3.7755715	2.9196356	2.9853776	1.9903588
443	3.758026	4.0561397	3.7863258	3.6295059	4.0075539	3.7313523	3.9616096	3.6765818	3.5039135	3.1043518	3.9559994	4.4562217	3.9653794	4.1417796	4.828308	3.537675	3.3279245	3.5965182	3.4442404	4.1132193	3.7114753	3.5760354	4.4396377	3.8170648	3.7686799	4.433078	4.1478524	4.2332626	4.1629354	4.2029836	4.3047961	3.8991408	3.801907	3.3228543	3.9242131	4.0547941	3.1945579	2.6999737	4.5343658	3.949796	4.3379351	4.4170448	3.6776723	3.4384709	3.9650756	4.2124782	3.6904305	4.1443983	4.2514055
444	7.0555271	7.8149072	6.8949632	6.3134542	6.9515212	7.0103125	7.0267536	7.5126419	6.8742548	6.4239232	7.456355	6.767407	7.1471684	7.3681117	6.8515965	7.2040728	7.7572597	7.2084456	6.6776348	6.8916412	6.7385874	7.694312	7.5447896	6.3989134	7.0404254	6.8464362	5.9453073	6.7685136	6.9905699	6.9374949	6.671639	6.331637	6.5700432	7.1340536	7.2896577	6.8032813	7.2275715	6.5765218	7.2768912	6.0204713	5.124191	6.5369573	7.3340204	7.6169604	7.2335923	7.0419192	6.6879445	6.9526727	6.0999118
445	4.913419	6.0429521	4.5616354	4.2523744	5.5820044	6.8321912	5.2802504	6.8352255	6.7190424	5.9884116	6.2606638	5.0972452	4.8066833	7.5034295	4.8279475	5.5882472	5.3125821	7.126459	7.4233915	6.3224032	4.7733158	5.8437869	7.4672588	5.1281071	6.1222656	6.6446536	4.4113347	5.8094542	7.0317659	7.105295	6.0795141	5.8322024	5.1582798	5.5156193	7.2981506	6.5770276	7.6632906	7.6128248	4.9152139	7.635716	7.1055549	7.3392313	5.0220019	3.7897905	4.8396051	4.029901	5.6731082	6.0078476	5.013724
446	4.4397412	4.1312758	3.2660692	3.8938451	3.2533194	3.6726684	4.0085913	3.6059423	3.9339098	3.9123654	3.7204924	3.8978714	3.1828938	3.3754085	3.1685791	3.7531023	3.231162	4.0194177	4.2755234	3.2028058	3.5662748	3.0577754	4.2700213	3.2405765	3.5839282	4.6954552	2.9660683	3.8749939	3.6573303	4.1832563	3.0474886	3.6967532	3.7449208	3.4916346	3.3111856	3.2721892	3.0380911	3.3867441	2.9116964	4.1097884	4.1279177	4.1925258	3.6164459	3.1119228	3.9117812	3.6369729	3.515736	3.4049074	3.0189808
447	5.6073781	6.8243884	5.88503	5.6346162	5.7035719	5.7942316	5.1924544	4.9762996	5.1583175	5.3083585	5.4945155	5.3007012	5.7021123	5.2292136	5.7805566	5.3033646	5.4711751	5.3684785	5.4365706	4.9841688	5.4565333	5.4502079	5.336781	5.7377385	5.6904107	5.0855471	5.5394776	4.8107729	5.3311632	5.5387352	4.6968429	4.5835773	5.6801319	4.9456058	6.0677187	5.0918515	4.5255253	5.152353	5.214984	5.7225424	5.5081479	4.6188719	5.5500567	5.9165481	5.3600062	5.6358056	5.3720452	5.2290567	5.2113974
448	3.6331818	4.6749072	4.5518419	3.7334744	3.9953882	4.8493465	3.8778455	6.9731138	6.4177548	3.8316421	2.9223281	3.620249	4.7225178	4.1547219	5.3912842	4.1481481	3.7046782	4.5878424	4.455225	4.2947398	3.8284622	3.8594614	5.2118633	4.6405142	4.3480068	3.2898842	3.4549172	6.357022	4.6084293	4.5179502	5.7397475	3.9027686	3.5561303	7.1349668	4.5326244	3.419209	4.3122554	3.5108647	4.1912384	7.7367578	6.9502579	4.4832821	4.1494976	2.5188628	5.5592708	4.7193826	3.329921	6.9803914	6.1749603
449	6.5995406	6.1409867	5.9528749	6.4224531	6.9731366	6.6515379	6.8620289	6.5982159	6.5252425	5.1871417	6.7264287	6.1891923	6.6160629	6.3068542	5.6429283	5.8945678	6.8203867	6.1166633	5.7636577	6.0356173	6.7201467	6.6258877	5.8605643	6.3702044	6.7048728	5.2629595	5.4383787	6.0542554	5.8845243	6.4406166	6.1023068	5.6457112	5.5989652	5.8449431	6.7766025	6.5463569	6.3737822	6.5012292	5.6526857	6.5986307	6.6624589	6.4840918	6.8371687	6.7405154	7.0802459	6.9730827	6.4073847	6.8564621	6.7590881
450	5.869942	4.9055223	4.6600209	4.8178245	5.0204888	4.7232392	5.2970468	4.9908393	5.0966899	4.6295374	4.7420302	5.4151339	5.0857449	4.3589919	4.4598788	4.5515327	4.8154042	4.5621382	4.2406555	5.0053899	4.9621853	4.3485461	4.1399098	4.2896694	4.9092301	2.8239628	5.7434012	4.7395817	4.4971304	5.1408302	4.8643871	4.5723209	5.5744986	4.9521725	4.633531	4.7179027	4.7462229	5.020625	4.957942	4.7419845	5.155746	4.5327137	4.6196258	4.5910143	4.6932543	5.4615747	4.572413	5.4654064	5.0890474
451	3.1638382	3.043612	3.0149553	3.6121923	3.4339324	3.5396566	3.4223387	3.1828831	3.6257963	2.7438178	3.4681026	3.0843798	3.2874317	3.4058326	3.1497727	3.1910962	3.339423	3.4505431	3.1460058	4.0793904	4.1646487	3.5681284	3.5246872	3.6607894	2.9798655	3.5860993	2.718718	4.2452206	3.1281507	3.0990429	2.9231755	2.1590089	2.4879726	3.4891252	3.0439455	3.4075757	3.9871825	2.7668379	3.2302363	3.2711377	3.0131652	3.902571	4.0579309	2.9703095	3.3742936	3.9669639	3.0243097	3.1704829	4.1228699
452	3.3333217	3.4915691	3.6164385	3.4628416	4.0144282	3.5227061	4.1685086	3.3127793	3.0489372	3.2627982	3.2217586	3.001389	3.4650816	4.6267208	4.2103384	3.3158232	3.6190966	4.1853237	3.8103588	3.8572707	3.2050378	3.5604728	3.6215784	4.6169099	3.7387869	4.3393533	2.1659086	3.4450891	4.2024645	3.54367	4.1642238	4.7427873	2.7888968	3.7577754	3.694355	3.7155149	3.6418188	4.1885454	3.8713075	4.5524215	4.289433	2.398761	3.8523019	3.332109	3.5614538	4.0028416	3.1820241	3.5691232	3.9794857
453	4.589011	3.1633783	4.1555257	4.0327378	3.327985	3.4768578	3.3200751	3.0654659	3.970445	3.8904501	3.1713883	3.5420348	3.4241575	3.5645748	4.7875396	3.3762586	3.2363604	3.5590219	4.1177722	3.4271093	3.7814725	3.7463998	2.3532226	3.3843812	3.3381614	4.9190694	3.6822147	3.7539313	3.9693187	3.5997787	3.1727532	3.2719725	2.7484688	3.4093873	3.5196277	4.5494446	4.4556146	4.0563823	4.7921145	4.129804	3.8956779	2.35803	3.3602267	3.4053402	3.2406122	3.1608561	3.4923579	3.6481875	3.6221763
454	4.1787849	4.0833383	4.3311257	3.9924929	4.504248	5.1668913	4.5132765	4.1196016	4.049041	4.6165079	3.3586366	4.2698725	4.0507353	5.2653254	4.7942973	4.2565364	4.0249071	4.5525358	5.9800857	4.8121473	4.6439014	4.988937	4.787462	4.9956223	4.8920544	5.2082579	3.8702518	4.7820974	5.6789454	3.95077	5.0982091	5.0929651	4.2859246	4.7839615	5.1699578	5.1043976	6.3191266	5.6230041	4.2204141	5.624635	4.7213699	4.0114875	4.1888206	4.3548751	3.5410926	3.8761203	4.0853917	4.5913889	3.8643874
455	4.3010069	3.8110623	4.1528556	3.8846044	4.2317071	3.8883686	4.2915546	4.3920441	3.901745	5.6587026	3.8373062	3.8835794	3.9868247	4.1318454	4.3875763	3.1773668	4.2418304	4.4120715	4.9387393	4.3691472	3.9871324	4.4016277	7.3328809	4.2926358	5.8431664	4.4434401	4.3426937	3.8351176	4.1270356	5.857102	3.7453745	3.5956857	3.6690439	3.8425028	3.8380754	4.3012384	4.9776854	4.5458308	3.3792228	5.5676147	4.8276536	3.0235168	4.5225233	4.3835576	4.07359	4.0299171	4.2364469	3.8755301	3.8037084
456	5.4768727	4.9214569	4.9471983	5.6401475	4.6131764	4.8752442	5.3335934	4.8219527	5.1888944	5.0091646	5.2657057	4.9345992	5.4919445	4.9106953	5.24876	4.4940337	5.143753	4.6467911	4.8778751	5.0883838	4.1582704	4.6928079	4.3066811	5.2244923	5.4950919	4.5445602	4.806113	5.1026646	4.7977545	5.2781603	5.0490281	4.6554945	3.90019	5.1061361	4.7343675	4.5583278	4.4266642	4.7249877	5.1651093	4.0899835	4.9846444	4.7546145	5.241368	5.2828015	5.3805914	4.7044036	5.2382195	4.8047685	4.7427538
457	6.2907641	5.669906	6.1531545	6.8380156	6.2392367	6.0333741	7.0910874	5.659286	5.260589	6.1362017	4.6809163	5.070682	5.0275474	5.7736365	4.6538134	4.3875644	5.0179584	5.5425274	5.8258565	4.2063582	4.0891509	4.5991356	6.5612473	5.9293551	4.9741164	5.8825672	4.7740184	5.4621349	6.1776616	5.7553822	5.8724229	6.2031658	7.2940231	6.2515903	6.3219541	6.0723263	5.0809943	4.4757706	5.4265645	5.6819856	5.0951625	6.0788547	5.6547247	5.1596726	4.8839328	4.9832666	5.8168151	5.4754633	5.2566259
458	4.6655967	3.6115532	4.7823258	5.0027164	3.7243072	4.3093862	4.0156402	4.2571119	4.141616	4.8148857	4.5353365	4.8775879	5.5287065	4.336681	3.9459016	4.0550368	5.5892622	3.6640355	3.9246795	4.5353789	4.4210691	4.8820905	4.0530714	4.8448323	4.6828888	4.1568035	3.6447691	3.9716574	4.5484538	5.0731119	4.3525929	4.0589703	3.9385153	4.9014666	4.5288373	3.6746993	4.3901947	4.2096567	3.9423389	4.2726768	3.8577936	4.7903949	4.9425357	4.4603648	5.3979242	4.1960449	5.3060723	4.2258419	4.7033865
459	3.4531044	3.7246503	3.5056983	3.5333601	3.5373491	3.4977561	3.7185487	3.8764204	3.1299211	3.0705414	3.4757111	3.5213654	3.7824992	3.4557561	3.4041524	3.5024537	3.3812178	3.2975478	3.9273984	3.0325503	3.9863825	3.2962006	3.2717207	3.6270817	2.7423362	4.1020594	3.341306	3.4083092	4.4766693	3.641471	3.5913183	3.7591004	3.7697654	2.3420072	3.8865108	3.9463688	2.8531876	3.7429825	3.4335812	3.8892645	3.7400857	4.2052405	4.1791878	3.2237	3.0989429	3.7935342	3.2231969	3.3899222	3.4376198
460	3.6849729	3.4734573	3.8499737	3.2846405	3.3147834	3.3715112	3.9501379	3.3496972	3.9226749	2.734244	3.280207	3.3312097	3.2675467	3.2642415	3.7524318	3.0117735	3.1479668	3.1976938	3.3118034	4.0195774	3.8319626	4.3229645	3.0288149	3.1267384	3.1930751	3.9562116	3.6807916	3.3090386	2.933257	2.6195093	3.4479968	2.7848755	2.7939358	2.2189103	4.1300944	2.988153	4.1178836	3.0156047	3.9757497	3.7426497	3.536707	4.1309787	3.7059759	3.3431834	3.6588908	3.7993543	2.7435731	2.875909	3.399145
461	7.5180192	7.3317429	7.3180399	7.1482649	8.1345587	8.3215289	8.194867	7.6800226	7.4611916	6.9903818	7.1364262	7.1119294	7.4051581	7.542784	7.819154	6.242664	7.5960251	7.5272745	7.5568165	7.4015236	7.0251878	7.1286689	7.4722527	7.5081459	7.1232556	7.0786809	7.3221038	7.3226209	7.5633731	7.3423705	7.5494428	7.6289014	7.7479355	7.1443253	7.8568069	7.3762928	7.2029497	7.1998197	7.4317278	7.4793185	7.6653132	7.3383523	7.5574775	7.6130876	7.0926849	7.9603396	7.4193865	8.1199161	7.6685102
462	5.0443439	4.0086427	3.866553	4.7281062	4.4661429	3.9864784	4.0807232	4.5439286	4.1876325	3.7941094	3.698757	3.9401197	3.8719738	3.7310801	4.8184521	3.4549084	4.2692517	4.5887701	4.482334	5.0531282	3.6105186	3.5470305	4.5936346	4.4992497	4.1051535	4.1193403	4.2922889	4.4383369	4.160431	4.1738691	5.2495414	4.9409914	3.3285719	4.7013023	3.7605811	4.2690715	3.4913543	3.5616332	3.9937959	3.8188679	3.4617174	3.9835118	4.1205613	4.4229618	3.8480459	4.2949598	3.640061	3.9844676	4.1337207
463	3.4911989	4.4078905	4.6956882	4.2773568	3.7005979	3.7143514	4.4134382	4.3744852	3.6384046	4.1643901	3.1936001	3.4349401	4.049097	4.2308461	4.0207229	4.3910967	4.2762474	4.6922701	4.0047669	4.687996	4.190748	4.8008921	2.8600484	3.8516982	3.8819228	4.1847009	4.9353363	3.3964596	4.2003919	3.8621949	4.0163779	4.0649836	4.0738221	4.489292	4.470771	4.0251097	4.4288167	3.5505265	3.9084698	4.480657	3.3134635	4.1612578	4.3271844	4.0204981	4.1050643	4.6399465	4.723471	4.1957373	2.9962027
464	4.3551607	5.2452698	5.5083014	5.7705583	4.8533198	4.7093124	5.7778767	5.0223618	4.9320772	4.6887491	5.3363599	4.9867569	5.7402097	5.2299013	4.72498	4.8062405	5.7792035	5.2460988	5.3903307	5.4208094	4.9298993	5.4048064	4.6690345	4.9400888	5.1509224	4.3132207	4.7708816	4.9377755	5.1442124	5.2273785	4.6098929	4.8504935	5.0875902	5.5755373	4.5467605	5.3095057	5.5631902	5.1450374	5.0388524	5.3468153	4.9298631	4.8672501	4.9630462	5.0150934	5.0269993	4.9456388	5.3336853	5.2356052	5.0335489
465	2.8155992	3.0243323	3.2091409	2.7136887	3.3185491	3.7251072	3.4718059	3.0340599	3.6421034	2.6316436	3.4712485	3.3777274	3.2205058	3.6302376	3.9204816	4.1131961	3.9301553	2.5062787	3.1511023	3.7401681	3.881724	4.6345505	4.0734576	1.6490573	3.2920189	2.8257992	3.8755653	2.9082323	3.1830284	3.3073245	3.0151104	2.5982765	3.9351454	2.655637	3.1252809	3.2088966	2.2946834	4.7577729	3.8889957	3.3255372	3.9547741	3.854746	2.0675595	3.588953	3.5795909	2.7959115	4.0885489	3.5978143	3.6410929
466	5.18635	4.3627256	5.8796329	3.6972599	5.1158356	4.2281304	3.9989735	4.738426	4.4826595	4.7793261	4.4869238	4.0264139	4.6769541	4.2492757	4.930345	4.6357664	5.1616711	4.8250377	4.4122108	5.1667257	4.7115555	5.0786343	4.1248788	4.2372809	4.4819459	4.7174499	4.3193798	4.8685	4.6902104	4.4931349	3.9061361	4.0134859	5.7920737	4.6488613	4.3548219	4.3916155	4.1295415	2.9833748	4.6358464	5.0392064	4.6609252	3.2931507	5.0761891	4.8665019	4.2836564	5.2660579	4.4572313	4.6461433	3.362049
467	3.778096	4.3575972	5.1355037	3.8946325	4.2095199	4.2897746	3.9062237	4.9470063	3.9232304	3.8716523	3.9499026	3.9361724	3.9886442	4.3708448	5.6180348	4.7605988	4.2688207	4.93039	4.4134659	4.2590812	4.0684894	3.7142648	4.5515049	3.9001076	3.9685543	4.4215005	3.4353023	3.3464033	5.0923926	4.4861917	4.4822212	4.1216668	6.6557884	3.978283	3.4411626	5.4062392	3.5142085	2.3988012	4.4085091	5.0191096	5.2350776	6.5669201	4.5199266	4.2945638	3.7724994	4.0007089	3.9455048	4.0967744	4.1440574
468	4.0317781	6.3330482	5.0517411	4.6778518	4.6970696	5.2092041	3.3365125	6.291025	6.3028492	4.2565862	3.6464913	3.7950219	3.4380024	4.1854498	5.2264907	4.7314472	3.9508219	4.131893	4.6157342	3.9039956	4.8016203	4.2149197	5.5551515	3.5908629	4.3282083	4.3034995	3.8280434	3.7513559	4.3106776	4.0307235	5.3176074	4.6121855	4.2296051	3.8932737	4.4202782	6.2015264	4.298687	4.31961	4.9232614	3.7548175	4.0335148	4.9236746	3.3452536	4.2829886	3.5462849	2.7403611	4.5335769	5.2143102	4.6081038
469	3.2710997	3.7334371	2.989274	3.7432756	2.9639228	2.9054492	3.4631006	2.9212866	3.3618687	4.1858629	3.2021719	3.3293025	3.6129191	3.1452294	3.5175662	3.4042393	3.0482566	3.8991722	2.4817647	2.5345913	2.8926686	2.5670961	3.4505512	3.0459712	3.1380926	4.3102157	3.3095598	2.9727196	2.7092822	3.3999295	3.6350306	3.0310635	2.8787785	3.2237937	3.0142783	3.0543624	3.6367225	2.9607471	2.5997603	2.3534731	3.1594079	3.4642959	3.3393645	3.4325102	3.1113283	3.2900859	3.3069019	3.0646603	2.3155566
470	3.3773841	2.9957551	3.4686938	2.9728074	3.5282057	3.6414175	3.2247517	3.3374624	3.2687084	2.1308129	3.9728316	4.2418302	3.1689	4.4671352	3.269464	4.1326428	3.5234743	3.3643797	3.1221929	4.3454558	3.8229052	4.772518	3.2244779	2.7811654	3.7050735	2.8529997	4.0405997	4.0760718	3.8145255	3.8106602	4.3388069	3.5649279	3.7731483	3.4536523	3.9268627	2.8239487	4.145802	4.4885187	2.7218969	2.5446969	3.8682836	3.0927172	2.3423839	3.6197517	3.5746277	3.3929397	2.0611347	3.5088493	4.893011
471	4.5562655	3.6001919	3.4118219	3.3414036	3.5881795	3.6503479	3.8645902	3.5740503	3.6943829	2.699437	3.7134425	3.7069562	3.3991804	3.3393885	4.3314069	2.7758529	4.2908136	3.8013875	3.7599284	3.0411746	3.4014474	4.8650884	3.3333497	4.1677496	4.6663334	4.5523076	3.5063123	3.3803683	3.3479479	3.4301664	3.7214543	3.0427182	3.0275687	3.5904623	3.1844008	3.5528479	3.3247125	3.4696294	3.480821	3.6386059	3.9836419	3.6864209	3.3441335	4.9733902	3.6135236	3.2570752	3.4855719	4.1851081	4.5861167
472	4.5176049	4.0378926	3.5036193	3.9342425	3.2269823	3.825467	3.5537874	4.1145826	3.6050391	2.8856209	3.9512013	3.4968288	3.5640614	4.044021	4.6930609	3.5812115	3.5663078	3.6149052	2.9215162	3.4269514	3.6282529	4.303716	4.1014525	4.7310539	3.2715688	3.2754392	4.1720352	3.8067933	3.5579768	3.8713183	3.8419859	4.0651178	3.2360253	2.8450409	4.1914867	3.7611526	3.7830567	3.9250197	3.81624	3.7544413	4.3504484	2.7097805	4.0457982	3.7350008	3.790969	4.0033271	3.7647674	3.3244623	3.1177253
473	5.6058027	5.7520892	4.4461288	3.4326946	6.8876103	5.3921018	4.7304136	5.2033198	5.395258	4.8016004	5.8178395	5.5598855	5.3690586	5.3653254	6.3062249	6.9459109	6.5714054	4.2872172	5.612822	6.317531	5.1304769	6.2881955	5.5029408	5.3764027	4.6202918	6.3007179	5.1085283	5.3696538	5.9657342	5.1116273	6.9950297	6.2958112	4.9532719	6.0714676	5.8837049	5.7640208	5.7645341	6.1019947	6.6134344	6.3778861	6.5029859	6.6287452	6.1393689	5.9073019	5.5217265	6.1511352	5.6396876	5.4839969	5.4213973
474	3.6689649	5.5594566	4.9652119	4.1999977	4.8065926	6.0056104	4.1207454	5.564141	5.4047167	4.7843632	4.6946394	3.9799283	4.8458607	5.3548479	4.0089287	4.3781183	5.8237695	6.0462876	5.7606248	4.8975653	3.8618543	5.3237517	5.0174028	4.9520868	4.5300506	4.9309504	4.3992909	4.8582492	5.1868268	4.8003663	4.5918507	5.268086	4.1685063	3.9146335	5.2354881	5.4660978	3.831766	4.4945282	4.8129948	5.4385751	5.3748393	5.6882301	4.6664797	4.5192123	4.7318265	4.2193906	4.3671429	4.9863146	4.6237126
475	7.7242342	6.8256126	8.3865249	6.9213647	7.2242808	6.9922106	4.3208666	5.9045412	6.2975642	7.2517855	4.3243883	8.0828045	6.257708	6.5708248	6.4863321	4.6826246	7.103142	4.1620495	6.3815975	7.8707486	3.9075326	6.6391459	5.9475238	7.9285581	7.4017695	7.443207	7.1697814	7.3395975	7.9340213	7.2020165	8.2635779	8.3161663	7.1348917	6.1541673	7.1346459	8.0491328	4.4310588	4.87187	8.2128025	4.0706618	4.4123256	7.186831	7.6232259	6.5657974	7.3759427	7.8153865	7.9893452	4.3972387	3.9578596
476	5.4068271	3.7493766	4.6157512	5.2029472	4.3925472	3.819286	3.3779249	3.1858435	3.6776163	5.1079504	4.1058932	4.7279664	3.4996857	3.4975745	3.720876	3.6944198	4.3264054	3.2711811	3.6372202	4.8534266	2.7237868	3.5544121	4.8645284	5.0804593	4.6194461	2.9617593	4.2437454	3.9291705	4.3539924	4.7221574	5.4223807	4.8328971	4.8575892	4.1737913	3.4698373	5.1469087	3.6008601	2.9307761	5.08898	3.3532806	3.0722873	4.086251	5.3979609	3.7157817	5.1242232	4.6627498	5.2420114	3.2298011	4.1165114
477	3.4042061	3.2873884	3.6294564	3.4996739	3.3820846	2.7889689	3.6895006	3.394527	2.9549785	3.1460097	3.7138894	3.5122922	7.3404846	4.0816224	2.8362124	4.0532548	3.5372876	4.5767431	3.1305022	3.1438549	3.0104148	4.1221997	3.3814103	2.5203457	3.5662617	2.6710369	3.3773285	3.9557016	3.7123369	4.3238883	3.2008166	3.5040266	4.4424781	3.8498352	2.8230939	2.7868235	3.5792736	3.5203596	3.7710069	3.4939511	3.687456	3.6853388	3.3060865	3.994316	3.2186873	3.2540024	3.2373781	2.7200951	4.2212862
478	3.9460904	3.7211694	3.827111	4.2105057	4.5396406	4.2487067	3.4819509	3.7636757	3.9099799	4.3188027	4.0512436	4.1818242	4.1228853	3.3071217	3.9836202	3.0227745	3.7832605	3.8812912	4.3017368	3.8690613	4.043228	3.8024224	3.7316087	3.5623027	4.4312892	4.65477	3.6538097	3.7548366	4.2699171	4.0303702	4.2441178	4.653723	3.9925525	3.4548195	4.2380243	4.3264462	3.9738388	3.6906209	3.8827129	4.0108336	3.6899931	3.5781528	4.0675561	4.1253394	3.8843258	3.9098843	3.5838474	4.0766381	3.6750796
479	4.5353457	4.1951184	3.8708286	5.5535341	4.2197919	4.5614652	3.4693111	4.5139688	4.2013674	4.6128911	4.2327746	4.9466804	4.4501316	4.4880144	4.6359528	4.4255371	5.4274285	3.8748999	5.4105195	5.042323	4.4926299	5.6269666	4.1349152	5.3046563	5.354869	4.8233419	4.909712	5.3934792	4.615124	4.8860876	4.9796015	4.5286206	3.8249491	5.0071314	4.6853713	5.9263235	5.3708655	4.8580084	4.7065856	4.2323237	4.0850343	4.942747	4.03524	6.1945067	4.41548	3.6465562	5.353848	4.0672747	3.7142584
480	5.255471	4.2143629	4.4899232	5.7776957	4.8494937	5.2544278	3.7134548	4.6558574	4.6535079	4.2502038	4.3568116	5.2040216	5.0233454	4.9404922	4.8876206	4.8929191	5.5697078	4.3349984	5.9490725	4.8875513	3.9324015	6.1777903	5.3437691	5.601688	5.5427723	4.5962039	3.9899528	5.8109718	5.0728055	4.9679166	5.1436766	4.5877008	4.6328108	4.8910503	4.7792016	6.2581071	5.4218235	5.0358782	5.0153442	4.6363386	3.9259326	4.7547848	4.6869827	6.6177994	4.6910794	3.8826929	5.4542654	4.81073	4.7712119
481	7.1391359	6.916033	8.3036495	7.9778428	7.00015	7.212257	7.5778312	7.6312769	7.5323849	7.4189464	6.1850699	8.1134885	7.2296207	7.1755295	6.3098966	5.772442	5.6696786	7.7549827	7.2494181	7.3015422	4.9746446	5.5483132	7.0069904	7.0286661	7.1641942	5.6067748	7.800307	7.4823641	7.4115466	6.8141787	7.0071183	7.1156885	7.1884767	7.1108081	6.6876809	6.987409	6.1751786	5.9453512	7.1878424	7.6617879	7.3091178	7.3889437	7.4629739	5.7401702	7.304951	8.0271773	6.9362787	7.729571	7.4622594
482	5.1504445	4.6410108	5.9878611	6.3412498	4.6875017	4.9318683	4.5251589	4.9994601	4.6543555	4.9924548	4.0857385	5.2531294	5.1076647	4.9673416	4.7537985	2.513823	4.6007138	5.3807916	4.4638207	4.6580946	3.692691	4.5410411	4.4616067	5.3708286	5.1919338	3.9653922	4.679117	5.665745	5.1543721	5.1705677	4.9009714	4.8405365	4.587092	4.8344809	5.1858776	5.4592404	4.622561	4.73647	4.7526335	4.9822793	4.1383632	4.4826626	5.0596851	5.0073049	5.2733878	5.2000068	4.9533506	4.989708	4.4054367
483	5.186051	4.2993918	7.4119045	5.2307146	4.1148323	3.5928565	4.4770903	4.1375713	4.0662106	6.5292057	4.7311471	4.9184969	5.2408444	5.0836139	4.5198027	4.6168691	5.5641068	6.7487834	5.1488352	7.0097881	4.294675	4.1723653	4.386356	4.6214829	6.1219205	2.4996914	4.6181711	2.9463334	5.9358974	6.7621754	5.1280104	6.2526684	7.2865279	6.2147296	5.3717407	4.3190458	6.3480198	6.2916151	3.9839532	7.2046394	6.7605988	4.8894277	4.9351731	4.6025648	5.4640317	5.6459339	6.0041454	4.7845398	4.615675
484	3.584715	5.0370533	3.9283949	5.6762334	4.5651476	4.6673436	3.8135488	4.8189889	4.4391583	2.5627234	3.5780722	3.5109211	4.0728117	4.4954462	4.5421134	3.7704194	3.8854503	4.4034296	4.9276393	3.8213753	4.2873495	3.8755593	5.3615491	5.0432449	4.693851	3.8696778	4.1155317	4.0968366	4.459766	4.7013843	4.4955209	4.6077271	5.0332485	4.6341747	4.589191	5.7671072	4.4372821	3.4560804	3.7380532	4.2526217	4.7282343	4.7401152	3.319265	4.4962188	3.8628448	2.9637521	4.2714805	3.5908978	3.7943313
485	3.89391	3.7775201	3.6633453	3.756629	4.0423727	3.8859614	3.9778562	3.7254689	3.5652054	3.9717984	3.548988	5.6244874	4.0323312	3.9396069	3.8537229	3.9679194	3.5258736	3.6070656	3.679363	4.1047299	3.9156142	3.0218911	4.282798	4.0774981	3.2449325	4.0201237	3.9702806	4.3314986	3.9838018	3.4845384	3.6901856	3.4304572	4.1832496	3.9020353	3.7505478	3.8124771	3.633002	4.0162696	4.4237708	3.9743077	4.2772442	3.8297687	3.8920964	4.087268	3.9920158	4.4885885	3.2609098	3.5135666	4.4020888
486	3.2058549	3.2035892	3.3676609	3.5579757	3.2557802	3.6094451	3.4336342	3.2726774	2.6724356	2.6739191	3.5347326	3.8292703	3.6452457	3.2138349	2.9245039	2.9043823	3.2707731	3.6377781	3.5581805	3.0027647	4.3721847	3.2606464	3.5052662	3.648199	3.4530881	1.5043309	3.7034804	2.7489814	3.5217506	3.5124586	4.5991284	2.0221575	2.5663933	3.950177	3.4198463	3.2975118	4.5249961	4.4777408	4.245768	4.0878688	3.3843372	2.8631731	3.309018	3.5183455	3.7306458	2.670938	2.9039907	3.23926	2.0729759
487	3.50417	3.8843357	4.1495332	3.7116962	3.0484593	3.6261282	4.1031263	3.6393	3.3378196	3.4857581	3.7998828	3.352335	4.250375	3.835716	3.2553312	3.1287431	4.0076465	4.6289945	3.2288431	3.4713273	3.6585486	3.2306315	3.8620131	4.3563955	3.7349314	4.2472043	4.3793227	3.0762795	3.4181898	2.6284414	4.1860382	3.5365815	3.7101639	3.961011	3.037634	3.7173007	2.8422703	3.6513767	4.2474725	4.9772058	5.4499156	4.3788473	4.2842622	3.2205195	4.0389869	3.5598253	3.4732723	3.2104254	3.4939396
488	6.0302781	5.8771047	5.9066497	6.2492066	6.8932587	6.3837654	6.1005548	5.8917721	6.0808998	6.3327601	6.0782131	6.4634095	6.4895896	6.3020026	5.6865893	6.3745843	6.4459519	6.1488938	6.2376842	6.6896807	5.811103	6.3186105	6.3956494	6.3600141	6.1575291	5.4753154	5.8749509	6.4654016	6.3995692	6.1736523	6.1832792	6.7222272	5.5712696	6.5865301	6.6029318	6.3150843	5.8297586	4.8660804	6.3793842	6.7241054	6.5183971	6.9000851	5.9169956	6.398325	6.6521931	6.3387292	6.267572	6.5684932	6.3604414
489	3.9596629	3.2359188	3.6559198	3.5219173	3.6451184	3.7475535	3.7940012	3.2619653	4.4358076	4.5208122	3.4748755	3.5927084	4.7408602	3.5160021	4.0122656	4.7836376	4.0268017	4.6400503	3.7292781	3.9482606	3.1642712	4.1300806	3.2882102	4.2239786	3.4802907	3.6910451	2.7785488	3.433646	4.1216199	3.9068834	3.664287	4.0301616	4.4404041	3.7974345	4.3036591	4.0739316	3.5985265	3.5854611	4.2432257	4.3647857	4.1599138	3.8403661	4.2108088	4.019507	3.520441	3.8523998	3.5059922	3.5373754	3.989007
490	9.0359528	9.046918	8.1808725	8.8396306	9.3140231	8.9839118	8.9439778	9.0118793	9.1947819	8.0632484	8.7161821	9.2867084	8.7322246	8.9749075	8.6586529	8.8445749	8.504025	8.3501369	8.7169293	9.0561039	8.6383643	8.625941	8.5430965	8.1023765	7.7620483	8.385054	9.1211034	9.2626951	8.7750162	8.3240012	9.102635	8.9131452	8.1972897	8.8597367	8.779955	8.5305862	8.6181367	8.9946909	9.2255048	8.7285934	9.115186	8.8917984	8.7809663	8.3311773	8.203172	9.552076	8.2798737	8.5452718	8.5140128
491	6.5509211	5.7221165	6.1481464	6.4401123	5.9004564	5.977917	6.3230393	6.2433155	6.3903537	6.6151582	5.9263983	6.0934637	6.1719241	6.3855614	5.7534377	6.6702846	5.3463117	6.225842	6.5804707	7.5336956	6.6236993	5.4808974	5.9933104	6.5735044	6.4045616	6.1115237	6.6683817	6.0377395	6.2795513	6.7772366	6.2352841	6.0226319	6.7392691	7.0617531	5.7567479	6.4216116	6.2078779	6.3124901	6.4280248	5.9858695	5.918809	5.8876023	7.0870628	5.4691573	6.7214297	6.2654821	6.797312	6.5728171	6.4523129
492	3.7210362	5.1118402	4.0784932	3.4335065	3.4827884	3.4506002	3.5220982	4.6156094	4.5538011	3.3970935	3.8468018	3.112081	4.092167	4.058391	3.6100575	3.7236487	3.6258935	3.3689844	3.0055271	4.0822418	4.0581641	3.0305813	4.1835095	3.6289106	3.6604822	3.2774958	3.0456225	2.8251529	3.3093164	4.3588694	3.5312635	3.1419664	3.8344001	3.8679839	3.4365451	3.7173602	4.0325624	4.131708	2.7018587	3.5571738	3.7534376	4.1342352	3.6167984	3.7079556	2.8642073	3.6363122	3.5656309	3.3244817	2.1118265
493	8.8225466	9.0384206	8.3262213	8.4199655	8.4202745	8.4646303	7.8470627	9.3469975	9.2016617	8.6861952	8.7485363	8.5229678	8.6363313	8.5673985	7.1275499	8.5496415	9.4433988	8.4485715	8.1545287	8.6041642	8.6785842	9.3659909	8.9341829	8.3309539	8.4169431	8.1680491	8.852332	8.2629609	8.4573275	8.5589336	8.2033619	8.4442824	8.5071236	9.0934511	7.8972709	9.268008	9.7753294	9.9512101	8.4642947	7.8088689	7.9386077	9.1707225	8.561205	9.043598	8.8135256	8.8331659	8.5630244	8.7931943	8.4825937
494	3.6427698	3.4373817	3.3596203	4.0606177	3.045995	4.534473	3.5021206	3.7688738	3.899277	3.2691167	3.698757	3.0403973	3.7028163	3.4794772	4.0173652	2.8171705	3.3937034	3.94636	3.2311207	3.9650828	4.2039201	3.6536072	4.7076533	3.796464	3.2904309	3.841985	4.071095	4.0083273	3.4332551	4.2442117	3.3396378	4.5334846	3.7115968	3.6570708	3.1818951	3.3395804	3.4675347	4.3196206	3.7495737	3.5879253	4.2452039	4.0929152	3.5363676	3.5008839	4.3064221	2.8473254	3.7189118	4.0262549	3.9827529
495	6.7395061	5.47988	4.9385981	5.8539505	7.5684927	6.7494875	6.1300575	6.4371526	6.4754045	5.1078804	5.4069816	5.8909898	6.0414135	6.0591452	5.2265478	5.0145707	5.8511454	5.1519226	5.5183753	5.8718885	5.2957373	5.3867264	6.0905942	5.3312925	5.4701822	4.9002815	4.868355	5.7674065	5.7963422	5.796113	6.4666573	6.724949	5.6120948	5.5636045	6.6853767	5.1173559	5.6501026	5.7670701	5.0588386	5.3284008	5.2615082	6.3922509	5.646899	5.5656839	5.7793369	6.6550618	5.8569937	5.8224581	5.7043772
496	4.018028	3.5154282	3.4431409	3.0324133	3.6914072	3.4171434	3.4735728	3.6449482	3.047119	3.6776691	3.7103948	3.830305	3.0388469	3.3746074	3.3353835	3.8279051	3.0774234	3.1664938	3.8620021	3.1268234	3.6033773	3.611658	3.5099952	2.7225336	3.6564998	4.4667182	4.9102604	3.6522705	3.2019294	2.6972796	3.7817121	3.1465638	3.3735245	3.2567127	3.7283519	3.1183049	3.1262444	3.2617225	3.5740386	3.2087385	3.8814106	3.6682137	3.8428223	3.245564	3.5321047	3.6902622	3.005678	3.4074406	3.4863112
497	3.6019864	4.1480789	4.2621517	4.5816801	4.4296078	5.4370049	3.4982498	3.8559756	2.5674186	1.7705159	4.1277224	4.6606054	4.166021	3.1105964	3.759695	3.5899698	3.2228302	6.0290804	2.9991434	3.9275417	3.2509002	4.6603108	3.7300593	3.8803263	3.3482272	4.1385566	4.3744136	3.4629385	3.2490036	3.894081	4.2578613	4.5061361	4.1856622	3.7937062	5.1618683	3.4368301	4.1616743	3.7260651	4.1018421	2.8372975	4.2048734	3.6475386	3.8396513	3.9138442	3.6548561	3.4665874	3.544518	3.8543664	4.0681591
498	5.5461361	6.8000191	6.9570245	5.8418934	7.2675924	6.3622721	7.7721536	5.9376256	4.8535911	7.4523173	6.9055501	6.9808194	6.4117033	8.2958603	8.0871529	8.7371086	7.3561027	7.94855	6.4876718	7.0244741	8.2254947	7.3068917	8.4731084	6.9798922	6.8824728	7.935669	5.4785496	8.7508289	7.5193834	6.8783029	7.2627139	9.5852763	9.038066	6.3116914	8.8816946	7.2964392	6.5930954	6.1475558	8.7909957	7.0915686	4.6481424	6.3138164	7.5664719	7.655972	6.0725735	7.336677	6.6748454	7.0747277	6.4911051
499	3.2183417	3.1415331	3.1416752	3.192747	2.9136159	3.7273331	3.4827573	4.0496635	3.0818356	4.0775318	3.6837309	2.8899307	3.5379329	2.8600806	4.0592391	2.9173988	3.064369	3.4810635	3.9204921	3.6339458	2.8174512	3.7493344	3.9054008	5.1064145	3.0647672	3.8162657	3.5046566	3.6452519	3.6276148	3.2442649	3.0417399	2.8314599	3.7603587	3.741144	2.9873121	3.3649667	8.179943	8.3169718	3.6418313	2.8886471	4.2014975	2.7224235	3.7646638	3.3229055	4.3722677	2.8766673	3.3810328	3.6095572	4.8010762
500	4.5605629	4.5295912	3.8571263	3.8436277	5.5448232	5.5662782	4.6678896	5.2369789	5.37614	4.5025282	4.2500217	4.5441179	4.8371958	3.5147384	5.9421056	4.863717	3.9414367	5.2817766	5.6386191	4.4031362	4.1938372	3.3487018	4.4488485	4.025673	4.2726062	4.2742574	4.0323036	4.8098836	4.4820671	5.1193922	4.6590375	4.4018476	4.1159392	3.9835186	5.0983826	5.1962587	4.3711443	4.0688188	5.0353497	4.4687134	4.3188189	4.957146	4.4640954	4.3244491	4.8933531	4.3751462	4.0881233	5.7419331	5.6684261
501	5.5104884	5.3268689	6.5065315	4.9042245	6.2857553	6.7217617	6.2401644	5.8525734	6.4009446	5.1594853	5.1426722	5.1844516	5.1070214	5.4095822	8.1849664	4.6258138	8.1249302	8.4996317	6.2280651	5.6747204	4.8944918	7.9488833	5.8845394	5.582411	4.6508921	6.4824053	5.7521602	5.2424752	6.5584707	5.1941805	5.6438263	5.3007132	6.7224986	5.3514139	6.7168539	5.7277051	5.9856245	6.2943457	5.3044029	5.7251193	5.4300646	6.0565696	5.4191558	7.53863	5.2015444	6.0482161	5.067173	6.2860105	6.1400157
502	3.3385812	3.5061924	3.1270874	3.0774158	3.0439907	3.2816072	3.326169	3.4134474	2.965896	3.1889893	3.375684	3.4613207	3.5870072	3.1837015	3.9723255	3.8001269	2.7410902	3.8977589	3.3976323	3.4337254	3.5316028	3.2341628	3.8146119	3.5754924	3.1193713	3.9970837	3.9120038	3.7829601	3.7770257	4.1529402	3.4032053	3.7793049	3.0696802	3.4200683	2.9685226	4.3514757	2.9852044	3.6439577	3.2809275	3.6669982	4.2861133	3.1943395	3.8922784	3.4293901	3.0931426	3.6197772	3.0116919	3.5710347	4.241654
503	5.8112667	6.5850172	6.6976319	6.6400638	6.0296816	5.9236436	5.3036451	6.5292852	6.5904377	5.8151868	6.4961831	6.2272818	6.761123	6.3014623	5.5217532	7.1227851	6.6895248	6.6998752	6.0020846	6.0531858	6.2710076	6.2577611	6.3942162	5.7055543	6.0807931	5.5591976	5.9075971	6.0377663	6.3724764	6.3867145	5.6087883	4.8743392	5.4580834	7.3107701	5.2075412	6.5804718	6.2161022	6.0254997	5.4299541	6.3671329	6.4564878	6.1383831	6.3375891	6.2704905	6.6751732	6.1456088	5.7693791	6.1363567	5.8218955
504	4.76782	4.370655	5.3087744	4.4122534	5.2507	5.1030787	4.8185215	4.5139688	4.5231351	4.7070207	4.4320138	4.6479569	5.4528654	5.1728258	5.0159268	4.9968803	5.7260184	5.6426014	5.1159156	4.3896236	5.131807	5.2373466	4.6442791	5.2816968	4.2406598	5.5799635	4.5633499	4.7699015	5.5282932	4.8447189	4.4800809	4.5974211	5.9263713	5.6202942	5.6648982	5.4835627	5.2531847	4.9417919	4.4818927	5.5038853	4.8594547	4.6801758	5.4175876	5.8928473	4.320338	5.2309247	4.1651383	5.095455	5.1054438
505	4.3266093	4.3944958	4.0654008	4.8747808	3.0139521	3.8790818	3.7213612	4.5108611	3.2266339	4.3333787	3.2903579	3.8530592	3.9729617	4.228397	5.3486333	4.1418974	4.7009036	3.864258	4.7453459	4.6628349	2.9740766	4.5423442	4.2948591	4.7307975	4.5965729	4.5441167	5.4071161	4.1314634	4.0397969	3.0456824	4.2254042	2.9714	3.7944097	3.9673156	3.98297	4.7177399	3.7780246	3.4603435	4.0412434	4.4745967	3.9599084	4.9130554	4.1887035	4.648152	3.6635563	3.7094715	5.0769352	4.0881668	4.1075365
506	3.3711855	4.1288285	4.2696388	3.4638117	4.1334471	4.1755289	3.699445	3.5843056	3.8133138	3.9983993	3.6903821	3.5882326	3.9711501	3.9541212	3.7013548	3.5997511	4.3474372	3.7853156	3.8332005	3.2605904	3.3794899	4.7407039	3.6046592	3.5961029	3.940118	3.7791806	3.6110579	3.4627971	3.7512	3.6373756	3.7737074	3.973116	4.1469048	3.4843666	4.1117189	3.8402975	3.0385412	3.3559825	3.3444225	4.1877644	4.0521791	3.8127541	3.9631799	4.004826	3.8515882	3.6263466	4.3546951	4.4956614	4.6555187
507	4.5420619	5.0190572	5.2733589	4.875608	5.658702	5.4987818	3.8358752	5.4370647	5.0158096	4.614791	3.9831673	5.2443949	5.1553205	4.7787678	4.0858082	5.0275885	4.2181259	4.3783121	5.1429221	4.5309527	4.2828211	4.9180836	5.7716269	4.9140468	4.5076202	4.0143614	4.9981482	4.4366247	6.0071801	5.1251757	4.7925397	5.2022652	4.5610629	4.3263791	5.5700359	5.3619497	5.0372663	4.9408848	5.3278098	4.0675937	4.2874694	5.1437185	4.74819	4.5259841	5.1350906	4.2908654	4.8308764	4.4852854	4.3953691
508	3.62089	3.9581724	3.9762242	4.4105729	3.7794863	3.7248816	5.173876	3.6119799	3.9930724	4.2787982	4.0800853	3.00825	3.5693276	4.2019403	4.469437	4.112913	3.8854441	3.9938028	3.9085777	3.3632114	3.3051403	3.7653823	3.7812436	4.0383318	3.4680796	2.6988035	4.3957832	3.3339187	4.3395021	3.6596241	4.0395348	3.1657168	4.067707	4.1641093	2.9744712	3.4875623	3.6138422	4.715001	2.7735205	3.6107368	2.3690333	3.6491989	4.4327587	3.655724	4.0393163	4.1961567	3.1887517	4.3132373	5.2063419
509	5.7181702	4.9056329	4.9808719	5.9578174	6.2911769	5.6514568	6.4692181	5.3242446	5.0571708	5.2629445	5.7652218	5.7066977	5.3758084	5.4250768	4.8230177	4.7574259	4.9016039	4.7392519	5.0645171	6.4306113	5.5599707	4.9485582	5.4724301	5.1559317	5.4975803	4.8686797	4.9431344	6.0403105	5.8502203	5.3748953	5.1520751	5.7128487	5.0815776	5.4140142	4.7443053	5.7906057	5.5121413	5.1339728	5.5413433	4.644851	4.7007688	4.9224785	5.2047669	5.4403506	5.4069039	6.1032303	4.9006079	4.8752211	4.6297258
510	5.9152579	6.48978	5.7364253	7.0130827	5.7354287	6.4058865	6.7444434	6.6298527	6.2831567	6.1348459	7.1098208	6.0375379	6.5114623	6.755337	5.1006406	5.1866724	5.6921034	6.9199887	6.4130448	5.8219124	6.4987087	5.5545914	6.5402007	5.5776267	6.608052	5.046486	5.3400751	6.2282973	6.3446877	6.0977247	5.7433129	6.1472093	5.429648	5.8396721	5.7643126	6.2781646	6.6470215	6.238241	5.1650122	6.6947291	6.4092089	5.9813817	5.2971216	5.7406949	6.2021791	5.3428313	6.0857882	5.8348307	5.1729659
511	6.1389732	7.0493985	6.3074456	7.0354502	7.2142176	7.1418218	6.6814928	6.961365	7.0609894	6.5109658	7.3180805	6.6281264	6.9058289	6.4025038	5.8272358	5.8992861	6.6727561	6.6198179	6.9794187	6.0528479	6.8055184	6.7947015	7.3205784	6.3622609	7.5120706	5.9589019	6.7673193	6.2867221	6.5842784	7.0408816	5.7005191	5.519768	5.9910302	6.7857617	6.7203657	6.9211841	5.7105387	5.6461257	5.5604679	6.0529571	5.7002513	6.3898466	6.4541133	6.2640055	7.2258171	5.4562473	7.2190145	6.7928022	5.961064
512	4.0534171	3.6046777	3.9706661	3.2351771	3.5835581	4.0735691	3.8441397	3.4824434	4.2053963	3.6081998	3.3721949	3.7177335	3.7381119	3.5495756	3.3208954	3.8510094	3.234921	3.2553991	4.124025	4.071636	3.9669659	4.1049201	3.3814726	4.7771323	3.8569765	4.183486	4.0827985	3.1562464	3.692444	3.1593501	4.1133839	4.1686432	3.1363331	4.3375626	4.047369	3.5088872	3.9142769	3.0863649	3.6883469	3.5030104	4.6737947	4.4972255	3.6157626	3.235285	4.0456905	3.3597837	3.5108486	4.0209116	3.6839692
513	3.9500232	3.5789707	3.5430824	3.8694627	3.3222404	2.5298225	3.6421472	3.1924859	3.1299211	2.9398046	2.9700862	3.3366813	3.6166486	2.7804538	3.0959629	3.6222146	3.2415233	3.6752902	2.6738585	3.8951816	3.804676	3.1913673	3.0889478	3.9608517	3.4458272	2.3323795	4.0784484	3.2329773	2.5194312	2.8723309	3.109823	3.5614687	1.8568353	2.3817084	2.4545263	2.6464929	2.9362071	3.6901201	2.8806582	3.1554346	2.6808997	3.0098804	3.6456584	2.195607	3.1468669	3.3677248	3.5821303	3.3822652	4.0063626
514	5.193367	3.3997253	4.8660024	3.9039075	3.8596047	3.5989909	3.4669728	3.4304089	3.8527527	4.6187456	3.095209	3.4347011	3.6716723	3.3024121	3.8866329	4.4654053	4.4513567	3.5420588	2.9831985	3.9397301	3.6803706	4.1703158	2.9829456	4.6408624	4.4696681	4.7914126	3.9461882	3.0989663	4.3140426	4.1178471	4.9539094	4.1381339	2.9862666	2.9438814	4.3490216	3.4003099	3.7673495	3.3721815	4.2250179	4.0505544	4.040779	4.2630554	4.5661902	3.1273283	3.6555103	3.0173894	5.1048921	4.247331	3.8706866
515	4.7938717	3.9688006	3.8822494	3.8744833	3.3067616	3.6995687	3.5179741	4.0748467	4.0273083	4.1539986	3.7994657	4.3217099	3.8838744	4.1538004	4.6490254	3.7522762	4.0178029	3.806673	3.0186413	4.5912887	4.2451483	4.2100431	3.9460002	3.8578278	4.4286905	3.8661584	3.7411726	4.1290728	3.5819676	3.6294536	3.8203443	3.571139	4.4903303	3.4267963	3.9124428	4.2672117	4.1402544	4.2349252	3.1148542	3.6892802	4.6332118	3.6060905	3.2955875	3.9736667	3.9210712	2.7359149	4.2422751	4.0946471	3.9862731
516	8.6589933	7.5373081	6.9237842	7.8801214	7.3117871	7.066733	5.8839951	7.3575625	7.5129857	7.7717639	6.8132258	6.7047938	7.3301378	7.2051309	6.6007499	7.6357854	8.3022081	6.5078257	7.3378204	7.0358499	7.5073674	7.601235	7.1143058	7.4903378	7.7009885	7.0919783	7.9824988	7.056738	7.6222946	7.6210705	7.2116766	7.0878412	6.6998809	7.1576664	6.8832473	6.9907413	7.3589238	7.441891	7.1444508	6.5992043	6.6537961	7.7637449	6.8159928	7.9653971	7.6013321	6.8392413	7.751443	7.1299939	6.9319047
517	4.3268664	3.3595207	3.4990348	4.9758434	3.652941	3.8720799	4.0190616	3.5800391	4.1794355	3.6638804	3.8800015	4.0709931	3.9460358	3.2161261	4.0775281	5.102934	4.9843753	4.3979586	3.8936944	4.8452403	3.9106881	4.8620439	3.0432408	4.4167707	4.2520803	4.3846071	4.6842957	3.0840271	4.4963672	4.5345913	4.297557	4.9599313	4.302172	4.9411841	3.3778143	3.4856663	3.6999672	4.0164256	4.2125171	3.6271534	2.8294446	4.8170982	4.6548931	5.7145175	4.0875359	4.0211134	4.23313	4.3578108	4.935648
518	3.7817854	4.0028463	3.3690263	3.7061486	3.3944548	3.6058147	3.5147077	3.6081097	3.7176863	4.0772666	3.7216255	2.9382503	3.6241392	3.4074444	4.283175	4.0893997	3.3067921	3.5686458	3.3709426	3.3105784	3.2340081	3.5746661	3.4291788	3.6125151	3.1326869	4.1282087	4.1709648	3.4833157	3.6438399	3.8778045	3.0923359	3.0893836	3.3539788	3.2984216	3.0735007	3.7723224	3.4852801	4.2071681	3.7776964	3.4255278	2.0867537	3.8864497	3.9493657	3.6842729	3.3460485	3.4082068	3.3897007	3.6479891	3.9290106
519	8.5437335	7.85847	7.9302031	8.2762928	8.3775196	7.9726194	8.0433256	8.2891475	8.0510501	7.6765786	8.2070824	8.4975813	7.7858024	8.2587556	7.7201197	6.7717207	7.8336101	7.406048	7.5965589	7.7854547	8.5956748	7.7307248	8.0501387	7.7200487	7.9051745	7.3987931	8.2931509	8.2101024	7.9356849	7.6667137	8.2236101	8.0544504	7.8041304	7.7538408	7.7844031	7.9417602	7.9549608	7.7287417	8.2510007	7.3550491	7.5461775	7.8793591	7.7306371	7.9395373	8.2600105	8.4313364	7.7098382	7.3924098	7.6127311
520	4.5992291	3.8204373	4.5022168	3.5526212	3.9034845	3.7735741	4.4962582	4.0020122	3.4448597	5.3088107	4.3036773	4.6951641	3.7300771	3.1784278	5.2866644	4.3991655	3.5410138	3.4689374	4.4975675	4.4181726	4.2806904	3.6442861	3.9300061	4.0093483	4.5685614	5.7568165	4.4901726	4.3782134	4.1683261	4.3363351	4.0600596	4.4726538	4.0501783	3.5204772	3.8227164	3.8313886	3.6326978	3.8148715	5.2891531	4.2088992	4.4153095	3.2871875	4.3693871	3.7609939	3.6660579	4.020391	4.0949019	4.3406364	4.5307758
521	3.1017963	3.2839828	3.4976037	3.3383087	3.4789292	3.5995189	3.2640566	3.616067	3.3101664	3.3207786	3.4095183	4.0079495	3.4780864	3.0886337	3.4334181	1.8223913	3.7291154	2.7919962	3.8503491	3.1080264	3.2264966	3.847215	3.6803412	3.1678179	3.6776873	2.6781609	3.903256	3.7641706	3.8698081	3.5651009	3.5184529	2.5181476	3.3534409	3.8781212	3.8130216	3.3502724	3.8143249	3.1260995	2.0114993	2.9369127	4.0878856	3.2892035	2.9681469	3.2813676	3.2410861	4.2749442	3.2025653	3.4411372	2.7668002
522	4.13229	3.7299646	4.0454254	4.2174283	4.0431963	4.83647	4.3563446	3.8326977	3.9633423	3.8378867	5.258372	4.3584742	4.0762428	4.3061301	6.0341317	4.3109861	4.5855092	4.5437119	4.8459081	6.5249412	6.6083481	3.6076147	3.828378	4.1844932	3.7805461	5.0565251	3.8019227	5.7164042	4.8527351	4.4008545	5.2257761	3.0862893	4.6801231	5.340619	3.5330425	4.0669224	4.8555536	5.1214991	5.0604758	6.3312655	6.5862784	4.6434049	4.7601356	4.4351478	4.6896603	4.6314782	3.780655	3.9693251	4.4062213
523	3.6840832	4.0927569	4.4462509	4.3255953	4.14588	3.9576951	4.890588	4.5951746	3.9615855	4.6216678	4.3459754	4.3901808	4.3556804	4.4232265	5.1446725	4.4336949	4.3302057	4.6929007	4.2105634	4.6499115	4.1186184	4.7391434	5.4092085	4.6734325	4.5391786	4.3694581	3.4298476	4.3859357	4.2296599	4.2596765	4.1244314	4.5300505	4.3830505	4.3582575	4.6928261	4.9495089	4.3414931	3.3357656	5.2209348	4.5197301	4.0206791	4.1305881	4.1622536	4.6400577	4.1674453	4.2268162	4.9347037	3.9637725	3.8979489
524	4.4015947	3.7167652	4.3648002	4.8370235	4.4160253	3.9123359	4.3472998	4.2104353	4.3511439	3.8831927	3.6069615	4.1887827	4.1817151	4.5761754	3.9199067	3.0439168	4.3911026	4.300056	4.3213861	4.2177577	4.4448566	5.2327867	4.5000851	4.312929	5.4104535	4.9267972	4.25505	4.2976498	4.1897616	4.6197284	4.2611546	5.544222	4.0481046	4.3868401	4.0143259	4.4101878	4.6504358	4.7830828	4.4237091	4.7033365	4.2966643	4.3432987	3.992137	4.4582053	3.9459382	4.0519579	5.2851269	4.273531	4.9012835
525	4.5602598	4.6516174	6.360945	4.2157492	3.818005	5.1978482	4.4055109	4.4984262	2.5255247	2.9495397	3.432672	3.4039038	6.7349212	5.1497582	5.344547	3.4185074	6.6733249	6.5318118	4.1515748	5.275203	3.9978331	4.9945859	3.766717	5.711061	4.3190408	4.7443319	5.0948871	3.9815657	5.7910008	5.676454	4.6929493	5.3609638	6.4413375	5.8173108	5.818735	6.7262918	3.9406522	4.2145031	4.0255165	6.6937795	5.3993183	4.8692873	5.9201369	6.093691	2.8199321	5.0619913	3.6061024	3.9573209	3.9678839
526	3.3337339	3.4289586	3.6429059	2.3861335	3.768404	3.0466374	4.0126179	3.442889	3.7982638	4.5058142	3.1192226	3.2086832	3.3539534	3.3957218	3.269464	4.1759972	3.4868957	3.3751558	2.6279375	4.2107615	3.6384004	2.527152	2.88983	3.1936115	2.8736213	2.410516	2.810209	2.8669268	2.5429455	3.8176796	3.1109563	2.9836487	3.5628601	3.7076465	3.6389106	3.1293888	2.6629544	3.7466545	3.3712126	2.9511699	1.9942477	3.026582	3.3274641	3.5856813	3.24107	3.6110863	2.6433941	2.5648226	3.2926485
527	3.2651985	3.582867	4.0220453	3.8077111	3.8081776	4.5322329	3.8443163	3.9471517	3.6538544	4.1561848	3.5931244	3.5355876	3.7499477	3.10115	4.7754675	4.3520153	3.8364864	3.6412693	3.8548608	3.4364817	4.2047199	3.2119711	3.1428052	3.8418571	3.1951305	3.7627794	3.6905101	3.9142019	4.4462204	4.6335625	3.7514873	4.3345396	4.91854	3.0174792	2.998327	3.8922832	3.5251614	3.6615873	3.8971511	3.5922601	5.0460372	3.7961703	4.003766	3.5850304	4.3298457	3.8956046	3.2066388	3.6185572	3.8270357
528	4.2932314	5.354934	4.8834136	4.6183768	4.3585635	4.5104019	4.3444344	4.6297156	4.8267339	4.2851632	4.2972739	4.1284054	5.0215654	4.6848466	4.5758725	5.4616494	5.1704056	4.3530031	3.7936119	4.18534	4.0210667	5.3199601	4.5354082	4.750411	4.8732511	4.6085669	4.7013987	4.3848197	4.1901333	4.4519507	5.0008743	4.7531022	4.1878668	5.2720298	4.47554	4.7192022	5.2955561	4.8406865	4.6386034	4.6939194	5.0927597	5.4620641	3.7939846	5.1011241	4.7815179	4.361789	3.9058952	4.4160034	4.1870291
529	6.7578095	6.2938145	5.9766735	7.2251805	6.668046	6.9495664	6.3227898	6.3083818	6.709422	6.534596	7.2214945	6.7148975	6.5688048	6.3606354	6.0972647	5.1854021	6.1624142	5.9571732	5.076125	7.0532025	7.276364	6.0811755	6.2870657	6.8676549	7.2134215	5.4516248	6.6414243	6.1449333	6.3691516	6.8034341	5.1940349	5.3071814	7.3253075	6.1305162	6.2908898	5.8721251	5.7531985	5.1685466	6.2037194	6.175748	6.0779188	5.2355671	7.4519789	6.6176681	7.9011352	6.8850052	7.1251258	6.402545	5.7928654
530	3.7200867	3.3306595	4.1416024	3.2950937	4.6838358	4.8538549	4.1352019	3.3619757	4.5335738	3.542986	3.4591698	4.1328313	3.9435093	4.4558238	3.5689448	3.5432436	3.9305525	4.4458493	4.3646987	3.8721448	2.858008	3.9785733	3.2577072	3.7205256	3.2384441	3.4225894	3.7088004	3.6469143	4.782431	4.1899963	4.3975951	3.4414646	3.4215061	4.2494845	4.7563238	3.7553906	4.1178836	3.8230816	3.1440645	4.2426415	3.4556608	4.0425523	4.0528963	3.336614	3.4346967	2.9099328	3.9023525	3.4076874	4.4587483
531	3.6959205	4.0598085	4.6028858	4.5981911	3.6350077	3.7652984	4.0048502	4.1944672	3.9949498	3.8174135	4.6902641	4.1626498	4.4915284	4.6224944	5.0536213	4.1782777	4.688713	4.8462213	3.6138774	4.0815352	4.451735	3.9900223	3.3299841	4.2335421	3.8567148	4.5607002	3.6174646	4.297018	4.6287374	3.4413009	4.20923	4.6185626	4.2210121	4.4191474	4.1140345	3.9986362	4.4468075	4.1526051	4.4094349	4.1495451	4.2560008	4.1048214	3.7672153	3.9059483	3.8636172	4.2419965	3.952633	3.6511061	3.9865527
532	5.1126743	4.4197319	4.0119646	5.5088654	4.2463512	4.1343998	3.9750314	3.6352693	3.0739932	4.564515	5.2752367	5.7558193	4.4666583	3.8305259	3.9996275	3.2769662	3.7921292	3.8169876	4.2023016	5.4543373	5.0404205	4.0328467	3.6847578	4.3493692	5.1745273	4.6924379	5.533699	5.8654597	5.7728036	4.9341249	6.2457841	5.1259164	3.764669	4.2560001	4.3493452	3.7956698	4.1976251	3.3323766	5.2636665	3.7009877	4.3652319	4.1365494	4.9156494	3.4559488	5.1004526	5.4198955	5.6391271	4.888045	4.7492353
533	8.2994543	7.839222	7.4736035	7.3521691	7.8398914	7.8649875	7.7375298	8.0005852	7.6187711	8.0672036	8.4657044	7.9152212	7.7926393	7.4417333	6.9425843	7.8992463	8.2135281	7.7052658	7.1907131	8.5416239	8.0194094	8.111808	7.8166834	8.1693674	8.0515756	7.6565869	8.7251809	7.4583356	8.0003772	8.6485397	7.5415085	8.2164627	7.6539994	7.1755945	7.6924042	7.0467074	7.9826547	7.8683001	7.8729421	6.8057393	6.4217644	7.2874739	8.321644	7.022572	8.5558737	8.2328338	8.3886365	7.7398194	7.2108776
534	7.1894654	8.1019657	6.8663465	8.1101323	7.695745	7.9781035	6.9149212	7.8009726	7.9557593	7.4023254	8.2847429	7.2458316	7.8993151	8.3722399	6.8728013	7.0635311	7.5950741	7.1535403	7.5932521	7.5060079	7.6204847	7.9105252	7.9365858	7.0345151	8.675247	8.0457073	7.2235456	7.6438247	8.3097983	8.1123445	7.8876579	7.6446408	7.0594799	7.7203333	7.7015457	7.8498983	8.332367	8.6726392	7.4404206	6.4393476	7.3168092	8.2303349	6.6176486	8.434878	7.8311274	6.6108946	7.584215	6.5753947	6.5878811
535	5.1728648	4.0753016	6.5253421	4.7758875	5.5673302	5.9478259	5.041089	5.0433886	5.4596905	4.8179405	4.4188905	4.5064543	5.027824	4.2988185	4.7644824	4.2132446	4.8211475	5.6815185	4.8395592	5.2087461	3.9843685	4.4537501	4.617661	4.2976917	5.1201946	4.4463334	4.406683	4.6663215	5.0946332	4.4322677	4.9470607	4.7486947	7.059915	4.39456	5.5150212	4.9659409	4.7606343	5.1284637	4.2077361	4.965918	5.2032871	5.9520431	4.9646436	4.8933791	4.4783755	4.9174129	4.2071785	5.289575	5.427752
536	3.6486852	3.6155445	3.2610678	3.9452004	4.32479	3.8392409	4.115364	3.8522059	3.6482311	3.0355083	3.1606025	3.5284246	3.1141705	3.118944	2.3126899	3.251929	2.7157514	2.8556879	4.4555483	1.7189778	3.3937765	2.8788642	3.7057209	1.7370867	3.9585262	4.503282	3.8627431	3.3680269	3.9158988	2.7608928	3.9524923	3.7364669	2.7902915	2.4473141	3.5874215	3.2714235	3.6061124	3.445407	3.9561825	3.3389806	3.7632671	3.6849774	2.558735	2.3808265	3.4228309	3.3913746	2.6518968	4.1451373	4.3894685
537	7.823811	7.5289106	8.0680291	8.0779944	8.287523	8.3936455	8.7427819	8.2804763	7.9952653	7.8452426	8.0317613	7.8555033	8.3555831	8.1805556	7.6198248	8.1432896	7.860717	8.3133159	7.8658016	8.0859404	8.4953742	7.7453956	8.2754078	7.8976185	8.3414527	7.5511647	7.6570439	7.9889568	8.030962	8.3409262	7.5265029	7.8631254	7.7115154	8.2196752	8.0586573	7.8323138	7.9738861	7.5618065	7.8728026	7.9914215	7.5619544	7.5903992	8.4058125	7.4852909	8.2622109	8.3971471	7.9705689	9.0351582	8.0638468
538	8.762746	8.6427737	8.4658268	8.995606	9.0670947	8.9067103	9.3855032	9.2808259	6.9173207	9.2176253	9.4252772	9.0772317	8.6945037	8.9620067	8.8286469	9.7712582	8.3465831	8.8914837	8.8014838	9.2799202	10.1562417	9.145772	9.311759	8.7146511	9.4291831	8.6563836	9.2483149	9.2592584	8.8697609	9.1932677	8.5931655	8.7883712	8.1312351	9.008052	8.6760892	8.2924073	8.6636033	8.1765509	8.7642277	8.4748038	8.2944511	8.392408	9.3591033	8.4626725	9.5122161	9.1114295	9.074611	9.4113519	9.0739154
539	9.557815	9.9467184	10.2015205	10.078069	10.5812396	9.8618826	10.096647	10.2927408	9.6686804	10.1030384	10.092534	10.4008599	10.0841884	10.1747288	9.3289218	10.9198492	9.7633231	10.1147429	10.1402332	9.7197363	10.2889892	10.171546	10.5031304	9.5733643	10.1516245	9.6984544	9.6261658	10.1756137	9.8925412	10.0202745	9.6987225	9.737809	9.6780847	10.1872432	9.9076921	10.0544101	10.6354223	10.0829938	9.855881	10.2540332	10.0873406	9.5786768	10.1264758	10.1279096	10.035953	9.8923567	10.2199681	10.0530171	9.6910065
540	3.7689215	4.1188683	3.3272976	3.4654199	4.3384806	4.3668466	3.9817023	4.643372	4.6420224	4.1667537	3.4128315	4.1182706	3.7853936	4.3863099	3.3722784	2.2844925	4.2579506	4.5452944	4.9152197	3.7489038	3.7482501	3.6987253	3.6333532	4.0628454	3.9395102	4.3626558	4.3637218	3.6831768	3.6056657	3.5437845	4.0447892	4.7033673	3.7861124	3.8968451	3.8996764	3.85216	4.4908803	4.0011168	3.3443635	3.4139944	3.9705396	5.1494787	3.9560604	3.0085289	4.2019343	3.9789423	3.9850895	3.8038023	2.8186353
541	3.4310467	3.9132639	3.7276313	4.0456444	3.8667065	3.7210572	3.9122992	4.4468409	2.9302634	3.3962636	3.5350313	4.0759857	3.5852245	3.7929782	4.7453538	4.4596822	3.3833247	3.6657197	4.0809323	3.9700234	3.4556356	3.5519056	3.8160331	4.117036	3.7364878	4.110099	3.6641544	3.7945104	3.6446603	3.4992394	3.2617929	2.2906005	3.8515536	4.485491	3.4161085	3.4873523	3.1448374	3.6463413	4.1478791	4.4060743	3.7100338	4.0221666	4.0523484	3.711058	3.7577058	4.1006662	3.9382993	3.5300718	4.139559
542	3.6826884	3.6879515	3.4991654	3.1904931	4.0275092	3.5709287	3.8645902	3.2588259	3.4706178	3.3643213	3.6360448	2.9996872	3.3991804	3.7106523	2.1240527	4.8333515	3.506962	4.1588328	3.5520344	3.7211217	2.9420063	3.0881175	3.3964446	3.3005758	2.8598718	4.2039632	3.8151291	2.9871511	3.5363197	4.0116218	4.0841568	3.355983	4.7332225	3.8294089	3.084026	3.4804518	2.957333	3.8703983	3.737451	6.0850265	5.9558494	3.5304037	3.8726355	2.8768835	3.7504915	3.5751829	3.1937231	3.8360841	3.9198645
543	3.0446376	3.5015595	3.0368682	3.4170433	3.171894	3.5691424	3.0733946	2.8430611	3.4765552	3.802556	2.9502855	3.509163	3.3666706	4.095041	2.1085498	4.3269186	3.7701762	3.3421515	3.3053294	3.2094517	3.9147715	2.8068685	3.486033	3.0830636	3.5320047	2.0467464	2.4315772	2.7906509	3.4481463	3.4449799	3.0257342	3.8159849	3.6397556	3.9312764	3.2837102	3.0528462	3.9919617	3.3139146	2.5452505	3.8993569	4.3980375	3.7509531	3.2495812	2.965149	3.0635868	2.8070012	3.5126833	3.4373037	3.1895772
544	4.4827046	4.7428293	4.3701244	5.4030676	4.1877618	4.3740327	4.4890614	4.3310706	4.4877273	5.1057372	4.6426565	4.4778885	5.0432408	4.1723751	4.6298525	4.6667782	4.0138375	4.7115864	4.5061703	4.4980421	4.8564729	4.3998337	4.7617451	4.5037377	5.9323903	4.7150563	4.5613151	4.6349191	4.9424803	5.5446723	4.9472962	4.891647	4.5816938	4.6868137	4.2770254	4.5943317	4.6542596	4.3831695	4.5423677	4.869965	4.2754882	4.3281152	4.4941087	4.4105961	5.2269043	3.9668731	5.3600479	5.310396	4.7812712
545	7.4986584	7.3862316	9.3436892	8.4644986	7.4546642	8.4578922	7.5494832	9.1425435	9.0185827	7.4295956	8.1852774	7.6376581	7.9378253	8.8156647	7.4238253	7.6515144	6.8514249	8.9743235	8.3325648	7.7676757	7.2724869	7.6019278	8.7085246	7.465517	7.4986777	7.9152115	7.3851361	7.5260288	8.2040823	7.8555235	7.1350162	7.9631393	9.8496384	7.4614724	7.5684448	7.6535777	7.0825685	7.710279	7.5068631	7.926075	7.7794642	8.6944014	7.5617471	5.9169152	7.49663	6.8526178	8.1575838	8.7471862	8.7270462
546	3.8477192	3.6862626	3.4686614	3.6954879	3.2520559	3.1374231	3.0981487	3.6772752	3.7881372	3.423173	3.4883993	3.8350829	3.9881913	3.2044973	3.7605402	2.8958589	3.3083243	3.3255203	3.1367066	3.5460408	3.8926882	3.7592298	3.4876744	3.7454073	3.4388818	2.8750078	4.1270037	3.4492723	2.3835565	2.5642432	3.1780043	2.9977322	2.6472252	3.3753793	3.7374961	2.8398651	3.3292457	3.4356446	3.1142932	3.205813	3.3123144	4.1820822	3.5445211	3.1586733	3.3592867	4.3725264	2.8647884	3.1956106	2.5416987
547	5.9369857	6.3687298	4.6378787	5.594133	6.0333931	6.0415847	5.0941384	6.5034811	6.1213608	6.0401053	7.0334903	6.4483188	7.0116909	6.311494	4.9124933	5.4029585	7.0800822	5.8997113	5.6183815	6.0243694	6.5752554	6.9843572	6.2480639	5.7267597	6.6537157	5.818739	6.3003778	6.6167496	5.9527562	6.1414078	6.0091541	5.5030166	4.6338466	6.5538666	5.7402886	5.811212	6.8600857	6.4093325	6.4446398	5.7530153	4.7231839	6.1730929	5.9892741	7.2883493	6.9830596	6.3613896	6.2815485	6.150399	5.563902
548	3.014365	3.1549397	3.2041062	3.2538846	3.3073699	3.1026614	3.0715732	3.3159076	3.1213974	4.01931	3.0738204	2.6841315	3.2135011	3.072688	3.8244215	3.1836159	3.3482266	3.1901569	4.0451672	3.0602766	3.1066876	2.9522216	3.3807332	3.1770677	3.2809517	3.7549057	1.8471192	3.5868626	3.2149946	4.2380548	3.1662449	2.9718004	3.0043814	3.4506126	3.7828517	3.43698	3.5201429	2.9736407	3.9803529	3.1369807	3.6003416	3.5071679	3.5810411	2.8258644	3.2241973	3.2131353	2.8186652	3.5277143	3.9180602
549	7.9296577	7.541018	6.8653159	6.6641252	7.2515214	6.5584437	7.0993013	7.2985303	7.1973032	6.0867294	7.824038	7.167319	7.5054958	7.194565	7.9285014	5.1424238	8.4503579	7.3872653	7.4908899	7.348681	7.407418	8.7070704	7.3058848	7.3914789	6.3135858	7.5515422	6.5314035	7.8807201	6.4872944	6.5526499	7.3029229	7.113576	4.6915483	7.6296166	6.6493259	8.0269627	8.4188383	8.0202643	7.1122465	7.5002756	7.5696945	7.6043346	7.8112532	8.6207377	7.22362	7.7705334	7.2914228	7.3423457	6.6647194
550	4.2668972	5.2941765	5.2609882	5.2253316	5.1931531	6.0324989	5.9651215	6.4799059	6.6387402	4.1287459	4.495548	4.7092173	3.1781428	5.8392314	4.3836227	3.4127066	4.9537686	6.398353	5.2451747	4.7789022	4.0078274	4.6615462	5.0354457	5.8671161	4.6432855	3.9264725	4.2112983	4.1467837	5.0212958	4.8589037	4.2960454	4.2479057	4.9973367	4.9341983	4.9813923	5.5381571	4.2385043	4.7001853	3.9996259	4.1096894	4.8914928	5.2850701	4.565111	3.4603773	4.914272	2.9889025	5.6568669	4.9684601	4.8502859
551	3.9213488	4.8723728	4.2636424	4.1178864	4.7512355	4.9983275	5.1042131	4.9104355	4.6919113	4.4412841	3.6811376	4.0961074	3.2666592	4.7344552	3.777437	4.5900992	4.0107102	5.712311	4.4940042	4.6541233	3.5409104	3.8998869	4.8923419	4.9768628	3.8909746	4.4207829	3.5376701	3.7454502	4.1644427	4.504967	4.045739	4.5069799	4.4786185	4.4128645	3.8868554	4.7001283	3.3517302	3.4203315	3.6335725	3.8241661	3.9200694	4.2705052	3.6717866	3.2482543	4.4799578	4.3793539	4.7556447	4.2969504	4.2550015
552	5.3288253	5.5950897	6.3708424	5.5894354	6.4275629	7.6744411	6.1007806	7.0004644	6.9454839	6.1403339	6.5252018	5.4872639	5.7598122	6.9559165	5.5228817	5.3265574	5.9526611	6.9109272	7.8171364	6.6882601	5.6160189	6.7475124	6.2161734	6.4142008	6.6960476	7.5199101	5.1849293	6.1557571	8.1780411	6.9882489	6.5604839	6.2688462	5.9446139	7.5120054	6.7465546	5.3987061	6.74936	6.0174104	5.8547746	6.2998908	6.0350694	6.8053665	6.0869232	5.5830181	6.1022047	4.6306104	6.1145721	6.583888	6.194217
553	3.7617072	4.3293748	5.8570668	3.7146394	5.3850278	7.3959296	5.4990329	6.6704489	6.9992222	5.0166894	5.5952951	4.1247589	5.0969536	5.9872119	4.4301589	3.5508786	5.7750117	6.821489	7.2692395	5.868242	4.0601105	6.0829971	5.2908962	5.9859897	5.889824	6.5562523	4.7776227	4.7469921	7.5135556	6.5584908	4.8976599	5.6340466	5.3883327	6.366016	5.8023421	4.7899064	5.7219657	5.9672084	4.5351053	5.4744509	5.6823338	6.2089219	5.8806204	4.2704611	5.8342472	3.3289885	4.8438182	6.2423406	6.0037083
554	3.706446	3.1325684	3.6800362	3.040376	3.4237724	3.8038473	4.3290459	3.9637332	4.0677831	4.0390861	3.4643475	4.6688763	3.9195631	4.0976958	2.4448782	3.9444231	3.2939245	4.0721171	3.4276881	3.8407634	2.1580536	3.8706505	4.100072	3.1259731	3.8393484	3.3708734	5.3346188	3.7255776	3.8974416	4.1397179	3.6486545	4.0865123	3.3971416	4.0393001	4.1582319	4.1555354	3.354614	3.3378237	4.3563754	4.0964681	3.6963524	4.0954396	3.4577181	3.8349017	3.3430799	5.040962	4.1433012	3.5837153	1.9801368
555	3.6469538	4.4057422	3.7809324	3.9871232	4.0413221	5.8338936	3.9457257	4.3721984	4.7046937	4.6169911	3.5029361	3.9700689	3.9775283	4.4145288	4.4445623	3.4776848	3.5133493	4.9098214	6.4416992	4.9659462	3.9910972	4.4265288	4.5745147	4.6032745	3.9187691	5.1788972	4.2136765	4.1657641	5.6363968	3.9524429	3.5786132	4.3974309	3.5307801	4.348939	3.7082005	3.8415153	3.9953477	4.3754953	3.71064	4.3595646	4.0779067	5.6169842	4.9488654	3.633701	3.7463087	3.4601003	3.3607713	4.6774193	4.7856543
556	4.804656	4.5159386	4.1185595	4.3741131	4.5189335	5.088788	5.5296062	5.2416002	5.059982	5.6429223	6.0838262	4.7014378	4.8039803	5.2654385	4.5770507	4.7594013	4.9755589	4.9720353	4.9066498	5.3208189	5.510448	5.2478459	5.1210435	5.6454938	4.619863	3.8354194	3.6985721	4.8486135	4.7365822	5.2660029	4.2412151	3.3919721	4.3345892	4.4388078	4.2644251	4.5982039	3.7299481	4.0713865	4.3931793	4.1349127	3.9844014	3.7396524	5.4809767	4.8742062	4.9765392	4.7834302	5.3932418	4.6646801	4.3395362
557	6.8071968	5.8793536	3.9024939	5.2893844	7.8656847	7.525717	5.6810536	7.3353463	7.7715324	4.5985672	3.6982438	3.3191729	4.5962963	6.4045665	4.9806998	5.9053601	4.2462349	5.2789101	8.2090936	5.1884635	3.6673729	4.2985528	5.7384666	6.0230239	5.328791	5.6164632	5.2834498	4.3483443	7.3278303	4.6585618	4.087126	6.5348532	5.0070654	6.3721298	9.1082272	6.1431661	5.2120563	5.1754301	3.6967732	5.3933519	5.7286562	6.5286925	4.1279749	3.5815666	4.2706598	3.1661213	7.923839	5.9364179	5.8695415
558	6.5511189	3.5270786	5.3174214	3.3938901	5.7599731	3.70181	3.6237019	4.1116348	3.7592756	4.5178581	4.3363484	4.5211293	3.9244686	6.8100545	3.0706251	4.1369536	5.2006126	2.6445246	5.2303886	6.8441698	3.5636991	5.2659634	3.6337464	5.3525311	3.8760904	3.5656013	3.4847746	4.3673973	6.4206682	5.4039075	5.7207891	7.7841123	6.5628173	4.0675899	7.2695547	5.464476	4.4612866	4.2150336	4.2005638	4.1573902	4.2014975	3.6234525	4.7799914	3.5797766	4.760581	7.7406489	4.1536441	3.5534722	2.939507
559	5.1244009	4.0243492	3.5951101	4.3829017	4.7571882	4.0040697	4.0111687	4.1902966	3.7951813	4.4657496	4.3024059	4.4965169	3.2822836	4.6196443	4.3440898	3.9099924	3.9288689	3.1889599	4.0100234	4.9859377	3.7735014	4.3941219	4.0901353	4.6084202	4.2629161	4.4112463	4.0374173	3.9529691	3.969626	4.6462932	4.444424	6.2769746	6.4584979	3.9123137	4.7240464	3.6002415	3.9864247	4.3473283	5.0010573	3.4549591	3.6805587	3.8706578	4.588211	3.6526534	5.1199126	6.0723932	4.4572387	3.7398322	4.0291569
560	1.9339551	4.0761789	4.0713479	2.7940763	2.7158879	3.3534515	2.7340128	2.1772429	2.235146	2.377048	4.2548273	3.2673761	3.3827144	3.241026	3.4314488	3.7134797	4.0658717	3.3576652	3.0399114	3.7139137	3.2180627	4.0523906	2.991623	3.1977277	2.5834452	4.9933677	3.8288557	3.1144437	2.9475742	3.093665	3.6979779	2.4931223	3.7091331	2.189952	3.8388865	2.9717269	3.208467	3.1590855	2.8866912	2.7515884	3.0769575	3.3215167	3.3427616	3.6929767	3.2768013	3.6967493	2.9557138	3.1535533	2.9678026
561	8.3917924	7.7006976	5.3280712	8.3321837	10.0395791	8.5505025	6.5531756	8.1326675	8.1615257	6.745598	5.5565603	6.5999698	5.5818044	7.2840057	5.8590412	6.4081582	5.8139752	5.6708779	6.5359466	7.3012976	5.8463893	6.2022436	7.4494895	8.6390433	7.2674937	5.7906423	6.4412789	5.2022817	6.5903746	7.178859	7.4804202	8.1258957	6.2184817	5.4714285	8.3605855	5.061015	6.262271	6.7562481	7.056191	6.7528964	6.855702	5.0596095	8.99134	5.9483509	8.8202765	6.9461388	8.2214095	5.3316781	4.8699968
562	3.5359092	4.030756	3.2071821	3.8018532	3.8697901	4.3690028	3.5978717	3.9770164	4.6370777	4.509906	4.3180933	3.7746458	3.5906925	4.1861508	2.8691625	3.7418349	3.5766825	4.2293397	4.112206	3.0713429	3.3066737	2.8202829	3.8828111	4.9062219	3.9506128	4.0848524	3.5557194	3.6882453	3.387743	3.7106501	3.3004558	3.413606	4.3191147	3.2192114	3.7414857	3.3478109	2.9205945	4.2381559	4.0464124	3.1024309	3.2275687	3.3359299	3.9394078	3.1161591	4.0567999	3.9280258	3.6426514	3.8575937	3.4602773
563	2.6926972	3.709115	3.9074126	3.3988733	3.9570096	3.436927	3.6515394	3.1107783	3.5112676	3.2557142	3.2033284	3.5991646	3.4972848	3.7573225	2.9506566	4.8657582	3.4756408	3.7020569	4.3020689	3.4622698	3.1645548	3.3413344	4.886216	3.1870021	3.3139398	4.4290977	3.2401846	3.2639516	4.119785	3.2734212	4.4181258	4.1223654	3.533487	3.8378463	3.4556821	4.2631693	4.3892321	3.7182047	3.9195693	3.2146707	3.7421663	3.4390992	3.1732258	3.8417535	3.0441143	3.3730033	3.0918069	3.8601163	3.1756998
564	5.0521622	3.306844	3.3835436	5.6629381	5.4782795	6.3581838	3.7787909	3.8464904	4.0972925	4.4283376	3.4883993	2.9021904	3.2351767	4.5128042	3.5414832	3.0524784	4.3045936	3.645867	5.7264886	7.0647875	3.534252	4.703497	4.8512645	4.2859394	4.7402584	4.1829016	3.6677873	4.4651902	6.7278768	4.6400677	4.5075699	5.3143712	3.2181237	6.5348926	5.0999302	3.1162558	4.311898	4.5848473	6.0708431	3.8560232	3.9767487	3.7027733	5.6025294	2.6688134	5.9710463	4.0795459	4.1231178	4.4620542	4.5050963
565	5.1882795	3.8655736	3.1529532	3.2736116	4.7595579	3.8275928	3.6539528	3.1174753	2.5917421	4.4373219	3.9675853	3.9451154	3.2233217	4.5332204	3.6692742	4.326909	3.3503927	3.3297723	3.3333525	3.8381013	3.6193425	3.6004307	3.0706279	5.4520753	3.5093255	2.9867647	3.6269119	3.9209711	4.4490472	2.9391679	4.201621	6.1130576	7.3809456	3.4808008	4.0645517	3.255379	3.9662047	3.3168443	3.6174946	3.2579773	4.018843	4.0992196	5.682186	3.2644056	4.8162629	5.0561909	3.5192171	3.2039283	4.4824531
566	8.4642953	3.0257553	3.2738192	5.5759279	7.8269711	6.723725	3.2195016	2.9253895	2.3499651	6.4168384	6.4396488	4.3088575	3.3981594	6.554576	2.990599	4.0310864	3.98802	3.1530905	3.6714149	6.6186525	4.1597253	3.4516705	3.3290057	8.8732096	5.4792103	4.0167232	3.2279522	5.2235004	7.6845288	6.4856477	4.6604859	8.2312785	4.9640157	5.8795256	7.4823205	2.8800876	3.5368132	2.112993	4.6721868	3.5000833	2.7462202	3.9691029	9.3528399	3.5807468	8.331914	6.4939918	7.0975386	3.5897323	3.5602718
567	4.9644508	3.8812278	7.4391598	4.944739	4.7367275	5.7813894	3.5799196	3.6280067	3.8859811	7.6341281	4.4216067	5.0826624	4.7698665	4.3528915	4.552697	4.1786419	3.7148789	3.5394146	4.2922502	4.0368553	4.7066726	4.290213	4.5360082	6.847077	5.2411579	4.1847855	7.6233979	4.0469817	7.0100769	6.2944243	7.5401942	4.3963734	6.839745	6.2977305	4.4898873	4.1271393	3.5101539	4.0928982	6.0133908	4.6211486	4.2413132	4.9013178	5.7924608	4.0100939	6.1187827	4.0010721	5.5914668	4.5130059	4.5177175
568	4.4800787	4.2072094	4.2719492	5.6168112	4.0633889	3.9995059	4.4594693	4.8224702	5.123039	3.7547673	4.6162334	4.4172014	4.765313	4.6637113	3.9585569	4.4098101	4.7890014	5.0546544	3.9802996	4.0903062	4.7387798	4.537795	4.0563385	4.5678525	4.2944956	4.3793677	4.5700148	4.0479361	4.5502419	4.4615228	4.2378637	3.7380047	4.8191655	4.5622082	4.326985	4.6763714	4.4901686	3.6812054	4.2341435	5.2045786	4.3943513	3.5406942	4.4583672	4.8667125	5.3333444	4.0223406	4.5266505	4.6934252	4.6135824
569	2.1574699	2.4572845	3.5930465	3.2272873	2.4468623	2.944361	2.5288143	3.3213711	3.2640141	2.4015275	3.3689153	2.7712874	2.5931955	1.9601064	4.338497	4.5308203	3.5579777	2.1149911	2.4873193	4.0242712	2.2038054	2.9381506	3.0326357	3.7711241	3.3928748	2.3200069	3.9476819	3.0805607	3.6643561	3.3671679	2.2487578	3.3430837	3.9431943	4.2044381	3.1706471	2.0865608	2.8647241	3.0402181	2.2816191	2.8185853	3.8931951	3.4146097	3.1882535	2.5613061	2.8020438	3.1122738	2.2396473	2.9412726	3.8413281
570	5.6669136	6.2148669	6.729287	5.4557678	5.7701611	6.0013737	6.4925913	5.9803094	6.2570305	5.497027	6.0632107	6.3062296	6.3101646	6.407908	6.0668871	5.5709491	6.4163753	5.877606	6.2352281	5.1937315	5.0756984	6.6581758	6.6074907	5.706804	5.7252311	6.8484052	6.3559922	6.4588807	6.2496942	6.3234783	6.8618196	6.1413282	5.2567736	6.8877133	5.0619702	5.8900958	6.4589602	6.6257531	5.950067	5.6486088	6.3767882	6.9160546	6.0276857	6.5872049	5.594134	5.3910097	5.9604372	6.7983817	4.9682263
571	4.3435207	4.3635798	5.1001216	4.8746581	4.2210116	4.167088	4.2589761	4.7524868	4.3390288	5.3848893	4.4755842	5.0813862	5.1579289	5.5689797	5.8568901	5.0573466	5.2451866	5.3333795	5.3789192	5.0541261	5.1613083	5.1984375	4.7330363	5.1379041	4.7851365	5.6184629	3.5370002	5.5655573	5.0372786	4.7121388	4.1618621	5.2294654	4.5447087	5.3232592	4.4253479	5.1739667	4.9381251	3.5694908	5.5786013	5.5488554	3.6995679	4.0786437	5.1751783	5.3455692	4.2675487	5.1968033	5.1693419	4.4683338	4.6781899
572	4.4453113	5.3554489	5.2708706	4.3662736	5.4416719	5.6377393	5.4604867	4.6607565	5.4786492	4.9527692	4.9399101	4.8435477	5.5535412	5.21083	4.3767555	5.1256379	5.445371	5.1034266	4.8525124	4.8660602	4.1518237	5.4613769	5.2036703	4.6680081	4.6600131	4.7243087	4.593234	5.150222	5.1011032	3.9668338	5.1177266	4.2547731	5.3434616	4.8797209	5.3737446	5.149937	5.6418323	5.1024299	5.1488188	5.3943889	4.649741	5.1360619	4.7409553	4.6522716	4.6337847	4.9555956	4.5923081	5.1483071	4.9606533
573	8.4221519	8.2289307	8.3797355	8.2834291	8.3729665	8.4299323	9.0018549	8.6114951	7.9977769	8.1254093	8.5577767	8.911685	8.514062	8.6080853	8.2082153	7.9211573	8.4395145	8.3385764	7.9342028	8.5167402	8.7122864	8.3849067	8.5045595	8.0210825	7.9681608	7.99431	8.1952737	8.6447421	8.3035061	8.2711987	8.1418731	8.4344273	7.9419	8.5247207	8.3920038	7.8098899	8.5616154	8.5289264	8.1219611	8.0540169	7.619547	8.2716871	8.5647404	8.1989138	8.3068017	8.6835128	8.0960819	8.9238461	8.3519928
574	4.8289008	4.6551287	4.5817005	4.634004	5.5614514	5.8492454	5.7692677	5.2927124	4.4663954	4.5422026	4.8368681	4.6402303	4.8088573	5.0592922	5.1599226	4.5713579	6.0510949	5.8023681	4.6993863	4.8480105	4.5726482	5.7802078	4.8219584	4.9998475	4.0792648	4.4824462	4.7994625	4.5745505	4.7984995	4.2378756	4.590238	4.3393095	5.5428911	4.8210047	5.5575802	4.7763925	4.4029824	4.2965791	4.9326431	5.2015726	4.7220069	4.6679436	4.6105522	5.1985026	4.9796409	5.2906848	4.8013955	5.6674048	4.9882566
575	3.9078695	3.8080756	5.0996878	4.5745103	4.2790706	3.9712276	4.1258947	3.9359462	4.1050778	4.0882966	4.2659144	4.5165995	4.9620815	3.6984041	5.0285945	4.4797931	4.32057	3.5757625	4.4439938	4.1241101	4.4863186	4.8856022	3.9453092	4.2399238	3.9838896	4.2074439	3.3325281	4.233717	3.9802916	4.1873137	3.9495492	3.5909848	7.6348391	4.2824495	4.5761692	3.9117221	3.70168	4.5094471	4.095577	3.7815691	3.0064593	4.6156716	4.0617332	4.8891762	4.2977615	4.7151808	4.0434788	3.5835181	4.5336302
576	6.2463962	6.500499	6.9663082	6.2671164	6.7124976	5.9149437	7.2360796	6.4705873	6.0044161	6.3621903	6.5454322	7.0571146	7.0855629	6.4195259	7.0835076	7.1649354	7.0221924	7.1557866	6.8723655	6.1245413	5.9813181	6.2809771	7.1713619	6.1964422	6.2313738	6.5028763	6.0114087	6.5395987	6.3622177	6.4131128	6.4465874	6.1582039	5.9045784	6.4556567	6.5409818	6.4868417	6.0684744	5.5831891	6.2937938	6.8451802	5.8643284	6.1006828	6.0322332	5.9013224	6.3365783	6.8976548	5.7740479	6.8419431	5.6720091
577	6.9809558	7.8083973	7.3774882	5.7682464	6.2948136	6.5108609	6.6830235	7.1047994	7.0406186	6.544333	6.386952	6.8429161	7.9276904	6.73714	7.1365541	7.5297204	7.6085792	7.036656	6.69213	6.7923097	6.067942	7.0503444	6.5122306	6.9113211	6.2124724	6.7624447	6.9542877	6.5636798	6.8675089	6.7537536	6.5700079	6.2111953	6.529845	6.8297019	6.7443628	6.9324281	5.9547234	6.3472148	7.2866758	6.6331901	6.4509475	6.4628117	6.8416341	7.7513615	7.0597134	7.025769	6.8181506	6.794677	6.8080719
578	3.7233434	3.5604655	3.6011931	3.2822458	3.1800821	3.48515	4.2838699	4.0411258	3.8426943	4.4033918	3.4038013	3.9544008	3.9973349	4.4973824	3.4840145	4.8736516	3.8741227	2.8375026	3.4700952	3.3543467	3.4303349	3.7505263	3.4100782	3.2726131	2.5989098	4.0249884	3.5734886	3.5052448	2.6721828	3.2523919	3.5502284	2.054181	3.4431385	4.001313	3.2638723	3.6978631	3.4653165	3.9443008	3.9156585	4.0811836	3.7218559	3.7931879	3.0338879	4.2893665	3.3191431	3.2944266	3.6071204	3.6420639	4.2414363
579	4.861058	4.7387584	5.1788871	4.303178	4.2361259	4.1550046	5.1684501	4.5512451	4.3516134	5.0994944	4.1140613	4.3586024	5.194304	4.3990067	4.7772848	5.1318211	5.3797224	5.8419709	5.2250202	4.6527665	4.4691946	6.3786665	5.4188851	5.4821248	4.7394523	5.5369702	4.245184	5.0137378	4.0750514	4.9656384	3.5347658	5.1308494	4.9704653	4.090678	4.981212	4.6905628	4.7526581	5.3883119	5.1828367	5.2433197	4.3523109	4.2229005	5.2037	5.9264586	4.8127851	4.2322596	4.5275209	4.5855399	4.4656526
580	4.060102	4.0546573	3.2873173	3.2110792	3.9889733	3.2765321	3.6958041	3.609537	4.050888	4.0807835	3.6727803	3.0941717	3.7231643	3.621634	3.3520922	7.1507119	2.9421799	3.0344823	2.6151383	3.8356349	3.3480339	3.0886297	2.8472902	4.0551583	3.0761927	1.4163228	3.5737978	2.9799171	2.9487357	3.4655715	2.9990283	3.0748929	3.8725496	3.5056401	3.6221644	3.6300548	2.4300505	3.4399148	3.6179192	3.2537006	3.4223618	3.6469104	3.4484217	3.2934888	3.2442727	4.3386453	3.0897909	3.0882104	4.0419152
581	4.6413258	2.7459724	3.0533139	3.3236864	3.361877	3.5939021	3.4768908	3.5761794	3.6926401	4.0101205	3.2186903	3.5032649	3.3785703	4.1279351	3.324033	3.127542	3.2801275	3.6554326	3.6121436	3.3694387	3.5950991	3.8426726	2.6450653	3.4135673	3.9433253	3.1726523	2.9224994	3.6871608	3.2528069	4.3734055	4.2694497	3.2945565	3.4454368	3.3152222	3.4673432	3.1493321	4.0368872	2.827734	3.1498862	3.5066104	3.6233564	3.1474778	2.8147236	3.1094551	3.4694817	3.7580213	3.4600836	3.5750648	4.3455491
582	3.0636633	3.0380438	3.2035659	3.3964357	2.5409723	2.7359047	3.3939915	3.7423766	3.4844462	3.488581	3.8903594	2.7400897	3.2218762	3.4329166	3.3768772	3.87117	3.3610393	4.0765395	3.8814432	3.97744	3.395288	3.0677865	4.3369637	3.2123274	3.2199187	3.8540694	3.5025073	2.9052377	2.2924604	3.5693272	3.472151	3.4472904	3.2951817	4.4770562	3.7038713	3.1125096	3.8519018	3.2052793	3.9263615	3.2233558	3.4676246	2.6862254	4.1155768	2.7421215	3.5258162	2.1603986	2.9653694	3.0382273	2.8648801
583	3.0647468	3.4534655	3.4299569	4.150294	3.1977022	3.3653359	3.7810737	3.5641274	3.198641	4.1610369	3.3200404	3.8486001	2.9682378	4.7204761	3.1813148	3.4514921	2.9980819	2.9108623	3.3153217	3.0906614	4.1825314	3.2404375	3.5169593	2.9279811	3.6599955	3.8739615	3.0947981	3.3096797	3.2172127	3.8836008	3.2087932	2.5285228	3.1655516	3.1406372	3.3588976	3.3131845	3.0814108	3.2434325	2.929586	3.5290363	3.9399357	2.8401568	3.3741807	3.3639118	3.4185244	3.5804364	3.4557183	2.8297627	3.3377652
584	4.3712981	4.4385035	4.0560414	4.1573826	4.2675714	4.1992551	3.8008198	4.4216905	4.4665064	4.2643752	4.6188273	3.709791	4.0575333	4.7740219	4.0152069	3.6191261	3.9547445	3.8292628	4.5838191	4.2654122	4.4311016	4.5237739	4.3412823	4.1493533	3.6430816	2.2140607	2.942362	4.5268944	4.5147407	4.8096579	4.0793518	3.5791659	3.9473244	4.1259974	3.4104382	4.3662626	3.9022865	3.2283569	4.8507873	4.3717135	2.9955884	4.0243004	4.8445823	4.4242855	3.6936349	4.9641903	3.3180396	3.9219865	3.8138361
585	2.8301011	3.0632438	3.4231226	3.763186	3.1028601	3.461648	3.7030533	2.8865185	3.5128709	3.1450498	4.5622695	3.4388915	3.1736123	3.8725553	3.8199062	4.3527223	3.164702	3.3026233	4.1604358	4.5399988	3.4724051	3.2430916	3.6114573	3.0568512	3.6565689	1.8156664	3.7868609	3.3997091	3.1768576	3.1320712	4.0042353	2.9921836	3.2486552	3.6908733	4.0417219	2.8662184	3.3965362	3.8034366	3.5317075	3.5431915	3.8494576	3.5696172	4.0352714	3.1322103	3.2751091	3.6891544	3.5098082	3.8447307	3.239984
586	3.4625795	3.6292569	3.0952429	3.6160835	3.5088479	3.6774837	3.5759935	4.2840736	3.4206031	3.6725993	3.5156204	3.9390433	3.5720923	4.1420456	3.7419905	4.5424536	3.3541912	2.811459	3.2552588	3.1041072	3.1319507	3.1157532	3.5493671	3.6142575	3.3869832	4.2664663	3.4607754	3.4945236	4.1493803	4.3063889	3.4261688	3.2090959	3.6864605	3.8209172	3.1383932	3.823419	3.1800493	4.5793579	3.4279511	3.9379027	3.7762983	3.1181764	3.5760693	3.7829951	3.311405	3.5883551	3.5112588	3.1623189	4.8462653
587	5.2141346	6.0877258	5.3204142	4.6647511	5.5049904	4.4591514	5.875111	5.379151	3.9545723	5.8142808	4.9597389	4.8970582	5.5736043	5.9863635	6.4264449	5.9940132	5.2165456	5.4569346	5.4563059	5.4050555	6.0898592	5.6000306	5.6495877	5.7225285	5.3221963	5.9613461	3.4882938	5.1713645	5.6132521	5.0140519	4.5600786	5.6591201	5.7103675	5.1371629	6.2045892	5.8874469	5.2164429	4.1079613	5.6221941	5.6228004	4.1153162	3.787056	5.8770157	5.8444992	4.4451267	5.1789742	5.8123895	5.2614109	4.956809
588	4.114265	3.1509648	3.8518311	3.7012932	4.7064428	4.4683517	4.6687936	3.6393	3.8257973	3.6588025	3.9841463	4.0852144	4.1197175	3.3222465	3.869167	3.8445414	4.1977219	3.82383	4.0299538	4.4258245	4.0740343	4.2512992	3.7344574	3.294046	4.668072	4.401176	4.4091726	3.8047729	3.496873	3.6291896	3.8341685	3.3744009	3.6678162	3.5357984	4.6184165	4.0253005	3.7953176	4.6881119	3.5839458	4.0637514	3.9645223	2.2010694	4.3327984	3.8732875	4.1112548	4.2847276	3.5086466	3.9018692	4.1873806
589	5.538299	5.8713232	5.8292239	5.5124285	5.2561653	5.457939	5.5381773	5.3799873	4.2263206	6.1279204	5.9500427	5.2685708	5.5891289	6.0032405	6.4652681	6.2105666	6.4328695	6.0235268	6.1824096	5.3947396	5.6098932	5.6645588	5.9517571	6.3037142	5.8668566	6.1352235	4.8604224	5.5885195	5.9851721	6.6189484	5.369013	6.1616461	6.0047461	6.3452857	5.8410879	5.9157988	5.8681533	5.9819093	6.0207751	6.0950736	4.4785336	4.4767881	6.2072857	6.1413934	5.8081434	5.6632065	5.8523743	4.9907888	4.971763
590	5.4973798	5.5831163	6.1126108	5.8600738	6.6308108	6.7160977	6.524413	5.9969257	5.2806094	5.7765268	5.2792901	5.1169681	6.090001	5.976661	6.2553403	4.1660823	5.6179204	6.2039023	6.1607724	6.0461606	5.4081505	5.4906544	5.8486603	5.8898362	5.3351705	5.4958884	5.4530949	5.999064	5.5222857	5.8083341	5.7385057	6.0506389	6.3650226	5.8741593	6.4310618	6.0387502	5.7416925	4.8271204	5.8449338	6.177301	5.9372746	6.0452284	6.4198971	6.5922725	5.7576799	6.1496875	5.9244682	6.3835944	6.3342691
591	7.2725105	7.4976887	7.5880584	6.9589716	7.7592097	7.9877859	8.4913439	7.5086266	7.290394	7.3249084	6.7459395	7.0333958	7.6412958	7.5379714	7.7908667	6.7628779	7.808998	7.7824667	7.5606896	7.7520311	7.2124995	7.144627	7.7695015	7.6059716	7.1373708	6.8631156	7.0743141	6.9723042	7.5809545	7.3709917	7.4906356	7.8241447	7.8790641	7.1526904	8.4461032	7.935208	7.3116191	6.5840004	7.3868441	7.7546317	6.9981555	7.0382724	7.6925486	7.6494123	7.2150552	7.8759773	7.2820707	7.720728	7.5548577
592	3.9598981	3.4768033	4.1332513	3.4318843	3.8108905	4.2620036	4.2599886	3.599839	4.1250285	4.6796276	3.7987755	3.8606807	3.6774509	4.3605494	5.1783621	4.4445852	4.1022822	3.8396347	4.798278	3.7274629	4.5920445	3.8227057	3.8576042	3.1466046	3.2920189	4.9285217	4.4750404	3.7908503	4.3167239	4.2019396	4.1403347	3.8432943	4.1617767	3.966531	4.0980466	3.7284977	4.5550101	4.3971475	4.8502845	4.7514698	4.6525154	4.4000073	4.0606608	4.1324917	3.4747553	9.0557896	3.0900333	4.033982	4.6489605
593	7.3355633	7.6656073	7.6537468	7.6064302	7.7735393	7.2739394	7.5042488	7.2157735	6.6476185	7.8194476	7.9366663	5.5594062	6.9376881	8.4730605	8.2026217	8.0627452	6.2043421	7.2735392	7.9512557	7.7794351	8.1621436	7.7066704	7.9538043	8.1940847	7.3643628	7.4758036	7.2993183	7.9803872	7.3578806	7.938649	6.8569927	7.8216084	7.4827296	7.1891293	7.8043685	7.2766707	7.1446011	7.0058446	7.7345967	7.3470533	7.0117712	6.7925019	8.1247363	6.4467037	7.1049482	7.6636128	7.9173782	7.0948118	7.1239357
594	4.5649625	4.1894534	4.5990937	4.1360994	3.611281	4.0143512	5.096721	3.9109395	4.1622777	6.5503783	4.6873281	4.7913147	4.7488045	4.3763258	4.7127551	4.4854464	4.2198944	4.0558809	4.1657597	4.9894545	4.6817335	4.6929828	4.2968487	4.6020612	4.2939332	4.1627042	3.9420205	4.8119114	3.9860526	4.5507633	3.8393778	4.5516644	5.0713144	4.4746416	4.1626882	4.4296838	4.7092637	4.8082013	4.5823966	4.5381726	4.3520074	3.7803316	4.241306	4.4700509	4.4732284	4.4039826	4.0669672	4.5527646	4.5016921
595	3.7825615	4.2624583	4.3559785	3.9358998	4.1381528	4.0525891	3.6839349	3.9029108	4.2435534	4.2126896	4.3346448	4.8871827	3.9186685	3.74857	4.7754939	4.2497796	4.3276	3.2989757	3.7187323	4.329476	4.2845184	4.4579415	4.4603336	4.677637	4.205293	3.9522982	3.849044	4.4966826	3.8190487	3.9113484	4.6421179	4.1878652	3.8633212	4.3777719	4.6080509	3.9986424	4.1756568	4.5676709	3.6642911	3.9952906	4.39885	4.5124912	4.5809177	4.4807631	4.2460625	4.4222288	4.2781172	3.879212	3.7704812
596	3.341813	3.5381995	3.6126814	3.0917622	2.7948023	3.8264873	3.7289511	4.7544316	4.8006035	3.0913147	2.9903496	4.071212	3.8493863	3.4350897	3.7461242	3.6903997	9.1560971	3.6299137	4.5134551	4.4447081	3.9910024	9.1051263	2.9763514	3.0453014	3.8611853	9.1948308	3.5843489	3.4849439	3.8505874	2.434094	2.9717503	3.1791847	3.0114941	4.2948018	3.3435904	5.7942879	4.4049232	4.5143565	2.7868479	5.2542036	4.9674531	5.0289524	3.0998578	7.9816303	3.1083164	4.2813551	3.2261425	3.2484695	4.3081598
597	3.0882031	3.57037	3.1535882	3.5776026	2.5590883	3.2344179	3.3808535	3.0293446	3.2157107	2.4010825	3.5396334	3.7749527	2.8332037	3.1130643	2.9478091	3.1298617	3.9755836	3.5842993	3.345543	3.2680203	3.36587	3.2136582	3.4436912	3.3723005	3.6835798	3.6449238	3.4328737	2.662062	3.0851895	3.1015668	3.4129828	2.1787146	3.5475672	4.0908805	4.3750153	3.0946546	2.6709828	2.9064239	4.1471403	3.688067	3.3435568	3.2145482	3.2411782	2.7801531	3.6051305	4.3510373	3.8633574	3.4403545	4.0651935
598	6.3279905	6.7687943	4.7215621	6.7180093	8.0221597	7.7051471	5.5933724	7.3241646	6.8178838	5.6261823	4.6339112	6.4800288	7.0691247	7.0414642	6.3228307	5.486818	4.9099307	6.3270453	6.3894636	6.5136004	4.9939002	5.6133212	6.9903931	6.1438956	5.355006	6.2784805	4.5653584	5.5848516	6.8685045	6.7679416	6.8414607	7.1230025	10.5311649	5.5325198	7.5782419	8.6711947	6.3833727	6.2929718	6.6675268	6.4276359	6.3568538	4.9712065	5.7858159	4.4415302	6.3616415	6.002044	5.594363	6.1873762	5.6116691
599	4.4602252	3.6751548	3.3877446	2.5723876	2.776715	3.5171197	2.7287634	3.5769124	3.7777217	4.0680666	2.9099936	3.96351	3.2996223	3.4062765	4.1482137	3.3374836	3.4907387	3.41473	4.0013155	3.9495187	3.3452569	3.9694383	3.505541	3.2685746	3.8563557	2.7421083	3.9558505	3.3486067	2.822385	2.4786479	3.3975365	3.375046	4.129021	3.927097	3.2000699	3.1097839	5.0025269	4.5992824	3.9593189	3.2420321	2.5211694	4.4076399	3.1774749	3.1893278	3.4421665	3.5960191	4.050375	3.5914197	3.3426758
600	4.6974806	5.2123585	4.7957838	4.5735501	4.0049228	3.7877933	4.0111687	6.4516239	6.3450683	5.2270436	4.51507	6.3075975	5.1778901	4.853728	4.4615558	6.3486274	5.3522248	5.8397818	5.6623894	4.9104811	3.9164909	5.8307232	6.8718204	3.3591745	6.4291698	5.4290128	4.6624773	5.0743587	5.2881211	6.4366528	5.0860421	3.9295867	6.6952942	4.7747396	3.5593428	5.9505223	4.9268304	5.0356459	4.1057957	5.7122079	4.171585	3.8115201	3.5543646	5.0189758	5.9553601	4.0579098	5.2198828	4.2240331	4.4456449
601	2.9323287	3.9632704	3.5302955	3.3072904	3.1646127	3.111838	3.5831745	3.7294835	4.1580503	4.4122961	4.0267133	3.9592823	3.3102067	3.9390618	4.3090017	4.2690801	3.9521364	3.660752	3.672733	3.7423093	3.2803086	4.2852847	2.9424943	3.8053609	4.0509991	4.4172381	3.5256088	4.1508472	3.724387	3.6025915	3.8161047	4.0890948	3.7958749	4.2026635	3.5703601	3.4913729	3.9759268	2.3375214	4.2761815	3.7306545	4.3302634	3.8483326	3.7143533	3.2149343	3.1541364	3.0481572	2.9425075	3.7555004	4.0173638
602	4.4154502	3.7118816	3.3527093	3.141657	3.0849083	3.4116983	4.5597285	3.2983966	4.7889675	3.6943456	3.5610793	4.7497713	3.2565607	2.9573237	3.6297155	4.6830932	2.9223172	3.4860948	3.4496869	3.5324591	3.2429351	3.5687159	3.3170797	2.6277199	3.0434197	4.5198556	3.7342739	3.9219662	3.6211325	3.1412307	3.5294096	3.4419111	4.1671429	4.662652	3.2631667	3.3323421	3.3925672	4.3902598	3.4901209	5.8198415	5.3016447	4.3605148	3.2521339	3.2016855	3.5590388	3.505299	3.9084625	3.0823767	3.8025483
603	8.2356491	7.8796515	8.0572943	8.0823147	8.8312244	8.989318	8.6370498	8.2998427	8.2329851	8.1284866	7.9565785	7.7584259	8.0700712	8.2875025	8.6440792	7.5830652	8.281791	8.2693522	8.5684438	8.1128341	8.1059831	8.3134817	8.2280036	8.3716249	8.039614	8.4379088	7.7872068	8.3753927	8.3960494	8.0099474	8.45776	8.5338675	8.6980228	8.056297	8.6955821	8.2882033	7.8704595	8.1408234	8.3383599	8.5620915	7.9558862	7.7692292	8.4508379	8.5700942	7.4839045	8.233891	8.3820905	8.6101625	8.210304
604	4.5180993	4.5740433	4.3292966	4.8810623	5.5604899	5.488743	6.0456372	4.7360547	5.0471396	4.610276	6.1117239	4.7606914	5.674397	4.787892	5.1610952	4.5021953	4.8098872	4.3709904	4.8844232	5.2258737	4.6006171	4.1180646	4.6094687	4.7074102	5.0008741	4.6281872	4.1841523	4.4854816	4.5424706	4.9968862	4.4013692	4.7545156	4.9224923	3.1672647	5.1534375	4.5739747	4.332399	4.3763966	4.7057642	5.1910135	4.4203074	4.3379889	4.6763901	4.3949643	4.8052051	5.2839909	4.5812206	4.9946765	4.61425
605	3.7433904	3.5662092	5.862361	4.1085486	7.9407185	8.2941626	3.2681889	3.7897532	4.0585266	4.8895118	3.7372703	3.7747049	3.9088281	3.4365531	4.4127505	4.1375497	3.6654289	3.3525436	5.7399331	4.2016464	3.3438259	3.3997437	4.4628863	3.3443345	3.5856595	3.9445181	4.4609553	3.4555985	3.7730019	3.1046321	3.7201794	3.797395	9.6029866	4.1022168	8.6269165	5.2292032	3.3162058	4.0928553	4.3497288	6.7239875	6.5871113	4.0192641	2.8276008	3.3459653	3.5997054	4.1454291	3.1443914	3.6737011	4.9820162
606	6.0776906	5.0173464	5.1467987	5.8820731	5.0344253	4.6659929	5.9244139	5.4809239	5.2681716	5.487037	6.8554556	5.694081	6.5858937	5.5601999	7.0029484	3.4437125	5.7571692	5.1654151	5.2689349	5.6084986	6.0942979	6.4484289	4.2852251	5.7653131	5.5475743	5.2134375	4.7879473	5.0244343	5.2393775	5.8129826	5.8977072	4.83316	4.048698	4.7405483	5.0333522	4.081213	5.4309559	5.4075813	5.872861	4.0027301	4.2767253	4.4162499	4.4161897	5.7497858	6.5794635	6.0771115	6.3317444	4.396931	4.9757793
607	3.5559446	3.7851084	3.350084	3.1180652	4.2705146	3.5149199	3.6893811	3.7181589	3.5112676	4.6819512	3.8066105	4.1263992	4.0483099	5.0559228	4.8680035	3.9426071	3.5245537	5.3998184	4.8922164	3.5909889	3.049681	3.2300871	5.6453631	4.4124301	4.8113934	4.2745658	3.6317091	3.3993458	4.3464964	5.8180851	4.0572899	5.8587084	8.2199797	2.8659327	2.7471803	3.5473792	4.0321965	4.2980092	4.0447469	5.7038085	5.6112429	4.2638244	3.4590218	3.7824404	4.009038	3.7936396	3.7083639	6.4104751	5.6144754
608	3.427273	3.1254095	3.001154	3.0082313	3.0001734	3.1441122	3.1556505	2.9338131	3.5407416	4.0087148	3.0708935	3.7747049	3.9378537	3.2818745	4.2467788	2.3807138	2.2212545	3.2656198	3.4392946	3.441365	3.1513875	3.7863375	2.3140145	3.0963386	3.9681383	4.4845677	3.6963281	3.1683752	2.9627929	3.6461865	3.0641905	2.4495568	4.0428134	3.3579639	3.2445606	3.2753477	3.5388079	2.9382397	4.0420353	3.0915267	4.0475299	3.7348708	2.7835707	2.9431553	3.2385833	3.5040038	3.4184706	3.0353308	4.0868589
609	4.3118968	4.2424628	3.6821567	3.8030492	4.3771587	3.8839845	3.9810667	3.7008995	3.1501177	3.9256999	3.7687032	4.1002953	3.7884575	4.3048119	3.1901302	4.4526931	3.7357915	4.1335481	3.234779	4.3424067	4.2779461	3.3937429	3.9907997	3.4992112	4.3209628	4.2473237	3.657279	4.1673764	3.5971477	4.9591962	4.2943206	4.7592665	6.3447797	3.7336268	3.8103131	3.9949232	3.500399	3.8369425	4.3371961	4.6668165	4.1073682	3.6438345	4.5819352	4.0979606	4.1737097	4.2517406	3.6543612	4.040941	4.3029257
610	3.983919	3.0195509	2.6352072	4.194643	3.2354762	3.490789	3.5796163	3.9046908	3.8001972	4.1003459	3.480678	4.4185988	3.6188237	2.8250633	4.1070169	3.5216215	2.899214	2.4761002	3.6432065	3.522682	3.395288	4.2897748	4.2439077	5.2778038	4.7913073	3.2960927	3.4236757	3.9812976	3.4562824	3.3606173	3.046756	3.2187883	2.6793146	3.0024651	4.0507211	3.0615749	2.9106062	3.805434	3.2914902	4.0990383	3.9798076	3.9630735	4.2687696	3.6133953	3.9309535	2.5376349	4.1550501	3.9150284	3.2434787
611	4.6276458	4.0773983	4.1789489	4.4932932	3.9294134	3.8081783	4.7274301	4.1767528	4.9051155	4.8438373	4.48428	4.4506784	4.3406254	3.9448187	4.3778895	4.0394645	4.4064518	4.4317205	4.4692826	4.0991044	5.2125094	4.5662428	4.6160818	4.798741	3.9718961	4.3239428	4.5320537	3.9152971	4.6655158	4.1593468	4.2888375	4.1955464	4.544114	4.5256999	4.3732596	4.4229914	5.2399824	5.0467548	4.5607462	4.4519023	4.0618887	4.5569317	4.4550313	4.4223429	4.5702898	4.8397826	4.3843203	4.4456155	4.3823816
612	4.3382455	5.1718091	5.669692	4.6352733	4.9434984	4.4972247	4.7278679	5.0710487	4.0080073	5.5550391	4.7151117	5.0604904	5.1218153	5.3920843	6.1780635	5.5739612	5.1337096	5.5385074	5.9179472	4.9096393	5.3583685	5.1718142	5.4839233	5.484069	5.1050793	6.2573951	4.1216205	5.2895331	5.2774297	5.0517733	5.1124853	6.0016795	5.9727506	5.4204332	5.4954236	5.8019716	5.1174972	4.3380778	6.1239296	5.5574291	4.1482095	4.6301557	5.3958733	5.8153258	4.6205394	4.8773804	4.9394709	4.9064505	4.2516419
613	8.5606501	9.47382	8.9627061	8.0683584	8.6268815	8.3139484	8.3487679	9.1019699	7.7097332	8.7191022	8.2093242	8.7907869	8.7356808	9.3925096	9.4123367	9.2528133	9.2038764	8.9848133	8.3206537	8.7515353	9.6018911	8.663561	8.87429	9.1107667	8.8545553	9.1749052	7.9453559	9.7428534	8.9265101	8.793028	9.8540807	10.6072525	9.6009181	8.4719682	10.1005483	9.1202813	8.8882037	7.5992304	9.4851571	8.6780696	7.5543645	8.8149513	8.7945749	9.6666607	8.3404646	9.0399375	8.6541293	8.8294326	8.2959165
614	5.1795244	4.9753688	5.0390592	5.8695324	3.675056	4.827406	4.0534017	5.0901181	5.2285129	4.8496949	4.7929895	4.9231281	4.6222391	4.4959883	4.5266064	3.885849	5.1085481	4.0140896	4.3665827	5.2485463	4.2768954	4.2149425	4.9276192	5.4753129	5.4673836	4.3933662	4.844734	4.9377977	4.9181023	4.8337987	4.8199604	3.8288325	4.2291186	5.2571961	4.9982849	5.351333	4.3346957	4.2155188	4.6061005	3.7303721	4.1011929	5.4303764	5.3393447	5.6321492	5.2018935	3.1373506	6.0240326	4.8139859	4.9160584
615	5.8982202	5.7298229	7.4213109	5.7065959	4.706995	5.8860549	3.7231502	5.982722	5.4251748	6.2886642	5.8230402	6.0583084	6.3470081	5.5928028	4.9326802	5.2863093	6.4755942	4.1495608	5.121441	4.8588098	6.8940691	7.0460003	6.3200649	7.2297258	6.3540633	6.352535	6.4683	6.7547597	6.2649595	6.2999229	6.495077	5.5127693	5.2882783	6.080868	6.5527428	5.5116227	6.7953481	6.9116921	6.1640927	5.2238388	4.603639	6.3335675	6.8162467	6.804827	6.4255494	4.9435715	7.0044397	4.763013	4.4783149
616	5.3404258	5.1341369	5.95431	4.7856173	4.3824112	4.7497648	4.4768089	5.3927792	5.2496071	5.0546195	4.7821079	4.7697202	4.9679183	3.8968627	4.229664	3.8378678	5.5917494	3.9261093	4.6121702	4.2654122	5.5838652	5.8479254	5.1457586	5.4836554	5.6129415	5.2458056	5.7973341	4.9213111	4.4824996	5.241728	5.1094496	4.4736847	4.2797507	5.5776429	5.0713402	3.7424418	5.8601449	6.047839	5.6039568	4.2335993	4.9054126	5.0914798	5.5944197	5.893769	5.2992216	4.3982338	5.1690174	4.4436171	4.3569276
617	7.8190458	8.2269121	8.2738907	7.730519	9.0321736	9.0289805	8.834087	8.2236698	8.6625191	7.8571351	7.7517046	7.9045315	8.3780098	8.1664152	8.3807139	7.3026099	8.7050293	8.4698019	8.4422322	8.5872365	8.0961917	8.0786081	8.4640459	8.0157827	7.5759433	7.8337388	8.0792379	8.2151971	8.2661337	7.655816	8.3717892	8.4800298	8.6645387	7.7959866	9.4458798	8.6703564	8.1557154	8.0925141	8.4054046	8.7890699	7.9994055	8.7833732	8.3169469	8.511232	7.8978659	8.7323517	8.029241	8.7953723	8.4316514
618	4.1626609	3.6266812	3.8929045	3.4262585	3.4594944	3.2784809	3.1981377	3.7242399	3.5827865	2.1434316	3.3662913	4.2151435	3.5693276	2.6846576	2.7644813	3.0553631	3.6239748	3.9131555	3.6865266	3.0430149	2.8479658	2.2600445	3.7974394	3.8734922	3.8527573	4.2324937	3.6288727	3.7732725	3.1820239	3.1208734	3.6620778	1.6875254	3.7725937	2.0905756	4.2160514	4.074345	2.8760025	3.8915723	3.2477827	3.3875558	3.6954985	3.4801845	2.9140153	3.4877127	4.0093742	3.6616952	4.0939029	3.385503	4.5024804
619	3.4628267	3.4943616	3.5561193	3.4580963	2.2353565	3.5637953	3.7055363	3.6652927	3.8662959	3.9158181	3.7069355	3.7914379	3.1428726	3.9166724	4.1748962	4.2217225	2.9667458	3.8487058	4.2267178	3.9865379	3.6858163	3.8288945	3.3544005	3.7598571	4.1183909	4.7424557	3.4107691	3.8443368	3.5530049	3.9491694	4.6116267	4.3509669	3.7463419	4.1433378	4.0139129	3.8600196	3.8940745	4.2562338	3.2866213	3.56358	3.6462201	4.1241658	3.1409304	3.5336617	3.8428196	3.736451	3.7464115	3.5642227	3.900974
620	4.6625344	5.7537555	5.4363705	6.4281808	4.1801625	3.4165743	5.8395737	5.2980561	5.2839817	3.7600817	4.153828	3.9755419	4.1845255	5.0876003	4.019877	3.7882832	6.652063	3.7399228	4.6633407	2.7982727	3.7892184	5.9843056	5.1100513	3.4106693	4.0849433	5.2803367	3.9775922	4.3117498	4.0313492	3.9528674	4.0505795	3.5000529	3.8999802	5.4643	3.7166463	5.3740706	5.9262097	5.929845	3.186877	4.6399555	4.8122614	4.5219111	3.3748978	7.7204811	4.1402915	3.0643994	4.1211251	5.9366968	5.6552659
621	5.1858473	5.3808268	5.5321558	5.0813591	5.6444485	5.0614343	5.1174998	5.3079392	4.9751397	5.2348739	5.3399205	5.2434369	5.5652992	4.8801718	5.5307832	4.9385153	5.6457052	5.140772	5.3015081	5.0323801	5.3260393	5.6498379	5.5802654	5.7302684	5.8183522	5.0450333	5.0994196	5.1353445	5.5948024	5.3214974	5.1723704	5.5021781	5.0813269	5.8323152	5.8892555	5.4379767	5.1258454	4.5209864	5.0760004	5.3381507	4.4180961	4.5879539	5.6804829	5.7351678	5.1793757	5.0081461	5.5750928	5.3434785	4.801327
622	5.76901	6.8383836	6.7183753	6.0381337	6.1070558	6.8435553	5.5750458	6.4342104	6.655629	5.9908207	6.7220887	5.7149444	6.2875649	6.3222536	5.3732389	6.3910502	6.3886777	6.3511906	6.7814415	6.1825761	5.7278238	6.3815771	6.9559696	6.0203208	6.2414966	6.2421538	6.4158784	6.0001715	6.7245616	6.31349	6.385524	6.1851066	7.1379881	6.0717788	6.4636256	6.2368981	5.9194227	5.7363999	5.8419572	6.5053771	6.6525327	6.2730455	6.2182074	6.0776625	6.558101	5.5921206	6.3903776	6.5516747	6.1422717
623	4.6215308	7.0998509	5.0199264	3.8018532	4.2451802	4.2094976	4.3105113	4.1875239	3.8579317	5.1710594	4.5684118	4.4281409	4.3826334	4.1307245	5.5555631	5.3326419	4.5125373	3.7541055	4.625471	4.6581208	4.1590704	4.1890941	4.0972332	4.3570139	4.041223	5.1597853	4.8358856	4.7841181	4.5606646	4.0783053	3.7131057	5.1874657	3.8267001	4.02475	4.3322483	4.7684888	3.5792736	4.9224059	5.6567767	4.7348436	5.0971105	4.4701695	3.9709713	3.7595171	4.1038213	4.5319258	3.9998005	3.4851538	5.0284599
624	4.6797189	4.2067048	3.8044435	3.2157979	3.7863054	3.8050693	4.0604832	7.3090085	4.4646361	4.9838432	3.5487251	4.7452846	3.6465464	4.3120838	3.3102809	4.1459235	3.7658774	3.6233202	3.8608193	3.7975615	4.1920595	4.585999	4.5334438	4.1031492	3.628293	5.0191327	3.8611005	3.5645109	5.2128891	4.8425371	3.4663821	4.0606493	8.9291619	4.0566737	4.3513919	3.7627846	3.5232558	4.1545451	4.9876532	4.2156799	3.3585558	5.5134803	4.2507592	4.1268545	3.2793091	4.3443005	3.3576632	4.1044335	4.1117389
625	3.9251503	5.0020569	6.5630402	4.5925543	3.3581372	3.5518617	4.2794938	3.7211993	3.7038093	5.0561931	3.9168726	3.8716418	4.1338891	4.1115844	4.205633	4.7653632	4.9204422	4.0113244	4.0675996	4.2905593	3.7329841	4.5466363	3.559901	4.4407582	4.5071082	4.7216188	5.4669039	4.3701507	4.1611437	4.1721261	4.7762866	4.2841391	4.1094241	5.6326386	4.2987537	4.1590474	4.091856	3.8721466	4.8308844	3.7456902	3.4372978	4.5528352	3.9398743	5.3840736	3.9784619	3.3714425	5.264939	3.9089928	4.1622663
626	4.8246189	4.934291	5.233405	5.2240783	4.4046168	4.1915113	4.8170373	4.6548342	4.947626	5.0643251	4.9627715	4.6773327	4.808781	4.5208309	3.4769381	5.3185165	3.8700043	4.4099162	3.6686024	4.8366322	4.5851868	4.487005	4.3345386	4.7306856	5.1854238	3.9628927	5.7098494	4.268296	3.8069077	5.14343	5.0730582	4.5593765	5.1395651	4.0929596	3.7932733	4.2706647	5.0978505	4.8580327	4.7289626	3.8573654	4.3528009	4.3324186	5.6676303	3.9799962	5.2835772	4.068864	4.809444	5.2580914	5.0591974
627	3.5978676	3.5490309	3.3020028	3.3411676	2.774683	3.4280295	4.0394411	2.9396351	3.4495798	1.9385481	4.1327079	3.6104719	3.4379294	2.920486	4.0581687	4.4178923	3.4760877	3.0192141	2.56519	4.1643955	2.859206	3.1903278	2.9836026	2.2482123	3.7623573	4.450512	4.0291106	3.5723496	2.8010149	3.4237025	3.4902797	4.1825795	3.596163	3.4493356	3.3958647	3.7588201	2.5970047	3.8386169	3.5931865	3.0634331	3.4757311	3.8366172	4.1821778	3.6193268	3.6325606	3.7476732	3.4480987	3.352827	3.8187324
628	7.4935632	6.3210037	3.5423141	3.486608	5.8005236	4.706135	4.2479231	3.3682079	3.7376993	3.8106931	6.8192855	3.6639543	6.0517015	6.8705545	8.1800424	3.0191003	3.6865644	8.4670515	2.9756927	5.28428	4.3990215	2.5549043	5.2153521	3.8202539	2.6028878	3.8263167	3.0486815	4.2607714	4.9073784	3.0376516	5.4217532	3.0687076	3.3618721	4.1025145	3.9286156	3.038538	3.5737566	2.7433065	4.0647811	3.3947497	3.0570297	7.1852922	3.8721797	3.8468568	3.5886202	3.8406758	3.9248566	3.1901855	3.7075881
629	2.9641806	6.902246	4.5330016	3.03479	3.7652987	3.9344079	8.4264097	4.3595867	4.5505163	3.8229034	3.898039	3.9893535	5.8459865	7.2225693	4.5421838	4.5446334	4.7696409	4.0078224	4.2360009	3.1649114	3.5443462	7.0991402	4.1022538	4.5911474	3.5645684	2.6775184	4.0053762	3.0447715	4.4242241	4.3029648	3.4485901	4.2267655	3.7294608	4.0432094	3.6602643	8.0736021	7.1545235	7.1555514	3.6947396	4.5922765	4.0767461	3.8127541	3.812601	7.6086842	3.6356743	4.0464959	3.6704204	3.6024779	4.4312152
630	4.0257919	3.9834395	3.2828067	4.1701639	3.3370347	3.9968139	3.9304651	3.9563421	3.8876358	3.855874	4.732189	3.6135918	3.6569822	4.1600702	2.2208528	4.3052762	3.6198455	3.8081965	4.2017225	4.7583695	3.537959	4.3180362	3.8962686	3.9088615	3.3203477	4.9603407	3.9724238	3.6071835	4.1877562	3.7037121	4.4899072	3.9281678	4.1421255	4.0751627	4.1864279	4.1118855	4.7990044	3.733098	4.0804662	3.5267399	3.748026	3.5240508	4.1948943	3.4925733	3.859576	4.1721648	3.4486741	3.9413985	4.7977277
631	5.1767018	5.8738961	5.902332	4.9100586	6.6436106	5.82424	6.1042076	5.6025652	6.1728551	5.3666284	5.7481233	5.6349069	5.675259	5.2705535	7.6104496	5.6561985	5.5646711	5.7087422	5.59277	4.9977371	5.5153978	5.5542607	5.4644499	5.2153848	5.4971729	5.2987275	5.5780522	5.1310917	6.0305407	5.244761	5.2567606	5.7171108	5.812733	5.0800271	5.4671131	5.2587019	5.0780085	5.694352	4.9483876	7.3830157	7.8082029	6.0607145	5.5111751	5.7181721	5.5593219	5.2341386	5.3765852	5.7729397	5.5250942
632	3.3729767	5.7957468	3.0155374	3.1777442	4.0703623	4.3968279	3.8291396	4.105586	4.2522831	3.8249294	3.4693038	4.5275433	3.215815	4.1778571	3.9406615	5.6372771	5.4626924	3.178834	4.7304296	3.6303367	3.2644769	3.3323328	5.4909279	3.2633549	3.0991309	3.9146761	3.8636977	2.950827	3.2954744	3.7697169	3.2742553	4.4102812	3.9857495	3.9991066	4.6491486	6.1174945	3.3388066	3.4926498	3.3541313	3.0974971	3.5941933	6.6521631	2.7816679	6.0846879	3.5605348	3.6447646	3.4653768	3.3185139	4.3739191
633	7.3395688	8.5154161	8.8950423	7.6005824	8.3366579	9.163352	8.7874252	9.1253212	8.2361718	8.0693218	7.8915973	7.4298396	8.5061822	9.1510563	7.993173	6.9666984	8.7883677	9.0215653	8.8200222	7.8223892	8.2846956	8.4990863	8.0673234	8.1152453	8.4982873	8.6016685	6.618525	7.6800472	9.2046707	8.5448502	9.0402142	8.5066792	7.1490065	8.6473528	8.2091507	8.6364503	7.8597997	6.8365383	8.3145511	8.6976252	7.5173759	8.3745328	8.0678553	7.4715065	7.8360864	6.4844354	7.7959454	8.3845027	7.1852532
634	9.0042937	9.1597117	9.6087759	8.8860519	9.0806511	9.0076573	9.0464153	9.0019824	8.8795201	9.2502375	8.8216645	8.911208	9.4665936	9.2185699	8.8471863	8.1656104	9.1022808	8.606633	8.7509325	9.1949769	9.1642889	9.2903258	8.8498455	9.2719013	9.2047036	9.0938344	9.5325617	9.0817748	9.147747	9.2759866	9.3525761	9.428444	9.206458	9.2520073	9.1652837	8.6930258	8.9398563	8.4253912	9.4456668	8.7679658	8.3804161	8.7216671	9.3032692	9.2806393	9.4723611	9.4653205	9.3562801	8.7017913	8.3131012
635	9.1107751	9.5041131	9.5887479	9.6135051	9.3667848	8.9828611	9.3216549	9.1161755	8.9207781	8.9663663	9.514037	9.6543729	9.8107804	9.4639366	9.1693942	6.9963161	9.1125618	8.6984497	8.6680659	9.2044026	9.4750142	9.3436638	8.9778391	9.5102853	9.5872918	7.7314674	9.8447352	9.6761877	9.2221131	9.6536743	9.8867603	9.4586846	8.7437952	9.1327861	9.2991617	8.7602173	9.0337227	8.6475444	9.7493187	8.4543389	8.2058084	8.8330241	9.6948995	9.4969664	9.6720469	9.7069009	9.655547	8.5276142	8.1618579
636	9.137333	9.4151637	9.0511176	8.9724286	8.7198444	8.8445341	9.7499806	9.6489936	9.2690124	8.8159304	9.497427	9.0473397	9.1525029	9.1847874	8.4942712	8.6890527	8.9961947	8.7046507	8.415946	8.719358	9.1737558	9.4362863	9.2428324	8.7698368	8.9177576	8.3406195	8.8618618	8.6810519	8.4407129	8.9009372	8.5479932	8.3991878	8.1814497	8.9771962	8.4139161	8.9232328	9.3069659	9.360248	8.3798793	8.9089411	8.8202678	8.6484407	8.902869	9.0410414	9.1835048	9.2319567	8.9549578	9.0623049	8.824195
637	10.7776524	10.900762	10.6384273	10.423041	10.6772266	10.1620951	10.5280639	10.8976734	10.7672818	10.3177849	10.9919636	10.6215008	10.5740609	10.7262163	9.4253416	10.2693171	10.5196918	10.2498639	10.1936491	10.1944494	10.7961605	10.5402066	10.5427706	10.2405561	10.4696656	9.7769008	10.197402	10.2819879	10.2452312	10.5968047	9.7980469	10.0672197	10.052202	10.5586181	9.7355911	10.4933641	10.90003	10.789669	10.2701239	10.4057864	10.2666425	10.1923261	10.7202957	10.2338258	10.5801478	10.4341451	10.1911815	10.261165	9.9372473
638	3.3720366	3.8275237	2.8780386	3.5657523	3.4097074	3.355849	3.7524777	3.7505011	3.6517322	3.1630888	3.8516782	3.860102	3.2320417	3.4201527	2.8022024	3.1717176	3.6125696	3.2736118	3.7003366	3.9114343	3.9834797	3.8009716	3.9814401	3.0252691	3.7657104	1.6939159	3.4607754	3.2102622	3.1770938	4.0335254	3.2927845	3.8690578	3.6864605	4.6771484	3.2397271	3.3662031	4.2072038	3.8404819	2.7905544	2.930736	4.4497453	4.4521765	3.4080173	3.9708042	3.5605391	4.0269196	3.3503842	3.6378386	3.2914953
639	7.1804927	6.683312	5.8660903	6.7021657	6.1477509	6.7765807	6.5081579	6.2729144	6.7656249	5.9844614	6.7099729	6.5704354	6.5953302	6.009644	6.1831949	6.4149693	6.3900176	6.380587	6.173966	6.6285946	6.3302059	5.7277461	6.017217	6.2763258	6.6720263	5.890527	6.84069	6.1847183	6.2768044	6.4200448	6.3209473	5.9644952	6.4895871	5.9391728	6.2094095	6.2649399	5.8989984	6.0163584	6.1900286	6.4946024	6.7696123	7.1160656	7.0216886	5.9077146	7.168647	6.6372659	7.2402729	6.8106975	6.4854686
640	6.5945428	6.0351196	6.0152668	6.6998823	6.818831	7.1557893	6.8874453	6.2501094	6.8987274	5.7994065	6.4378238	4.6234865	5.8511299	6.9552603	5.816981	5.5087306	6.2884705	6.7634093	7.3384716	5.8189312	6.598081	5.8434599	5.9774255	5.9851965	5.9742102	6.2796914	6.3473712	6.037343	7.0450854	6.0171948	7.230082	6.6483785	7.1024441	6.1136479	6.586855	6.9655846	6.8952926	6.912972	6.2304918	7.4011042	6.5244594	7.8901505	5.8230279	5.8640547	6.3448099	5.7454843	5.661294	6.5153143	5.9780766
641	5.1265872	4.8789477	4.8912665	4.8887501	5.1287441	4.6261646	5.182311	4.8989797	5.2307292	5.5217827	5.5073487	4.8529151	4.4662671	4.3511258	5.7246376	4.9193958	4.2785477	5.0944735	5.1574621	4.9193672	5.2093032	4.5011494	5.2307995	4.9921602	4.8236934	5.576415	4.7899331	5.1650553	4.9115355	4.6046553	4.9727109	4.7775034	4.3288935	5.4408234	4.2821877	5.0013577	4.9883339	5.107003	5.5180176	4.9527985	4.8669238	5.0196909	4.8899287	4.5900378	4.6733381	5.0987526	4.9915923	5.4503154	5.3799428
642	3.1606287	2.7427611	2.7920969	2.9327985	3.0025678	3.0036749	3.2159454	2.9803364	3.31211	2.2975029	4.3344259	2.9889766	3.2125051	3.6599997	3.9250233	3.9539857	2.6758699	3.6813594	3.0592123	3.3038294	2.4019632	3.4997228	2.291895	3.1436641	2.669904	3.2689406	3.6525587	2.9492276	2.3537615	2.9882592	4.1016884	1.5101073	3.0803395	3.5008625	1.9985532	3.145275	3.5715583	3.5842989	3.3304026	2.851393	3.9737715	2.9013016	4.1988542	2.8847032	3.4346967	4.6355929	3.2208461	2.8371706	3.050573
643	3.8712969	3.8895501	3.6174567	3.4263069	3.7356302	3.6517831	3.7181535	4.075264	3.3235373	4.166567	4.1164489	3.8050394	3.8960841	4.4621168	4.5408863	3.590391	4.0166665	3.843387	4.3277514	4.0651966	4.3236308	4.4520325	4.512785	4.3740338	3.9188808	4.7990572	3.7684077	5.4287315	4.0056083	3.9914	4.7347132	4.6625738	4.1013856	4.0573198	3.8949549	4.0900128	4.1716998	4.6327086	4.298297	3.7033556	3.6590923	4.3176601	4.4054177	3.6920276	3.5692216	3.9065802	3.5542865	3.2917638	3.0913756
644	9.0709756	8.8817801	9.361405	6.9174305	8.6778648	8.0825516	7.6044653	8.2504445	8.2146799	8.5301668	8.9070158	8.7043433	8.945223	8.9508994	9.3103961	7.7613781	8.9657887	8.3675057	8.5654983	8.4035371	9.1606747	9.1710032	8.8845065	9.1587813	9.0778224	9.2804838	8.7802251	9.1992871	8.1685001	8.9291873	8.955264	8.7109379	7.3968433	8.8688875	9.1149883	8.8369476	8.1360002	8.4703882	8.7109008	8.2944362	8.1571092	8.7513643	8.6042809	9.4695004	8.4511665	8.4195126	9.0959732	8.3358512	8.407374
645	4.9298973	5.3567968	5.0526603	4.7378528	4.8606557	4.3860076	4.554244	4.8624468	4.8008791	4.964588	4.6810407	4.9966195	5.1777389	4.7817375	5.3396989	4.6357857	4.9080314	4.8228581	4.7596318	4.6893537	5.0204925	4.6270436	4.9387481	4.9475081	4.7023053	5.1290282	4.8875265	5.1175555	4.5986994	3.9179089	4.5277459	5.0776109	4.6604291	5.094009	4.8172351	4.8908393	4.5969981	4.9108431	4.817828	4.7611624	4.8600675	4.548494	4.3050144	5.5191924	4.4865358	4.5714416	4.7030795	4.5801257	4.6702001
646	2.3083977	2.6498277	4.5692735	3.7280196	2.8395383	3.0538835	2.987678	2.555782	5.8853113	3.4985576	2.8018341	2.8320521	5.4524562	2.8384119	2.0994796	2.8115826	6.2118321	5.2902246	3.535022	3.5955101	3.8313429	2.6453863	3.8301955	5.5936163	3.1483835	2.9329704	5.9813025	3.4995509	5.5937669	3.4494875	3.6805175	3.6168652	4.8544171	3.1879535	2.5749076	5.8846065	2.9641364	5.5924491	3.8274656	5.511825	5.5693992	6.193383	3.5380801	6.7496444	2.8549994	3.2430088	3.0596614	3.0708516	5.1883848
647	5.6904153	4.6720637	5.3408597	7.3558012	5.1902422	5.0388418	4.7286207	5.0673901	5.382556	7.0779085	5.9736465	5.4868044	6.0888064	5.4245786	5.1233681	3.8674085	6.1271319	5.0667199	5.2075747	5.3966043	5.2114927	5.6910565	4.9665195	6.7469981	7.4314309	5.2761884	7.0774401	6.226335	4.9940902	7.1096583	5.6767759	4.9047219	4.7703111	6.1814659	4.9415658	5.435957	5.6938097	5.7209503	5.5985996	5.2362292	4.9121935	4.8847568	6.8014258	6.3652344	5.9928706	5.117077	6.8899765	6.2416346	5.5194316
648	8.9869743	8.4294501	8.2428267	8.0927033	9.1544637	8.6148472	8.7491249	8.5754986	8.2670406	8.660984	9.0557287	8.3160934	8.8778469	8.8535396	8.2459619	8.4775715	8.3734139	8.4203057	8.3942916	9.1722271	9.2571795	8.8365358	8.5883113	8.376422	8.2852509	8.8944265	8.2642758	9.2365048	8.9281579	8.3239102	8.5264694	8.6017862	8.3051194	8.2496774	8.621751	8.3157797	8.3835026	8.3365388	8.6368803	7.9497554	7.9597173	8.0957714	8.8304305	7.7616644	8.1066791	8.9350442	8.475469	8.7611976	8.6635909
649	4.315496	4.1943168	4.0352836	4.1337916	3.757835	3.7113742	3.8976387	4.204667	3.620487	4.1731444	3.586246	3.7439406	3.5990341	3.5054623	5.1841482	3.8258095	3.6025267	4.05691	4.4504444	4.5057508	4.070419	4.0205022	3.7442536	4.2298364	3.9068778	4.6349113	3.8535337	4.0041101	3.7785085	3.6637752	3.8698752	3.606741	3.5539377	4.0849241	3.5407075	4.3765463	3.5812076	4.5673461	4.458288	4.2476158	4.1123006	5.6640743	4.4106212	4.5303451	3.5535504	4.1335407	3.9193928	3.487026	4.48966
650	10.0671737	9.4100553	9.1554669	9.8299145	9.972775	9.6641884	9.6785824	9.4811537	9.5527383	9.2679093	9.1733682	9.4748164	9.3819703	9.5323218	9.2928635	9.6846907	9.4329538	9.6637995	9.3666558	10.1625717	9.8443242	9.0049443	9.5054734	9.3091725	9.5042857	8.9703817	9.7161273	9.5667635	9.7043374	9.5528049	9.7620509	9.5520561	9.773113	9.1501004	9.6988895	9.8235653	9.3345065	9.1375856	9.585715	9.6419826	9.694648	9.9351828	9.8682188	9.3266829	9.3736078	10.2778588	9.4860669	9.6969482	9.5322177
651	4.3184773	3.5160535	3.7894664	4.1083841	3.8194463	3.9600395	3.8034455	4.419225	4.5691372	3.4972713	4.1648703	3.3746725	3.5008115	4.9157433	3.620107	4.2181913	3.8121041	4.5334838	5.2042739	4.3668021	4.2300477	4.1925363	3.50902	4.2291153	4.387214	3.8119878	4.201617	3.9308809	4.3283704	3.1876342	3.5770498	3.9793188	4.3142828	3.5627223	3.7662611	3.4189409	3.6066025	3.9482094	3.5080218	4.7063153	4.7832743	4.4641027	4.0546035	3.49673	4.0235336	3.9646974	3.9781407	4.1067001	3.4547138
652	3.9430213	4.4356369	6.1632101	4.1075689	4.0850349	4.5652875	4.6013386	4.226799	4.5161111	4.5337263	3.8828955	4.0799009	5.5508459	4.8935928	3.6974024	4.6956176	5.6253077	5.4794948	4.4121872	4.2893051	4.4887366	4.910407	4.3175767	4.8037878	4.1241002	3.9290159	4.3539213	3.4176174	5.3245695	4.9115304	4.0709384	3.8655597	5.0961993	5.0126907	3.922842	5.5939644	3.9953477	4.3825755	3.7925305	5.6643293	3.5475212	4.3940187	4.8429403	5.1457243	4.015765	4.5140124	4.2040022	4.2686769	2.92092
653	6.9688369	6.6131273	6.4138107	6.9744445	6.5014615	6.7687905	7.0057682	6.7104888	7.1316167	6.6320454	6.9323111	6.2672618	6.7215994	6.5281537	5.2704383	6.6310018	6.6900497	6.3083641	6.6929065	6.6224194	6.5925725	6.5428148	6.7645517	6.9364616	7.0807526	5.5128281	6.7133288	6.6341975	6.3967496	6.6262499	7.456133	6.0618774	7.7796851	6.8884232	5.9977287	6.9682756	6.3566005	6.6059663	6.1489583	7.0458513	7.4969314	6.6681577	6.7848917	6.7983546	6.8221568	6.3733844	6.2750746	6.6190948	6.3436838
654	4.2703815	4.2408278	3.5208772	3.8677943	3.3310312	4.2394052	3.5888552	3.1564693	3.7341445	4.6348175	3.2679931	2.5358159	3.2320417	3.8656906	2.8102348	3.3766829	3.6125696	3.3166946	4.0254728	3.6913456	2.8994696	3.5725193	3.9062248	3.6737435	3.9817011	2.7677892	5.0524585	3.1359144	3.3083956	3.4435725	3.3440125	2.7397464	3.4949979	4.0088223	3.4907926	3.6630209	3.6802377	3.7143638	2.2929222	2.6965347	3.4243955	4.2608947	2.6126134	4.0513572	4.1462317	2.8512337	3.707642	3.70212	3.8648317
655	4.4821157	3.7227533	3.7201769	3.8369492	3.9973687	3.9253665	6.8809294	3.7684635	4.9049353	8.2453203	4.606148	4.4383869	3.5233358	6.8955027	3.8863446	7.856087	3.9281972	3.4322703	8.0216651	7.0552071	3.767447	5.2915891	8.8369234	3.691112	8.253789	7.7658916	3.9808749	3.7676328	7.5100133	8.478932	3.9206349	3.7702156	3.55292	3.4782892	3.7582433	3.0869825	8.3020926	8.522651	4.9929918	8.1517037	8.2254034	5.007412	5.6985958	3.3636149	4.7808338	4.2002132	4.2422106	5.1436793	4.5569144
656	3.7733693	4.0467964	3.5106548	3.7984313	3.0115391	3.3276906	3.6484694	3.5907532	3.674205	2.3567251	3.5615591	3.7746697	3.6653552	3.5576627	3.4276554	3.7209293	3.48042	3.4173374	3.4316598	4.2756924	3.4522585	3.173785	3.3940934	3.3529933	3.5133439	3.4051527	4.043306	4.0487583	3.2185308	3.6943488	3.2120838	2.4060346	4.3441956	3.3658878	3.2228014	2.9811051	3.331617	4.2965791	2.8516908	3.1856213	3.9608015	3.9432132	4.0855118	2.940348	4.2192676	3.5756852	3.7937206	3.8376055	3.5555757
657	5.0090831	5.9942857	5.6607354	5.4684526	5.2551325	5.2405672	5.19279	5.8140981	4.8912824	5.381433	5.2393556	6.0259347	5.0696911	5.9677087	5.45581	6.3642477	5.8333199	6.0297892	4.5929143	5.4741832	6.3577766	5.2653545	5.5648929	5.2751116	5.171903	6.2942376	4.9804784	6.4815879	5.9843974	5.0507479	6.3121171	7.4503792	5.7819656	5.4067858	6.783307	5.6302126	5.8080781	4.8273348	6.3096342	5.5654555	4.6296902	5.5107039	5.0493018	6.4737629	5.1642379	5.4143304	5.5459647	5.510243	4.6524398
658	8.0392669	7.4209148	7.4396544	8.2141305	8.3634568	7.7133268	7.8078149	8.2578764	7.4607048	7.9306587	7.7104536	8.4610011	7.7342345	8.306763	8.0258554	7.0333235	7.7500811	7.6064123	8.1375053	8.2295136	8.3605098	8.1778082	8.0313496	7.6682724	8.0113193	7.7570924	8.4583065	8.3586107	8.1540365	7.8433331	8.2606146	7.8778674	7.1448471	8.092016	7.721181	8.1576992	8.6780844	8.6908615	8.1514116	7.8365171	7.5990992	7.5541591	7.5499669	7.6815826	8.0652039	8.3481473	7.4857394	7.6486572	7.2244183
659	3.6035635	3.3258153	3.6465128	3.9937351	3.4022908	4.0711353	3.2606405	3.2159333	3.1219273	3.4035363	3.9502633	2.9754624	3.973258	4.1196283	3.3899994	3.4514921	3.9038593	4.023038	4.059088	3.7568155	4.2576364	3.680183	3.4859762	3.5031199	3.9536438	4.0505265	3.1692495	3.9657478	3.6043332	4.1178471	3.0915503	3.3846188	2.8825493	3.1650385	3.7648417	3.964013	3.7750176	4.4063589	3.1940239	4.2862822	3.1462387	2.9751254	3.6790899	3.0321361	3.3174806	4.4720448	4.2214226	3.5906136	4.9591003
660	6.3795162	5.0477106	5.3303249	6.7109238	5.3203991	5.448289	4.0139082	5.5593501	4.5051512	6.2757968	4.9422758	5.4654029	5.5834134	6.0333384	5.6074652	4.3715695	6.318111	4.5408743	6.8951105	6.3249523	5.195853	6.2183527	6.0626508	6.9064942	6.9875251	5.6162044	5.3773478	5.8670667	6.2381578	6.2766013	5.5807528	5.6435766	5.5918223	5.6722526	5.2336268	6.2282368	6.1363915	5.0651779	5.562481	5.7076722	4.4119172	4.7446852	5.3310227	6.3340645	5.4424419	4.1214785	7.0872824	6.0507768	5.5653128
661	8.6419794	9.4472768	8.9826832	8.2742772	9.3931407	9.1611618	8.9476812	9.3850515	9.0498231	8.486724	8.7903429	9.3859225	8.6218417	9.2944008	9.1598195	8.7123205	9.0513429	9.4789372	9.2669161	8.8269481	8.5546942	9.441975	9.1300789	8.637724	8.3170638	8.7334311	8.7786752	9.1338661	8.8203417	8.6298339	8.5530969	9.0793003	9.2828879	8.7336118	9.1331866	8.8167167	8.6055848	8.9625961	9.1679023	9.5280598	9.571053	9.1529862	8.7607721	9.2610276	8.6158938	9.4127456	8.8221772	9.3580354	9.4681642
662	4.9517043	5.6678036	5.589115	5.5890649	5.463286	6.7166337	6.5236489	6.9323694	7.1830196	6.1874867	5.2116856	5.8209895	5.3786534	6.4574053	5.21413	6.9071949	5.4902496	6.7919306	7.3429629	5.960461	4.1989412	5.7066304	7.3582292	6.1493394	6.3688874	6.4037002	6.0596475	4.5782293	6.9266876	7.0981254	6.0754614	6.5648606	6.6641747	6.1145669	5.8199456	6.8013369	6.811231	6.9090059	5.4827724	6.7153049	6.8684642	7.0904225	4.9738403	4.0244847	5.3636093	4.1574781	6.2343648	6.0343186	5.7490111
663	6.7340971	5.7410234	6.088537	6.2960401	6.6352272	6.6506837	6.6857457	5.971221	6.0116378	5.8396928	6.2619343	6.6448169	6.8373766	6.0195644	5.1865648	6.7225253	6.7004988	6.3265175	6.2244999	6.9724834	6.1607189	6.1759922	5.7620205	6.5434044	6.4001831	5.3221919	5.7781114	6.2512622	6.3502299	6.4110785	5.5745251	6.1979556	6.8660183	6.3925741	5.6848361	6.3845149	5.9413364	5.4862336	6.3240673	6.8013356	6.7058562	6.1267167	6.6843485	6.6844374	6.9621253	7.1773659	6.1022927	6.1108683	5.2070997
664	5.7927547	5.1499003	5.1360548	5.2256628	5.2519202	5.1397682	5.1381555	5.4514167	5.0290646	5.6606541	5.5611427	5.6080667	4.8642877	5.1869016	5.9785152	5.280138	4.4651788	5.2006697	5.3689632	5.0535026	5.8002062	4.6435549	5.1400259	5.5215717	5.4682497	6.0601497	5.4457137	5.4552279	5.2082409	5.5303583	5.5889193	5.4869021	5.3108684	5.3560553	5.4618163	5.1620881	5.4594476	5.4422878	5.7461624	5.1222909	5.4295852	5.3102315	5.4635915	5.2812793	4.9782157	5.360406	5.2811403	5.2098853	5.4637354
665	5.4591685	5.798793	7.0225655	6.3728268	5.7989602	6.2926292	7.2389472	7.123103	7.0357258	5.6301385	6.35607	5.6276861	4.8588427	6.4087474	5.647962	6.913212	4.7988966	6.10403	7.0779586	5.7608582	4.9377513	5.2859807	6.3420806	5.8196794	6.1284796	5.4194168	5.0972595	5.5527798	6.2318189	5.9419925	5.8434369	5.6266532	6.4476954	6.3687457	5.5997631	5.9539151	5.4313426	5.1828397	5.0570861	5.9585696	5.4567906	5.8979642	5.2831723	3.9292285	5.7060984	4.2584877	5.8940604	5.2608469	4.6628087
666	4.5801837	3.5897472	3.5346248	3.7293089	4.1311063	3.5714824	3.9441385	3.6659945	3.4685214	4.1985059	3.3405082	3.1102146	3.1066014	3.7633864	3.6193716	3.5141403	3.0764718	3.8500788	2.958767	3.4045133	2.3170036	2.6183602	3.7629494	3.2922837	3.6822103	2.7574529	3.6614831	3.4794382	3.3769805	4.494584	3.2930928	1.7313525	3.318233	3.1161279	2.4697978	2.9099	3.3937967	4.3776355	3.9535346	4.0063516	4.1670295	2.6701673	3.1479467	3.1890178	3.328518	2.8227278	3.4842745	3.4613095	3.7658973
667	6.8707454	6.5888154	7.2794336	7.1308595	6.3490729	6.8834738	5.9419334	6.1769163	6.0906094	6.3007038	6.1575119	6.5715675	6.0636572	6.2694744	5.7042876	7.6322594	6.1581426	6.1865922	6.9000488	6.757907	6.0513923	6.4172161	6.1869477	6.7101439	6.4063729	6.0263708	6.795471	6.2751706	6.9666343	6.749315	7.1249201	6.1580866	7.2676838	7.387368	6.4926069	6.4274971	5.852739	5.8141682	6.4347543	6.4416245	5.9913271	7.199685	6.3280241	6.1484206	6.6265836	6.5355771	6.7363225	7.0685341	6.939168
668	4.750185	4.4533159	5.1960347	4.1877669	3.5110124	4.1178628	3.5035895	4.1234081	4.1026502	4.6137716	3.3130158	3.4284322	3.9419553	3.7048053	3.8934596	4.2246674	3.0234682	6.8135569	4.2595414	4.3508786	4.1650383	3.4490579	4.7832147	3.3960396	4.6953688	3.966844	4.3689392	3.5279629	4.0422567	4.2260071	3.8525233	4.1692127	5.4363793	3.798093	3.6687874	4.4402809	3.3535094	3.2322185	4.5421044	4.4890384	4.8761242	3.6413529	4.0647505	3.410536	4.4171889	3.9533083	4.325247	4.340534	3.4543148
669	3.2640434	3.9460706	4.1574539	3.5219173	3.3401106	4.1303237	4.281422	4.3067625	4.5260839	2.1551717	3.9631249	3.5005276	3.4467663	3.8346915	3.766359	5.248066	3.4780436	4.3456746	4.3326629	3.6181143	3.1832972	3.2513263	3.7868474	3.9549878	3.2244719	3.5770312	4.0256014	2.8965459	1.8652225	3.5982838	3.8563102	3.7307702	4.1205424	3.1488419	3.2004735	3.9978921	4.0985442	3.5642881	2.3675608	4.1440623	4.214508	2.3868312	3.1780406	3.6732132	3.8335815	3.8150867	3.3019786	3.7136153	4.082319
670	4.5080291	4.5982296	5.0642573	4.9240367	4.453601	4.2445505	4.3948807	4.8784884	5.0642836	4.6198534	4.5701565	4.386123	4.4902826	4.2718848	4.0786613	5.3800475	4.9788684	5.0302659	4.6998795	4.1503318	4.4645738	4.6186588	5.7058376	4.3457683	5.242425	4.9648518	4.6035723	3.8495246	4.1457606	5.0326728	4.2065714	4.5619758	5.5101983	4.5583584	4.5852756	4.3675815	4.5573841	4.8182103	4.0972633	4.833929	5.0700829	5.0367148	3.9968389	4.7189111	4.6107033	4.2381144	5.0794455	4.3809546	4.0918101
671	4.564179	5.6797713	4.598155	5.010739	5.2059743	5.8838252	4.7336078	6.2581756	6.3578384	4.2583297	4.1308514	4.7225113	4.9828378	5.7124869	3.8596876	5.9601624	4.0006529	5.0592776	5.7905867	4.6206196	3.669894	4.4729379	5.508147	5.1520527	4.8450901	4.8910972	4.9203065	4.2557579	5.8775827	5.0261601	5.2868777	5.4777882	5.8949834	5.1245996	5.5381353	5.4543395	4.5244733	4.6404407	4.9753354	4.5586157	4.0080533	5.3410611	4.0561378	3.5284123	4.760391	4.2106421	5.3289138	4.8978292	5.1571478
672	4.4028538	5.0851203	5.6152275	4.5910816	5.1081607	5.2332362	5.1595365	4.8888166	4.0420625	5.6182288	5.2722253	5.1089171	5.10756	5.7677376	6.2904395	5.3676405	5.4049076	6.0068142	5.5316882	5.6583504	5.1658597	5.7389073	5.5714471	5.8475912	5.021031	5.5317904	4.2513064	5.8738964	5.1152627	5.25178	4.4937389	6.1826983	6.0525726	5.3928398	5.4320765	5.804975	5.2289815	4.7851744	5.7943693	5.3731252	4.0554255	4.4177539	6.3506907	5.9702755	4.746159	5.4759351	4.9794682	4.8383469	4.6795433
673	3.4600646	5.7096171	4.2506037	3.3433148	3.3419154	3.9645746	3.9873456	5.6581519	5.8907717	4.0522816	3.5500815	3.0987606	4.1149111	4.7892242	4.0955281	4.4628956	3.8458191	4.0657503	3.3996869	3.7186326	5.217898	3.3169991	4.7693626	3.7596262	3.6082145	4.3947206	3.9186355	3.4455095	3.9476604	3.8090401	4.1938315	3.8081302	3.2061765	4.2138234	3.8481369	6.0791432	4.1180164	4.5411458	3.6100082	3.8181789	4.1207651	4.4604283	3.9120599	3.5134061	3.2166825	3.2874009	4.1513427	3.8622071	3.8089734
674	3.2512548	6.4757798	4.9360837	5.7846053	3.5432051	4.2125788	3.8161401	4.4032017	4.5153494	4.1398901	3.6929398	4.2895167	5.8190466	3.7585576	6.4014299	3.7537044	3.4083594	2.8084821	4.1891166	4.0930256	6.153395	3.5739531	6.845692	3.3249111	3.9718198	5.4598536	3.7310217	4.2878632	4.200485	4.1084807	4.6139096	4.5270021	3.143235	4.2259905	4.0643832	3.626276	6.9057909	6.6224113	5.1234612	3.4186346	4.0886407	4.6562818	6.2722732	3.4156604	4.8928843	4.1738102	3.4338374	5.3714217	4.5788
675	5.5821464	6.9056775	6.9807641	6.3733283	5.8852926	6.1418446	6.1951982	6.9818425	7.0928505	5.5155914	6.0113366	6.6462076	7.0405312	6.370291	5.3921318	8.0313556	7.1226055	6.6479791	6.5123221	7.148001	4.5766529	6.6917744	6.9223673	5.843002	5.8759196	5.4952499	6.2150184	5.1641737	5.938807	5.9447538	5.7710013	6.2159811	7.5540113	6.3187253	5.647997	5.9561807	6.6464877	6.7746663	6.4158876	6.154049	6.1056551	6.4145197	6.5118368	6.2992422	6.0454607	6.7327001	6.4011203	6.2195299	5.8407956
676	6.4644727	6.8595571	6.3482072	5.8371515	6.2054351	7.2387723	6.5560026	7.3210402	6.690049	5.8124568	6.2762052	6.5415713	6.813905	6.583291	6.980868	6.4641563	6.4179412	7.3917979	6.1214927	6.5168776	4.9930654	5.9567225	6.6065873	6.6055227	5.9358641	5.8557186	5.2316854	5.4941143	6.9603553	6.6612441	6.0428632	6.4965554	6.9560575	7.1196627	6.5035176	7.4116158	5.4143403	5.4706624	5.9278462	6.756376	6.0691474	6.7593168	6.4771733	5.9302096	6.1474182	6.2589683	6.0077194	5.8657489	5.1448613
677	6.8679313	7.4518483	6.6345079	6.2656524	6.7935832	7.9268815	6.2314703	8.0285775	7.5210927	6.5839103	6.2985674	6.3557543	7.2034289	7.5572554	5.7511331	5.8088691	6.7266571	7.1173854	7.2067459	6.913998	6.1124272	6.7628313	7.3399063	6.6783171	6.9383545	6.2689268	5.444934	6.7680033	7.7600286	6.8379348	7.4693645	6.8265676	6.1216751	7.2262925	7.1932098	8.4009281	6.7465483	6.0743247	6.6815625	6.9225363	6.4502643	7.9471058	6.3118294	5.4399566	6.4656596	5.6518569	6.7537474	6.7490234	5.7541848
678	3.39477	3.1853152	3.7746229	3.3448756	4.2224263	4.0363592	3.7248753	4.1002697	4.0961818	4.4062164	3.0052886	3.8666932	3.8738164	4.3479343	3.183664	4.6493847	4.2550278	4.218657	3.255997	3.471118	3.7110956	2.5699458	3.1054809	3.517584	3.4921368	3.7707332	3.4558418	3.2931164	4.1135763	3.6302724	3.5627073	3.5513308	4.272803	4.2295294	3.9129122	3.9128723	3.8988759	3.0490542	3.8765865	3.9365008	2.8331381	3.3174301	3.472783	3.2248385	3.4119185	3.6719634	2.9400406	3.8922639	3.3932488
679	4.922219	4.9780853	4.7190692	3.6312454	5.6749541	7.9192037	6.2349775	5.8510833	5.8780654	5.1026634	5.5043422	5.5882685	4.704342	7.174407	5.3618125	4.6388499	5.0217878	8.3968339	7.7059344	5.748802	4.0855769	7.2877576	5.5424174	6.1406585	5.3743339	7.0315749	6.1203259	5.995989	7.7048162	5.547749	6.7616897	6.0440684	7.5451187	7.0982811	6.5598976	6.0443313	7.7575776	7.8743001	5.9399495	6.5347422	6.372296	7.2008154	4.8610731	6.0984651	5.5309421	3.5671246	4.7646305	5.9986752	5.444143
680	3.272603	3.4648422	3.1218676	3.2846902	3.4163938	4.4396617	3.576217	4.4840654	5.6937185	2.1508636	3.4236744	3.3096916	4.5166308	4.9014525	3.3199692	2.4821829	3.7118693	4.6812613	4.4434769	3.94138	2.6060381	3.5452212	4.1729875	2.9680966	3.8398387	2.039169	2.8332787	3.2584167	4.6441729	3.6683126	3.2228958	4.8417267	3.987062	2.948486	4.1509355	2.3824474	2.971826	4.3497369	3.243577	3.8890228	2.8156142	3.0878131	3.5179372	3.2068289	3.0583844	2.9419683	3.3381562	3.5323469	4.6013203
681	4.0008327	3.8925371	3.2293921	3.9373495	3.0491064	4.5857981	3.6863248	4.2382506	2.5285314	4.1912175	3.6146173	4.3338603	4.2906378	4.0875734	3.2080589	4.0108381	3.2515532	4.1226005	3.8188016	3.4909262	3.831539	4.1748305	4.5903933	3.9662764	4.4121073	3.5064808	4.3819487	4.6302974	3.8955704	3.7423736	4.2731097	3.0365816	3.1526475	3.5030365	4.2223719	3.6152848	4.3924941	3.3582205	4.3548437	3.8733083	2.3733692	4.8418405	4.2687959	3.6543784	3.7880478	3.6672925	4.7136263	4.0837942	4.4986756
682	4.1055726	3.0480844	3.4879569	4.4709617	4.057439	3.829796	4.1872438	3.8516882	4.0838175	3.9436297	3.4845644	3.9055053	3.8463122	3.9740971	2.9445834	4.755176	3.6099856	3.6662655	3.9768183	4.2355362	3.7105415	3.7538703	3.9221531	3.8680655	3.4287166	4.5716194	4.2517052	3.8207053	3.8305062	4.3555169	4.0011528	3.3082747	3.7263502	3.4022667	4.1411502	4.3186829	3.6622139	4.173678	4.9548908	3.8480955	3.1921402	4.3529285	3.4722771	3.9076252	3.7403601	3.8662893	3.3604546	3.6914939	3.6097039
683	2.955177	2.9973048	3.3508857	3.124069	2.7841234	3.317613	3.2449808	3.1174761	3.5761927	3.1606556	3.4411496	3.8839835	2.5712602	3.5664905	3.059368	2.6676783	3.0612435	3.9302799	3.5711852	2.7198586	2.1006132	2.3105645	3.7610162	3.5365679	2.840342	2.9260857	3.5498263	3.9408095	3.7886493	3.0469035	3.3956825	4.3191058	3.040438	2.8011521	3.0083252	3.7672275	2.8298413	4.0070807	3.4938363	2.5869233	4.0684907	4.4117287	2.8065962	3.3107335	3.4616496	2.3506128	3.0665822	2.8393844	2.9823238
684	4.9316619	7.8815703	5.2814384	4.2268346	6.3851714	7.4791984	8.3424777	8.3150179	7.8237309	7.647905	6.9957022	6.8161103	8.5256287	8.6457483	6.635867	4.6524636	7.2366104	7.2286532	7.6508103	5.4450102	8.0607908	8.1996012	8.340932	6.9832525	7.6146492	6.1676983	6.8127396	6.8563971	7.3400322	7.0265991	6.2258353	4.6052212	7.0254739	7.0784441	7.3307801	7.6324263	7.2396255	7.0424199	5.3439031	6.8117729	6.0934145	4.6431333	6.6048084	7.7410026	5.8732592	5.2858509	7.6983698	8.6632792	8.3182341
685	4.0133109	3.6173114	3.6350317	4.460699	3.6914516	3.6659571	3.0684305	3.6547378	2.9073182	2.9250284	3.796282	3.7051381	3.4227152	3.9363937	2.8967552	4.6604622	3.2692981	3.8736189	3.7419801	3.8784494	3.5834609	3.6948587	3.6400742	3.9947466	4.173365	3.6165149	4.1522554	3.558874	2.5820917	3.9117104	3.4916228	4.0039266	4.3309822	2.8748477	3.343856	3.4189409	3.6238247	3.6090342	3.9532282	3.8055034	4.1389642	4.3528166	4.3572919	3.8568776	4.2866382	2.4338002	3.5134181	3.3181795	2.161803
686	3.3806193	3.9604304	2.9880477	3.0406035	3.589542	3.3573098	4.6766646	3.4515735	3.1642327	2.5298178	3.236494	2.9793741	4.0212626	3.8416104	4.5202834	4.2930953	2.923464	3.2815446	3.9675088	2.2637001	3.9549767	2.9751864	4.2436452	3.0192747	4.6949567	2.6007881	3.2054915	4.13789	2.9677354	3.6971731	3.289959	4.1636206	3.8465264	2.777345	4.0887603	4.3322821	3.8229144	3.2565619	2.6893182	3.8038356	3.0780127	3.8694653	3.7866583	3.7647502	3.3027469	3.2867325	3.4277303	3.2574842	3.6247733
687	3.3608314	4.5369353	4.3309198	3.7280196	4.7381271	3.9324973	4.2067753	4.2559535	3.4454637	4.4579846	4.3833641	3.8515506	3.7646653	4.4821417	4.1527175	4.8928317	4.0958077	3.9624805	4.2355294	4.2518406	4.367401	4.7335471	4.9030568	4.3267713	4.8945834	4.537189	3.34819	4.4863839	3.8071719	4.8552995	3.9312636	5.0303066	4.3847148	4.3894225	3.9498089	3.1089462	3.1482391	4.0896933	4.1772019	4.7223487	4.414091	3.5640998	4.6420356	4.1282064	4.1194052	4.2180383	4.4791801	4.4180129	4.0659276
688	3.5404198	3.7288205	3.8166809	4.2588758	3.6703424	3.643232	4.089373	3.8716911	3.9746463	4.3003037	3.8295005	5.1752841	3.8977472	4.0129882	3.4926032	3.7330407	4.1630716	3.715734	3.6580246	3.5684215	3.908533	3.2244786	3.5832647	4.016826	3.295589	4.36156	2.9561464	4.4203959	3.830998	4.2542552	4.0547881	4.4339434	3.9131565	4.2747622	2.9664426	4.0291485	3.9238285	3.938978	3.2314178	4.4971179	4.4401724	4.4791655	3.8454276	4.5313413	4.1381797	3.8318859	4.2566432	4.0152533	3.6210521
689	6.2511469	6.3611659	5.2973114	6.8252918	5.8217658	6.1910231	5.9626321	5.6743811	5.7737517	6.4107188	6.2716022	5.9522598	5.5426811	5.9075768	5.2406939	4.8101553	5.9863672	6.4154574	5.7263152	5.7251583	7.0167492	6.2985637	6.166084	6.1181992	6.5929013	5.3204932	5.6864945	6.0280244	6.0288652	6.3141151	5.7050476	5.304906	6.3797528	5.702393	5.6608937	6.4870133	6.5757401	6.3816896	6.0471598	6.9654875	6.5366234	5.9402107	6.2964498	6.4472433	6.678691	5.0784967	6.2750759	7.0934556	6.7831621
690	8.4918443	4.6410108	3.9796955	5.9431713	8.8807812	7.6012596	4.1199875	5.4495633	5.1025383	6.6307749	4.8821181	7.5267177	4.3040148	6.9464107	6.1062808	5.6356936	6.9751281	4.8606781	5.7021396	7.0713808	5.0039823	6.1868486	5.4019433	6.4859601	6.897475	5.5209201	6.6770834	6.550248	8.0486309	6.5597496	9.2202019	8.3317762	5.0366614	6.2266945	8.0885839	4.5478759	4.1000666	4.4948738	8.099635	4.9437702	4.6512025	5.9363045	7.3798178	5.4635381	7.2263865	10.1211277	6.6456385	4.8556631	4.8979087
691	3.5569256	2.7625552	3.1432642	3.645979	3.5127734	3.7999664	2.6967095	2.5647242	3.3130633	2.6450477	3.3133218	3.4483395	3.1206689	3.2077354	3.542993	4.1225254	2.9526247	3.6211347	2.6876438	3.4740662	3.5340791	2.8831997	3.2836575	3.1405535	3.6341298	1.9908088	3.8884757	2.9465807	2.6159982	3.1139988	3.9433458	3.8329938	3.0243792	3.3471408	3.1606263	3.4366255	3.39765	3.9908165	3.6744556	2.729574	4.5893867	2.8208704	3.5587573	3.5626966	2.3835642	3.6258379	3.7987623	3.4962008	2.7336725
692	3.4904691	3.6629361	4.0494204	2.6845943	3.5405974	2.780671	3.5421247	3.7371375	3.708242	4.2960174	3.2297285	3.3999062	3.5475011	3.1358501	4.9153919	3.9487241	2.7262187	3.5246656	4.1092975	2.750367	3.6828896	3.8574873	3.888539	3.3312376	3.8465898	4.1592959	4.599435	4.3762465	4.8599984	3.7152147	3.1195753	3.8480846	1.8831725	3.9127233	3.7906258	2.1997332	3.3729457	3.3896569	3.6338715	3.9437791	3.6488737	3.3482856	3.1429974	3.629571	3.2606693	3.444257	3.4548085	3.3874233	3.5626916
693	3.9565394	3.5561036	3.9080136	4.1699892	3.4306316	4.0785484	4.27829	3.8402524	3.7203988	3.7606088	4.3256667	3.3764395	4.5878269	3.3983889	4.5187006	3.6045192	4.8007931	4.1407575	3.9687276	4.4121951	4.2247791	4.3293772	3.3404963	4.6385508	4.3593365	2.8239628	3.2576469	3.0031064	3.753222	3.7254604	3.2541643	3.554662	4.0078256	3.9949201	4.8657464	4.8250946	4.468833	3.6905026	3.4368848	4.2713945	3.760937	3.4715907	4.1987291	4.6463044	3.7918109	4.8441335	3.9923483	3.1557511	3.49846
694	3.4827911	7.9858289	3.1136147	4.1167572	4.1364187	4.2286479	5.4582042	5.0868377	4.7817343	3.4211264	2.8777436	3.4764123	3.7306265	4.0978026	4.9068347	4.0636168	6.3797444	3.3348512	5.281164	4.3273487	3.0359241	4.9076583	6.7031276	3.6197173	3.4089423	7.7300849	3.9443739	4.7103067	5.6034537	3.4680992	5.6254378	4.092519	3.6353431	3.8628931	3.6285814	3.1185753	6.4943737	6.1155803	4.2478591	5.0147719	4.6298687	3.7182272	3.7826148	5.0411865	3.6985703	3.4747129	3.0257217	5.2598145	5.0900339
695	3.3864049	3.3316268	3.7888602	3.2741581	3.6899414	3.4223594	3.6407427	3.2098973	3.3296875	3.9279035	3.3288195	4.6739966	3.8840591	3.4216031	4.1773863	4.1913013	3.4077503	3.598491	4.1296709	3.6516147	3.5430377	4.4065072	3.5807844	3.3170473	2.8629499	4.1597796	3.5714214	2.0969423	3.8428913	2.7579623	3.8371807	4.1421072	3.9824813	2.9218201	3.6397549	3.6481219	4.4624226	4.4453912	3.6830257	4.3671799	3.9789666	3.9425469	4.0516692	3.3380259	3.3759915	4.4570654	3.2945185	3.6610075	4.7114895
696	8.1905898	8.9372957	9.4234585	8.5427793	9.2986893	9.0797298	9.4380303	8.6825529	8.7280711	8.3419449	9.2042551	8.9136372	8.856668	9.146132	8.9028169	9.0391057	8.9018585	8.6218673	9.187468	9.9129016	9.2451005	9.0243345	7.8806088	8.3251846	8.3232719	9.1675355	9.0815202	9.3267167	8.7816884	8.3082876	9.1819706	9.9418993	9.5511087	9.153662	8.8622144	6.8497215	9.3148393	9.4870754	9.5253617	8.8649602	8.9606141	10.3347964	9.3850325	8.6858055	8.6354417	9.8861762	8.4088135	8.656991	8.7893889
697	3.1528583	3.5140294	3.7074079	3.2958262	3.6583389	4.6098281	4.2549783	3.995012	3.8397501	3.9031284	4.0495213	3.2723146	3.4222691	3.4975058	3.2908071	4.9269004	3.4363729	6.6489644	4.2988221	3.2574975	4.0232593	4.0667994	3.5446773	3.4817861	3.0802088	4.5100872	3.2628096	3.2925472	3.9279248	3.4911189	4.3023846	3.8102702	3.188099	4.7578874	3.5532113	3.7767666	3.5239217	4.2318564	3.7319784	3.5542809	3.9844414	4.0902136	3.416978	3.0429139	3.7228476	3.8522009	3.7605031	3.6092007	3.8503791
698	3.4691925	4.035934	4.4611283	3.7216148	3.9881618	4.5797055	4.4495851	4.2771249	4.097816	4.4247908	3.8505668	3.2998013	3.7309122	4.3408064	3.9910902	5.0231734	3.9029173	4.4382699	5.0794774	3.262749	4.1950761	4.0896096	3.4577716	3.81624	4.2705463	4.3680957	4.356626	3.6937919	5.1373955	3.6855891	4.6677152	3.7087107	3.961962	5.4041635	4.3506068	4.4972342	4.3213964	4.5783812	3.8977656	4.3542752	4.3728623	4.7585292	3.4061955	3.5828969	3.4928757	3.7532554	3.5001901	4.339426	4.0777711
699	3.1439881	2.4072926	4.3284377	3.8091269	3.5282057	3.3202467	3.6097694	3.5268611	3.6669739	3.0494319	3.1256871	3.0796486	2.9527572	3.154581	3.0046832	4.9880428	3.2507532	3.5149411	3.5247928	3.8181256	3.5345046	3.5190762	4.2333897	2.8014946	3.5338023	4.0042917	2.3908918	3.0845451	4.3170169	4.1173403	2.9904457	3.545417	3.454232	2.9054663	2.6383137	3.0463193	3.5064265	4.0089083	3.2245927	4.6446267	4.8359795	3.9782303	3.1335917	3.5513846	3.3179323	3.9208163	3.1204354	4.2262997	4.4429812
700	2.6258983	3.0753737	3.2465328	3.1606327	4.0761018	3.4297703	3.3663232	3.1510911	4.2874859	2.7152704	3.3968866	2.7170498	3.1155043	2.3957732	2.3605432	3.4483685	2.8722809	2.5331715	3.757391	3.6594535	1.9517156	2.4905537	3.2095706	2.5552684	3.8407655	2.2649347	5.314479	2.4082279	3.6497745	3.6397551	3.3896135	2.4607037	3.4829354	2.6964192	3.2687002	2.9761831	1.9071607	3.4181788	3.5988442	2.5328088	3.299512	3.6958731	3.379113	2.364482	3.0407266	2.8587907	3.3649722	2.8664169	2.9564695
701	3.551798	4.078755	4.2198005	3.7397877	4.6173909	3.6286536	4.3800926	3.6619063	4.2378418	5.0042931	4.1737254	4.0691384	3.6861125	3.6420352	4.1112839	3.8893389	4.0107102	3.8008958	3.8574232	3.8791973	4.4636524	4.4202527	4.2833811	3.8345574	2.8717716	4.5652784	3.7479886	3.5404496	3.8463614	4.3831091	3.2880504	3.6223128	3.704701	3.5301916	3.8202915	3.8878316	4.8622066	4.4462997	2.8279128	3.6305737	4.0838078	4.0792355	4.1160267	3.9849558	3.6918714	3.6955255	3.7175132	4.4180545	4.6387534
702	6.6370706	3.9680682	4.2632983	3.8445411	3.6254235	6.2942949	6.1454964	4.0056807	3.5925951	6.7262937	7.1433098	4.8896902	5.6158552	6.8471123	3.015613	3.9184664	3.0895074	3.619592	3.5501953	7.2537117	4.2539656	4.2747081	3.0881074	6.1073209	5.3485656	3.6699118	3.4164089	4.4195128	3.5959316	5.6317827	4.5419415	8.5970593	5.9435389	2.7351923	4.4474495	3.4214988	2.995756	3.0622104	3.0102829	3.2849164	3.6670393	3.1757424	6.6301174	3.9205439	7.1215207	4.0882321	4.9472759	3.7047026	4.2431618
703	4.2782748	3.685341	3.6142992	3.6651505	4.0351629	3.8329784	5.0547236	3.4758385	3.0973571	4.7917478	3.3825113	9.4073202	4.0323312	4.3914757	3.3623913	3.4246251	3.7440519	3.8150793	4.6251983	4.2564744	3.6669759	3.8599488	4.8188271	2.8435034	3.8550621	4.6029445	3.374849	3.8672665	4.1274785	4.6807984	4.1406623	3.7421198	3.167598	3.9932737	3.5596219	4.2353119	4.1976785	4.1173379	4.1354773	4.4120332	4.04012	3.2516686	3.7823066	4.1224459	3.8272005	4.4807815	3.4296447	3.8279924	3.2227248
704	8.6182029	7.8370788	7.810207	8.2241807	7.7310666	7.8031003	7.5411263	7.5290038	7.0944527	7.859921	7.972049	8.3021768	7.4453583	8.0748909	7.7486789	6.9635068	7.6866405	6.9837506	7.5159468	8.2682526	8.5450285	8.0631821	7.6555148	7.8289847	8.1409362	8.3074251	7.835309	8.6065405	8.3643235	7.4330429	8.8007572	8.1198625	6.8131575	7.185138	8.7629857	7.6419973	7.276683	7.1231572	7.8372514	7.3043211	6.8183967	7.4450705	7.504569	7.5116745	7.898593	7.8703655	8.3368355	7.7144272	7.2042299
705	3.535509	3.0376072	2.775336	3.2634074	2.5385579	3.1631515	2.6809288	3.4531289	3.3122045	1.7972879	3.0794807	2.5226716	2.7882377	2.6924239	2.7358326	2.8926064	3.1079224	3.653282	2.5109532	3.6598051	2.8538051	2.3243063	3.4363894	4.2724654	3.6247309	3.5629714	3.9515089	3.336439	3.1650644	3.0130228	2.3204562	2.2465398	2.4516828	2.1533281	3.7039092	2.6428135	3.3289815	3.1914171	3.2016605	3.4674942	3.2325556	3.6112397	2.2540968	3.0661122	2.9571417	2.9544652	2.8579855	2.7060254	3.1192494
706	3.7754479	3.4114109	3.6648524	3.4629679	4.0136427	3.7954512	3.5805287	3.5879447	3.6079077	4.3978345	3.6552336	3.7925354	3.5327006	4.2312607	5.0633589	5.4623275	3.1935223	4.2191969	3.0429176	4.4707157	3.4432744	2.8075904	3.8054997	3.1351923	4.1595456	4.2250215	4.0669001	3.8040364	4.0204714	2.9954718	3.4409932	4.2173307	3.7725937	3.4185465	4.2419318	3.8318103	2.7590407	3.0730581	3.1003329	6.4341424	6.1517081	3.6971346	3.2067741	2.7936336	3.5477759	4.8417786	3.8023244	4.1579862	3.5862838
707	5.7124572	5.6869128	5.8505437	5.3297292	6.8960467	6.7291465	6.4796545	5.8803516	5.9584128	5.4944211	5.320413	5.304104	5.9078482	5.9612331	5.4564713	5.8716636	6.1812994	6.0398727	5.7751899	6.1038881	5.5605289	5.8211531	5.9335829	5.3710271	5.580591	5.4125972	5.2446599	5.9617631	6.3639892	5.6399728	5.9267257	5.2700476	6.4604893	5.4926683	6.7116724	5.9895522	5.8636518	5.4586708	5.8086125	6.9169153	6.4897409	5.8183622	6.0202911	5.807911	5.4150733	6.6915742	5.4360672	6.5059366	5.8569467
708	4.146831	3.2494154	3.7888295	3.9503972	4.8853463	3.413165	3.146188	3.3876133	3.7187649	4.4789142	3.3078318	3.3322112	3.4187529	3.4888777	4.3628545	3.3506435	3.6517649	3.1282233	5.0883574	3.9303377	4.0761667	3.9735928	3.8176542	3.746918	3.5137616	4.1985758	3.0902914	3.9318618	3.408736	3.2822795	3.6880847	3.4144837	4.2695667	3.7191309	3.6207602	3.9237613	3.9317484	2.8340183	4.4485458	3.4990761	3.1476045	3.8653056	3.2962173	3.4838003	3.3647372	4.5960814	3.8893366	3.9824796	4.5128418
709	5.5251189	5.5282817	6.015085	6.4104354	3.6212226	4.7917642	6.4286934	5.119984	5.1795246	5.3324309	4.0613414	5.4913787	3.8944431	5.6925938	2.8923311	7.0298094	4.0488302	4.3707621	4.5745904	5.8258627	3.7063637	3.3490133	4.7904339	5.0035309	5.2518811	4.6814205	4.536126	6.8104256	5.081781	4.6066897	5.7996403	3.9640445	4.4876087	4.0692495	4.0813647	4.7842574	6.5591008	6.3370344	5.394748	4.3280691	3.8556618	5.7931047	2.9235008	3.2613098	5.8710861	5.2439286	5.3184265	6.4290968	5.840456
710	6.3768304	6.3198313	6.8506035	6.7795613	5.5039169	6.179836	5.7289119	6.2541708	6.1889811	7.2508256	7.2872226	6.0637278	7.1327148	6.4429071	6.3525571	5.087336	6.2851881	5.7599565	5.8824143	6.5108823	7.3270392	5.993495	6.2877748	6.3602246	7.26099	6.3607118	6.7626331	6.4405095	6.1830219	7.2937605	6.8629075	5.7160208	6.6549658	6.1810305	6.0725641	6.098046	6.5494193	6.7269659	6.4754106	6.4430811	6.3029897	6.2377885	6.4754693	6.3738688	7.064148	6.8899029	7.1905864	5.7182238	5.6147576
711	4.248696	3.220165	3.5131897	3.0401411	3.5651183	3.630372	3.5209662	2.7706741	3.8484558	3.0372809	4.0697429	4.1608373	3.5623527	2.5125292	2.5948254	4.6188483	3.1758324	3.9785707	3.3691017	3.1229967	3.2569556	1.8255275	3.3045579	2.7200893	3.7250813	4.2978945	4.3125021	3.8423582	3.692444	2.7884419	3.6265038	4.4752034	4.02127	3.2250709	3.4013242	3.7970191	3.2294788	3.2335908	3.2718493	5.2753546	4.8700493	2.9913291	3.3254114	3.8410277	3.2750373	2.8535509	3.0760075	3.4281979	3.4662042
712	3.1908431	7.2600917	4.1363244	3.8937823	3.4703579	3.8488104	4.294441	3.8568033	3.641061	3.7361879	3.85365	3.6303003	4.083493	4.1916619	4.4679641	5.058149	4.3631318	4.0235968	3.0620062	4.1993107	3.2492603	3.9349249	3.7421684	3.9002366	4.2108721	4.3335212	4.196496	3.9237705	3.8930991	3.8564294	4.4521784	3.2632015	3.7956556	4.5490037	4.1221204	4.3559179	3.9235692	4.05013	3.8631153	5.1541726	4.7621788	3.7239473	3.4245658	4.6171616	3.7887059	4.1810616	4.0251103	4.9186529	4.5165948
713	3.3397574	3.9667252	3.4672719	3.4779039	3.4725902	3.0228301	3.669405	3.540925	3.2111131	2.3587146	2.4387106	3.2017566	3.5350083	4.1639281	3.5568102	3.7631552	3.4942822	3.81742	2.7355064	3.2115807	3.6014742	3.4254786	2.9485836	2.603082	3.7249275	3.7475874	4.4048461	1.9098436	3.2301284	4.1169947	2.6367347	2.741453	4.3466868	3.054053	3.7901489	3.2742763	3.2651218	4.5247164	1.6670708	3.3795859	4.6324091	3.1117321	3.2342661	3.5626973	3.1727733	3.7288836	3.0441856	3.3952492	4.7268923
714	6.8671945	7.0273426	7.1072682	6.0647916	7.7906718	7.8892663	6.440816	7.2309914	7.0366763	6.484338	7.2008709	8.4286984	7.6289584	7.0027746	6.7575078	7.7532252	7.0772366	6.978874	7.1433	7.2091499	6.694703	6.9600249	7.0360167	6.3457945	6.8297963	6.5033247	6.960594	7.2804208	7.3997488	6.5540147	7.0648239	7.2247289	6.6622597	7.2418694	7.2320196	6.7522905	7.1627519	2.1147865	7.434476	7.0132613	6.5747752	8.2293085	6.8306857	7.0643354	7.4861694	7.4552308	6.6946156	6.1892064	5.7640575
715	5.6719214	5.6406473	5.1440276	5.8531662	6.2395295	6.1385283	4.9896393	5.8499191	5.3118257	5.2941413	5.6647793	6.1763109	5.1909592	5.9859068	5.2665396	5.175573	5.1039083	5.4089257	4.88689	5.9159761	6.0257588	5.7734067	5.8346657	5.5723051	5.923968	4.9319636	5.2780087	6.3474186	5.1709332	5.586759	5.1453608	5.5737328	4.8810586	5.4475737	6.4113589	5.8272016	5.4319112	5.994959	6.006102	4.7438151	5.0893658	4.627982	5.7386365	5.4022902	5.4560996	5.2542449	5.6472535	5.175976	5.2380962
716	3.9585726	3.8065982	4.2901031	4.9174558	3.7821656	4.5258053	3.9344728	4.30389	3.6670394	4.3653051	3.8777954	4.2190423	3.8853374	4.5815899	3.8332891	2.8865034	3.8549793	3.8293118	4.0524196	4.1752625	4.8339249	4.0258959	3.7705525	4.5418837	5.2885825	3.5198322	4.5084861	4.8224225	4.2642008	4.3433974	3.94274	4.6979999	3.8905362	4.1100301	4.470656	4.3778872	4.5800877	3.966618	4.2961765	3.2467009	3.7895258	4.023234	4.4528484	4.499858	4.2046101	4.3040664	4.9817495	3.7382064	4.0290391
717	6.0161543	4.9303128	6.3916158	6.0826942	5.1049874	5.6528264	5.0275242	5.0592456	4.1675217	5.7467672	5.0501558	5.7784697	4.9997218	5.5885949	5.5739556	4.2821422	5.8058468	5.4816697	6.4576442	4.4182681	6.2606784	5.6461572	5.1750026	6.0935196	6.4879889	6.0684781	5.4512387	7.0363469	6.6443049	4.8964526	5.8917555	5.7764802	4.982195	5.0393376	6.7237795	5.9038145	6.0961007	5.2024434	5.1603328	5.4377086	5.4288804	4.9628012	5.8791732	5.8369511	5.1487125	3.4115566	6.6279792	5.5502181	5.1115003
718	4.4603223	4.0677286	4.8415592	4.9876709	4.3648959	4.4269506	4.784142	3.976509	4.5265629	5.0005652	4.3690806	4.4434359	4.3760014	4.4956132	4.8590636	5.0083213	4.1013267	4.1668364	4.2152217	4.7353821	4.0210667	3.8970031	4.0002445	4.5381247	5.0512172	4.8677214	4.5370667	5.1573407	5.065739	3.9968519	5.3442921	5.2821811	3.9447987	4.1154358	5.2559043	4.367405	4.2321615	4.4268177	4.5035372	4.6408951	4.0821324	4.9018959	4.1308374	4.3606539	4.5629561	3.7936672	4.8255412	4.9801148	5.2131703
719	4.6134867	4.3528581	4.9907118	4.2533575	4.8979962	4.6115202	5.230624	4.8595118	4.0034436	4.7272235	4.847359	4.709695	4.9659649	4.6134298	4.9188106	4.1370529	5.1999154	5.1599675	4.9888359	4.2083281	4.7858636	4.4621533	5.4750418	4.6788869	4.1442026	4.2763198	4.3779379	4.792924	4.8725988	4.4147195	4.3116873	4.0170522	4.5011141	5.1086275	5.2440186	5.0022102	4.592471	4.175165	4.2568857	4.9200519	5.0316524	4.5420855	5.0229471	4.9899348	4.8501671	4.8136895	4.6887707	5.1731567	4.2308576
720	6.8403277	6.7182628	6.7141229	6.9843415	5.7178507	6.2728192	6.6482505	6.5229999	6.7169762	6.6445368	6.6917211	6.7133373	6.6031648	6.3599894	5.3477505	5.9777409	6.6506222	6.3045111	6.3678327	6.0245866	6.5871029	6.2968499	6.9037173	6.0014979	6.8584417	5.9932107	6.1683247	6.3086104	6.780944	6.5159992	6.4652676	5.7832386	5.6867621	6.6526183	6.215224	6.2478211	6.7234832	6.6774374	5.511118	6.4817595	6.3601362	6.7235922	6.3727833	6.600581	6.8868167	5.9252056	6.5879489	6.4845301	6.4477539
721	7.8152966	7.7950452	6.3998996	8.2886492	7.0226281	7.4585754	8.1037907	7.4140572	7.7457902	6.8718527	7.6097066	7.5066499	7.4551689	7.7420886	6.5556814	6.8025664	7.1426855	7.5016965	6.9534687	6.719754	7.6263869	7.1144683	7.1695985	7.2181612	7.868205	6.0056806	8.0021679	7.3854746	7.0689624	7.5049835	6.6517148	7.0492892	7.7192019	6.7751696	6.944272	6.8016941	7.0603383	7.4252519	7.3052299	7.3045039	7.752595	7.0854798	7.071002	7.1639391	7.9757227	7.3075118	7.5826298	8.0430213	8.2701314
722	5.2916535	6.3687565	6.2071839	5.5872672	6.1958549	6.8668939	5.691733	5.6604187	4.4051801	6.6747757	5.9739401	5.9399694	6.292672	7.5000965	7.1330465	6.354463	6.1446776	6.6319044	7.5339891	6.0906435	6.2938524	6.545829	6.1627086	6.3110571	6.1801286	7.3915442	5.7054039	6.7444723	6.9133426	6.5140646	6.2418203	7.9572408	6.2655042	6.3070156	6.697931	6.6683573	5.4955799	5.2943141	6.8684356	6.973034	6.4799153	5.1841177	5.9053822	6.8569338	5.7153489	6.0724865	6.3790792	6.1914733	6.0099427
723	4.324088	4.0841789	4.6578109	4.2161541	5.4606472	5.4968371	5.100232	4.751469	4.5302149	4.7048533	5.0488802	5.4236005	4.5693216	6.1298652	4.6309314	3.138519	4.6084028	5.0989044	4.6939688	4.4420308	4.328819	4.406091	4.6632591	4.5854872	4.51005	4.2061324	5.1976381	5.1293458	5.1022715	4.8745663	5.5208315	7.6310722	4.7644523	4.2686274	5.400439	5.3009404	4.3977792	5.0076157	5.805537	4.9490735	4.997051	4.720032	4.5591686	4.4972182	4.2368583	5.0842943	4.1192063	5.2000468	5.1486992
724	3.9145392	3.2246816	4.0065045	3.7677201	3.6326415	5.006631	5.1809261	3.8256127	4.2271205	4.6034225	3.7439288	3.4961675	3.1515602	4.1194619	2.9148686	3.6532582	3.6102825	4.9252368	4.7992693	4.3424419	3.7697909	4.7773265	4.3231944	3.4951231	4.0941348	4.5871606	3.9543289	4.0143573	4.5378328	4.1222436	4.1993664	4.6834272	4.3814924	4.3977147	3.9434155	3.837093	4.6425985	3.2132545	4.0526948	4.2922181	4.0285828	4.7993072	2.9357371	3.1165235	4.0222712	3.0948576	3.2198502	4.3130628	4.1586762
725	6.8632181	6.7207917	7.4255415	6.9593785	8.0297765	8.2841141	8.3401599	7.1560586	6.8961132	7.0252569	6.9237037	6.9728769	7.1008925	7.3334215	7.2131183	6.2856183	7.7391948	7.4790388	7.1995695	7.7153536	6.9790614	7.1943158	7.4969047	6.9635176	6.6932916	7.1599846	6.4955742	7.3314093	7.3714289	6.8671232	7.4496814	7.3497945	7.9719671	7.0288481	8.1006349	7.5840402	7.2583867	6.312336	7.5026188	7.8633972	6.4862575	7.1852883	7.1304851	7.4318271	7.1027848	7.9632132	6.8921536	8.0562161	6.8387339
726	3.6149298	3.2548627	4.3726398	3.7814889	3.5777133	4.4936514	4.7504931	4.5382371	4.384036	4.3362385	3.7967939	3.6434569	4.0293357	3.432162	3.9567171	3.2001347	3.7390111	4.5097902	4.5749471	4.7215165	4.2809393	3.2379615	3.4379144	3.9936645	4.0499977	4.5919116	3.6615126	4.2551813	4.453243	4.231689	4.1927822	4.214683	4.155147	4.5939261	4.3063883	3.9463453	4.0123834	4.0644982	2.7423988	4.2748179	4.4675519	4.6841909	3.03711	3.0338161	3.3001956	2.9142254	3.3958281	4.0284011	3.6828738
727	4.2578464	3.7610135	3.4853273	3.9473511	3.8275624	4.3672999	4.1628303	4.5009312	4.5191148	4.0192881	4.5859043	4.2118396	3.6347055	4.638008	3.186665	3.3029605	3.5650561	4.7303966	4.526401	3.7982144	3.861664	3.2292104	4.1522818	4.3391608	3.548207	3.5550761	4.1856067	3.3574458	4.2892557	3.9377149	3.3316957	3.0474475	4.8143911	3.7701915	4.1742473	4.0335016	3.0393663	3.6412555	3.5774802	3.5865068	4.4229099	4.3518847	3.5311503	3.5089034	3.9944999	3.5777452	3.973595	3.256681	3.3848489
728	2.9334013	3.7503084	3.5036193	3.0616634	3.6036218	2.9996891	3.4666499	4.2153363	2.4541792	3.2714148	2.964158	3.8859143	3.2268772	3.0527075	4.4780614	3.8094813	3.1377301	3.1220233	3.1700899	3.7524612	3.0151465	3.5563771	3.3426953	2.5939081	2.5981246	2.1052796	3.4194782	3.4546114	3.0312787	3.6620197	3.9987862	2.9220188	3.5584184	3.5670889	3.0321838	3.110589	3.0422912	2.8039777	2.040368	2.3946684	3.3460229	3.4392608	3.2352932	2.835561	3.3559357	3.6087191	3.2229572	2.5020143	3.3267048
729	4.6242005	4.3124	4.7089643	4.3776028	4.6221081	5.215838	5.8071312	4.2662843	4.6986266	4.5328018	4.3788606	4.4785807	4.2001751	4.6139585	5.2584297	5.079885	4.6729298	5.3606988	4.2486295	4.8832231	4.0604941	4.5102129	4.9400971	4.4321398	4.4943879	4.3356393	4.302195	4.2876828	4.626349	4.2919398	4.689846	4.911894	6.0705306	4.3484125	5.3937293	4.7264458	4.4177742	4.6849542	4.1642403	4.6979	4.4526477	4.8868911	4.7014521	4.7277291	4.4003179	4.7661998	4.4296875	5.0901003	4.245287
730	3.7432283	3.8449691	3.4428785	4.4664418	3.4774248	3.7032443	3.302849	2.7125006	4.2670147	3.8946425	4.4504097	2.5564451	2.9207678	3.5199372	3.5899613	3.1149765	2.945524	5.3883301	3.2833477	3.6106948	4.9612563	3.3121932	2.543238	2.2878759	3.8981918	2.3990673	4.3716167	3.0430386	2.9053957	3.2872251	3.6512482	3.427491	3.0199137	3.1415919	3.3256385	3.6178482	3.4704946	3.6463752	3.8244545	3.0136813	4.3024943	4.4095201	3.0000438	3.0532369	3.4916365	3.1832166	5.3315257	3.5765152	5.0058182
731	4.558736	3.7987529	4.0430392	3.4549244	3.2515928	5.0798712	4.9517285	4.3994989	4.0784402	4.375248	4.2449097	3.1358557	3.5885477	4.354379	3.655499	4.6115688	3.8149031	5.7230788	5.3456013	4.0662751	4.7090352	4.5890797	4.132554	4.3133608	3.9833287	4.9904496	5.0310639	3.9908011	5.492229	4.4076937	4.2976816	4.9702191	5.098788	5.3812616	4.302143	4.5461977	3.518404	4.8131822	4.4691487	5.2593583	4.6679733	5.648033	4.6986176	3.7808828	3.7251044	4.2650476	3.2544994	4.5095167	4.9702403
732	3.2722063	3.7360288	3.5802197	3.5439159	3.3282882	3.290168	3.6539165	3.5021673	3.9546054	3.2638899	3.1752685	3.2259895	2.7393912	4.1545695	3.0293754	3.5633323	3.5501361	3.5616524	3.1155462	4.078922	4.3147284	3.7255506	3.9961461	2.7537101	2.9342995	3.8534505	3.1065013	3.2089293	3.9973108	2.5968992	3.0482881	4.0271755	3.6076242	3.6638016	3.5907586	3.9708088	3.7939185	3.8249707	3.1727677	3.761987	4.0938724	4.1493301	3.5698986	3.3090716	3.3063712	3.386098	3.4984999	3.2780792	4.8782328
733	4.0511129	4.4038948	4.5937418	4.1276327	3.5440233	4.0698857	5.3524581	4.3883759	3.5441369	4.4773266	4.5722597	4.3684504	4.6418258	4.5234296	5.2209348	4.4465415	4.2878172	4.7991172	4.9920638	4.658459	4.12377	4.3227496	4.3652668	4.7467418	4.4036946	5.1949404	3.6550528	4.5260033	5.3123067	4.7721324	3.7433058	5.017705	4.4479082	5.2339118	4.4938039	4.7915288	4.7604555	4.8590388	4.6929184	4.230595	4.246246	5.2381475	5.155984	4.8182877	3.8477774	4.2644443	4.6074247	4.6793855	4.7968138
734	2.7067794	3.7027679	3.13553	3.2399184	3.0188623	3.0447417	3.3580702	3.9437105	3.7418103	5.1082357	3.3140324	3.7337624	3.6304777	3.0679795	3.5181172	2.9491978	3.5422717	3.556373	3.9012575	3.3682256	2.9755867	3.8100278	3.9019867	3.4103047	3.4350644	4.5635166	2.9249985	4.2878632	3.5787728	3.6160195	3.2501454	2.9967765	1.7276847	3.2668337	3.1126618	3.1418887	2.7994867	3.5918519	4.6568868	2.9951109	4.3426946	4.0101881	3.5664829	4.3066589	3.4179367	4.4558637	3.4338374	3.4901006	3.7101915
735	3.1072741	3.6035758	3.8705268	3.252549	3.2509298	3.5607672	3.5105773	3.3528594	3.1663674	2.9271832	3.7541734	3.8129672	3.2450888	3.8082689	3.0907394	3.3044178	3.5810121	3.5712652	4.7634189	3.8432543	3.7442662	4.129338	4.9543874	3.6565147	3.7270095	3.2282209	3.9252836	3.5688918	4.286963	3.4000352	4.5930493	4.2687276	3.9776768	3.4275395	4.0424342	5.0490795	2.6446081	3.7473549	4.1000566	3.6941102	3.6694315	3.6556051	4.1987291	4.1221859	3.171776	3.3641021	3.4541378	3.268522	2.7694468
736	5.7731035	5.6782787	6.6425256	6.1982014	6.1490509	6.7480159	5.8614378	6.4490182	6.6509709	5.3003703	6.2995228	4.6672471	5.3177398	6.5134965	5.2079602	4.434297	6.0360493	6.4610011	6.2954228	4.5695901	4.5180781	4.8600072	5.7567427	5.8943211	5.6222112	5.0817039	4.0911663	5.3180058	5.771971	5.7702707	5.028004	5.5932709	5.6303905	5.7394274	5.2713362	6.3454557	5.0892512	5.292365	5.2194243	4.5510763	4.1217097	6.2274387	5.8935521	4.925402	6.2372034	4.6359052	6.3791184	5.6040203	5.1774208
737	3.0694826	4.1759395	5.1154186	3.5104435	3.0988698	3.6861082	4.0845106	3.3706145	3.7233702	3.5048738	3.2456814	3.3430481	3.3300528	4.6403152	3.4467953	4.0581784	3.2741507	3.4179523	3.6946569	2.8352101	3.8889118	2.7610188	2.8296767	2.9403761	3.2112389	3.6457357	1.9741782	3.3090162	3.8936891	3.8737861	3.8967159	4.2921193	3.4821792	3.6208408	3.3441498	3.024449	3.9135644	4.3662767	2.3455631	3.8546018	3.8410355	3.889689	3.7304325	4.159463	3.351563	4.0420904	3.3958996	3.2116773	2.4533084
738	3.6193945	3.3334522	3.2055147	3.5701239	3.307146	3.6036655	3.4034153	3.6342988	3.5232029	3.8848261	3.7805448	3.385037	3.7566765	3.6051263	2.8701895	4.5126099	3.3819835	4.0496982	3.973275	3.4368283	3.3130082	3.767837	3.9766971	3.9703652	3.4792077	2.6042891	3.4447417	3.5458157	3.6939302	4.2040623	3.5059085	3.7450609	3.1959902	4.5238599	3.556451	2.8796518	2.6855491	2.9696817	4.2660488	3.8082557	3.1078368	3.4317373	4.221571	3.4789558	3.6125471	2.8886892	4.0453403	3.885732	5.1079613
739	4.1849302	5.2325854	4.612854	4.5900239	4.895005	4.637187	4.5816835	4.6148381	4.7319188	4.290784	5.0287655	4.5990609	4.4053055	4.1722493	4.5375702	5.4250323	4.3743095	4.4737082	4.2506568	5.0355808	4.6026735	4.9304715	4.6154575	4.3759695	4.5316664	3.7466166	4.8063532	3.8197083	4.4370787	4.7277547	3.8295561	4.0556241	4.9644782	4.3095835	4.1568659	4.1300577	3.1329797	4.4892079	4.0879401	4.9329566	5.2964042	5.2438102	4.2897456	4.3084052	5.5125064	4.6534257	4.7852391	4.4897037	4.7900841
740	4.0765465	4.0775965	6.3825712	4.0311134	4.7671299	6.0872542	6.7331244	5.6923576	5.6996367	3.5676758	4.7729022	5.2170717	6.4276883	6.1651397	5.4394906	2.5970937	5.8504788	7.1401351	7.1209081	5.586164	4.4811531	5.5757128	5.0699044	5.8678757	5.0736062	5.6631923	5.1660952	4.8589532	6.4161554	5.9144089	6.0696169	5.9846426	6.5460714	6.5460816	6.4659039	6.4724711	4.8721515	4.8271204	4.8393964	6.9519204	6.2410894	7.6040442	6.1842608	5.9424212	4.8145355	5.5375357	4.5231661	5.3386209	4.9816005
741	3.7339527	2.9278306	4.3281658	3.5012668	3.0382328	3.5000727	3.3697546	4.2093341	4.4168453	4.0774584	3.375684	2.9422286	3.2352804	4.8366766	3.6995501	3.7263116	3.6823365	5.4408304	3.4644996	3.1029091	3.6512435	3.8788264	4.3401045	3.6885493	4.1045457	3.750469	3.645385	3.6265293	3.8349127	3.9315975	2.9369219	2.6984782	4.118675	3.4264902	3.0362579	3.7670394	3.2475364	3.5382444	3.19042	3.2969954	4.1737795	4.3830116	2.9239817	3.0402581	3.7399507	2.7684275	4.6405646	2.7228156	3.6100741
742	2.9615581	3.363623	4.1501748	4.047265	3.7957736	4.6697442	4.9802388	4.4099149	4.4342108	4.091239	3.9921516	4.2176766	3.3713279	5.3465349	4.1879043	4.5208387	3.1990316	5.1962609	4.7079296	3.8174015	4.188366	4.5774255	3.9491119	4.5745567	4.3539001	3.8591948	3.6615176	3.8243041	4.5791296	3.945996	3.9918061	4.9832953	4.0204007	4.3434931	4.4694075	4.4874751	4.4951055	4.4282079	4.2154099	3.9818531	3.4507191	4.9800387	3.311666	4.4697719	3.8422595	3.4913393	4.1693812	4.0890915	3.9906664
743	3.9409316	4.3528581	4.3514915	4.2129858	4.2268333	4.4321974	4.9823907	4.7991301	4.6541086	4.3135545	4.2766791	4.3917448	3.9937871	4.1008354	4.4137867	4.7977169	4.1271123	3.5817452	4.3277514	4.2657689	4.0139213	4.2313705	4.512785	3.6325011	4.2817946	4.4457362	4.2380433	4.1460253	3.315908	3.3594418	4.3877682	4.7086858	5.4823986	4.5867888	4.2448304	3.9577907	4.4583575	4.8310484	4.5938207	4.2198264	3.9741569	4.595507	4.6191269	4.1009411	4.1514573	4.6511719	4.2214226	4.9616866	4.7827953
744	2.5241944	3.997669	3.5070832	4.1205625	3.5993938	4.1932815	3.6571074	4.7958589	3.9707988	4.0670667	2.7947632	3.9166929	3.2338335	5.1871032	3.4473648	4.3862852	3.4370723	5.1281026	4.549653	3.904973	4.5815002	4.0139336	4.6320925	3.5254644	3.3800033	3.4542514	3.8705125	3.88734	4.3153062	4.0192609	3.7622866	3.1037036	3.7332274	3.5750844	3.7442323	3.7122925	3.6367225	3.5388601	3.696163	3.9333021	3.9392469	3.9308942	4.2687696	2.8547235	3.2563469	3.9337643	3.1969622	3.8211895	3.5019316
745	2.7094339	3.1671574	3.5110452	3.443129	4.024113	3.6407129	3.451139	3.2459019	3.6002609	4.5242308	3.5450956	3.7171997	4.558088	4.7993786	3.9147418	3.260816	4.0813579	3.6453597	3.9212684	2.8654413	4.0364805	3.4858808	4.2791024	4.493545	3.9224462	2.9937375	4.4356523	3.9729205	3.1455734	3.0386963	3.8305364	3.809858	3.5137537	3.5424913	4.8323302	3.6711122	3.4064631	3.0584392	3.4217741	3.3598744	3.3087142	3.4624728	3.4836821	10.6256864	3.4822238	3.2627709	4.1179609	3.6549933	2.8392368
746	2.6748267	3.9294838	3.0274506	3.6171913	3.8342131	4.1249194	3.1005115	4.3635695	4.5773076	3.6723127	3.4267207	3.2410907	2.6455457	4.1135855	4.7158477	3.1745109	3.4013695	3.8533242	3.9857948	2.5531746	3.3208369	2.5508223	3.53101	2.4549665	3.6031296	2.079218	3.1304391	3.0795945	3.9215927	3.2379315	3.8385117	4.324021	3.3128851	3.8036049	3.5703601	4.6243938	3.8082471	1.6807258	3.0537159	3.169028	4.5720828	4.572817	3.3116231	3.251873	3.7821177	3.030133	4.0640541	3.5895884	2.0879908
747	3.4213368	3.5028781	3.5526892	3.296609	3.7812703	3.1763782	3.0604695	3.1402945	3.3445051	3.973789	3.5852579	3.5246119	3.1426756	3.7316587	3.4404019	3.2486883	3.3147443	3.2820871	3.4543343	2.8820286	4.2415815	3.0362485	3.272382	2.6735332	3.0555166	4.3322668	3.0238628	3.6700152	3.0030948	3.132636	3.5653728	2.8005966	3.5817078	3.0334036	2.8628272	3.1672456	3.4574759	3.8247795	3.7244474	3.0987052	4.2011383	3.9434277	3.3897876	3.9251224	3.455904	3.0114178	3.6310264	3.5293331	3.6609314
748	3.4630147	4.6511356	3.6189622	4.0776142	4.5008174	4.1662319	3.9853262	5.0076895	5.1345345	4.1625456	2.9087552	3.2551034	3.8862766	4.16796	3.9980806	3.9334342	3.3506615	2.9157299	3.3053294	3.7001724	2.3579776	3.4972246	4.4980065	4.5082012	3.7273471	3.8183955	3.936072	2.7118401	3.9424831	4.1931536	4.1988908	3.960334	3.55292	3.4911976	3.9166468	4.4419231	3.7732016	3.5556583	4.2116934	3.1963861	3.0170671	3.7426765	4.1926483	3.3636149	3.5141793	3.7840483	4.2804818	3.6642569	3.4127863
749	6.5962882	4.9247682	5.2119319	7.1079044	7.2339547	6.2442349	4.7336078	6.4004102	6.3407858	5.8663513	6.1468991	7.1614899	6.0636308	6.3925429	5.3580702	4.6117602	5.8011446	5.9295581	5.723931	6.3502682	4.3610378	5.4340841	6.6548888	5.745483	6.4612401	4.4736846	7.5890153	5.8991589	6.0175163	5.6745055	6.4461103	5.3764459	5.2067562	7.2802568	6.0761029	6.7291886	5.1125677	4.9941044	6.1072961	4.6884729	4.8900478	6.8297784	5.8328295	5.3101365	7.0384268	5.3243272	7.0119187	5.9967723	5.4223977
750	4.8746231	4.6460753	6.2803641	5.0138382	7.508903	6.961763	5.9868115	3.780759	3.9862804	4.9241612	4.2483895	6.047171	4.8608207	4.1370899	3.2153209	4.7029253	4.9405224	4.436563	4.7586142	5.0695887	4.0343559	5.2774432	4.3661568	5.7087129	4.3459023	4.1800314	5.7288407	5.7281451	5.3834708	5.361947	6.630291	4.8155218	4.0163582	5.1717242	4.7304234	5.9620071	4.0399986	3.778333	6.0650318	5.0820858	5.2363623	6.078741	5.3748521	5.7945513	5.4218179	5.1915381	5.8616568	4.3472827	3.8089734
751	3.9725891	3.3058653	3.618324	3.4210091	4.7783021	4.2825927	3.1981377	4.0247544	3.6229164	3.5698231	2.9012933	4.3531866	3.3785722	3.1078848	4.4234935	3.7882808	3.7004016	3.8382405	3.5010905	3.6285938	3.4432744	3.7488149	3.2317166	3.0105078	4.0016166	3.9562116	4.0229308	4.2767609	3.9683687	4.1062565	3.8458479	3.5065466	3.8257457	3.2702546	4.0450532	3.7811112	3.5146872	4.5268938	3.9237339	3.5862752	3.7782301	4.1352767	3.4421938	3.2776247	3.3778488	2.9270281	3.4354805	3.5329119	3.1338068
752	2.9438701	2.9064516	3.3429865	3.4667432	3.1851592	3.2944178	3.3538966	2.8252996	3.4817934	3.9910463	3.61587	3.134536	2.7982018	3.1837015	4.2166361	4.6001785	3.0386324	3.2885994	3.324047	3.8733666	3.3739879	2.7398127	3.2977429	3.3368136	3.5730314	3.4665062	3.6502723	3.8879986	3.301876	2.9321676	2.2362826	3.0321932	3.8799638	3.3750948	2.3472908	2.9634718	2.5756251	3.3229989	2.9828225	3.2465978	2.7508879	3.2382189	3.2266301	2.7235725	2.79518	3.7932147	2.6841321	3.6520508	2.7321375
753	7.4300175	6.744079	6.3353921	7.8091347	6.5744209	6.369656	6.155272	6.6467879	6.6755037	6.2297644	7.3043994	6.2232847	6.5335595	6.4388108	6.2707337	6.6090196	7.0792317	6.6341342	6.2090663	6.7269175	6.5216515	6.4159995	6.7180898	7.0870022	6.919851	6.1184834	6.59733	6.0697545	6.381659	6.9479146	5.5408918	6.337129	7.1941114	6.4129387	6.2976927	6.3797795	6.0261343	6.0322588	6.7727931	6.2683934	5.5501515	5.9905956	7.2995053	7.1088502	7.3980362	6.5537824	6.9194983	7.0486173	6.7126186
754	3.4794097	3.4381215	3.9663565	3.7607792	3.5294543	5.084609	3.9931052	4.2075122	4.5655092	4.2635337	4.2464337	3.8722547	3.4096418	4.8966946	2.8532837	3.6014662	3.7792463	4.9189176	5.047955	4.5596677	3.3857082	3.2860573	3.9074264	4.0504584	4.4830214	4.9788627	4.6035337	3.0830541	4.8567704	3.9916401	4.7569855	4.5553321	3.6671174	4.531922	4.1721638	3.3999389	4.4731333	4.3382018	4.0045315	4.3409821	4.4062886	5.7845897	4.0288601	3.0226468	3.8410225	4.1595291	4.965906	4.0570546	4.4197473
755	2.5095308	3.0942016	3.4451103	3.3333746	3.361877	3.3398285	4.288277	2.9924119	3.7121309	3.0708997	3.6781759	3.4610661	3.9898937	2.936046	3.4121352	2.1776083	2.6693837	4.6908613	4.1342497	3.1618941	3.1072096	3.1706634	2.3115617	3.4360158	3.2072433	4.2093058	3.1110229	3.0676692	2.8224585	3.9014657	2.8174493	3.6054943	3.7154325	2.9599957	2.8290741	3.018556	4.1256911	2.3566375	3.2061153	3.5961322	3.5822217	3.5793133	2.2159534	3.9316487	3.061333	3.2235692	3.7385218	3.4781674	3.8351407
756	3.2875171	3.3708508	3.4132943	3.675769	3.7938225	3.073825	2.9738074	3.0853701	4.0023071	3.1383149	2.6270753	3.3323561	3.3750845	4.6958105	3.3573008	1.6421037	3.0012389	3.0904938	3.8293385	3.5780652	2.8726643	4.0473207	3.1096312	3.3038295	3.0698284	4.5820367	3.197731	2.9892098	3.6215356	2.2477031	3.7929545	4.5033281	3.1126492	3.0950245	3.5907586	3.1700349	4.1123872	3.219231	3.5876173	3.5608258	3.3416525	3.6770924	2.5435993	3.0703342	3.2663391	4.1932397	3.3273944	3.3151998	3.0737637
757	4.0724172	5.7687378	4.8449652	5.118429	6.1244094	6.3387876	4.9332019	6.3600598	6.2540629	4.6349411	4.6947987	4.5298719	4.6695033	5.4245786	4.2369421	3.744319	5.2346062	6.2369782	5.8515147	4.6948862	3.5758949	4.2856492	5.6377429	5.4108973	4.7704403	4.8681029	4.3426635	4.4657138	5.8525034	4.5677743	5.4892611	5.7064089	5.1974422	4.19068	5.4942649	6.2309804	4.8875943	4.5586111	4.5184226	5.2069888	5.2633486	5.7059258	4.7340232	3.9090537	4.696713	4.8529008	4.9330854	4.8587622	4.4339229
758	3.3463701	3.8873524	4.0883982	3.5158591	3.320131	3.7494013	3.221606	4.005372	3.8372226	4.1008143	3.9174756	3.8653282	3.9661409	4.1665834	5.0080557	3.2220577	3.6575317	3.786675	4.0601631	3.0050852	3.6534727	3.3517867	3.7382467	4.0933651	3.7481471	4.2394479	4.1080975	3.8439324	3.449925	3.9346131	3.3533153	4.5275029	3.7091331	4.2280623	3.3435445	3.5523922	3.6887852	3.9001947	3.308851	4.0156268	3.3868724	3.7873841	4.0122567	4.1158173	3.9038409	3.7471599	4.3666007	4.0232765	3.1240749
759	6.9675522	5.7526189	4.7432771	4.7403089	6.2463778	5.1858812	5.70378	5.8782658	5.9203385	5.7206829	6.2144571	5.7064392	5.5160371	5.9079513	5.8263639	9.0976208	5.9606372	4.8984378	5.8387001	6.7121931	8.1481855	4.7499385	5.8871161	5.5553036	5.1869899	5.59528	5.2901303	5.8216213	5.547445	5.6085355	5.7806799	5.9021527	7.5151454	5.8047716	5.3600409	6.5975591	5.5058244	5.6819602	6.006026	5.847803	5.5779775	5.5380873	5.9234692	5.6104317	5.1652767	6.2758277	5.2017574	4.4305763	5.2007385
760	3.3876782	3.482443	3.906346	4.0630489	3.5518917	3.1537352	3.3675153	3.5949713	2.9812639	3.6524524	3.7598119	3.8180163	3.402843	2.9345719	3.3463989	3.7866367	3.8306855	3.654246	4.2921341	3.7329542	2.9284202	3.5015973	3.6160368	4.3179613	4.0485725	4.8383947	3.4668306	3.2782338	3.5166233	3.2192212	3.5224145	4.0520464	4.0033309	2.4203311	2.9745599	3.0719592	3.5840913	3.3484724	3.4882512	3.4289636	3.7956281	3.5517865	3.830596	4.2191827	2.980935	2.7265292	3.7608858	3.0702294	3.0937075
761	3.6309661	3.8373349	3.7403264	4.604116	4.148847	4.3833007	3.2820552	4.575217	4.7365582	3.8124149	6.1283075	4.0793194	4.1690249	3.7365021	3.3398984	3.3387405	4.0019934	4.5870079	4.3664063	4.3990489	3.1317125	3.600199	4.7696664	3.6255852	5.2294085	4.2733258	3.7818256	4.0284414	4.1441113	4.0658768	4.8814769	5.6765056	3.5671356	3.815885	3.3629164	5.0879508	3.4336545	3.0481505	4.3403872	3.8442178	3.6726247	3.7998065	5.6522869	3.7083606	4.0440478	4.2724732	5.4245403	4.0875518	2.581918
762	4.1399614	3.4486045	3.6481319	3.8395832	3.6017617	4.0357265	3.5372924	3.9855616	2.8762576	3.9509721	3.9075994	4.14491	3.6364945	3.3497417	4.1341665	4.0640665	3.7010495	4.1323145	3.7092962	4.3682515	4.14595	3.9522954	2.934984	4.0101212	4.0645282	4.1088728	3.7303722	3.9405511	3.4618196	2.8667874	3.3329278	3.9567143	4.1365665	3.7242824	3.4375366	3.0061361	3.6484717	3.791205	3.8252292	4.0105441	2.8798328	2.5760317	3.5183595	3.650818	3.6024679	4.0466066	3.4186573	3.994968	3.998561
763	3.7313805	2.9924934	3.4856892	3.4927706	3.7683852	3.6856247	3.5851791	3.8854161	2.9242763	4.0204756	3.8721267	3.4145791	2.792791	4.463678	4.1728509	2.9739216	3.6732779	3.6139468	4.3503634	3.5948192	4.14595	3.8204199	4.103873	3.5806608	3.3213195	3.6108797	3.8235876	4.3495928	4.0272567	3.5510304	3.9898085	2.9120502	3.8570242	3.4295061	3.9161534	4.3313434	3.4357953	4.5479912	3.2845907	3.4802761	3.2589449	4.4590684	3.7718698	3.2592078	2.5112064	3.391791	3.6605902	3.3455241	4.1093467
764	3.421927	3.6663929	3.7435111	3.7424877	4.3409819	3.2588764	2.7543721	3.6422863	3.9862804	3.7151893	3.3415076	3.2195285	3.1611001	3.8838772	4.1897147	3.7238419	3.8788327	3.4268503	3.8997388	3.6678184	3.6099371	4.0740955	3.8130686	3.5807084	3.9911562	5.1627713	4.0002633	3.5175014	4.348673	4.0417369	3.388939	4.2794226	4.2218853	3.5603787	3.8481369	3.2501057	3.8731105	3.8792046	3.1640765	3.4232183	4.2139249	4.1977028	2.983007	3.6569965	3.01321	4.1577792	3.3307908	2.9621793	3.3618682
765	3.4923084	3.7842146	2.8731555	3.0509162	3.5172789	3.229249	3.0982214	3.4472887	3.4164017	3.3702736	3.7492156	3.0769652	3.4625302	3.1198673	4.8416463	3.9993853	3.2631553	3.487375	2.8697663	2.8891802	1.9676941	3.6634436	3.3608731	3.2787576	3.3145752	3.8684777	3.1311626	2.9861147	3.6275765	3.4245427	3.6423031	3.9524982	3.0673552	2.5709175	4.086478	3.1396169	3.3678276	3.8241168	3.2535014	3.3816964	2.5661786	3.4668072	2.6815086	3.1363264	3.161679	3.7536193	3.185979	3.1015599	4.2497088
766	3.897649	5.5003015	5.2011634	5.6813718	4.426039	4.6606035	3.5426569	4.5115331	4.4181576	4.2351318	3.1230075	3.6993744	4.2893332	5.0252247	4.9010539	6.6006789	6.4227749	4.8639203	5.8328707	4.6862903	3.9599744	5.769973	4.6735122	3.384979	4.0267696	5.0748589	5.3321784	4.1771611	5.8466095	4.1497343	4.1708309	4.3836899	4.9698257	5.0837169	4.5981035	4.2411354	4.8640806	4.8940633	4.2578976	4.7808902	4.539444	5.9578693	4.5606467	5.7475141	3.7037535	3.1389721	4.1042865	4.1928692	4.4280309
767	9.1291993	7.8697498	7.0611748	8.2567939	8.2139908	8.203399	8.5230486	8.7788427	8.1106052	8.3008132	9.0930762	8.1279246	8.1896101	8.4144776	7.9912886	8.7475986	8.5848377	8.7966986	9.0953993	8.8790488	9.0038292	8.7696459	8.4235935	8.306584	8.4881909	8.3219821	7.8401306	8.0142522	8.7143509	8.4554634	8.4519506	8.4112186	9.4877939	8.6506555	7.890546	8.0443533	9.2752926	8.9277831	8.282219	8.9688769	8.4584593	8.1234791	8.6519333	8.528249	8.3395763	8.8357992	8.8439251	8.3470326	7.8871334
768	4.07683	3.5756611	4.2310239	3.7712099	3.9876078	4.674044	5.7231676	5.1912277	5.3471787	3.669683	3.5382644	4.6123715	4.0098669	5.3292864	3.3367079	3.5913408	3.5666871	5.4619018	5.6842534	4.1079091	4.020027	4.6170419	3.6900429	3.8388266	3.9009853	4.6256761	4.8573324	4.1823384	4.5737064	3.0207265	4.5842842	5.1866798	4.2611816	5.4506742	4.4740905	4.3856509	5.3472976	5.3631066	3.8903378	4.6822791	5.184705	6.1282456	3.6104459	3.300227	3.6151059	4.1577792	3.4935686	4.3157837	4.2019972
769	3.3258212	3.1131318	3.6535884	3.2946621	3.3320214	3.642988	3.4147416	3.592559	3.3945918	3.3638524	3.424852	3.0754339	3.5654205	2.9099258	2.453133	3.890827	3.0101914	3.4643247	3.000803	3.719568	3.2150324	3.9724816	3.782503	2.6866356	3.6349595	2.5304749	4.1448008	2.8338874	3.5612364	3.5628756	3.064811	2.6864904	3.5698375	3.9983845	3.7708382	3.068804	2.5610624	2.4308133	2.5362012	3.0996399	3.5355602	3.5302378	2.8605864	3.0618316	3.3605853	2.9364389	3.4284084	3.6297269	3.6755972
770	5.008376	7.0231512	6.5552743	5.54128	5.3588997	6.4215421	5.7636192	6.5507373	6.5626059	5.9810241	5.3323578	5.3217515	4.0848234	5.7435457	4.198087	4.8926005	4.9767658	6.5400925	6.3894869	5.6725482	4.6560723	4.7434674	5.2134683	6.4423396	5.0304784	5.4995896	5.8867549	5.1122724	6.0994184	5.2369668	4.8328296	6.0801523	6.2404713	5.0918026	5.6582248	5.1982323	4.7818669	4.6298411	5.3291123	5.0542433	5.0338456	5.9910856	5.6475725	4.3080473	5.4554072	4.7984776	6.0492342	5.3953927	5.3925441
771	4.5797589	5.2995465	5.3330286	4.9304381	5.3168116	5.656125	5.3158061	5.8807273	5.6401976	5.0028852	5.0218044	4.6922709	4.4672371	5.4783452	5.7242775	5.0875566	4.6851609	5.0213078	5.6973808	5.4436472	4.3726184	4.6020968	5.7195612	5.0880196	4.4901602	5.0494709	3.8926449	4.4657138	5.3369319	5.0070724	4.8055343	5.4615857	6.1826308	5.1824888	4.9890476	5.2960662	4.4022073	4.5586111	5.1211811	5.5350272	5.048934	5.289076	4.8788638	4.684715	5.2577622	5.0078463	4.8211914	5.1388834	5.0718927
772	3.707045	4.4643674	3.9484976	4.1930524	3.5498321	3.5900925	3.3829504	3.8453371	4.5178157	4.7848193	4.51507	3.8400685	3.4633732	3.8576392	4.3730277	4.6621071	3.7743709	3.9303762	4.5156806	3.6626305	4.2234767	4.6053173	3.0944265	3.7073681	3.6727245	5.0634259	3.1811914	4.0864473	4.1292482	4.2405286	3.4425129	3.8819481	3.111861	4.0349604	3.5077763	3.6044914	3.370845	2.9794198	4.8213915	4.2520911	2.6601772	4.1086933	2.9142201	3.8264416	3.9404887	3.8552235	3.7500983	3.6283329	3.8373979
773	6.7072521	6.7590599	4.9664026	7.5532267	6.668395	6.684138	5.8851688	6.8269551	6.3095596	5.7767439	6.5841608	5.9585365	6.2484367	6.4513031	5.0668505	5.7735085	6.7854335	6.8194903	6.7628636	6.2702678	5.8725531	6.5514352	6.6464046	6.0713	5.9622219	5.887441	5.5210285	6.3245767	6.9085234	6.167072	6.5036307	5.9552594	6.5884385	6.2208601	7.3343883	6.284299	6.0379796	5.5051181	7.1232686	6.2338795	4.909675	5.7904665	6.2408265	6.7609579	7.0242337	6.9093261	6.3251497	6.1551106	4.0350934
774	9.4848108	9.3640077	7.8496018	9.934427	9.5267968	9.3523633	9.104356	9.63745	9.5772468	8.8625256	10.1212353	9.3250304	8.9071522	9.3437066	9.0430086	8.8824818	9.1169197	8.9818177	9.3092163	9.4358978	9.5004555	9.8200905	9.5597322	9.1624405	8.706961	9.3340835	9.5514807	9.175116	9.6297592	8.8603941	9.5794171	9.0703724	9.0663563	9.4969646	9.4498579	9.3425787	9.5872179	9.4995342	9.7074176	8.7345353	8.8989643	8.8600771	9.4639633	9.4718774	9.8239468	9.7251226	9.1632408	8.8319096	8.5114112
775	9.5325411	8.2298646	8.8863977	9.6683552	9.2506688	9.1877334	8.9985336	8.7538051	9.0795648	8.8473063	9.2388631	9.020819	9.0160138	8.6228134	8.1792472	7.9861932	8.4949072	8.5328949	8.9080115	9.580449	9.023172	8.4915707	8.4678375	9.253238	9.1946523	8.1692075	10.2001646	8.9003986	9.1586898	9.2576548	9.1062101	8.6514676	9.8146793	8.9621823	8.6584131	8.7977611	8.3332336	8.5731221	9.0848793	8.3416057	8.7359708	8.9345687	9.6542716	8.7154645	9.4691058	9.2631828	9.2380105	8.6200284	8.6408923
776	5.0090582	5.7744479	5.8935026	5.0306781	5.91479	5.7473759	5.9165341	5.7832362	5.8583554	6.3627306	5.9692333	3.9754082	5.3862987	6.5295746	6.5263382	6.3579722	5.7162686	6.6954473	6.6366297	6.1699515	5.7754266	5.7335833	6.2802624	5.9584765	5.165943	6.5043966	4.7761004	5.5388149	5.9152417	5.7738201	5.0086769	5.7419894	6.3631035	5.9576165	5.5971946	5.7945941	5.3935574	5.3228121	6.3505058	5.9325797	4.9995876	5.7557815	6.1879412	5.7125231	5.1045656	6.2527084	6.0232619	5.6254731	5.8718887
777	7.8503021	7.9176803	7.5493327	7.1364704	6.7136014	8.0398528	8.3852642	7.800859	7.4257342	7.9363661	7.6738852	7.6189771	7.9211354	8.0210725	7.0901268	7.4646762	7.5349899	7.9275689	7.3619977	7.1307298	7.7511852	7.4223258	8.0015069	7.3723064	7.9532037	7.2527568	7.5827682	7.7836516	7.6976289	8.205555	7.8676702	7.1426465	7.8323019	6.5768096	7.7306956	7.4367061	7.6267116	7.779659	7.9509534	7.590773	7.2272684	7.6214763	7.5918425	7.5614006	7.9831419	7.8934963	7.748823	9.0096981	8.2646411
778	3.3001424	4.08648	4.5656354	3.8695897	3.7317571	4.7757738	3.3240307	3.3911735	3.2400341	2.408083	3.9492917	4.9121188	3.6403462	4.5820756	2.4275469	3.2869372	2.8693828	5.1348036	5.0973162	4.0421044	3.9160006	4.1308857	3.6174305	4.1692126	3.967429	3.5772691	5.7438158	4.0636899	5.1317164	4.4432536	5.3544594	4.6826423	4.0578931	4.4059589	3.869186	5.6952518	4.7386397	4.4486753	4.3143453	4.1359958	3.6847117	4.1708245	3.3038121	2.445901	3.9187344	4.1409058	3.8161163	3.4443429	4.3009875
779	3.7891194	3.4548665	3.8062349	3.3947518	3.6652478	3.491235	3.3870701	3.5879447	3.2559838	4.6472769	3.5710769	3.8912213	3.9274154	3.832402	4.2676726	4.3790812	3.6194328	3.6718745	3.743779	3.7214066	3.6366399	3.3760425	3.3012135	2.6922418	3.64945	4.1402613	3.6098279	3.5081766	3.9946035	4.1245798	3.4969225	2.3751386	3.7320341	3.2131063	3.4884945	3.5898368	3.7984638	3.6140967	3.9038761	3.4375359	4.4496901	3.6006724	3.68261	3.9053547	3.321038	3.0984206	3.7168742	3.4520182	2.9299451
780	3.9626159	3.5705847	3.7161671	3.9140138	2.8844263	3.9862155	3.9029978	4.500543	4.5372524	3.6638804	3.1337929	4.3983658	2.9596088	3.9128584	3.7455566	4.2051079	3.0167654	3.9984141	3.1045017	2.8890786	3.5665598	2.8874199	3.7419162	2.9356261	3.9937193	3.644722	4.6781023	3.4604128	3.9870788	3.9180903	3.3875382	3.1383436	4.0400511	3.2615005	3.2662407	3.0087948	3.50784	3.6776224	3.1880569	3.942509	3.3718307	4.3861831	3.3410485	3.1929268	3.3104027	3.1285074	3.9315542	3.3593398	4.1147391
781	3.0062205	3.2866239	3.4186063	3.4414881	3.6749028	3.9375697	3.8574706	3.0973131	3.828256	3.4551441	3.943918	3.58289	3.7930728	3.9968258	3.3673883	3.8936798	3.6157401	3.6697927	3.6913044	4.7040349	3.4426788	3.5267296	3.9759538	3.5714107	3.9739724	3.737713	3.4104056	3.3270975	3.8582068	3.2430457	3.2786787	2.7141332	3.5755976	3.3348569	3.2674625	3.5182585	3.0785704	3.3424374	3.7908029	3.8669946	3.2675264	4.5379034	4.1592709	3.4751136	3.7058707	3.4650058	3.3175643	3.355979	3.0927155
782	2.5040002	3.3816044	3.7845414	4.1159175	2.7242167	3.1844849	3.5057222	4.0428986	3.7662881	4.4243273	4.2837317	2.9593344	3.1273638	2.769368	3.7890828	3.0459506	3.2450217	2.5962155	4.0988968	3.6665133	3.5170911	2.6070598	3.1540161	4.2116591	3.3381614	3.9302292	4.3888731	3.5591716	4.1905068	3.0997084	3.7750397	4.0692575	3.6714342	2.3053489	1.9713062	3.5985032	4.0586724	3.4856993	4.1194082	2.7400803	3.5776232	3.1998288	2.6055408	2.9334669	3.5197114	3.0915447	3.9938071	3.5605918	3.9262279
783	7.1942792	7.901335	7.6869906	7.858732	7.3935432	7.9290681	7.6616084	8.0810707	8.0258448	6.4141074	7.5446525	7.3427905	7.8488054	7.7571874	7.4753934	6.3362123	8.0866146	8.0598709	7.9179607	7.550383	7.2584289	7.5862811	7.9579186	7.5932522	7.28069	8.2107432	7.4709511	7.5735566	8.1256061	7.6082589	8.1688658	7.4384635	7.4015806	8.2441319	7.7971619	8.1199599	7.6503397	6.9140926	7.5916972	7.5043372	7.1581973	7.688504	7.315851	8.0247685	7.6823474	7.4908461	7.3952249	7.7792923	7.2093735
784	5.5497781	6.1969279	6.8097144	6.3118002	5.5133296	5.6782514	5.9047611	6.2557023	6.4169652	5.1146853	5.8817175	5.3370414	5.7541581	5.7024335	5.4958097	5.427762	5.7105572	6.0374595	5.2333907	5.8973692	5.1253762	5.1508243	5.9104401	5.859972	5.6850183	5.1229156	5.1226351	5.517649	5.9573542	5.6794318	5.9788117	4.565909	6.526174	5.2254735	5.6411903	6.0261139	4.8330447	4.8590388	5.362175	6.3849561	6.242072	5.4450246	5.5460481	5.5337972	5.9134971	5.6239147	5.5265169	6.2233568	5.7529599
785	2.8745734	5.6082403	3.297029	4.1859203	4.2830207	4.1481331	2.9744031	5.8054245	6.0621989	3.5899288	4.0207019	3.814365	4.6196726	3.6818723	2.7349026	2.8421492	3.7776295	3.5742898	3.7071651	4.1126792	2.5153126	3.1496985	4.7692027	4.573212	3.4923187	2.7096338	4.0153109	3.2758331	3.4961648	3.7709434	4.6651024	4.236825	3.8197453	3.7490698	3.7518184	5.2523451	3.981315	4.0888372	4.3959625	3.4434893	3.2740234	3.8690459	3.9710375	2.5459534	4.2499088	4.0543936	4.5541562	3.116537	4.1248701
786	3.4986311	5.2762022	4.2479902	4.0589991	4.6418097	4.7324875	4.4208403	5.5794141	5.7628749	3.8021713	4.4076921	4.6380878	4.4659831	4.4923054	4.5480551	6.1250177	3.4929615	5.7094064	4.5536048	3.7390722	4.0721292	3.8858456	3.743202	3.7568297	4.2036598	3.9820974	4.6237289	3.7244265	5.4030218	3.479076	4.883548	4.2903746	6.2959146	5.1692607	5.1748451	4.5012093	4.2036181	3.9958996	4.3341176	8.0638273	8.317726	5.654391	4.6880007	3.3270347	3.6125471	5.1329585	3.9082832	5.5545795	5.1049794
787	8.1679825	6.8261933	6.9163432	7.0155357	6.9820622	6.7314379	6.9798356	6.7984173	6.7065039	6.5746784	7.1802098	7.1345118	6.683181	7.115057	6.6083879	6.1062955	7.2762649	6.5746668	6.2440517	5.976985	7.0317939	7.157879	6.8213977	6.8573289	6.7326451	6.4997233	5.4475095	7.0577691	6.4502684	7.1736139	6.7158497	6.8942942	6.5449011	7.0659809	7.1208917	6.7838349	6.9227821	6.7605351	6.477234	6.7672683	6.4035184	7.1631228	6.5811034	7.5383698	6.870796	6.8788904	7.0652822	6.4953453	6.1385507
788	4.6240842	4.3478723	4.0150689	3.9854025	3.7428877	4.2714105	3.4931967	4.1617231	4.4009786	3.627169	3.8410189	3.7429795	3.8839519	3.7712279	3.3017394	4.0953939	4.1237837	4.2798034	3.6337392	3.7842009	4.0307563	3.9704171	3.3601139	4.0547421	4.327908	4.3661089	4.4789761	3.7908503	3.7179804	4.6083937	3.5862824	4.9360442	4.0552303	4.0702921	3.4831551	3.5360648	3.8195547	4.2270883	3.4016556	4.19223	5.2544437	4.2451751	4.2781603	3.8958364	4.6827863	4.3859592	4.6285969	3.6731866	4.4211033
789	7.1337242	7.8578374	6.4371133	7.0684556	7.3117311	7.5711806	6.9985054	7.5402967	7.6740375	6.3711132	7.3196308	7.3486955	6.925297	7.389423	6.1108811	6.7304339	6.6495885	7.0424275	6.8672426	6.2871434	6.9030528	6.688505	7.2966236	6.2548757	7.066222	5.7032821	6.8660396	6.9572406	6.7435242	6.5227599	6.1280464	6.71408	6.2717278	5.9465715	6.5695725	6.5645562	6.7783533	7.0616391	6.7767561	6.6789914	6.7732329	6.5634408	6.6683297	6.2852382	7.1356051	6.9630121	6.7715906	7.0569932	6.6775246
790	3.4483403	3.3433471	3.3372692	3.1211991	3.3621289	3.8429544	4.1939731	3.2628155	3.7106593	4.0135111	3.6491139	3.3483187	4.8399062	3.9874272	2.8509556	5.3133676	3.772712	4.4783564	3.4700952	3.0709718	4.3038333	3.6535498	3.4501074	1.9277166	3.6319584	3.3512762	2.5783866	4.25373	4.2678908	5.0500009	2.5493822	2.7645381	2.8898169	4.3704974	4.0377396	3.2900333	3.7278213	3.6926949	2.5993626	6.4837349	4.3484005	3.8901513	4.3919901	3.3695785	3.5365276	3.3667568	3.9379578	3.8690701	2.6449909
791	2.123516	3.7767378	3.1869015	2.6914	2.8358139	3.675486	2.7031828	4.3017167	3.3107532	4.2690662	3.9213222	2.8388523	3.6165637	3.0272876	3.2466202	3.9956706	3.3975905	4.8144088	3.0185058	3.9529318	3.8104164	3.3479646	3.1009791	2.3572339	3.4158057	3.0290229	3.6365478	3.8007969	3.8737505	3.7688239	3.2600879	3.4882355	4.4239324	4.2073621	3.3945944	3.6044789	4.0337999	4.0673177	3.6209495	6.0590274	6.0757558	3.787056	3.4089602	3.1073061	3.4551284	3.8168943	3.3355409	2.8913444	3.5983525
792	3.4495872	3.4876828	3.5815543	3.7996228	3.2075582	3.0855891	3.091927	2.9706498	3.6950388	3.9391697	4.3459168	3.7303767	3.4207735	3.0386361	4.1118062	2.7136433	3.3545543	3.2938145	3.2746578	4.3539986	3.8408965	3.2082703	3.2602943	4.0877617	3.3662642	3.8605756	2.723943	3.9573766	3.5782543	4.1065968	3.9663667	4.2702308	3.4262614	3.6563886	3.2444864	4.0277386	3.5959758	3.1686799	3.8440124	3.5421636	3.7058266	2.9221025	4.1242812	3.3011618	3.1252955	4.3202737	3.4650646	3.4333617	4.2641397
793	3.9903253	3.8322453	4.1645962	4.421089	5.1460388	4.4008705	5.9411541	4.5607112	4.1393023	3.2252779	4.4481686	4.3567383	4.5076235	5.0383525	3.8930897	3.0623961	4.4666856	6.3861238	5.2170303	3.5885548	4.3244102	3.7766677	3.9913187	4.3170062	4.110607	3.708643	3.5363544	3.8252097	3.9755954	3.6040194	4.7818199	4.8374516	4.0727592	3.9270107	4.5044433	4.7781005	4.8616159	3.761412	3.8337653	5.1758665	5.4088347	4.6501511	4.1077474	3.7704687	3.8683314	4.6761366	4.1200587	4.0620914	3.6979221
794	3.2385989	3.9861301	3.8954277	3.6602607	3.5239295	3.539734	3.7439561	3.8698622	3.4201759	3.867664	3.2867801	2.9934825	3.1806285	4.1660273	3.8666036	4.0175854	3.5181514	3.989436	4.0546993	2.6966697	3.0834699	3.4901657	3.8568481	3.7401535	3.7126178	4.4916077	2.1395596	3.202633	4.0770017	3.8868084	3.573439	4.4431384	3.8035104	3.5089174	3.7139973	3.6938005	4.3089242	3.1206074	2.9203749	5.116205	5.6315512	3.3394527	3.3757121	3.024669	3.6649187	3.9793776	3.8326931	3.8528683	4.3996071
795	6.8829535	6.9713899	6.071021	6.4868796	6.2895372	6.5011681	6.3273727	6.3567722	6.5464484	5.9131481	6.6311108	6.3809233	6.6598552	6.4858193	5.8377986	6.3663363	6.4693486	6.5245537	6.0146416	6.2656622	6.2369335	6.0941053	6.5092549	6.0247562	6.2583641	5.4692199	6.4713266	6.0276559	6.4161808	6.4610766	6.2860226	5.8141255	6.5749074	6.0040707	6.1495172	6.2990475	6.1436397	6.2718865	6.0116401	6.378745	6.2923266	6.4668539	6.0603802	6.3692379	6.3954395	6.4170957	6.1487771	6.0271951	5.2681132
796	5.5087682	5.6220471	5.3816797	5.4527154	5.3646489	5.3982211	5.4788496	5.0399829	4.8588801	4.6077088	5.2488298	5.6286782	5.323511	4.7863026	5.3548087	4.7382191	5.2393914	5.8612018	5.0071584	5.3264473	5.3986662	4.5518617	5.3609515	5.2718121	5.0468481	4.8881665	5.1798806	4.8890215	5.5489422	5.2731731	4.9416136	5.0331652	5.4759765	5.2223854	5.0146144	5.3965344	5.2072925	4.6089058	5.2680967	5.5819347	5.3756809	4.279307	5.3253198	4.8950693	5.0458425	5.7720496	5.2593434	5.1982764	4.6908398
797	4.5836123	4.8455569	4.3030994	4.0654024	5.0426925	5.6062185	5.0824142	5.4055835	5.6058648	3.6003746	4.6616047	4.5348067	5.002311	4.2842315	5.0686824	2.6894796	4.6175294	4.1854318	4.6209187	4.0995085	3.9910227	4.4011606	4.3599586	4.3071707	4.4388123	4.8190289	4.3571006	5.1972369	4.231432	3.7052579	5.2716008	4.3914215	4.9350195	4.2138234	4.682428	4.1022342	4.2459241	4.7149583	4.9152139	3.8979713	4.0363519	5.3236842	4.4975176	4.8072637	4.2610137	5.5256053	4.3167001	4.6506332	4.7611623
798	3.7949461	3.2105836	4.5255333	3.8830995	2.9265874	3.270308	3.2115268	3.2548433	2.3986247	3.8201464	3.3694495	3.0857948	3.6234675	3.0998552	4.1052719	3.1402474	3.218496	3.932658	4.446616	2.7527517	2.7562984	4.0505578	3.0439738	4.2886095	3.7209662	3.8492241	3.8604859	3.0994691	3.6972434	3.5933168	4.0095417	2.6999346	3.0362628	3.4577735	3.2379147	3.3649667	3.3664603	4.389375	3.9268333	3.3964084	4.0211576	3.559452	3.2506973	3.5069235	3.4869993	3.8242174	4.125127	3.1148995	2.3125084
799	5.8625341	5.823146	5.9927076	6.8554894	5.4812913	5.3740154	5.9739619	5.3685127	5.0298131	5.2920832	5.6478698	4.8935658	5.9461807	5.7056701	5.2569659	5.9481422	5.8226665	5.5458752	5.1917648	4.8461877	5.3189435	5.258652	4.8537683	6.2732602	6.1963186	5.2703572	5.2582606	5.3580582	5.8123812	5.7687693	4.3765186	5.5681345	6.5099663	4.7847352	5.6359373	6.0337301	5.0632052	4.7884961	5.799335	5.7113389	5.2007823	4.5116651	6.5472543	5.5498403	6.3495295	4.9509813	6.181043	6.1478873	5.6504408
800	2.9546022	3.1617402	3.742103	3.844091	6.818991	5.6809438	7.7353987	6.5686418	6.5567077	3.9327142	5.718629	5.2194517	7.6581132	6.8619138	6.5856105	3.7860059	4.2652512	4.6283105	6.1843866	5.3230121	6.1772391	6.11381	4.0634422	3.6782722	4.3995938	3.9156745	4.0204655	6.3874879	5.3606446	3.4134472	7.6795297	4.0678336	4.2917393	3.6121956	5.5424062	3.0403134	7.2242916	7.3596752	6.8312116	5.3887093	5.2352546	6.5163823	3.8114931	3.6908695	4.0227314	5.1036801	3.5392812	6.8603421	6.4161021
801	4.1427	3.9437202	4.119866	4.0908948	4.4290227	4.7985074	4.3206163	3.3444859	3.4899379	3.4881018	3.9032364	3.9959539	4.3158389	4.9875554	4.0920046	4.042264	4.2272475	3.7549683	4.247304	3.4231179	3.6541793	4.3505701	4.578953	4.0036119	3.6596464	3.4166282	3.9688147	4.0938177	3.7763713	3.9537072	4.3029843	3.2204835	4.3270484	3.8210818	4.1573129	4.4236581	4.3535674	3.5927533	4.9279895	3.9847817	2.1328163	3.7162796	4.0442618	4.3106221	3.7362698	4.7950672	4.3861369	3.9221989	3.1841616
802	3.1892339	5.9521664	8.0114566	6.5065994	7.7351896	7.6262596	7.3402615	5.7447985	5.3472069	3.0271317	3.6058218	3.3030656	3.1089105	5.4728791	7.0838977	7.2040826	3.3831693	6.5990506	5.5267123	4.3657544	4.1154098	4.2776555	5.7547897	2.7632634	4.3947991	4.0858958	3.7665866	8.405754	3.5974757	2.5011352	3.7045705	3.6009287	2.3881278	6.060283	8.3710467	8.5153887	3.3276447	1.999224	4.1529913	2.9473041	3.3156317	3.2464305	6.5714762	4.1958655	3.6229949	5.8462039	3.7088722	7.3774499	6.5111396
803	4.2107463	7.1224682	8.5235538	7.166898	8.2241016	8.3574554	7.8738057	6.841971	6.8992417	2.6566007	2.9999655	3.4119208	3.7804275	6.4564961	7.4935957	6.6825316	3.3826684	7.4413997	6.8222871	5.2479377	2.4312395	4.618262	7.0017647	3.097504	5.5324684	4.8652756	2.7942949	9.0830383	3.9203546	3.5105915	2.8039094	3.084901	3.5965993	7.2036793	8.2537071	8.6910743	2.8636885	3.8473484	2.7967457	3.8177441	3.0662017	2.495563	7.1655238	3.2795084	2.7292681	6.0608865	3.7821709	7.4921783	6.8557087
804	4.4086098	6.2976798	4.1237602	5.1163764	6.8060847	5.8828709	3.1862464	6.3224451	6.2335946	4.6049413	4.6434686	4.8755481	5.1679019	4.7635492	3.9627781	4.1920546	3.5668438	4.2593459	4.6441914	4.8215432	3.7444914	4.1436754	6.0311481	5.1405018	4.5950118	4.5259022	4.3911158	5.0050642	5.3050453	5.0963164	5.6879848	5.0655361	4.1039434	4.0784065	6.6168521	6.2732654	3.9821696	3.9862843	5.0441295	4.2892013	4.0820469	4.9263105	4.5350495	3.8772725	4.7581468	4.0096792	4.694819	4.8369473	4.509608
805	3.7125688	3.4170608	4.1111951	2.8374068	3.8932575	3.3898096	3.4730245	3.4158824	3.7682647	4.1348291	3.6311121	3.5211555	3.9606503	5.1059424	4.1360155	4.1230358	4.0951289	3.303468	3.9775249	4.1867246	3.5790438	4.8690845	3.4895109	3.7863654	3.6344966	4.4899459	3.6760431	3.7646777	4.3322953	4.5814954	3.7448293	4.7033673	3.7861124	3.5012198	4.6049397	4.2940194	4.2085706	4.2759367	4.3121266	4.2797198	1.9360034	3.6650418	4.4380204	3.225767	3.5084561	4.6346874	3.9968361	3.4448601	3.2820875
806	6.028377	6.6530138	6.1134384	4.8145865	5.2701416	5.6624772	5.561844	6.2389665	6.1154334	5.2821667	5.2355304	4.177014	5.2455102	7.3451313	4.9391269	3.9824109	6.9034182	5.1677365	5.1342327	4.8797232	4.2106603	7.2809732	5.6357268	6.2969383	4.775239	4.8795489	5.0543567	4.7293879	6.4083815	5.5410162	6.0568296	4.387562	4.3342976	6.2575618	4.7913017	5.9449137	5.2669184	4.8972565	5.5364737	5.8126503	5.1332377	5.013168	5.6201343	6.814802	6.1284938	4.3720637	5.2837782	5.2077547	4.6364155
807	4.3896843	3.38671	3.3280035	3.4765913	3.7928466	4.2572485	7.944625	3.7908244	3.5445916	3.8863459	4.035398	3.6584	4.2063809	7.3373703	3.8313621	3.4923916	3.3088121	3.5833657	2.9461353	3.0687266	3.4141492	3.427806	3.543966	3.0516974	3.3221585	4.4586287	3.5125586	4.0861037	3.3313933	3.8606889	4.1412986	4.7831155	2.9970437	6.9420959	3.9199028	6.9835157	4.0676682	3.7680374	2.7292529	5.9529557	5.0303505	3.7158175	3.0409242	3.1056556	3.3929815	3.2719945	3.1326259	3.7856714	3.0415746
808	5.2608624	3.2822142	3.5895481	3.3184428	4.0993711	2.9543531	3.159713	3.6693186	2.6435937	2.1189359	3.6013703	3.521438	4.8414881	4.19104	3.504691	3.4424935	3.2249831	3.3122527	3.1640417	4.250085	3.4975897	3.4043064	4.9995886	4.0519992	4.3539599	2.5730788	4.2055494	3.3580811	3.4707853	3.4260664	2.2304544	3.5470055	4.1960617	3.4128842	3.1212796	3.4755052	3.2266734	3.7283715	2.3396632	3.348866	3.5241204	5.0245749	3.6767889	2.74044	3.2914954	4.5373027	3.2643304	2.8227911	2.6645812
[truncated: 15,153 more rows]
[truncated: 31 more columns]
