# Supplementary material for: Identifying target ion channel-related genes to construct a diagnosis model for insulinoma
Source: Front Genet. 2023 Sep 12;14:1181307. doi: 10.3389/fgene.2023.1181307 (PMC10523017; doi:10.3389/fgene.2023.1181307)
Supplement: Supplementary file 1 [file DataSheet3.zip › rawdata and work sheet/GSE73338_series_matrix.txt]

!Series_title	"Pancreatic endocrine tumours: expression profiling evidences a rold for AKT-mTOR pathway"
!Series_geo_accession	"GSE73338"
!Series_status	"Public on Oct 30 2015"
!Series_submission_date	"Sep 22 2015"
!Series_last_update_date	"Jan 06 2016"
!Series_pubmed_id	"26446169"
!Series_summary	"We investigated the global gene expression in a large panel of pancreatic endocrine tumours (PETs) aimed at identifying new potential targets for therapy and biomarkers to predict patient outcome."
!Series_overall_design	"Total RNA was extracted from frozen tissue and hybridized on a custom 18.5K human oligo microarrays obtained from the Ohio State University Cancer Center."
!Series_type	"Expression profiling by array"
!Series_contributor	"Aldo,,Scarpa"
!Series_sample_id	"GSM1891230 GSM1891231 GSM1891232 GSM1891233 GSM1891234 GSM1891235 GSM1891236 GSM1891237 GSM1891238 GSM1891239 GSM1891240 GSM1891241 GSM1891242 GSM1891243 GSM1891244 GSM1891245 GSM1891246 GSM1891247 GSM1891248 GSM1891249 GSM1891250 GSM1891251 GSM1891252 GSM1891253 GSM1891254 GSM1891255 GSM1891256 GSM1891257 GSM1891258 GSM1891259 GSM1891260 GSM1891261 GSM1891262 GSM1891263 GSM1891264 GSM1891265 GSM1891266 GSM1891267 GSM1891268 GSM1891269 GSM1891270 GSM1891271 GSM1891272 GSM1891273 GSM1891274 GSM1891275 GSM1891276 GSM1891277 GSM1891278 GSM1891279 GSM1891280 GSM1891281 GSM1891282 GSM1891283 GSM1891284 GSM1891285 GSM1891286 GSM1891287 GSM1891288 GSM1891289 GSM1891290 GSM1891291 GSM1891292 GSM1891293 GSM1891294 GSM1891295 GSM1891296 GSM1891297 GSM1891298 GSM1891299 GSM1891301 GSM1891302 GSM1891303 GSM1891304 GSM1891305 GSM1891306 GSM1891307 GSM1891308 GSM1891309 GSM1891310 GSM1891311 GSM1891312 GSM1891313 GSM1891314 GSM1891315 GSM1891316 GSM1891317 GSM1891318 GSM1891319 GSM1891320 GSM1891321 GSM1891322 GSM1891323 GSM1891324 GSM1891325 GSM1891326 GSM1891327 "
!Series_contact_name	"Anguraj,,Sadanandam"
!Series_contact_email	"anguraj.sadanandam@icr.ac.uk"
!Series_contact_laboratory	"Systems and Precision Cancer Medicine Team"
!Series_contact_department	"Molecular Pathology"
!Series_contact_institute	"Institute of Cancer Research (ICR), London"
!Series_contact_address	"15 Cotswold Road"
!Series_contact_city	"Sutton"
!Series_contact_state	"Surrey"
!Series_contact_zip/postal_code	"SM2 5NG"
!Series_contact_country	"United Kingdom"
!Series_supplementary_file	"ftp://ftp.ncbi.nlm.nih.gov/geo/series/GSE73nnn/GSE73338/suppl/GSE73338_RAW.tar"
!Series_platform_id	"GPL20945"
!Series_platform_taxid	"9606"
!Series_sample_taxid	"9606"
!Series_relation	"BioProject: https://www.ncbi.nlm.nih.gov/bioproject/PRJNA296799"

!Sample_title	"33-Non-functional PanNET"	"34-Non-functional PanNET"	"35-Insulinoma"	"36-Non-functional PanNET"	"37-Non-functional PanNET"	"38-Non-functional PanNET"	"39-Non-functional PanNET"	"40-Non-functional PanNET"	"41-Insulinoma"	"42-Insulinoma"	"43-Insulinoma"	"44-Non-functional PanNET"	"45-Non-functional PanNET"	"46-Non-functional PanNET"	"47-Insulinoma"	"48-Non-functional PanNET"	"49-Non-functional PanNET"	"50-Non-functional PanNET"	"51-Non-functional PanNET"	"52-Non-functional PanNET"	"53-Non-functional PanNET"	"54-Non-functional PanNET"	"55-Insulinoma"	"56-Non-functional PanNET"	"57-Non-functional PanNET"	"58-Non-functional PanNET"	"59-Insulinoma"	"60-Non-functional PanNET"	"61-Insulinoma"	"62-Non-functional PanNET"	"63-Non-functional PanNET"	"64-Non-functional PanNET"	"65-Non-functional PanNET"	"66-Non-functional PanNET"	"67-Non-functional PanNET"	"68-Non-functional PanNET"	"69-Non-functional PanNET"	"70-Non-functional PanNET"	"71-Insulinoma"	"72-Non-functional PanNET"	"73-Non-functional PanNET"	"74-Non-functional PanNET"	"75-Non-functional PanNET"	"76-Normal pancreas"	"84-Non-functional PanNET"	"86-Non-functional PanNET"	"87-Non-functional PanNET"	"88-Non-functional PanNET"	"89-Non-functional PanNET"	"90-Non-functional PanNET"	"91-Non-functional PanNET"	"92-Insulinoma"	"93-Non-functional PanNET"	"94-Insulinoma"	"95-Non-functional PanNET"	"96-Non-functional PanNET"	"97-Non-functional PanNET"	"98-Non-functional PanNET"	"99-Non-functional PanNET"	"100-Insulinoma"	"101-Normal pancreas islet"	"102-Non-functional PanNET"	"103-Non-functional PanNET"	"104-Normal pancreas"	"105-Normal pancreas"	"106-Normal pancreas"	"107-Normal pancreas"	"108-Normal pancreas islet"	"109-Normal pancreas islet"	"110-Normal pancreas islet"	"112-Non-functional PanNET"	"113-Non-functional PanNET"	"114-Non-functional PanNET"	"115-Non-functional PanNET"	"116-Non-functional PanNET"	"117-Non-functional PanNET"	"118-Insulinoma"	"119-Functional"	"120-Non-functional PanNET"	"121-Insulinoma"	"122-Non-functional PanNET"	"123-Insulinoma"	"124-Non-functional PanNET"	"125-Insulinoma"	"126-Non-functional PanNET"	"127-Insulinoma"	"128-Non-functional PanNET"	"129-Non-functional PanNET"	"130-Non-functional PanNET"	"131-Metastases"	"132-Metastases"	"133-Non-functional PanNET"	"134-Metastases"	"135-Metastases"	"136-Metastases"	"137-Metastases"	"138-Metastases"
!Sample_geo_accession	"GSM1891230"	"GSM1891231"	"GSM1891232"	"GSM1891233"	"GSM1891234"	"GSM1891235"	"GSM1891236"	"GSM1891237"	"GSM1891238"	"GSM1891239"	"GSM1891240"	"GSM1891241"	"GSM1891242"	"GSM1891243"	"GSM1891244"	"GSM1891245"	"GSM1891246"	"GSM1891247"	"GSM1891248"	"GSM1891249"	"GSM1891250"	"GSM1891251"	"GSM1891252"	"GSM1891253"	"GSM1891254"	"GSM1891255"	"GSM1891256"	"GSM1891257"	"GSM1891258"	"GSM1891259"	"GSM1891260"	"GSM1891261"	"GSM1891262"	"GSM1891263"	"GSM1891264"	"GSM1891265"	"GSM1891266"	"GSM1891267"	"GSM1891268"	"GSM1891269"	"GSM1891270"	"GSM1891271"	"GSM1891272"	"GSM1891273"	"GSM1891274"	"GSM1891275"	"GSM1891276"	"GSM1891277"	"GSM1891278"	"GSM1891279"	"GSM1891280"	"GSM1891281"	"GSM1891282"	"GSM1891283"	"GSM1891284"	"GSM1891285"	"GSM1891286"	"GSM1891287"	"GSM1891288"	"GSM1891289"	"GSM1891290"	"GSM1891291"	"GSM1891292"	"GSM1891293"	"GSM1891294"	"GSM1891295"	"GSM1891296"	"GSM1891297"	"GSM1891298"	"GSM1891299"	"GSM1891301"	"GSM1891302"	"GSM1891303"	"GSM1891304"	"GSM1891305"	"GSM1891306"	"GSM1891307"	"GSM1891308"	"GSM1891309"	"GSM1891310"	"GSM1891311"	"GSM1891312"	"GSM1891313"	"GSM1891314"	"GSM1891315"	"GSM1891316"	"GSM1891317"	"GSM1891318"	"GSM1891319"	"GSM1891320"	"GSM1891321"	"GSM1891322"	"GSM1891323"	"GSM1891324"	"GSM1891325"	"GSM1891326"	"GSM1891327"
!Sample_status	"Public on Oct 30 2015"	"Public on Oct 30 2015"	"Public on Oct 30 2015"	"Public on Oct 30 2015"	"Public on Oct 30 2015"	"Public on Oct 30 2015"	"Public on Oct 30 2015"	"Public on Oct 30 2015"	"Public on Oct 30 2015"	"Public on Oct 30 2015"	"Public on Oct 30 2015"	"Public on Oct 30 2015"	"Public on Oct 30 2015"	"Public on Oct 30 2015"	"Public on Oct 30 2015"	"Public on Oct 30 2015"	"Public on Oct 30 2015"	"Public on Oct 30 2015"	"Public on Oct 30 2015"	"Public on Oct 30 2015"	"Public on Oct 30 2015"	"Public on Oct 30 2015"	"Public on Oct 30 2015"	"Public on Oct 30 2015"	"Public on Oct 30 2015"	"Public on Oct 30 2015"	"Public on Oct 30 2015"	"Public on Oct 30 2015"	"Public on Oct 30 2015"	"Public on Oct 30 2015"	"Public on Oct 30 2015"	"Public on Oct 30 2015"	"Public on Oct 30 2015"	"Public on Oct 30 2015"	"Public on Oct 30 2015"	"Public on Oct 30 2015"	"Public on Oct 30 2015"	"Public on Oct 30 2015"	"Public on Oct 30 2015"	"Public on Oct 30 2015"	"Public on Oct 30 2015"	"Public on Oct 30 2015"	"Public on Oct 30 2015"	"Public on Oct 30 2015"	"Public on Oct 30 2015"	"Public on Oct 30 2015"	"Public on Oct 30 2015"	"Public on Oct 30 2015"	"Public on Oct 30 2015"	"Public on Oct 30 2015"	"Public on Oct 30 2015"	"Public on Oct 30 2015"	"Public on Oct 30 2015"	"Public on Oct 30 2015"	"Public on Oct 30 2015"	"Public on Oct 30 2015"	"Public on Oct 30 2015"	"Public on Oct 30 2015"	"Public on Oct 30 2015"	"Public on Oct 30 2015"	"Public on Oct 30 2015"	"Public on Oct 30 2015"	"Public on Oct 30 2015"	"Public on Oct 30 2015"	"Public on Oct 30 2015"	"Public on Oct 30 2015"	"Public on Oct 30 2015"	"Public on Oct 30 2015"	"Public on Oct 30 2015"	"Public on Oct 30 2015"	"Public on Oct 30 2015"	"Public on Oct 30 2015"	"Public on Oct 30 2015"	"Public on Oct 30 2015"	"Public on Oct 30 2015"	"Public on Oct 30 2015"	"Public on Oct 30 2015"	"Public on Oct 30 2015"	"Public on Oct 30 2015"	"Public on Oct 30 2015"	"Public on Oct 30 2015"	"Public on Oct 30 2015"	"Public on Oct 30 2015"	"Public on Oct 30 2015"	"Public on Oct 30 2015"	"Public on Oct 30 2015"	"Public on Oct 30 2015"	"Public on Oct 30 2015"	"Public on Oct 30 2015"	"Public on Oct 30 2015"	"Public on Oct 30 2015"	"Public on Oct 30 2015"	"Public on Oct 30 2015"	"Public on Oct 30 2015"	"Public on Oct 30 2015"	"Public on Oct 30 2015"	"Public on Oct 30 2015"
!Sample_submission_date	"Sep 22 2015"	"Sep 22 2015"	"Sep 22 2015"	"Sep 22 2015"	"Sep 22 2015"	"Sep 22 2015"	"Sep 22 2015"	"Sep 22 2015"	"Sep 22 2015"	"Sep 22 2015"	"Sep 22 2015"	"Sep 22 2015"	"Sep 22 2015"	"Sep 22 2015"	"Sep 22 2015"	"Sep 22 2015"	"Sep 22 2015"	"Sep 22 2015"	"Sep 22 2015"	"Sep 22 2015"	"Sep 22 2015"	"Sep 22 2015"	"Sep 22 2015"	"Sep 22 2015"	"Sep 22 2015"	"Sep 22 2015"	"Sep 22 2015"	"Sep 22 2015"	"Sep 22 2015"	"Sep 22 2015"	"Sep 22 2015"	"Sep 22 2015"	"Sep 22 2015"	"Sep 22 2015"	"Sep 22 2015"	"Sep 22 2015"	"Sep 22 2015"	"Sep 22 2015"	"Sep 22 2015"	"Sep 22 2015"	"Sep 22 2015"	"Sep 22 2015"	"Sep 22 2015"	"Sep 22 2015"	"Sep 22 2015"	"Sep 22 2015"	"Sep 22 2015"	"Sep 22 2015"	"Sep 22 2015"	"Sep 22 2015"	"Sep 22 2015"	"Sep 22 2015"	"Sep 22 2015"	"Sep 22 2015"	"Sep 22 2015"	"Sep 22 2015"	"Sep 22 2015"	"Sep 22 2015"	"Sep 22 2015"	"Sep 22 2015"	"Sep 22 2015"	"Sep 22 2015"	"Sep 22 2015"	"Sep 22 2015"	"Sep 22 2015"	"Sep 22 2015"	"Sep 22 2015"	"Sep 22 2015"	"Sep 22 2015"	"Sep 22 2015"	"Sep 22 2015"	"Sep 22 2015"	"Sep 22 2015"	"Sep 22 2015"	"Sep 22 2015"	"Sep 22 2015"	"Sep 22 2015"	"Sep 22 2015"	"Sep 22 2015"	"Sep 22 2015"	"Sep 22 2015"	"Sep 22 2015"	"Sep 22 2015"	"Sep 22 2015"	"Sep 22 2015"	"Sep 22 2015"	"Sep 22 2015"	"Sep 22 2015"	"Sep 22 2015"	"Sep 22 2015"	"Sep 22 2015"	"Sep 22 2015"	"Sep 22 2015"	"Sep 22 2015"	"Sep 22 2015"	"Sep 22 2015"	"Sep 22 2015"
!Sample_last_update_date	"Oct 30 2015"	"Oct 30 2015"	"Oct 30 2015"	"Oct 30 2015"	"Oct 30 2015"	"Oct 30 2015"	"Oct 30 2015"	"Oct 30 2015"	"Oct 30 2015"	"Oct 30 2015"	"Oct 30 2015"	"Oct 30 2015"	"Oct 30 2015"	"Oct 30 2015"	"Oct 30 2015"	"Oct 30 2015"	"Oct 30 2015"	"Oct 30 2015"	"Oct 30 2015"	"Oct 30 2015"	"Oct 30 2015"	"Oct 30 2015"	"Oct 30 2015"	"Oct 30 2015"	"Oct 30 2015"	"Oct 30 2015"	"Oct 30 2015"	"Oct 30 2015"	"Oct 30 2015"	"Oct 30 2015"	"Oct 30 2015"	"Oct 30 2015"	"Oct 30 2015"	"Oct 30 2015"	"Oct 30 2015"	"Oct 30 2015"	"Oct 30 2015"	"Oct 30 2015"	"Oct 30 2015"	"Oct 30 2015"	"Oct 30 2015"	"Oct 30 2015"	"Oct 30 2015"	"Oct 30 2015"	"Oct 30 2015"	"Oct 30 2015"	"Oct 30 2015"	"Oct 30 2015"	"Oct 30 2015"	"Oct 30 2015"	"Oct 30 2015"	"Oct 30 2015"	"Oct 30 2015"	"Oct 30 2015"	"Oct 30 2015"	"Oct 30 2015"	"Oct 30 2015"	"Oct 30 2015"	"Oct 30 2015"	"Oct 30 2015"	"Oct 30 2015"	"Oct 30 2015"	"Oct 30 2015"	"Oct 30 2015"	"Oct 30 2015"	"Oct 30 2015"	"Oct 30 2015"	"Oct 30 2015"	"Oct 30 2015"	"Oct 30 2015"	"Oct 30 2015"	"Oct 30 2015"	"Oct 30 2015"	"Oct 30 2015"	"Oct 30 2015"	"Oct 30 2015"	"Oct 30 2015"	"Oct 30 2015"	"Oct 30 2015"	"Oct 30 2015"	"Oct 30 2015"	"Oct 30 2015"	"Oct 30 2015"	"Oct 30 2015"	"Oct 30 2015"	"Oct 30 2015"	"Oct 30 2015"	"Oct 30 2015"	"Oct 30 2015"	"Oct 30 2015"	"Oct 30 2015"	"Oct 30 2015"	"Oct 30 2015"	"Oct 30 2015"	"Oct 30 2015"	"Oct 30 2015"	"Oct 30 2015"
!Sample_type	"RNA"	"RNA"	"RNA"	"RNA"	"RNA"	"RNA"	"RNA"	"RNA"	"RNA"	"RNA"	"RNA"	"RNA"	"RNA"	"RNA"	"RNA"	"RNA"	"RNA"	"RNA"	"RNA"	"RNA"	"RNA"	"RNA"	"RNA"	"RNA"	"RNA"	"RNA"	"RNA"	"RNA"	"RNA"	"RNA"	"RNA"	"RNA"	"RNA"	"RNA"	"RNA"	"RNA"	"RNA"	"RNA"	"RNA"	"RNA"	"RNA"	"RNA"	"RNA"	"RNA"	"RNA"	"RNA"	"RNA"	"RNA"	"RNA"	"RNA"	"RNA"	"RNA"	"RNA"	"RNA"	"RNA"	"RNA"	"RNA"	"RNA"	"RNA"	"RNA"	"RNA"	"RNA"	"RNA"	"RNA"	"RNA"	"RNA"	"RNA"	"RNA"	"RNA"	"RNA"	"RNA"	"RNA"	"RNA"	"RNA"	"RNA"	"RNA"	"RNA"	"RNA"	"RNA"	"RNA"	"RNA"	"RNA"	"RNA"	"RNA"	"RNA"	"RNA"	"RNA"	"RNA"	"RNA"	"RNA"	"RNA"	"RNA"	"RNA"	"RNA"	"RNA"	"RNA"	"RNA"
!Sample_channel_count	"1"	"1"	"1"	"1"	"1"	"1"	"1"	"1"	"1"	"1"	"1"	"1"	"1"	"1"	"1"	"1"	"1"	"1"	"1"	"1"	"1"	"1"	"1"	"1"	"1"	"1"	"1"	"1"	"1"	"1"	"1"	"1"	"1"	"1"	"1"	"1"	"1"	"1"	"1"	"1"	"1"	"1"	"1"	"1"	"1"	"1"	"1"	"1"	"1"	"1"	"1"	"1"	"1"	"1"	"1"	"1"	"1"	"1"	"1"	"1"	"1"	"1"	"1"	"1"	"1"	"1"	"1"	"1"	"1"	"1"	"1"	"1"	"1"	"1"	"1"	"1"	"1"	"1"	"1"	"1"	"1"	"1"	"1"	"1"	"1"	"1"	"1"	"1"	"1"	"1"	"1"	"1"	"1"	"1"	"1"	"1"	"1"
!Sample_source_name_ch1	"Non-functional PanNET"	"Non-functional PanNET"	"Insulinoma"	"Non-functional PanNET"	"Non-functional PanNET"	"Non-functional PanNET"	"Non-functional PanNET"	"Non-functional PanNET"	"Insulinoma"	"Insulinoma"	"Insulinoma"	"Non-functional PanNET"	"Non-functional PanNET"	"Non-functional PanNET"	"Insulinoma"	"Non-functional PanNET"	"Non-functional PanNET"	"Non-functional PanNET"	"Non-functional PanNET"	"Non-functional PanNET"	"Non-functional PanNET"	"Non-functional PanNET"	"Insulinoma"	"Non-functional PanNET"	"Non-functional PanNET"	"Non-functional PanNET"	"Insulinoma"	"Non-functional PanNET"	"Insulinoma"	"Non-functional PanNET"	"Non-functional PanNET"	"Non-functional PanNET"	"Non-functional PanNET"	"Non-functional PanNET"	"Non-functional PanNET"	"Non-functional PanNET"	"Non-functional PanNET"	"Non-functional PanNET"	"Insulinoma"	"Non-functional PanNET"	"Non-functional PanNET"	"Non-functional PanNET"	"Non-functional PanNET"	"Normal pancreas"	"Non-functional PanNET"	"Non-functional PanNET"	"Non-functional PanNET"	"Non-functional PanNET"	"Non-functional PanNET"	"Non-functional PanNET"	"Non-functional PanNET"	"Insulinoma"	"Non-functional PanNET"	"Insulinoma"	"Non-functional PanNET"	"Non-functional PanNET"	"Non-functional PanNET"	"Non-functional PanNET"	"Non-functional PanNET"	"Insulinoma"	"Normal pancreas islet"	"Non-functional PanNET"	"Non-functional PanNET"	"Normal pancreas"	"Normal pancreas"	"Normal pancreas"	"Normal pancreas"	"Normal pancreas islet"	"Normal pancreas islet"	"Normal pancreas islet"	"Non-functional PanNET"	"Non-functional PanNET"	"Non-functional PanNET"	"Non-functional PanNET"	"Non-functional PanNET"	"Non-functional PanNET"	"Insulinoma"	"Functional"	"Non-functional PanNET"	"Insulinoma"	"Non-functional PanNET"	"Insulinoma"	"Non-functional PanNET"	"Insulinoma"	"Non-functional PanNET"	"Insulinoma"	"Non-functional PanNET"	"Non-functional PanNET"	"Non-functional PanNET"	"Metastases"	"Metastases"	"Non-functional PanNET"	"Metastases"	"Metastases"	"Metastases"	"Metastases"	"Metastases"
!Sample_organism_ch1	"Homo sapiens"	"Homo sapiens"	"Homo sapiens"	"Homo sapiens"	"Homo sapiens"	"Homo sapiens"	"Homo sapiens"	"Homo sapiens"	"Homo sapiens"	"Homo sapiens"	"Homo sapiens"	"Homo sapiens"	"Homo sapiens"	"Homo sapiens"	"Homo sapiens"	"Homo sapiens"	"Homo sapiens"	"Homo sapiens"	"Homo sapiens"	"Homo sapiens"	"Homo sapiens"	"Homo sapiens"	"Homo sapiens"	"Homo sapiens"	"Homo sapiens"	"Homo sapiens"	"Homo sapiens"	"Homo sapiens"	"Homo sapiens"	"Homo sapiens"	"Homo sapiens"	"Homo sapiens"	"Homo sapiens"	"Homo sapiens"	"Homo sapiens"	"Homo sapiens"	"Homo sapiens"	"Homo sapiens"	"Homo sapiens"	"Homo sapiens"	"Homo sapiens"	"Homo sapiens"	"Homo sapiens"	"Homo sapiens"	"Homo sapiens"	"Homo sapiens"	"Homo sapiens"	"Homo sapiens"	"Homo sapiens"	"Homo sapiens"	"Homo sapiens"	"Homo sapiens"	"Homo sapiens"	"Homo sapiens"	"Homo sapiens"	"Homo sapiens"	"Homo sapiens"	"Homo sapiens"	"Homo sapiens"	"Homo sapiens"	"Homo sapiens"	"Homo sapiens"	"Homo sapiens"	"Homo sapiens"	"Homo sapiens"	"Homo sapiens"	"Homo sapiens"	"Homo sapiens"	"Homo sapiens"	"Homo sapiens"	"Homo sapiens"	"Homo sapiens"	"Homo sapiens"	"Homo sapiens"	"Homo sapiens"	"Homo sapiens"	"Homo sapiens"	"Homo sapiens"	"Homo sapiens"	"Homo sapiens"	"Homo sapiens"	"Homo sapiens"	"Homo sapiens"	"Homo sapiens"	"Homo sapiens"	"Homo sapiens"	"Homo sapiens"	"Homo sapiens"	"Homo sapiens"	"Homo sapiens"	"Homo sapiens"	"Homo sapiens"	"Homo sapiens"	"Homo sapiens"	"Homo sapiens"	"Homo sapiens"	"Homo sapiens"
!Sample_characteristics_ch1	"tissue: pancreatic neuroendocrine tumours"	"tissue: pancreatic neuroendocrine tumours"	"tissue: pancreatic neuroendocrine tumours"	"tissue: pancreatic neuroendocrine tumours"	"tissue: pancreatic neuroendocrine tumours"	"tissue: pancreatic neuroendocrine tumours"	"tissue: pancreatic neuroendocrine tumours"	"tissue: pancreatic neuroendocrine tumours"	"tissue: pancreatic neuroendocrine tumours"	"tissue: pancreatic neuroendocrine tumours"	"tissue: pancreatic neuroendocrine tumours"	"tissue: pancreatic neuroendocrine tumours"	"tissue: pancreatic neuroendocrine tumours"	"tissue: pancreatic neuroendocrine tumours"	"tissue: pancreatic neuroendocrine tumours"	"tissue: pancreatic neuroendocrine tumours"	"tissue: pancreatic neuroendocrine tumours"	"tissue: pancreatic neuroendocrine tumours"	"tissue: pancreatic neuroendocrine tumours"	"tissue: pancreatic neuroendocrine tumours"	"tissue: pancreatic neuroendocrine tumours"	"tissue: pancreatic neuroendocrine tumours"	"tissue: pancreatic neuroendocrine tumours"	"tissue: pancreatic neuroendocrine tumours"	"tissue: pancreatic neuroendocrine tumours"	"tissue: pancreatic neuroendocrine tumours"	"tissue: pancreatic neuroendocrine tumours"	"tissue: pancreatic neuroendocrine tumours"	"tissue: pancreatic neuroendocrine tumours"	"tissue: pancreatic neuroendocrine tumours"	"tissue: pancreatic neuroendocrine tumours"	"tissue: pancreatic neuroendocrine tumours"	"tissue: pancreatic neuroendocrine tumours"	"tissue: pancreatic neuroendocrine tumours"	"tissue: pancreatic neuroendocrine tumours"	"tissue: pancreatic neuroendocrine tumours"	"tissue: pancreatic neuroendocrine tumours"	"tissue: pancreatic neuroendocrine tumours"	"tissue: pancreatic neuroendocrine tumours"	"tissue: pancreatic neuroendocrine tumours"	"tissue: pancreatic neuroendocrine tumours"	"tissue: pancreatic neuroendocrine tumours"	"tissue: pancreatic neuroendocrine tumours"	"tissue: normal pancreas"	"tissue: pancreatic neuroendocrine tumours"	"tissue: pancreatic neuroendocrine tumours"	"tissue: pancreatic neuroendocrine tumours"	"tissue: pancreatic neuroendocrine tumours"	"tissue: pancreatic neuroendocrine tumours"	"tissue: pancreatic neuroendocrine tumours"	"tissue: pancreatic neuroendocrine tumours"	"tissue: pancreatic neuroendocrine tumours"	"tissue: pancreatic neuroendocrine tumours"	"tissue: pancreatic neuroendocrine tumours"	"tissue: pancreatic neuroendocrine tumours"	"tissue: pancreatic neuroendocrine tumours"	"tissue: pancreatic neuroendocrine tumours"	"tissue: pancreatic neuroendocrine tumours"	"tissue: pancreatic neuroendocrine tumours"	"tissue: pancreatic neuroendocrine tumours"	"tissue: normal pancreas islet"	"tissue: pancreatic neuroendocrine tumours"	"tissue: pancreatic neuroendocrine tumours"	"tissue: normal pancreas"	"tissue: normal pancreas"	"tissue: normal pancreas"	"tissue: normal pancreas"	"tissue: normal pancreas islet"	"tissue: normal pancreas islet"	"tissue: normal pancreas islet"	"tissue: pancreatic neuroendocrine tumours"	"tissue: pancreatic neuroendocrine tumours"	"tissue: pancreatic neuroendocrine tumours"	"tissue: pancreatic neuroendocrine tumours"	"tissue: pancreatic neuroendocrine tumours"	"tissue: pancreatic neuroendocrine tumours"	"tissue: pancreatic neuroendocrine tumours"	"tissue: pancreatic neuroendocrine tumours"	"tissue: pancreatic neuroendocrine tumours"	"tissue: pancreatic neuroendocrine tumours"	"tissue: pancreatic neuroendocrine tumours"	"tissue: pancreatic neuroendocrine tumours"	"tissue: pancreatic neuroendocrine tumours"	"tissue: pancreatic neuroendocrine tumours"	"tissue: pancreatic neuroendocrine tumours"	"tissue: pancreatic neuroendocrine tumours"	"tissue: pancreatic neuroendocrine tumours"	"tissue: pancreatic neuroendocrine tumours"	"tissue: pancreatic neuroendocrine tumours"	"tissue: metastases from pancreatic neuroendocrine tumours"	"tissue: metastases from pancreatic neuroendocrine tumours"	"tissue: pancreatic neuroendocrine tumours"	"tissue: metastases from pancreatic neuroendocrine tumours"	"tissue: metastases from pancreatic neuroendocrine tumours"	"tissue: metastases from pancreatic neuroendocrine tumours"	"tissue: metastases from pancreatic neuroendocrine tumours"	"tissue: metastases from pancreatic neuroendocrine tumours"
!Sample_molecule_ch1	"total RNA"	"total RNA"	"total RNA"	"total RNA"	"total RNA"	"total RNA"	"total RNA"	"total RNA"	"total RNA"	"total RNA"	"total RNA"	"total RNA"	"total RNA"	"total RNA"	"total RNA"	"total RNA"	"total RNA"	"total RNA"	"total RNA"	"total RNA"	"total RNA"	"total RNA"	"total RNA"	"total RNA"	"total RNA"	"total RNA"	"total RNA"	"total RNA"	"total RNA"	"total RNA"	"total RNA"	"total RNA"	"total RNA"	"total RNA"	"total RNA"	"total RNA"	"total RNA"	"total RNA"	"total RNA"	"total RNA"	"total RNA"	"total RNA"	"total RNA"	"total RNA"	"total RNA"	"total RNA"	"total RNA"	"total RNA"	"total RNA"	"total RNA"	"total RNA"	"total RNA"	"total RNA"	"total RNA"	"total RNA"	"total RNA"	"total RNA"	"total RNA"	"total RNA"	"total RNA"	"total RNA"	"total RNA"	"total RNA"	"total RNA"	"total RNA"	"total RNA"	"total RNA"	"total RNA"	"total RNA"	"total RNA"	"total RNA"	"total RNA"	"total RNA"	"total RNA"	"total RNA"	"total RNA"	"total RNA"	"total RNA"	"total RNA"	"total RNA"	"total RNA"	"total RNA"	"total RNA"	"total RNA"	"total RNA"	"total RNA"	"total RNA"	"total RNA"	"total RNA"	"total RNA"	"total RNA"	"total RNA"	"total RNA"	"total RNA"	"total RNA"	"total RNA"	"total RNA"
!Sample_extract_protocol_ch1	"total RNA from snap frozen tissue using 4M guanidine thiocyanate containing 0.1M 2-mercaptoethanol and centrifuged through a CsCl2 gradient. RNA quality and concentration were assesed using Agilent 2100 Bioanalyzer."	"total RNA from snap frozen tissue using 4M guanidine thiocyanate containing 0.1M 2-mercaptoethanol and centrifuged through a CsCl2 gradient. RNA quality and concentration were assesed using Agilent 2100 Bioanalyzer."	"total RNA from snap frozen tissue using 4M guanidine thiocyanate containing 0.1M 2-mercaptoethanol and centrifuged through a CsCl2 gradient. RNA quality and concentration were assesed using Agilent 2100 Bioanalyzer."	"total RNA from snap frozen tissue using 4M guanidine thiocyanate containing 0.1M 2-mercaptoethanol and centrifuged through a CsCl2 gradient. RNA quality and concentration were assesed using Agilent 2100 Bioanalyzer."	"total RNA from snap frozen tissue using 4M guanidine thiocyanate containing 0.1M 2-mercaptoethanol and centrifuged through a CsCl2 gradient. RNA quality and concentration were assesed using Agilent 2100 Bioanalyzer."	"total RNA from snap frozen tissue using 4M guanidine thiocyanate containing 0.1M 2-mercaptoethanol and centrifuged through a CsCl2 gradient. RNA quality and concentration were assesed using Agilent 2100 Bioanalyzer."	"total RNA from snap frozen tissue using 4M guanidine thiocyanate containing 0.1M 2-mercaptoethanol and centrifuged through a CsCl2 gradient. RNA quality and concentration were assesed using Agilent 2100 Bioanalyzer."	"total RNA from snap frozen tissue using 4M guanidine thiocyanate containing 0.1M 2-mercaptoethanol and centrifuged through a CsCl2 gradient. RNA quality and concentration were assesed using Agilent 2100 Bioanalyzer."	"total RNA from snap frozen tissue using 4M guanidine thiocyanate containing 0.1M 2-mercaptoethanol and centrifuged through a CsCl2 gradient. RNA quality and concentration were assesed using Agilent 2100 Bioanalyzer."	"total RNA from snap frozen tissue using 4M guanidine thiocyanate containing 0.1M 2-mercaptoethanol and centrifuged through a CsCl2 gradient. RNA quality and concentration were assesed using Agilent 2100 Bioanalyzer."	"total RNA from snap frozen tissue using 4M guanidine thiocyanate containing 0.1M 2-mercaptoethanol and centrifuged through a CsCl2 gradient. RNA quality and concentration were assesed using Agilent 2100 Bioanalyzer."	"total RNA from snap frozen tissue using 4M guanidine thiocyanate containing 0.1M 2-mercaptoethanol and centrifuged through a CsCl2 gradient. RNA quality and concentration were assesed using Agilent 2100 Bioanalyzer."	"total RNA from snap frozen tissue using 4M guanidine thiocyanate containing 0.1M 2-mercaptoethanol and centrifuged through a CsCl2 gradient. RNA quality and concentration were assesed using Agilent 2100 Bioanalyzer."	"total RNA from snap frozen tissue using 4M guanidine thiocyanate containing 0.1M 2-mercaptoethanol and centrifuged through a CsCl2 gradient. RNA quality and concentration were assesed using Agilent 2100 Bioanalyzer."	"total RNA from snap frozen tissue using 4M guanidine thiocyanate containing 0.1M 2-mercaptoethanol and centrifuged through a CsCl2 gradient. RNA quality and concentration were assesed using Agilent 2100 Bioanalyzer."	"total RNA from snap frozen tissue using 4M guanidine thiocyanate containing 0.1M 2-mercaptoethanol and centrifuged through a CsCl2 gradient. RNA quality and concentration were assesed using Agilent 2100 Bioanalyzer."	"total RNA from snap frozen tissue using 4M guanidine thiocyanate containing 0.1M 2-mercaptoethanol and centrifuged through a CsCl2 gradient. RNA quality and concentration were assesed using Agilent 2100 Bioanalyzer."	"total RNA from snap frozen tissue using 4M guanidine thiocyanate containing 0.1M 2-mercaptoethanol and centrifuged through a CsCl2 gradient. RNA quality and concentration were assesed using Agilent 2100 Bioanalyzer."	"total RNA from snap frozen tissue using 4M guanidine thiocyanate containing 0.1M 2-mercaptoethanol and centrifuged through a CsCl2 gradient. RNA quality and concentration were assesed using Agilent 2100 Bioanalyzer."	"total RNA from snap frozen tissue using 4M guanidine thiocyanate containing 0.1M 2-mercaptoethanol and centrifuged through a CsCl2 gradient. RNA quality and concentration were assesed using Agilent 2100 Bioanalyzer."	"total RNA from snap frozen tissue using 4M guanidine thiocyanate containing 0.1M 2-mercaptoethanol and centrifuged through a CsCl2 gradient. RNA quality and concentration were assesed using Agilent 2100 Bioanalyzer."	"total RNA from snap frozen tissue using 4M guanidine thiocyanate containing 0.1M 2-mercaptoethanol and centrifuged through a CsCl2 gradient. RNA quality and concentration were assesed using Agilent 2100 Bioanalyzer."	"total RNA from snap frozen tissue using 4M guanidine thiocyanate containing 0.1M 2-mercaptoethanol and centrifuged through a CsCl2 gradient. RNA quality and concentration were assesed using Agilent 2100 Bioanalyzer."	"total RNA from snap frozen tissue using 4M guanidine thiocyanate containing 0.1M 2-mercaptoethanol and centrifuged through a CsCl2 gradient. RNA quality and concentration were assesed using Agilent 2100 Bioanalyzer."	"total RNA from snap frozen tissue using 4M guanidine thiocyanate containing 0.1M 2-mercaptoethanol and centrifuged through a CsCl2 gradient. RNA quality and concentration were assesed using Agilent 2100 Bioanalyzer."	"total RNA from snap frozen tissue using 4M guanidine thiocyanate containing 0.1M 2-mercaptoethanol and centrifuged through a CsCl2 gradient. RNA quality and concentration were assesed using Agilent 2100 Bioanalyzer."	"total RNA from snap frozen tissue using 4M guanidine thiocyanate containing 0.1M 2-mercaptoethanol and centrifuged through a CsCl2 gradient. RNA quality and concentration were assesed using Agilent 2100 Bioanalyzer."	"total RNA from snap frozen tissue using 4M guanidine thiocyanate containing 0.1M 2-mercaptoethanol and centrifuged through a CsCl2 gradient. RNA quality and concentration were assesed using Agilent 2100 Bioanalyzer."	"total RNA from snap frozen tissue using 4M guanidine thiocyanate containing 0.1M 2-mercaptoethanol and centrifuged through a CsCl2 gradient. RNA quality and concentration were assesed using Agilent 2100 Bioanalyzer."	"total RNA from snap frozen tissue using 4M guanidine thiocyanate containing 0.1M 2-mercaptoethanol and centrifuged through a CsCl2 gradient. RNA quality and concentration were assesed using Agilent 2100 Bioanalyzer."	"total RNA from snap frozen tissue using 4M guanidine thiocyanate containing 0.1M 2-mercaptoethanol and centrifuged through a CsCl2 gradient. RNA quality and concentration were assesed using Agilent 2100 Bioanalyzer."	"total RNA from snap frozen tissue using 4M guanidine thiocyanate containing 0.1M 2-mercaptoethanol and centrifuged through a CsCl2 gradient. RNA quality and concentration were assesed using Agilent 2100 Bioanalyzer."	"total RNA from snap frozen tissue using 4M guanidine thiocyanate containing 0.1M 2-mercaptoethanol and centrifuged through a CsCl2 gradient. RNA quality and concentration were assesed using Agilent 2100 Bioanalyzer."	"total RNA from snap frozen tissue using 4M guanidine thiocyanate containing 0.1M 2-mercaptoethanol and centrifuged through a CsCl2 gradient. RNA quality and concentration were assesed using Agilent 2100 Bioanalyzer."	"total RNA from snap frozen tissue using 4M guanidine thiocyanate containing 0.1M 2-mercaptoethanol and centrifuged through a CsCl2 gradient. RNA quality and concentration were assesed using Agilent 2100 Bioanalyzer."	"total RNA from snap frozen tissue using 4M guanidine thiocyanate containing 0.1M 2-mercaptoethanol and centrifuged through a CsCl2 gradient. RNA quality and concentration were assesed using Agilent 2100 Bioanalyzer."	"total RNA from snap frozen tissue using 4M guanidine thiocyanate containing 0.1M 2-mercaptoethanol and centrifuged through a CsCl2 gradient. RNA quality and concentration were assesed using Agilent 2100 Bioanalyzer."	"total RNA from snap frozen tissue using 4M guanidine thiocyanate containing 0.1M 2-mercaptoethanol and centrifuged through a CsCl2 gradient. RNA quality and concentration were assesed using Agilent 2100 Bioanalyzer."	"total RNA from snap frozen tissue using 4M guanidine thiocyanate containing 0.1M 2-mercaptoethanol and centrifuged through a CsCl2 gradient. RNA quality and concentration were assesed using Agilent 2100 Bioanalyzer."	"total RNA from snap frozen tissue using 4M guanidine thiocyanate containing 0.1M 2-mercaptoethanol and centrifuged through a CsCl2 gradient. RNA quality and concentration were assesed using Agilent 2100 Bioanalyzer."	"total RNA from snap frozen tissue using 4M guanidine thiocyanate containing 0.1M 2-mercaptoethanol and centrifuged through a CsCl2 gradient. RNA quality and concentration were assesed using Agilent 2100 Bioanalyzer."	"total RNA from snap frozen tissue using 4M guanidine thiocyanate containing 0.1M 2-mercaptoethanol and centrifuged through a CsCl2 gradient. RNA quality and concentration were assesed using Agilent 2100 Bioanalyzer."	"total RNA from snap frozen tissue using 4M guanidine thiocyanate containing 0.1M 2-mercaptoethanol and centrifuged through a CsCl2 gradient. RNA quality and concentration were assesed using Agilent 2100 Bioanalyzer."	"total RNA from snap frozen tissue using 4M guanidine thiocyanate containing 0.1M 2-mercaptoethanol and centrifuged through a CsCl2 gradient. RNA quality and concentration were assesed using Agilent 2100 Bioanalyzer."	"total RNA from snap frozen tissue using 4M guanidine thiocyanate containing 0.1M 2-mercaptoethanol and centrifuged through a CsCl2 gradient. RNA quality and concentration were assesed using Agilent 2100 Bioanalyzer."	"total RNA from snap frozen tissue using 4M guanidine thiocyanate containing 0.1M 2-mercaptoethanol and centrifuged through a CsCl2 gradient. RNA quality and concentration were assesed using Agilent 2100 Bioanalyzer."	"total RNA from snap frozen tissue using 4M guanidine thiocyanate containing 0.1M 2-mercaptoethanol and centrifuged through a CsCl2 gradient. RNA quality and concentration were assesed using Agilent 2100 Bioanalyzer."	"total RNA from snap frozen tissue using 4M guanidine thiocyanate containing 0.1M 2-mercaptoethanol and centrifuged through a CsCl2 gradient. RNA quality and concentration were assesed using Agilent 2100 Bioanalyzer."	"total RNA from snap frozen tissue using 4M guanidine thiocyanate containing 0.1M 2-mercaptoethanol and centrifuged through a CsCl2 gradient. RNA quality and concentration were assesed using Agilent 2100 Bioanalyzer."	"total RNA from snap frozen tissue using 4M guanidine thiocyanate containing 0.1M 2-mercaptoethanol and centrifuged through a CsCl2 gradient. RNA quality and concentration were assesed using Agilent 2100 Bioanalyzer."	"total RNA from snap frozen tissue using 4M guanidine thiocyanate containing 0.1M 2-mercaptoethanol and centrifuged through a CsCl2 gradient. RNA quality and concentration were assesed using Agilent 2100 Bioanalyzer."	"total RNA from snap frozen tissue using 4M guanidine thiocyanate containing 0.1M 2-mercaptoethanol and centrifuged through a CsCl2 gradient. RNA quality and concentration were assesed using Agilent 2100 Bioanalyzer."	"total RNA from snap frozen tissue using 4M guanidine thiocyanate containing 0.1M 2-mercaptoethanol and centrifuged through a CsCl2 gradient. RNA quality and concentration were assesed using Agilent 2100 Bioanalyzer."	"total RNA from snap frozen tissue using 4M guanidine thiocyanate containing 0.1M 2-mercaptoethanol and centrifuged through a CsCl2 gradient. RNA quality and concentration were assesed using Agilent 2100 Bioanalyzer."	"total RNA from snap frozen tissue using 4M guanidine thiocyanate containing 0.1M 2-mercaptoethanol and centrifuged through a CsCl2 gradient. RNA quality and concentration were assesed using Agilent 2100 Bioanalyzer."	"total RNA from snap frozen tissue using 4M guanidine thiocyanate containing 0.1M 2-mercaptoethanol and centrifuged through a CsCl2 gradient. RNA quality and concentration were assesed using Agilent 2100 Bioanalyzer."	"total RNA from snap frozen tissue using 4M guanidine thiocyanate containing 0.1M 2-mercaptoethanol and centrifuged through a CsCl2 gradient. RNA quality and concentration were assesed using Agilent 2100 Bioanalyzer."	"total RNA from snap frozen tissue using 4M guanidine thiocyanate containing 0.1M 2-mercaptoethanol and centrifuged through a CsCl2 gradient. RNA quality and concentration were assesed using Agilent 2100 Bioanalyzer."	"total RNA from snap frozen tissue using 4M guanidine thiocyanate containing 0.1M 2-mercaptoethanol and centrifuged through a CsCl2 gradient. RNA quality and concentration were assesed using Agilent 2100 Bioanalyzer."	"total RNA from snap frozen tissue using 4M guanidine thiocyanate containing 0.1M 2-mercaptoethanol and centrifuged through a CsCl2 gradient. RNA quality and concentration were assesed using Agilent 2100 Bioanalyzer."	"total RNA from snap frozen tissue using 4M guanidine thiocyanate containing 0.1M 2-mercaptoethanol and centrifuged through a CsCl2 gradient. RNA quality and concentration were assesed using Agilent 2100 Bioanalyzer."	"total RNA from snap frozen tissue using 4M guanidine thiocyanate containing 0.1M 2-mercaptoethanol and centrifuged through a CsCl2 gradient. RNA quality and concentration were assesed using Agilent 2100 Bioanalyzer."	"total RNA from snap frozen tissue using 4M guanidine thiocyanate containing 0.1M 2-mercaptoethanol and centrifuged through a CsCl2 gradient. RNA quality and concentration were assesed using Agilent 2100 Bioanalyzer."	"total RNA from snap frozen tissue using 4M guanidine thiocyanate containing 0.1M 2-mercaptoethanol and centrifuged through a CsCl2 gradient. RNA quality and concentration were assesed using Agilent 2100 Bioanalyzer."	"total RNA from snap frozen tissue using 4M guanidine thiocyanate containing 0.1M 2-mercaptoethanol and centrifuged through a CsCl2 gradient. RNA quality and concentration were assesed using Agilent 2100 Bioanalyzer."	"total RNA from snap frozen tissue using 4M guanidine thiocyanate containing 0.1M 2-mercaptoethanol and centrifuged through a CsCl2 gradient. RNA quality and concentration were assesed using Agilent 2100 Bioanalyzer."	"total RNA from snap frozen tissue using 4M guanidine thiocyanate containing 0.1M 2-mercaptoethanol and centrifuged through a CsCl2 gradient. RNA quality and concentration were assesed using Agilent 2100 Bioanalyzer."	"total RNA from snap frozen tissue using 4M guanidine thiocyanate containing 0.1M 2-mercaptoethanol and centrifuged through a CsCl2 gradient. RNA quality and concentration were assesed using Agilent 2100 Bioanalyzer."	"total RNA from snap frozen tissue using 4M guanidine thiocyanate containing 0.1M 2-mercaptoethanol and centrifuged through a CsCl2 gradient. RNA quality and concentration were assesed using Agilent 2100 Bioanalyzer."	"total RNA from snap frozen tissue using 4M guanidine thiocyanate containing 0.1M 2-mercaptoethanol and centrifuged through a CsCl2 gradient. RNA quality and concentration were assesed using Agilent 2100 Bioanalyzer."	"total RNA from snap frozen tissue using 4M guanidine thiocyanate containing 0.1M 2-mercaptoethanol and centrifuged through a CsCl2 gradient. RNA quality and concentration were assesed using Agilent 2100 Bioanalyzer."	"total RNA from snap frozen tissue using 4M guanidine thiocyanate containing 0.1M 2-mercaptoethanol and centrifuged through a CsCl2 gradient. RNA quality and concentration were assesed using Agilent 2100 Bioanalyzer."	"total RNA from snap frozen tissue using 4M guanidine thiocyanate containing 0.1M 2-mercaptoethanol and centrifuged through a CsCl2 gradient. RNA quality and concentration were assesed using Agilent 2100 Bioanalyzer."	"total RNA from snap frozen tissue using 4M guanidine thiocyanate containing 0.1M 2-mercaptoethanol and centrifuged through a CsCl2 gradient. RNA quality and concentration were assesed using Agilent 2100 Bioanalyzer."	"total RNA from snap frozen tissue using 4M guanidine thiocyanate containing 0.1M 2-mercaptoethanol and centrifuged through a CsCl2 gradient. RNA quality and concentration were assesed using Agilent 2100 Bioanalyzer."	"total RNA from snap frozen tissue using 4M guanidine thiocyanate containing 0.1M 2-mercaptoethanol and centrifuged through a CsCl2 gradient. RNA quality and concentration were assesed using Agilent 2100 Bioanalyzer."	"total RNA from snap frozen tissue using 4M guanidine thiocyanate containing 0.1M 2-mercaptoethanol and centrifuged through a CsCl2 gradient. RNA quality and concentration were assesed using Agilent 2100 Bioanalyzer."	"total RNA from snap frozen tissue using 4M guanidine thiocyanate containing 0.1M 2-mercaptoethanol and centrifuged through a CsCl2 gradient. RNA quality and concentration were assesed using Agilent 2100 Bioanalyzer."	"total RNA from snap frozen tissue using 4M guanidine thiocyanate containing 0.1M 2-mercaptoethanol and centrifuged through a CsCl2 gradient. RNA quality and concentration were assesed using Agilent 2100 Bioanalyzer."	"total RNA from snap frozen tissue using 4M guanidine thiocyanate containing 0.1M 2-mercaptoethanol and centrifuged through a CsCl2 gradient. RNA quality and concentration were assesed using Agilent 2100 Bioanalyzer."	"total RNA from snap frozen tissue using 4M guanidine thiocyanate containing 0.1M 2-mercaptoethanol and centrifuged through a CsCl2 gradient. RNA quality and concentration were assesed using Agilent 2100 Bioanalyzer."	"total RNA from snap frozen tissue using 4M guanidine thiocyanate containing 0.1M 2-mercaptoethanol and centrifuged through a CsCl2 gradient. RNA quality and concentration were assesed using Agilent 2100 Bioanalyzer."	"total RNA from snap frozen tissue using 4M guanidine thiocyanate containing 0.1M 2-mercaptoethanol and centrifuged through a CsCl2 gradient. RNA quality and concentration were assesed using Agilent 2100 Bioanalyzer."	"total RNA from snap frozen tissue using 4M guanidine thiocyanate containing 0.1M 2-mercaptoethanol and centrifuged through a CsCl2 gradient. RNA quality and concentration were assesed using Agilent 2100 Bioanalyzer."	"total RNA from snap frozen tissue using 4M guanidine thiocyanate containing 0.1M 2-mercaptoethanol and centrifuged through a CsCl2 gradient. RNA quality and concentration were assesed using Agilent 2100 Bioanalyzer."	"total RNA from snap frozen tissue using 4M guanidine thiocyanate containing 0.1M 2-mercaptoethanol and centrifuged through a CsCl2 gradient. RNA quality and concentration were assesed using Agilent 2100 Bioanalyzer."	"total RNA from snap frozen tissue using 4M guanidine thiocyanate containing 0.1M 2-mercaptoethanol and centrifuged through a CsCl2 gradient. RNA quality and concentration were assesed using Agilent 2100 Bioanalyzer."	"total RNA from snap frozen tissue using 4M guanidine thiocyanate containing 0.1M 2-mercaptoethanol and centrifuged through a CsCl2 gradient. RNA quality and concentration were assesed using Agilent 2100 Bioanalyzer."	"total RNA from snap frozen tissue using 4M guanidine thiocyanate containing 0.1M 2-mercaptoethanol and centrifuged through a CsCl2 gradient. RNA quality and concentration were assesed using Agilent 2100 Bioanalyzer."	"total RNA from snap frozen tissue using 4M guanidine thiocyanate containing 0.1M 2-mercaptoethanol and centrifuged through a CsCl2 gradient. RNA quality and concentration were assesed using Agilent 2100 Bioanalyzer."	"total RNA from snap frozen tissue using 4M guanidine thiocyanate containing 0.1M 2-mercaptoethanol and centrifuged through a CsCl2 gradient. RNA quality and concentration were assesed using Agilent 2100 Bioanalyzer."	"total RNA from snap frozen tissue using 4M guanidine thiocyanate containing 0.1M 2-mercaptoethanol and centrifuged through a CsCl2 gradient. RNA quality and concentration were assesed using Agilent 2100 Bioanalyzer."	"total RNA from snap frozen tissue using 4M guanidine thiocyanate containing 0.1M 2-mercaptoethanol and centrifuged through a CsCl2 gradient. RNA quality and concentration were assesed using Agilent 2100 Bioanalyzer."	"total RNA from snap frozen tissue using 4M guanidine thiocyanate containing 0.1M 2-mercaptoethanol and centrifuged through a CsCl2 gradient. RNA quality and concentration were assesed using Agilent 2100 Bioanalyzer."	"total RNA from snap frozen tissue using 4M guanidine thiocyanate containing 0.1M 2-mercaptoethanol and centrifuged through a CsCl2 gradient. RNA quality and concentration were assesed using Agilent 2100 Bioanalyzer."	"total RNA from snap frozen tissue using 4M guanidine thiocyanate containing 0.1M 2-mercaptoethanol and centrifuged through a CsCl2 gradient. RNA quality and concentration were assesed using Agilent 2100 Bioanalyzer."	"total RNA from snap frozen tissue using 4M guanidine thiocyanate containing 0.1M 2-mercaptoethanol and centrifuged through a CsCl2 gradient. RNA quality and concentration were assesed using Agilent 2100 Bioanalyzer."
!Sample_label_ch1	"biotin"	"biotin"	"biotin"	"biotin"	"biotin"	"biotin"	"biotin"	"biotin"	"biotin"	"biotin"	"biotin"	"biotin"	"biotin"	"biotin"	"biotin"	"biotin"	"biotin"	"biotin"	"biotin"	"biotin"	"biotin"	"biotin"	"biotin"	"biotin"	"biotin"	"biotin"	"biotin"	"biotin"	"biotin"	"biotin"	"biotin"	"biotin"	"biotin"	"biotin"	"biotin"	"biotin"	"biotin"	"biotin"	"biotin"	"biotin"	"biotin"	"biotin"	"biotin"	"biotin"	"biotin"	"biotin"	"biotin"	"biotin"	"biotin"	"biotin"	"biotin"	"biotin"	"biotin"	"biotin"	"biotin"	"biotin"	"biotin"	"biotin"	"biotin"	"biotin"	"biotin"	"biotin"	"biotin"	"biotin"	"biotin"	"biotin"	"biotin"	"biotin"	"biotin"	"biotin"	"biotin"	"biotin"	"biotin"	"biotin"	"biotin"	"biotin"	"biotin"	"biotin"	"biotin"	"biotin"	"biotin"	"biotin"	"biotin"	"biotin"	"biotin"	"biotin"	"biotin"	"biotin"	"biotin"	"biotin"	"biotin"	"biotin"	"biotin"	"biotin"	"biotin"	"biotin"	"biotin"
!Sample_label_protocol_ch1	"For target preparation, 5 μg of total RNA were reverse transcribed using SuperscriptT-II/RNaseH-priming with T7-(dT)24 oligonucleotides and the second-strand cDNA synthesized using E coli DNA polymerase I. Biotinylated cRNA was generated using T7 RNA polymerase and Biotin 11-UTP."	"For target preparation, 5 μg of total RNA were reverse transcribed using SuperscriptT-II/RNaseH-priming with T7-(dT)24 oligonucleotides and the second-strand cDNA synthesized using E coli DNA polymerase I. Biotinylated cRNA was generated using T7 RNA polymerase and Biotin 11-UTP."	"For target preparation, 5 μg of total RNA were reverse transcribed using SuperscriptT-II/RNaseH-priming with T7-(dT)24 oligonucleotides and the second-strand cDNA synthesized using E coli DNA polymerase I. Biotinylated cRNA was generated using T7 RNA polymerase and Biotin 11-UTP."	"For target preparation, 5 μg of total RNA were reverse transcribed using SuperscriptT-II/RNaseH-priming with T7-(dT)24 oligonucleotides and the second-strand cDNA synthesized using E coli DNA polymerase I. Biotinylated cRNA was generated using T7 RNA polymerase and Biotin 11-UTP."	"For target preparation, 5 μg of total RNA were reverse transcribed using SuperscriptT-II/RNaseH-priming with T7-(dT)24 oligonucleotides and the second-strand cDNA synthesized using E coli DNA polymerase I. Biotinylated cRNA was generated using T7 RNA polymerase and Biotin 11-UTP."	"For target preparation, 5 μg of total RNA were reverse transcribed using SuperscriptT-II/RNaseH-priming with T7-(dT)24 oligonucleotides and the second-strand cDNA synthesized using E coli DNA polymerase I. Biotinylated cRNA was generated using T7 RNA polymerase and Biotin 11-UTP."	"For target preparation, 5 μg of total RNA were reverse transcribed using SuperscriptT-II/RNaseH-priming with T7-(dT)24 oligonucleotides and the second-strand cDNA synthesized using E coli DNA polymerase I. Biotinylated cRNA was generated using T7 RNA polymerase and Biotin 11-UTP."	"For target preparation, 5 μg of total RNA were reverse transcribed using SuperscriptT-II/RNaseH-priming with T7-(dT)24 oligonucleotides and the second-strand cDNA synthesized using E coli DNA polymerase I. Biotinylated cRNA was generated using T7 RNA polymerase and Biotin 11-UTP."	"For target preparation, 5 μg of total RNA were reverse transcribed using SuperscriptT-II/RNaseH-priming with T7-(dT)24 oligonucleotides and the second-strand cDNA synthesized using E coli DNA polymerase I. Biotinylated cRNA was generated using T7 RNA polymerase and Biotin 11-UTP."	"For target preparation, 5 μg of total RNA were reverse transcribed using SuperscriptT-II/RNaseH-priming with T7-(dT)24 oligonucleotides and the second-strand cDNA synthesized using E coli DNA polymerase I. Biotinylated cRNA was generated using T7 RNA polymerase and Biotin 11-UTP."	"For target preparation, 5 μg of total RNA were reverse transcribed using SuperscriptT-II/RNaseH-priming with T7-(dT)24 oligonucleotides and the second-strand cDNA synthesized using E coli DNA polymerase I. Biotinylated cRNA was generated using T7 RNA polymerase and Biotin 11-UTP."	"For target preparation, 5 μg of total RNA were reverse transcribed using SuperscriptT-II/RNaseH-priming with T7-(dT)24 oligonucleotides and the second-strand cDNA synthesized using E coli DNA polymerase I. Biotinylated cRNA was generated using T7 RNA polymerase and Biotin 11-UTP."	"For target preparation, 5 μg of total RNA were reverse transcribed using SuperscriptT-II/RNaseH-priming with T7-(dT)24 oligonucleotides and the second-strand cDNA synthesized using E coli DNA polymerase I. Biotinylated cRNA was generated using T7 RNA polymerase and Biotin 11-UTP."	"For target preparation, 5 μg of total RNA were reverse transcribed using SuperscriptT-II/RNaseH-priming with T7-(dT)24 oligonucleotides and the second-strand cDNA synthesized using E coli DNA polymerase I. Biotinylated cRNA was generated using T7 RNA polymerase and Biotin 11-UTP."	"For target preparation, 5 μg of total RNA were reverse transcribed using SuperscriptT-II/RNaseH-priming with T7-(dT)24 oligonucleotides and the second-strand cDNA synthesized using E coli DNA polymerase I. Biotinylated cRNA was generated using T7 RNA polymerase and Biotin 11-UTP."	"For target preparation, 5 μg of total RNA were reverse transcribed using SuperscriptT-II/RNaseH-priming with T7-(dT)24 oligonucleotides and the second-strand cDNA synthesized using E coli DNA polymerase I. Biotinylated cRNA was generated using T7 RNA polymerase and Biotin 11-UTP."	"For target preparation, 5 μg of total RNA were reverse transcribed using SuperscriptT-II/RNaseH-priming with T7-(dT)24 oligonucleotides and the second-strand cDNA synthesized using E coli DNA polymerase I. Biotinylated cRNA was generated using T7 RNA polymerase and Biotin 11-UTP."	"For target preparation, 5 μg of total RNA were reverse transcribed using SuperscriptT-II/RNaseH-priming with T7-(dT)24 oligonucleotides and the second-strand cDNA synthesized using E coli DNA polymerase I. Biotinylated cRNA was generated using T7 RNA polymerase and Biotin 11-UTP."	"For target preparation, 5 μg of total RNA were reverse transcribed using SuperscriptT-II/RNaseH-priming with T7-(dT)24 oligonucleotides and the second-strand cDNA synthesized using E coli DNA polymerase I. Biotinylated cRNA was generated using T7 RNA polymerase and Biotin 11-UTP."	"For target preparation, 5 μg of total RNA were reverse transcribed using SuperscriptT-II/RNaseH-priming with T7-(dT)24 oligonucleotides and the second-strand cDNA synthesized using E coli DNA polymerase I. Biotinylated cRNA was generated using T7 RNA polymerase and Biotin 11-UTP."	"For target preparation, 5 μg of total RNA were reverse transcribed using SuperscriptT-II/RNaseH-priming with T7-(dT)24 oligonucleotides and the second-strand cDNA synthesized using E coli DNA polymerase I. Biotinylated cRNA was generated using T7 RNA polymerase and Biotin 11-UTP."	"For target preparation, 5 μg of total RNA were reverse transcribed using SuperscriptT-II/RNaseH-priming with T7-(dT)24 oligonucleotides and the second-strand cDNA synthesized using E coli DNA polymerase I. Biotinylated cRNA was generated using T7 RNA polymerase and Biotin 11-UTP."	"For target preparation, 5 μg of total RNA were reverse transcribed using SuperscriptT-II/RNaseH-priming with T7-(dT)24 oligonucleotides and the second-strand cDNA synthesized using E coli DNA polymerase I. Biotinylated cRNA was generated using T7 RNA polymerase and Biotin 11-UTP."	"For target preparation, 5 μg of total RNA were reverse transcribed using SuperscriptT-II/RNaseH-priming with T7-(dT)24 oligonucleotides and the second-strand cDNA synthesized using E coli DNA polymerase I. Biotinylated cRNA was generated using T7 RNA polymerase and Biotin 11-UTP."	"For target preparation, 5 μg of total RNA were reverse transcribed using SuperscriptT-II/RNaseH-priming with T7-(dT)24 oligonucleotides and the second-strand cDNA synthesized using E coli DNA polymerase I. Biotinylated cRNA was generated using T7 RNA polymerase and Biotin 11-UTP."	"For target preparation, 5 μg of total RNA were reverse transcribed using SuperscriptT-II/RNaseH-priming with T7-(dT)24 oligonucleotides and the second-strand cDNA synthesized using E coli DNA polymerase I. Biotinylated cRNA was generated using T7 RNA polymerase and Biotin 11-UTP."	"For target preparation, 5 μg of total RNA were reverse transcribed using SuperscriptT-II/RNaseH-priming with T7-(dT)24 oligonucleotides and the second-strand cDNA synthesized using E coli DNA polymerase I. Biotinylated cRNA was generated using T7 RNA polymerase and Biotin 11-UTP."	"For target preparation, 5 μg of total RNA were reverse transcribed using SuperscriptT-II/RNaseH-priming with T7-(dT)24 oligonucleotides and the second-strand cDNA synthesized using E coli DNA polymerase I. Biotinylated cRNA was generated using T7 RNA polymerase and Biotin 11-UTP."	"For target preparation, 5 μg of total RNA were reverse transcribed using SuperscriptT-II/RNaseH-priming with T7-(dT)24 oligonucleotides and the second-strand cDNA synthesized using E coli DNA polymerase I. Biotinylated cRNA was generated using T7 RNA polymerase and Biotin 11-UTP."	"For target preparation, 5 μg of total RNA were reverse transcribed using SuperscriptT-II/RNaseH-priming with T7-(dT)24 oligonucleotides and the second-strand cDNA synthesized using E coli DNA polymerase I. Biotinylated cRNA was generated using T7 RNA polymerase and Biotin 11-UTP."	"For target preparation, 5 μg of total RNA were reverse transcribed using SuperscriptT-II/RNaseH-priming with T7-(dT)24 oligonucleotides and the second-strand cDNA synthesized using E coli DNA polymerase I. Biotinylated cRNA was generated using T7 RNA polymerase and Biotin 11-UTP."	"For target preparation, 5 μg of total RNA were reverse transcribed using SuperscriptT-II/RNaseH-priming with T7-(dT)24 oligonucleotides and the second-strand cDNA synthesized using E coli DNA polymerase I. Biotinylated cRNA was generated using T7 RNA polymerase and Biotin 11-UTP."	"For target preparation, 5 μg of total RNA were reverse transcribed using SuperscriptT-II/RNaseH-priming with T7-(dT)24 oligonucleotides and the second-strand cDNA synthesized using E coli DNA polymerase I. Biotinylated cRNA was generated using T7 RNA polymerase and Biotin 11-UTP."	"For target preparation, 5 μg of total RNA were reverse transcribed using SuperscriptT-II/RNaseH-priming with T7-(dT)24 oligonucleotides and the second-strand cDNA synthesized using E coli DNA polymerase I. Biotinylated cRNA was generated using T7 RNA polymerase and Biotin 11-UTP."	"For target preparation, 5 μg of total RNA were reverse transcribed using SuperscriptT-II/RNaseH-priming with T7-(dT)24 oligonucleotides and the second-strand cDNA synthesized using E coli DNA polymerase I. Biotinylated cRNA was generated using T7 RNA polymerase and Biotin 11-UTP."	"For target preparation, 5 μg of total RNA were reverse transcribed using SuperscriptT-II/RNaseH-priming with T7-(dT)24 oligonucleotides and the second-strand cDNA synthesized using E coli DNA polymerase I. Biotinylated cRNA was generated using T7 RNA polymerase and Biotin 11-UTP."	"For target preparation, 5 μg of total RNA were reverse transcribed using SuperscriptT-II/RNaseH-priming with T7-(dT)24 oligonucleotides and the second-strand cDNA synthesized using E coli DNA polymerase I. Biotinylated cRNA was generated using T7 RNA polymerase and Biotin 11-UTP."	"For target preparation, 5 μg of total RNA were reverse transcribed using SuperscriptT-II/RNaseH-priming with T7-(dT)24 oligonucleotides and the second-strand cDNA synthesized using E coli DNA polymerase I. Biotinylated cRNA was generated using T7 RNA polymerase and Biotin 11-UTP."	"For target preparation, 5 μg of total RNA were reverse transcribed using SuperscriptT-II/RNaseH-priming with T7-(dT)24 oligonucleotides and the second-strand cDNA synthesized using E coli DNA polymerase I. Biotinylated cRNA was generated using T7 RNA polymerase and Biotin 11-UTP."	"For target preparation, 5 μg of total RNA were reverse transcribed using SuperscriptT-II/RNaseH-priming with T7-(dT)24 oligonucleotides and the second-strand cDNA synthesized using E coli DNA polymerase I. Biotinylated cRNA was generated using T7 RNA polymerase and Biotin 11-UTP."	"For target preparation, 5 μg of total RNA were reverse transcribed using SuperscriptT-II/RNaseH-priming with T7-(dT)24 oligonucleotides and the second-strand cDNA synthesized using E coli DNA polymerase I. Biotinylated cRNA was generated using T7 RNA polymerase and Biotin 11-UTP."	"For target preparation, 5 μg of total RNA were reverse transcribed using SuperscriptT-II/RNaseH-priming with T7-(dT)24 oligonucleotides and the second-strand cDNA synthesized using E coli DNA polymerase I. Biotinylated cRNA was generated using T7 RNA polymerase and Biotin 11-UTP."	"For target preparation, 5 μg of total RNA were reverse transcribed using SuperscriptT-II/RNaseH-priming with T7-(dT)24 oligonucleotides and the second-strand cDNA synthesized using E coli DNA polymerase I. Biotinylated cRNA was generated using T7 RNA polymerase and Biotin 11-UTP."	"For target preparation, 5 μg of total RNA were reverse transcribed using SuperscriptT-II/RNaseH-priming with T7-(dT)24 oligonucleotides and the second-strand cDNA synthesized using E coli DNA polymerase I. Biotinylated cRNA was generated using T7 RNA polymerase and Biotin 11-UTP."	"For target preparation, 5 μg of total RNA were reverse transcribed using SuperscriptT-II/RNaseH-priming with T7-(dT)24 oligonucleotides and the second-strand cDNA synthesized using E coli DNA polymerase I. Biotinylated cRNA was generated using T7 RNA polymerase and Biotin 11-UTP."	"For target preparation, 5 μg of total RNA were reverse transcribed using SuperscriptT-II/RNaseH-priming with T7-(dT)24 oligonucleotides and the second-strand cDNA synthesized using E coli DNA polymerase I. Biotinylated cRNA was generated using T7 RNA polymerase and Biotin 11-UTP."	"For target preparation, 5 μg of total RNA were reverse transcribed using SuperscriptT-II/RNaseH-priming with T7-(dT)24 oligonucleotides and the second-strand cDNA synthesized using E coli DNA polymerase I. Biotinylated cRNA was generated using T7 RNA polymerase and Biotin 11-UTP."	"For target preparation, 5 μg of total RNA were reverse transcribed using SuperscriptT-II/RNaseH-priming with T7-(dT)24 oligonucleotides and the second-strand cDNA synthesized using E coli DNA polymerase I. Biotinylated cRNA was generated using T7 RNA polymerase and Biotin 11-UTP."	"For target preparation, 5 μg of total RNA were reverse transcribed using SuperscriptT-II/RNaseH-priming with T7-(dT)24 oligonucleotides and the second-strand cDNA synthesized using E coli DNA polymerase I. Biotinylated cRNA was generated using T7 RNA polymerase and Biotin 11-UTP."	"For target preparation, 5 μg of total RNA were reverse transcribed using SuperscriptT-II/RNaseH-priming with T7-(dT)24 oligonucleotides and the second-strand cDNA synthesized using E coli DNA polymerase I. Biotinylated cRNA was generated using T7 RNA polymerase and Biotin 11-UTP."	"For target preparation, 5 μg of total RNA were reverse transcribed using SuperscriptT-II/RNaseH-priming with T7-(dT)24 oligonucleotides and the second-strand cDNA synthesized using E coli DNA polymerase I. Biotinylated cRNA was generated using T7 RNA polymerase and Biotin 11-UTP."	"For target preparation, 5 μg of total RNA were reverse transcribed using SuperscriptT-II/RNaseH-priming with T7-(dT)24 oligonucleotides and the second-strand cDNA synthesized using E coli DNA polymerase I. Biotinylated cRNA was generated using T7 RNA polymerase and Biotin 11-UTP."	"For target preparation, 5 μg of total RNA were reverse transcribed using SuperscriptT-II/RNaseH-priming with T7-(dT)24 oligonucleotides and the second-strand cDNA synthesized using E coli DNA polymerase I. Biotinylated cRNA was generated using T7 RNA polymerase and Biotin 11-UTP."	"For target preparation, 5 μg of total RNA were reverse transcribed using SuperscriptT-II/RNaseH-priming with T7-(dT)24 oligonucleotides and the second-strand cDNA synthesized using E coli DNA polymerase I. Biotinylated cRNA was generated using T7 RNA polymerase and Biotin 11-UTP."	"For target preparation, 5 μg of total RNA were reverse transcribed using SuperscriptT-II/RNaseH-priming with T7-(dT)24 oligonucleotides and the second-strand cDNA synthesized using E coli DNA polymerase I. Biotinylated cRNA was generated using T7 RNA polymerase and Biotin 11-UTP."	"For target preparation, 5 μg of total RNA were reverse transcribed using SuperscriptT-II/RNaseH-priming with T7-(dT)24 oligonucleotides and the second-strand cDNA synthesized using E coli DNA polymerase I. Biotinylated cRNA was generated using T7 RNA polymerase and Biotin 11-UTP."	"For target preparation, 5 μg of total RNA were reverse transcribed using SuperscriptT-II/RNaseH-priming with T7-(dT)24 oligonucleotides and the second-strand cDNA synthesized using E coli DNA polymerase I. Biotinylated cRNA was generated using T7 RNA polymerase and Biotin 11-UTP."	"For target preparation, 5 μg of total RNA were reverse transcribed using SuperscriptT-II/RNaseH-priming with T7-(dT)24 oligonucleotides and the second-strand cDNA synthesized using E coli DNA polymerase I. Biotinylated cRNA was generated using T7 RNA polymerase and Biotin 11-UTP."	"For target preparation, 5 μg of total RNA were reverse transcribed using SuperscriptT-II/RNaseH-priming with T7-(dT)24 oligonucleotides and the second-strand cDNA synthesized using E coli DNA polymerase I. Biotinylated cRNA was generated using T7 RNA polymerase and Biotin 11-UTP."	"For target preparation, 5 μg of total RNA were reverse transcribed using SuperscriptT-II/RNaseH-priming with T7-(dT)24 oligonucleotides and the second-strand cDNA synthesized using E coli DNA polymerase I. Biotinylated cRNA was generated using T7 RNA polymerase and Biotin 11-UTP."	"For target preparation, 5 μg of total RNA were reverse transcribed using SuperscriptT-II/RNaseH-priming with T7-(dT)24 oligonucleotides and the second-strand cDNA synthesized using E coli DNA polymerase I. Biotinylated cRNA was generated using T7 RNA polymerase and Biotin 11-UTP."	"For target preparation, 5 μg of total RNA were reverse transcribed using SuperscriptT-II/RNaseH-priming with T7-(dT)24 oligonucleotides and the second-strand cDNA synthesized using E coli DNA polymerase I. Biotinylated cRNA was generated using T7 RNA polymerase and Biotin 11-UTP."	"For target preparation, 5 μg of total RNA were reverse transcribed using SuperscriptT-II/RNaseH-priming with T7-(dT)24 oligonucleotides and the second-strand cDNA synthesized using E coli DNA polymerase I. Biotinylated cRNA was generated using T7 RNA polymerase and Biotin 11-UTP."	"For target preparation, 5 μg of total RNA were reverse transcribed using SuperscriptT-II/RNaseH-priming with T7-(dT)24 oligonucleotides and the second-strand cDNA synthesized using E coli DNA polymerase I. Biotinylated cRNA was generated using T7 RNA polymerase and Biotin 11-UTP."	"For target preparation, 5 μg of total RNA were reverse transcribed using SuperscriptT-II/RNaseH-priming with T7-(dT)24 oligonucleotides and the second-strand cDNA synthesized using E coli DNA polymerase I. Biotinylated cRNA was generated using T7 RNA polymerase and Biotin 11-UTP."	"For target preparation, 5 μg of total RNA were reverse transcribed using SuperscriptT-II/RNaseH-priming with T7-(dT)24 oligonucleotides and the second-strand cDNA synthesized using E coli DNA polymerase I. Biotinylated cRNA was generated using T7 RNA polymerase and Biotin 11-UTP."	"For target preparation, 5 μg of total RNA were reverse transcribed using SuperscriptT-II/RNaseH-priming with T7-(dT)24 oligonucleotides and the second-strand cDNA synthesized using E coli DNA polymerase I. Biotinylated cRNA was generated using T7 RNA polymerase and Biotin 11-UTP."	"For target preparation, 5 μg of total RNA were reverse transcribed using SuperscriptT-II/RNaseH-priming with T7-(dT)24 oligonucleotides and the second-strand cDNA synthesized using E coli DNA polymerase I. Biotinylated cRNA was generated using T7 RNA polymerase and Biotin 11-UTP."	"For target preparation, 5 μg of total RNA were reverse transcribed using SuperscriptT-II/RNaseH-priming with T7-(dT)24 oligonucleotides and the second-strand cDNA synthesized using E coli DNA polymerase I. Biotinylated cRNA was generated using T7 RNA polymerase and Biotin 11-UTP."	"For target preparation, 5 μg of total RNA were reverse transcribed using SuperscriptT-II/RNaseH-priming with T7-(dT)24 oligonucleotides and the second-strand cDNA synthesized using E coli DNA polymerase I. Biotinylated cRNA was generated using T7 RNA polymerase and Biotin 11-UTP."	"For target preparation, 5 μg of total RNA were reverse transcribed using SuperscriptT-II/RNaseH-priming with T7-(dT)24 oligonucleotides and the second-strand cDNA synthesized using E coli DNA polymerase I. Biotinylated cRNA was generated using T7 RNA polymerase and Biotin 11-UTP."	"For target preparation, 5 μg of total RNA were reverse transcribed using SuperscriptT-II/RNaseH-priming with T7-(dT)24 oligonucleotides and the second-strand cDNA synthesized using E coli DNA polymerase I. Biotinylated cRNA was generated using T7 RNA polymerase and Biotin 11-UTP."	"For target preparation, 5 μg of total RNA were reverse transcribed using SuperscriptT-II/RNaseH-priming with T7-(dT)24 oligonucleotides and the second-strand cDNA synthesized using E coli DNA polymerase I. Biotinylated cRNA was generated using T7 RNA polymerase and Biotin 11-UTP."	"For target preparation, 5 μg of total RNA were reverse transcribed using SuperscriptT-II/RNaseH-priming with T7-(dT)24 oligonucleotides and the second-strand cDNA synthesized using E coli DNA polymerase I. Biotinylated cRNA was generated using T7 RNA polymerase and Biotin 11-UTP."	"For target preparation, 5 μg of total RNA were reverse transcribed using SuperscriptT-II/RNaseH-priming with T7-(dT)24 oligonucleotides and the second-strand cDNA synthesized using E coli DNA polymerase I. Biotinylated cRNA was generated using T7 RNA polymerase and Biotin 11-UTP."	"For target preparation, 5 μg of total RNA were reverse transcribed using SuperscriptT-II/RNaseH-priming with T7-(dT)24 oligonucleotides and the second-strand cDNA synthesized using E coli DNA polymerase I. Biotinylated cRNA was generated using T7 RNA polymerase and Biotin 11-UTP."	"For target preparation, 5 μg of total RNA were reverse transcribed using SuperscriptT-II/RNaseH-priming with T7-(dT)24 oligonucleotides and the second-strand cDNA synthesized using E coli DNA polymerase I. Biotinylated cRNA was generated using T7 RNA polymerase and Biotin 11-UTP."	"For target preparation, 5 μg of total RNA were reverse transcribed using SuperscriptT-II/RNaseH-priming with T7-(dT)24 oligonucleotides and the second-strand cDNA synthesized using E coli DNA polymerase I. Biotinylated cRNA was generated using T7 RNA polymerase and Biotin 11-UTP."	"For target preparation, 5 μg of total RNA were reverse transcribed using SuperscriptT-II/RNaseH-priming with T7-(dT)24 oligonucleotides and the second-strand cDNA synthesized using E coli DNA polymerase I. Biotinylated cRNA was generated using T7 RNA polymerase and Biotin 11-UTP."	"For target preparation, 5 μg of total RNA were reverse transcribed using SuperscriptT-II/RNaseH-priming with T7-(dT)24 oligonucleotides and the second-strand cDNA synthesized using E coli DNA polymerase I. Biotinylated cRNA was generated using T7 RNA polymerase and Biotin 11-UTP."	"For target preparation, 5 μg of total RNA were reverse transcribed using SuperscriptT-II/RNaseH-priming with T7-(dT)24 oligonucleotides and the second-strand cDNA synthesized using E coli DNA polymerase I. Biotinylated cRNA was generated using T7 RNA polymerase and Biotin 11-UTP."	"For target preparation, 5 μg of total RNA were reverse transcribed using SuperscriptT-II/RNaseH-priming with T7-(dT)24 oligonucleotides and the second-strand cDNA synthesized using E coli DNA polymerase I. Biotinylated cRNA was generated using T7 RNA polymerase and Biotin 11-UTP."	"For target preparation, 5 μg of total RNA were reverse transcribed using SuperscriptT-II/RNaseH-priming with T7-(dT)24 oligonucleotides and the second-strand cDNA synthesized using E coli DNA polymerase I. Biotinylated cRNA was generated using T7 RNA polymerase and Biotin 11-UTP."	"For target preparation, 5 μg of total RNA were reverse transcribed using SuperscriptT-II/RNaseH-priming with T7-(dT)24 oligonucleotides and the second-strand cDNA synthesized using E coli DNA polymerase I. Biotinylated cRNA was generated using T7 RNA polymerase and Biotin 11-UTP."	"For target preparation, 5 μg of total RNA were reverse transcribed using SuperscriptT-II/RNaseH-priming with T7-(dT)24 oligonucleotides and the second-strand cDNA synthesized using E coli DNA polymerase I. Biotinylated cRNA was generated using T7 RNA polymerase and Biotin 11-UTP."	"For target preparation, 5 μg of total RNA were reverse transcribed using SuperscriptT-II/RNaseH-priming with T7-(dT)24 oligonucleotides and the second-strand cDNA synthesized using E coli DNA polymerase I. Biotinylated cRNA was generated using T7 RNA polymerase and Biotin 11-UTP."	"For target preparation, 5 μg of total RNA were reverse transcribed using SuperscriptT-II/RNaseH-priming with T7-(dT)24 oligonucleotides and the second-strand cDNA synthesized using E coli DNA polymerase I. Biotinylated cRNA was generated using T7 RNA polymerase and Biotin 11-UTP."	"For target preparation, 5 μg of total RNA were reverse transcribed using SuperscriptT-II/RNaseH-priming with T7-(dT)24 oligonucleotides and the second-strand cDNA synthesized using E coli DNA polymerase I. Biotinylated cRNA was generated using T7 RNA polymerase and Biotin 11-UTP."	"For target preparation, 5 μg of total RNA were reverse transcribed using SuperscriptT-II/RNaseH-priming with T7-(dT)24 oligonucleotides and the second-strand cDNA synthesized using E coli DNA polymerase I. Biotinylated cRNA was generated using T7 RNA polymerase and Biotin 11-UTP."	"For target preparation, 5 μg of total RNA were reverse transcribed using SuperscriptT-II/RNaseH-priming with T7-(dT)24 oligonucleotides and the second-strand cDNA synthesized using E coli DNA polymerase I. Biotinylated cRNA was generated using T7 RNA polymerase and Biotin 11-UTP."	"For target preparation, 5 μg of total RNA were reverse transcribed using SuperscriptT-II/RNaseH-priming with T7-(dT)24 oligonucleotides and the second-strand cDNA synthesized using E coli DNA polymerase I. Biotinylated cRNA was generated using T7 RNA polymerase and Biotin 11-UTP."	"For target preparation, 5 μg of total RNA were reverse transcribed using SuperscriptT-II/RNaseH-priming with T7-(dT)24 oligonucleotides and the second-strand cDNA synthesized using E coli DNA polymerase I. Biotinylated cRNA was generated using T7 RNA polymerase and Biotin 11-UTP."	"For target preparation, 5 μg of total RNA were reverse transcribed using SuperscriptT-II/RNaseH-priming with T7-(dT)24 oligonucleotides and the second-strand cDNA synthesized using E coli DNA polymerase I. Biotinylated cRNA was generated using T7 RNA polymerase and Biotin 11-UTP."	"For target preparation, 5 μg of total RNA were reverse transcribed using SuperscriptT-II/RNaseH-priming with T7-(dT)24 oligonucleotides and the second-strand cDNA synthesized using E coli DNA polymerase I. Biotinylated cRNA was generated using T7 RNA polymerase and Biotin 11-UTP."	"For target preparation, 5 μg of total RNA were reverse transcribed using SuperscriptT-II/RNaseH-priming with T7-(dT)24 oligonucleotides and the second-strand cDNA synthesized using E coli DNA polymerase I. Biotinylated cRNA was generated using T7 RNA polymerase and Biotin 11-UTP."	"For target preparation, 5 μg of total RNA were reverse transcribed using SuperscriptT-II/RNaseH-priming with T7-(dT)24 oligonucleotides and the second-strand cDNA synthesized using E coli DNA polymerase I. Biotinylated cRNA was generated using T7 RNA polymerase and Biotin 11-UTP."	"For target preparation, 5 μg of total RNA were reverse transcribed using SuperscriptT-II/RNaseH-priming with T7-(dT)24 oligonucleotides and the second-strand cDNA synthesized using E coli DNA polymerase I. Biotinylated cRNA was generated using T7 RNA polymerase and Biotin 11-UTP."
!Sample_taxid_ch1	"9606"	"9606"	"9606"	"9606"	"9606"	"9606"	"9606"	"9606"	"9606"	"9606"	"9606"	"9606"	"9606"	"9606"	"9606"	"9606"	"9606"	"9606"	"9606"	"9606"	"9606"	"9606"	"9606"	"9606"	"9606"	"9606"	"9606"	"9606"	"9606"	"9606"	"9606"	"9606"	"9606"	"9606"	"9606"	"9606"	"9606"	"9606"	"9606"	"9606"	"9606"	"9606"	"9606"	"9606"	"9606"	"9606"	"9606"	"9606"	"9606"	"9606"	"9606"	"9606"	"9606"	"9606"	"9606"	"9606"	"9606"	"9606"	"9606"	"9606"	"9606"	"9606"	"9606"	"9606"	"9606"	"9606"	"9606"	"9606"	"9606"	"9606"	"9606"	"9606"	"9606"	"9606"	"9606"	"9606"	"9606"	"9606"	"9606"	"9606"	"9606"	"9606"	"9606"	"9606"	"9606"	"9606"	"9606"	"9606"	"9606"	"9606"	"9606"	"9606"	"9606"	"9606"	"9606"	"9606"	"9606"
!Sample_hyb_protocol	"10 ug of purified unfragmented target cRNA was hybridized on each chip."	"10 ug of purified unfragmented target cRNA was hybridized on each chip."	"10 ug of purified unfragmented target cRNA was hybridized on each chip."	"10 ug of purified unfragmented target cRNA was hybridized on each chip."	"10 ug of purified unfragmented target cRNA was hybridized on each chip."	"10 ug of purified unfragmented target cRNA was hybridized on each chip."	"10 ug of purified unfragmented target cRNA was hybridized on each chip."	"10 ug of purified unfragmented target cRNA was hybridized on each chip."	"10 ug of purified unfragmented target cRNA was hybridized on each chip."	"10 ug of purified unfragmented target cRNA was hybridized on each chip."	"10 ug of purified unfragmented target cRNA was hybridized on each chip."	"10 ug of purified unfragmented target cRNA was hybridized on each chip."	"10 ug of purified unfragmented target cRNA was hybridized on each chip."	"10 ug of purified unfragmented target cRNA was hybridized on each chip."	"10 ug of purified unfragmented target cRNA was hybridized on each chip."	"10 ug of purified unfragmented target cRNA was hybridized on each chip."	"10 ug of purified unfragmented target cRNA was hybridized on each chip."	"10 ug of purified unfragmented target cRNA was hybridized on each chip."	"10 ug of purified unfragmented target cRNA was hybridized on each chip."	"10 ug of purified unfragmented target cRNA was hybridized on each chip."	"10 ug of purified unfragmented target cRNA was hybridized on each chip."	"10 ug of purified unfragmented target cRNA was hybridized on each chip."	"10 ug of purified unfragmented target cRNA was hybridized on each chip."	"10 ug of purified unfragmented target cRNA was hybridized on each chip."	"10 ug of purified unfragmented target cRNA was hybridized on each chip."	"10 ug of purified unfragmented target cRNA was hybridized on each chip."	"10 ug of purified unfragmented target cRNA was hybridized on each chip."	"10 ug of purified unfragmented target cRNA was hybridized on each chip."	"10 ug of purified unfragmented target cRNA was hybridized on each chip."	"10 ug of purified unfragmented target cRNA was hybridized on each chip."	"10 ug of purified unfragmented target cRNA was hybridized on each chip."	"10 ug of purified unfragmented target cRNA was hybridized on each chip."	"10 ug of purified unfragmented target cRNA was hybridized on each chip."	"10 ug of purified unfragmented target cRNA was hybridized on each chip."	"10 ug of purified unfragmented target cRNA was hybridized on each chip."	"10 ug of purified unfragmented target cRNA was hybridized on each chip."	"10 ug of purified unfragmented target cRNA was hybridized on each chip."	"10 ug of purified unfragmented target cRNA was hybridized on each chip."	"10 ug of purified unfragmented target cRNA was hybridized on each chip."	"10 ug of purified unfragmented target cRNA was hybridized on each chip."	"10 ug of purified unfragmented target cRNA was hybridized on each chip."	"10 ug of purified unfragmented target cRNA was hybridized on each chip."	"10 ug of purified unfragmented target cRNA was hybridized on each chip."	"10 ug of purified unfragmented target cRNA was hybridized on each chip."	"10 ug of purified unfragmented target cRNA was hybridized on each chip."	"10 ug of purified unfragmented target cRNA was hybridized on each chip."	"10 ug of purified unfragmented target cRNA was hybridized on each chip."	"10 ug of purified unfragmented target cRNA was hybridized on each chip."	"10 ug of purified unfragmented target cRNA was hybridized on each chip."	"10 ug of purified unfragmented target cRNA was hybridized on each chip."	"10 ug of purified unfragmented target cRNA was hybridized on each chip."	"10 ug of purified unfragmented target cRNA was hybridized on each chip."	"10 ug of purified unfragmented target cRNA was hybridized on each chip."	"10 ug of purified unfragmented target cRNA was hybridized on each chip."	"10 ug of purified unfragmented target cRNA was hybridized on each chip."	"10 ug of purified unfragmented target cRNA was hybridized on each chip."	"10 ug of purified unfragmented target cRNA was hybridized on each chip."	"10 ug of purified unfragmented target cRNA was hybridized on each chip."	"10 ug of purified unfragmented target cRNA was hybridized on each chip."	"10 ug of purified unfragmented target cRNA was hybridized on each chip."	"10 ug of purified unfragmented target cRNA was hybridized on each chip."	"10 ug of purified unfragmented target cRNA was hybridized on each chip."	"10 ug of purified unfragmented target cRNA was hybridized on each chip."	"10 ug of purified unfragmented target cRNA was hybridized on each chip."	"10 ug of purified unfragmented target cRNA was hybridized on each chip."	"10 ug of purified unfragmented target cRNA was hybridized on each chip."	"10 ug of purified unfragmented target cRNA was hybridized on each chip."	"10 ug of purified unfragmented target cRNA was hybridized on each chip."	"10 ug of purified unfragmented target cRNA was hybridized on each chip."	"10 ug of purified unfragmented target cRNA was hybridized on each chip."	"10 ug of purified unfragmented target cRNA was hybridized on each chip."	"10 ug of purified unfragmented target cRNA was hybridized on each chip."	"10 ug of purified unfragmented target cRNA was hybridized on each chip."	"10 ug of purified unfragmented target cRNA was hybridized on each chip."	"10 ug of purified unfragmented target cRNA was hybridized on each chip."	"10 ug of purified unfragmented target cRNA was hybridized on each chip."	"10 ug of purified unfragmented target cRNA was hybridized on each chip."	"10 ug of purified unfragmented target cRNA was hybridized on each chip."	"10 ug of purified unfragmented target cRNA was hybridized on each chip."	"10 ug of purified unfragmented target cRNA was hybridized on each chip."	"10 ug of purified unfragmented target cRNA was hybridized on each chip."	"10 ug of purified unfragmented target cRNA was hybridized on each chip."	"10 ug of purified unfragmented target cRNA was hybridized on each chip."	"10 ug of purified unfragmented target cRNA was hybridized on each chip."	"10 ug of purified unfragmented target cRNA was hybridized on each chip."	"10 ug of purified unfragmented target cRNA was hybridized on each chip."	"10 ug of purified unfragmented target cRNA was hybridized on each chip."	"10 ug of purified unfragmented target cRNA was hybridized on each chip."	"10 ug of purified unfragmented target cRNA was hybridized on each chip."	"10 ug of purified unfragmented target cRNA was hybridized on each chip."	"10 ug of purified unfragmented target cRNA was hybridized on each chip."	"10 ug of purified unfragmented target cRNA was hybridized on each chip."	"10 ug of purified unfragmented target cRNA was hybridized on each chip."	"10 ug of purified unfragmented target cRNA was hybridized on each chip."	"10 ug of purified unfragmented target cRNA was hybridized on each chip."	"10 ug of purified unfragmented target cRNA was hybridized on each chip."	"10 ug of purified unfragmented target cRNA was hybridized on each chip."
!Sample_scan_protocol	"The microarrays were hybridized, washed, and processed using a direct detection method of the biotin-containing transcripts by a Streptavidin-Alexa647 conjugate (Invitrogen, Carlsbad, CA).  Scanned images were analyzed using the Genepix 6.0 software (Axon Instruments, Sunnyvale, CA)."	"The microarrays were hybridized, washed, and processed using a direct detection method of the biotin-containing transcripts by a Streptavidin-Alexa647 conjugate (Invitrogen, Carlsbad, CA).  Scanned images were analyzed using the Genepix 6.0 software (Axon Instruments, Sunnyvale, CA)."	"The microarrays were hybridized, washed, and processed using a direct detection method of the biotin-containing transcripts by a Streptavidin-Alexa647 conjugate (Invitrogen, Carlsbad, CA).  Scanned images were analyzed using the Genepix 6.0 software (Axon Instruments, Sunnyvale, CA)."	"The microarrays were hybridized, washed, and processed using a direct detection method of the biotin-containing transcripts by a Streptavidin-Alexa647 conjugate (Invitrogen, Carlsbad, CA).  Scanned images were analyzed using the Genepix 6.0 software (Axon Instruments, Sunnyvale, CA)."	"The microarrays were hybridized, washed, and processed using a direct detection method of the biotin-containing transcripts by a Streptavidin-Alexa647 conjugate (Invitrogen, Carlsbad, CA).  Scanned images were analyzed using the Genepix 6.0 software (Axon Instruments, Sunnyvale, CA)."	"The microarrays were hybridized, washed, and processed using a direct detection method of the biotin-containing transcripts by a Streptavidin-Alexa647 conjugate (Invitrogen, Carlsbad, CA).  Scanned images were analyzed using the Genepix 6.0 software (Axon Instruments, Sunnyvale, CA)."	"The microarrays were hybridized, washed, and processed using a direct detection method of the biotin-containing transcripts by a Streptavidin-Alexa647 conjugate (Invitrogen, Carlsbad, CA).  Scanned images were analyzed using the Genepix 6.0 software (Axon Instruments, Sunnyvale, CA)."	"The microarrays were hybridized, washed, and processed using a direct detection method of the biotin-containing transcripts by a Streptavidin-Alexa647 conjugate (Invitrogen, Carlsbad, CA).  Scanned images were analyzed using the Genepix 6.0 software (Axon Instruments, Sunnyvale, CA)."	"The microarrays were hybridized, washed, and processed using a direct detection method of the biotin-containing transcripts by a Streptavidin-Alexa647 conjugate (Invitrogen, Carlsbad, CA).  Scanned images were analyzed using the Genepix 6.0 software (Axon Instruments, Sunnyvale, CA)."	"The microarrays were hybridized, washed, and processed using a direct detection method of the biotin-containing transcripts by a Streptavidin-Alexa647 conjugate (Invitrogen, Carlsbad, CA).  Scanned images were analyzed using the Genepix 6.0 software (Axon Instruments, Sunnyvale, CA)."	"The microarrays were hybridized, washed, and processed using a direct detection method of the biotin-containing transcripts by a Streptavidin-Alexa647 conjugate (Invitrogen, Carlsbad, CA).  Scanned images were analyzed using the Genepix 6.0 software (Axon Instruments, Sunnyvale, CA)."	"The microarrays were hybridized, washed, and processed using a direct detection method of the biotin-containing transcripts by a Streptavidin-Alexa647 conjugate (Invitrogen, Carlsbad, CA).  Scanned images were analyzed using the Genepix 6.0 software (Axon Instruments, Sunnyvale, CA)."	"The microarrays were hybridized, washed, and processed using a direct detection method of the biotin-containing transcripts by a Streptavidin-Alexa647 conjugate (Invitrogen, Carlsbad, CA).  Scanned images were analyzed using the Genepix 6.0 software (Axon Instruments, Sunnyvale, CA)."	"The microarrays were hybridized, washed, and processed using a direct detection method of the biotin-containing transcripts by a Streptavidin-Alexa647 conjugate (Invitrogen, Carlsbad, CA).  Scanned images were analyzed using the Genepix 6.0 software (Axon Instruments, Sunnyvale, CA)."	"The microarrays were hybridized, washed, and processed using a direct detection method of the biotin-containing transcripts by a Streptavidin-Alexa647 conjugate (Invitrogen, Carlsbad, CA).  Scanned images were analyzed using the Genepix 6.0 software (Axon Instruments, Sunnyvale, CA)."	"The microarrays were hybridized, washed, and processed using a direct detection method of the biotin-containing transcripts by a Streptavidin-Alexa647 conjugate (Invitrogen, Carlsbad, CA).  Scanned images were analyzed using the Genepix 6.0 software (Axon Instruments, Sunnyvale, CA)."	"The microarrays were hybridized, washed, and processed using a direct detection method of the biotin-containing transcripts by a Streptavidin-Alexa647 conjugate (Invitrogen, Carlsbad, CA).  Scanned images were analyzed using the Genepix 6.0 software (Axon Instruments, Sunnyvale, CA)."	"The microarrays were hybridized, washed, and processed using a direct detection method of the biotin-containing transcripts by a Streptavidin-Alexa647 conjugate (Invitrogen, Carlsbad, CA).  Scanned images were analyzed using the Genepix 6.0 software (Axon Instruments, Sunnyvale, CA)."	"The microarrays were hybridized, washed, and processed using a direct detection method of the biotin-containing transcripts by a Streptavidin-Alexa647 conjugate (Invitrogen, Carlsbad, CA).  Scanned images were analyzed using the Genepix 6.0 software (Axon Instruments, Sunnyvale, CA)."	"The microarrays were hybridized, washed, and processed using a direct detection method of the biotin-containing transcripts by a Streptavidin-Alexa647 conjugate (Invitrogen, Carlsbad, CA).  Scanned images were analyzed using the Genepix 6.0 software (Axon Instruments, Sunnyvale, CA)."	"The microarrays were hybridized, washed, and processed using a direct detection method of the biotin-containing transcripts by a Streptavidin-Alexa647 conjugate (Invitrogen, Carlsbad, CA).  Scanned images were analyzed using the Genepix 6.0 software (Axon Instruments, Sunnyvale, CA)."	"The microarrays were hybridized, washed, and processed using a direct detection method of the biotin-containing transcripts by a Streptavidin-Alexa647 conjugate (Invitrogen, Carlsbad, CA).  Scanned images were analyzed using the Genepix 6.0 software (Axon Instruments, Sunnyvale, CA)."	"The microarrays were hybridized, washed, and processed using a direct detection method of the biotin-containing transcripts by a Streptavidin-Alexa647 conjugate (Invitrogen, Carlsbad, CA).  Scanned images were analyzed using the Genepix 6.0 software (Axon Instruments, Sunnyvale, CA)."	"The microarrays were hybridized, washed, and processed using a direct detection method of the biotin-containing transcripts by a Streptavidin-Alexa647 conjugate (Invitrogen, Carlsbad, CA).  Scanned images were analyzed using the Genepix 6.0 software (Axon Instruments, Sunnyvale, CA)."	"The microarrays were hybridized, washed, and processed using a direct detection method of the biotin-containing transcripts by a Streptavidin-Alexa647 conjugate (Invitrogen, Carlsbad, CA).  Scanned images were analyzed using the Genepix 6.0 software (Axon Instruments, Sunnyvale, CA)."	"The microarrays were hybridized, washed, and processed using a direct detection method of the biotin-containing transcripts by a Streptavidin-Alexa647 conjugate (Invitrogen, Carlsbad, CA).  Scanned images were analyzed using the Genepix 6.0 software (Axon Instruments, Sunnyvale, CA)."	"The microarrays were hybridized, washed, and processed using a direct detection method of the biotin-containing transcripts by a Streptavidin-Alexa647 conjugate (Invitrogen, Carlsbad, CA).  Scanned images were analyzed using the Genepix 6.0 software (Axon Instruments, Sunnyvale, CA)."	"The microarrays were hybridized, washed, and processed using a direct detection method of the biotin-containing transcripts by a Streptavidin-Alexa647 conjugate (Invitrogen, Carlsbad, CA).  Scanned images were analyzed using the Genepix 6.0 software (Axon Instruments, Sunnyvale, CA)."	"The microarrays were hybridized, washed, and processed using a direct detection method of the biotin-containing transcripts by a Streptavidin-Alexa647 conjugate (Invitrogen, Carlsbad, CA).  Scanned images were analyzed using the Genepix 6.0 software (Axon Instruments, Sunnyvale, CA)."	"The microarrays were hybridized, washed, and processed using a direct detection method of the biotin-containing transcripts by a Streptavidin-Alexa647 conjugate (Invitrogen, Carlsbad, CA).  Scanned images were analyzed using the Genepix 6.0 software (Axon Instruments, Sunnyvale, CA)."	"The microarrays were hybridized, washed, and processed using a direct detection method of the biotin-containing transcripts by a Streptavidin-Alexa647 conjugate (Invitrogen, Carlsbad, CA).  Scanned images were analyzed using the Genepix 6.0 software (Axon Instruments, Sunnyvale, CA)."	"The microarrays were hybridized, washed, and processed using a direct detection method of the biotin-containing transcripts by a Streptavidin-Alexa647 conjugate (Invitrogen, Carlsbad, CA).  Scanned images were analyzed using the Genepix 6.0 software (Axon Instruments, Sunnyvale, CA)."	"The microarrays were hybridized, washed, and processed using a direct detection method of the biotin-containing transcripts by a Streptavidin-Alexa647 conjugate (Invitrogen, Carlsbad, CA).  Scanned images were analyzed using the Genepix 6.0 software (Axon Instruments, Sunnyvale, CA)."	"The microarrays were hybridized, washed, and processed using a direct detection method of the biotin-containing transcripts by a Streptavidin-Alexa647 conjugate (Invitrogen, Carlsbad, CA).  Scanned images were analyzed using the Genepix 6.0 software (Axon Instruments, Sunnyvale, CA)."	"The microarrays were hybridized, washed, and processed using a direct detection method of the biotin-containing transcripts by a Streptavidin-Alexa647 conjugate (Invitrogen, Carlsbad, CA).  Scanned images were analyzed using the Genepix 6.0 software (Axon Instruments, Sunnyvale, CA)."	"The microarrays were hybridized, washed, and processed using a direct detection method of the biotin-containing transcripts by a Streptavidin-Alexa647 conjugate (Invitrogen, Carlsbad, CA).  Scanned images were analyzed using the Genepix 6.0 software (Axon Instruments, Sunnyvale, CA)."	"The microarrays were hybridized, washed, and processed using a direct detection method of the biotin-containing transcripts by a Streptavidin-Alexa647 conjugate (Invitrogen, Carlsbad, CA).  Scanned images were analyzed using the Genepix 6.0 software (Axon Instruments, Sunnyvale, CA)."	"The microarrays were hybridized, washed, and processed using a direct detection method of the biotin-containing transcripts by a Streptavidin-Alexa647 conjugate (Invitrogen, Carlsbad, CA).  Scanned images were analyzed using the Genepix 6.0 software (Axon Instruments, Sunnyvale, CA)."	"The microarrays were hybridized, washed, and processed using a direct detection method of the biotin-containing transcripts by a Streptavidin-Alexa647 conjugate (Invitrogen, Carlsbad, CA).  Scanned images were analyzed using the Genepix 6.0 software (Axon Instruments, Sunnyvale, CA)."	"The microarrays were hybridized, washed, and processed using a direct detection method of the biotin-containing transcripts by a Streptavidin-Alexa647 conjugate (Invitrogen, Carlsbad, CA).  Scanned images were analyzed using the Genepix 6.0 software (Axon Instruments, Sunnyvale, CA)."	"The microarrays were hybridized, washed, and processed using a direct detection method of the biotin-containing transcripts by a Streptavidin-Alexa647 conjugate (Invitrogen, Carlsbad, CA).  Scanned images were analyzed using the Genepix 6.0 software (Axon Instruments, Sunnyvale, CA)."	"The microarrays were hybridized, washed, and processed using a direct detection method of the biotin-containing transcripts by a Streptavidin-Alexa647 conjugate (Invitrogen, Carlsbad, CA).  Scanned images were analyzed using the Genepix 6.0 software (Axon Instruments, Sunnyvale, CA)."	"The microarrays were hybridized, washed, and processed using a direct detection method of the biotin-containing transcripts by a Streptavidin-Alexa647 conjugate (Invitrogen, Carlsbad, CA).  Scanned images were analyzed using the Genepix 6.0 software (Axon Instruments, Sunnyvale, CA)."	"The microarrays were hybridized, washed, and processed using a direct detection method of the biotin-containing transcripts by a Streptavidin-Alexa647 conjugate (Invitrogen, Carlsbad, CA).  Scanned images were analyzed using the Genepix 6.0 software (Axon Instruments, Sunnyvale, CA)."	"The microarrays were hybridized, washed, and processed using a direct detection method of the biotin-containing transcripts by a Streptavidin-Alexa647 conjugate (Invitrogen, Carlsbad, CA).  Scanned images were analyzed using the Genepix 6.0 software (Axon Instruments, Sunnyvale, CA)."	"The microarrays were hybridized, washed, and processed using a direct detection method of the biotin-containing transcripts by a Streptavidin-Alexa647 conjugate (Invitrogen, Carlsbad, CA).  Scanned images were analyzed using the Genepix 6.0 software (Axon Instruments, Sunnyvale, CA)."	"The microarrays were hybridized, washed, and processed using a direct detection method of the biotin-containing transcripts by a Streptavidin-Alexa647 conjugate (Invitrogen, Carlsbad, CA).  Scanned images were analyzed using the Genepix 6.0 software (Axon Instruments, Sunnyvale, CA)."	"The microarrays were hybridized, washed, and processed using a direct detection method of the biotin-containing transcripts by a Streptavidin-Alexa647 conjugate (Invitrogen, Carlsbad, CA).  Scanned images were analyzed using the Genepix 6.0 software (Axon Instruments, Sunnyvale, CA)."	"The microarrays were hybridized, washed, and processed using a direct detection method of the biotin-containing transcripts by a Streptavidin-Alexa647 conjugate (Invitrogen, Carlsbad, CA).  Scanned images were analyzed using the Genepix 6.0 software (Axon Instruments, Sunnyvale, CA)."	"The microarrays were hybridized, washed, and processed using a direct detection method of the biotin-containing transcripts by a Streptavidin-Alexa647 conjugate (Invitrogen, Carlsbad, CA).  Scanned images were analyzed using the Genepix 6.0 software (Axon Instruments, Sunnyvale, CA)."	"The microarrays were hybridized, washed, and processed using a direct detection method of the biotin-containing transcripts by a Streptavidin-Alexa647 conjugate (Invitrogen, Carlsbad, CA).  Scanned images were analyzed using the Genepix 6.0 software (Axon Instruments, Sunnyvale, CA)."	"The microarrays were hybridized, washed, and processed using a direct detection method of the biotin-containing transcripts by a Streptavidin-Alexa647 conjugate (Invitrogen, Carlsbad, CA).  Scanned images were analyzed using the Genepix 6.0 software (Axon Instruments, Sunnyvale, CA)."	"The microarrays were hybridized, washed, and processed using a direct detection method of the biotin-containing transcripts by a Streptavidin-Alexa647 conjugate (Invitrogen, Carlsbad, CA).  Scanned images were analyzed using the Genepix 6.0 software (Axon Instruments, Sunnyvale, CA)."	"The microarrays were hybridized, washed, and processed using a direct detection method of the biotin-containing transcripts by a Streptavidin-Alexa647 conjugate (Invitrogen, Carlsbad, CA).  Scanned images were analyzed using the Genepix 6.0 software (Axon Instruments, Sunnyvale, CA)."	"The microarrays were hybridized, washed, and processed using a direct detection method of the biotin-containing transcripts by a Streptavidin-Alexa647 conjugate (Invitrogen, Carlsbad, CA).  Scanned images were analyzed using the Genepix 6.0 software (Axon Instruments, Sunnyvale, CA)."	"The microarrays were hybridized, washed, and processed using a direct detection method of the biotin-containing transcripts by a Streptavidin-Alexa647 conjugate (Invitrogen, Carlsbad, CA).  Scanned images were analyzed using the Genepix 6.0 software (Axon Instruments, Sunnyvale, CA)."	"The microarrays were hybridized, washed, and processed using a direct detection method of the biotin-containing transcripts by a Streptavidin-Alexa647 conjugate (Invitrogen, Carlsbad, CA).  Scanned images were analyzed using the Genepix 6.0 software (Axon Instruments, Sunnyvale, CA)."	"The microarrays were hybridized, washed, and processed using a direct detection method of the biotin-containing transcripts by a Streptavidin-Alexa647 conjugate (Invitrogen, Carlsbad, CA).  Scanned images were analyzed using the Genepix 6.0 software (Axon Instruments, Sunnyvale, CA)."	"The microarrays were hybridized, washed, and processed using a direct detection method of the biotin-containing transcripts by a Streptavidin-Alexa647 conjugate (Invitrogen, Carlsbad, CA).  Scanned images were analyzed using the Genepix 6.0 software (Axon Instruments, Sunnyvale, CA)."	"The microarrays were hybridized, washed, and processed using a direct detection method of the biotin-containing transcripts by a Streptavidin-Alexa647 conjugate (Invitrogen, Carlsbad, CA).  Scanned images were analyzed using the Genepix 6.0 software (Axon Instruments, Sunnyvale, CA)."	"The microarrays were hybridized, washed, and processed using a direct detection method of the biotin-containing transcripts by a Streptavidin-Alexa647 conjugate (Invitrogen, Carlsbad, CA).  Scanned images were analyzed using the Genepix 6.0 software (Axon Instruments, Sunnyvale, CA)."	"The microarrays were hybridized, washed, and processed using a direct detection method of the biotin-containing transcripts by a Streptavidin-Alexa647 conjugate (Invitrogen, Carlsbad, CA).  Scanned images were analyzed using the Genepix 6.0 software (Axon Instruments, Sunnyvale, CA)."	"The microarrays were hybridized, washed, and processed using a direct detection method of the biotin-containing transcripts by a Streptavidin-Alexa647 conjugate (Invitrogen, Carlsbad, CA).  Scanned images were analyzed using the Genepix 6.0 software (Axon Instruments, Sunnyvale, CA)."	"The microarrays were hybridized, washed, and processed using a direct detection method of the biotin-containing transcripts by a Streptavidin-Alexa647 conjugate (Invitrogen, Carlsbad, CA).  Scanned images were analyzed using the Genepix 6.0 software (Axon Instruments, Sunnyvale, CA)."	"The microarrays were hybridized, washed, and processed using a direct detection method of the biotin-containing transcripts by a Streptavidin-Alexa647 conjugate (Invitrogen, Carlsbad, CA).  Scanned images were analyzed using the Genepix 6.0 software (Axon Instruments, Sunnyvale, CA)."	"The microarrays were hybridized, washed, and processed using a direct detection method of the biotin-containing transcripts by a Streptavidin-Alexa647 conjugate (Invitrogen, Carlsbad, CA).  Scanned images were analyzed using the Genepix 6.0 software (Axon Instruments, Sunnyvale, CA)."	"The microarrays were hybridized, washed, and processed using a direct detection method of the biotin-containing transcripts by a Streptavidin-Alexa647 conjugate (Invitrogen, Carlsbad, CA).  Scanned images were analyzed using the Genepix 6.0 software (Axon Instruments, Sunnyvale, CA)."	"The microarrays were hybridized, washed, and processed using a direct detection method of the biotin-containing transcripts by a Streptavidin-Alexa647 conjugate (Invitrogen, Carlsbad, CA).  Scanned images were analyzed using the Genepix 6.0 software (Axon Instruments, Sunnyvale, CA)."	"The microarrays were hybridized, washed, and processed using a direct detection method of the biotin-containing transcripts by a Streptavidin-Alexa647 conjugate (Invitrogen, Carlsbad, CA).  Scanned images were analyzed using the Genepix 6.0 software (Axon Instruments, Sunnyvale, CA)."	"The microarrays were hybridized, washed, and processed using a direct detection method of the biotin-containing transcripts by a Streptavidin-Alexa647 conjugate (Invitrogen, Carlsbad, CA).  Scanned images were analyzed using the Genepix 6.0 software (Axon Instruments, Sunnyvale, CA)."	"The microarrays were hybridized, washed, and processed using a direct detection method of the biotin-containing transcripts by a Streptavidin-Alexa647 conjugate (Invitrogen, Carlsbad, CA).  Scanned images were analyzed using the Genepix 6.0 software (Axon Instruments, Sunnyvale, CA)."	"The microarrays were hybridized, washed, and processed using a direct detection method of the biotin-containing transcripts by a Streptavidin-Alexa647 conjugate (Invitrogen, Carlsbad, CA).  Scanned images were analyzed using the Genepix 6.0 software (Axon Instruments, Sunnyvale, CA)."	"The microarrays were hybridized, washed, and processed using a direct detection method of the biotin-containing transcripts by a Streptavidin-Alexa647 conjugate (Invitrogen, Carlsbad, CA).  Scanned images were analyzed using the Genepix 6.0 software (Axon Instruments, Sunnyvale, CA)."	"The microarrays were hybridized, washed, and processed using a direct detection method of the biotin-containing transcripts by a Streptavidin-Alexa647 conjugate (Invitrogen, Carlsbad, CA).  Scanned images were analyzed using the Genepix 6.0 software (Axon Instruments, Sunnyvale, CA)."	"The microarrays were hybridized, washed, and processed using a direct detection method of the biotin-containing transcripts by a Streptavidin-Alexa647 conjugate (Invitrogen, Carlsbad, CA).  Scanned images were analyzed using the Genepix 6.0 software (Axon Instruments, Sunnyvale, CA)."	"The microarrays were hybridized, washed, and processed using a direct detection method of the biotin-containing transcripts by a Streptavidin-Alexa647 conjugate (Invitrogen, Carlsbad, CA).  Scanned images were analyzed using the Genepix 6.0 software (Axon Instruments, Sunnyvale, CA)."	"The microarrays were hybridized, washed, and processed using a direct detection method of the biotin-containing transcripts by a Streptavidin-Alexa647 conjugate (Invitrogen, Carlsbad, CA).  Scanned images were analyzed using the Genepix 6.0 software (Axon Instruments, Sunnyvale, CA)."	"The microarrays were hybridized, washed, and processed using a direct detection method of the biotin-containing transcripts by a Streptavidin-Alexa647 conjugate (Invitrogen, Carlsbad, CA).  Scanned images were analyzed using the Genepix 6.0 software (Axon Instruments, Sunnyvale, CA)."	"The microarrays were hybridized, washed, and processed using a direct detection method of the biotin-containing transcripts by a Streptavidin-Alexa647 conjugate (Invitrogen, Carlsbad, CA).  Scanned images were analyzed using the Genepix 6.0 software (Axon Instruments, Sunnyvale, CA)."	"The microarrays were hybridized, washed, and processed using a direct detection method of the biotin-containing transcripts by a Streptavidin-Alexa647 conjugate (Invitrogen, Carlsbad, CA).  Scanned images were analyzed using the Genepix 6.0 software (Axon Instruments, Sunnyvale, CA)."	"The microarrays were hybridized, washed, and processed using a direct detection method of the biotin-containing transcripts by a Streptavidin-Alexa647 conjugate (Invitrogen, Carlsbad, CA).  Scanned images were analyzed using the Genepix 6.0 software (Axon Instruments, Sunnyvale, CA)."	"The microarrays were hybridized, washed, and processed using a direct detection method of the biotin-containing transcripts by a Streptavidin-Alexa647 conjugate (Invitrogen, Carlsbad, CA).  Scanned images were analyzed using the Genepix 6.0 software (Axon Instruments, Sunnyvale, CA)."	"The microarrays were hybridized, washed, and processed using a direct detection method of the biotin-containing transcripts by a Streptavidin-Alexa647 conjugate (Invitrogen, Carlsbad, CA).  Scanned images were analyzed using the Genepix 6.0 software (Axon Instruments, Sunnyvale, CA)."	"The microarrays were hybridized, washed, and processed using a direct detection method of the biotin-containing transcripts by a Streptavidin-Alexa647 conjugate (Invitrogen, Carlsbad, CA).  Scanned images were analyzed using the Genepix 6.0 software (Axon Instruments, Sunnyvale, CA)."	"The microarrays were hybridized, washed, and processed using a direct detection method of the biotin-containing transcripts by a Streptavidin-Alexa647 conjugate (Invitrogen, Carlsbad, CA).  Scanned images were analyzed using the Genepix 6.0 software (Axon Instruments, Sunnyvale, CA)."	"The microarrays were hybridized, washed, and processed using a direct detection method of the biotin-containing transcripts by a Streptavidin-Alexa647 conjugate (Invitrogen, Carlsbad, CA).  Scanned images were analyzed using the Genepix 6.0 software (Axon Instruments, Sunnyvale, CA)."	"The microarrays were hybridized, washed, and processed using a direct detection method of the biotin-containing transcripts by a Streptavidin-Alexa647 conjugate (Invitrogen, Carlsbad, CA).  Scanned images were analyzed using the Genepix 6.0 software (Axon Instruments, Sunnyvale, CA)."	"The microarrays were hybridized, washed, and processed using a direct detection method of the biotin-containing transcripts by a Streptavidin-Alexa647 conjugate (Invitrogen, Carlsbad, CA).  Scanned images were analyzed using the Genepix 6.0 software (Axon Instruments, Sunnyvale, CA)."	"The microarrays were hybridized, washed, and processed using a direct detection method of the biotin-containing transcripts by a Streptavidin-Alexa647 conjugate (Invitrogen, Carlsbad, CA).  Scanned images were analyzed using the Genepix 6.0 software (Axon Instruments, Sunnyvale, CA)."	"The microarrays were hybridized, washed, and processed using a direct detection method of the biotin-containing transcripts by a Streptavidin-Alexa647 conjugate (Invitrogen, Carlsbad, CA).  Scanned images were analyzed using the Genepix 6.0 software (Axon Instruments, Sunnyvale, CA)."	"The microarrays were hybridized, washed, and processed using a direct detection method of the biotin-containing transcripts by a Streptavidin-Alexa647 conjugate (Invitrogen, Carlsbad, CA).  Scanned images were analyzed using the Genepix 6.0 software (Axon Instruments, Sunnyvale, CA)."	"The microarrays were hybridized, washed, and processed using a direct detection method of the biotin-containing transcripts by a Streptavidin-Alexa647 conjugate (Invitrogen, Carlsbad, CA).  Scanned images were analyzed using the Genepix 6.0 software (Axon Instruments, Sunnyvale, CA)."	"The microarrays were hybridized, washed, and processed using a direct detection method of the biotin-containing transcripts by a Streptavidin-Alexa647 conjugate (Invitrogen, Carlsbad, CA).  Scanned images were analyzed using the Genepix 6.0 software (Axon Instruments, Sunnyvale, CA)."	"The microarrays were hybridized, washed, and processed using a direct detection method of the biotin-containing transcripts by a Streptavidin-Alexa647 conjugate (Invitrogen, Carlsbad, CA).  Scanned images were analyzed using the Genepix 6.0 software (Axon Instruments, Sunnyvale, CA)."	"The microarrays were hybridized, washed, and processed using a direct detection method of the biotin-containing transcripts by a Streptavidin-Alexa647 conjugate (Invitrogen, Carlsbad, CA).  Scanned images were analyzed using the Genepix 6.0 software (Axon Instruments, Sunnyvale, CA)."	"The microarrays were hybridized, washed, and processed using a direct detection method of the biotin-containing transcripts by a Streptavidin-Alexa647 conjugate (Invitrogen, Carlsbad, CA).  Scanned images were analyzed using the Genepix 6.0 software (Axon Instruments, Sunnyvale, CA)."	"The microarrays were hybridized, washed, and processed using a direct detection method of the biotin-containing transcripts by a Streptavidin-Alexa647 conjugate (Invitrogen, Carlsbad, CA).  Scanned images were analyzed using the Genepix 6.0 software (Axon Instruments, Sunnyvale, CA)."
!Sample_description	"K1"	"K10"	"K11"	"K12"	"K13"	"K14"	"K15"	"K16"	"K17"	"K18"	"43 (replicate of 42)"	"K19"	"45 (replicate of 44)"	"K2"	"K20"	"K21"	"K23"	"K24"	"K25"	"K26"	"K27"	"K28"	"K29"	"K3"	"K31"	"K32"	"K33"	"K35"	"K36"	"K37"	"K38"	"K39"	"K4"	"K40"	"K41"	"K42"	"K43"	"K45"	"K47"	"K48"	"K49"	"K5"	"K50"	"K51"	"K6"	"K61"	"K63"	"88 (replicate of 87)"	"K64"	"K65"	"91 (replicate of 90)"	"K66"	"K67"	"K69"	"K7"	"K70"	"K75"	"K76"	"K8"	"K80"	"K81"	"K9"	"103 (replicate of 102)"	"N1"	"105 (replicate of 104)"	"N2"	"107 (replicate of 106)"	"N3"	"N3-Ac"	"N4"	"Q1"	"113 (replicate of 112)"	"Q10"	"Q11"	"Q12"	"Q13"	"Q14"	"Q15"	"Q16"	"Q17"	"Q18"	"Q2"	"Q3"	"Q4"	"Q5"	"Q6"	"Q7"	"Q8"	"Q9"	"V1"	"V2"	"V3"	"V4"	"V5"	"V6"	"V8"	"V9"
!Sample_description	""	""	""	""	""	""	""	""	""	""	"K18-Ac"	""	"K19-Ac"	""	""	""	""	""	""	""	""	""	""	""	""	""	""	""	""	""	""	""	""	""	""	""	""	""	""	""	""	""	""	""	""	""	""	"K63-Ac"	""	""	"K65-Ac"	""	""	""	""	""	""	""	""	""	""	""	"K9-Ac"	""	"N1-Ac"	""	"N2-Ac"	""	""	""	""	"Q1-Ac"	""	""	""	""	""	""	""	""	""	""	""	""	""	""	""	""	""	""	""	""	""	""	""	""	""
!Sample_data_processing	"The chip was annotated using AnnBuilder Package available for the R software starting from the GeneBank accession numbers made available through Compugen/Sigma-Genosys."	"The chip was annotated using AnnBuilder Package available for the R software starting from the GeneBank accession numbers made available through Compugen/Sigma-Genosys."	"The chip was annotated using AnnBuilder Package available for the R software starting from the GeneBank accession numbers made available through Compugen/Sigma-Genosys."	"The chip was annotated using AnnBuilder Package available for the R software starting from the GeneBank accession numbers made available through Compugen/Sigma-Genosys."	"The chip was annotated using AnnBuilder Package available for the R software starting from the GeneBank accession numbers made available through Compugen/Sigma-Genosys."	"The chip was annotated using AnnBuilder Package available for the R software starting from the GeneBank accession numbers made available through Compugen/Sigma-Genosys."	"The chip was annotated using AnnBuilder Package available for the R software starting from the GeneBank accession numbers made available through Compugen/Sigma-Genosys."	"The chip was annotated using AnnBuilder Package available for the R software starting from the GeneBank accession numbers made available through Compugen/Sigma-Genosys."	"The chip was annotated using AnnBuilder Package available for the R software starting from the GeneBank accession numbers made available through Compugen/Sigma-Genosys."	"The chip was annotated using AnnBuilder Package available for the R software starting from the GeneBank accession numbers made available through Compugen/Sigma-Genosys."	"The chip was annotated using AnnBuilder Package available for the R software starting from the GeneBank accession numbers made available through Compugen/Sigma-Genosys."	"The chip was annotated using AnnBuilder Package available for the R software starting from the GeneBank accession numbers made available through Compugen/Sigma-Genosys."	"The chip was annotated using AnnBuilder Package available for the R software starting from the GeneBank accession numbers made available through Compugen/Sigma-Genosys."	"The chip was annotated using AnnBuilder Package available for the R software starting from the GeneBank accession numbers made available through Compugen/Sigma-Genosys."	"The chip was annotated using AnnBuilder Package available for the R software starting from the GeneBank accession numbers made available through Compugen/Sigma-Genosys."	"The chip was annotated using AnnBuilder Package available for the R software starting from the GeneBank accession numbers made available through Compugen/Sigma-Genosys."	"The chip was annotated using AnnBuilder Package available for the R software starting from the GeneBank accession numbers made available through Compugen/Sigma-Genosys."	"The chip was annotated using AnnBuilder Package available for the R software starting from the GeneBank accession numbers made available through Compugen/Sigma-Genosys."	"The chip was annotated using AnnBuilder Package available for the R software starting from the GeneBank accession numbers made available through Compugen/Sigma-Genosys."	"The chip was annotated using AnnBuilder Package available for the R software starting from the GeneBank accession numbers made available through Compugen/Sigma-Genosys."	"The chip was annotated using AnnBuilder Package available for the R software starting from the GeneBank accession numbers made available through Compugen/Sigma-Genosys."	"The chip was annotated using AnnBuilder Package available for the R software starting from the GeneBank accession numbers made available through Compugen/Sigma-Genosys."	"The chip was annotated using AnnBuilder Package available for the R software starting from the GeneBank accession numbers made available through Compugen/Sigma-Genosys."	"The chip was annotated using AnnBuilder Package available for the R software starting from the GeneBank accession numbers made available through Compugen/Sigma-Genosys."	"The chip was annotated using AnnBuilder Package available for the R software starting from the GeneBank accession numbers made available through Compugen/Sigma-Genosys."	"The chip was annotated using AnnBuilder Package available for the R software starting from the GeneBank accession numbers made available through Compugen/Sigma-Genosys."	"The chip was annotated using AnnBuilder Package available for the R software starting from the GeneBank accession numbers made available through Compugen/Sigma-Genosys."	"The chip was annotated using AnnBuilder Package available for the R software starting from the GeneBank accession numbers made available through Compugen/Sigma-Genosys."	"The chip was annotated using AnnBuilder Package available for the R software starting from the GeneBank accession numbers made available through Compugen/Sigma-Genosys."	"The chip was annotated using AnnBuilder Package available for the R software starting from the GeneBank accession numbers made available through Compugen/Sigma-Genosys."	"The chip was annotated using AnnBuilder Package available for the R software starting from the GeneBank accession numbers made available through Compugen/Sigma-Genosys."	"The chip was annotated using AnnBuilder Package available for the R software starting from the GeneBank accession numbers made available through Compugen/Sigma-Genosys."	"The chip was annotated using AnnBuilder Package available for the R software starting from the GeneBank accession numbers made available through Compugen/Sigma-Genosys."	"The chip was annotated using AnnBuilder Package available for the R software starting from the GeneBank accession numbers made available through Compugen/Sigma-Genosys."	"The chip was annotated using AnnBuilder Package available for the R software starting from the GeneBank accession numbers made available through Compugen/Sigma-Genosys."	"The chip was annotated using AnnBuilder Package available for the R software starting from the GeneBank accession numbers made available through Compugen/Sigma-Genosys."	"The chip was annotated using AnnBuilder Package available for the R software starting from the GeneBank accession numbers made available through Compugen/Sigma-Genosys."	"The chip was annotated using AnnBuilder Package available for the R software starting from the GeneBank accession numbers made available through Compugen/Sigma-Genosys."	"The chip was annotated using AnnBuilder Package available for the R software starting from the GeneBank accession numbers made available through Compugen/Sigma-Genosys."	"The chip was annotated using AnnBuilder Package available for the R software starting from the GeneBank accession numbers made available through Compugen/Sigma-Genosys."	"The chip was annotated using AnnBuilder Package available for the R software starting from the GeneBank accession numbers made available through Compugen/Sigma-Genosys."	"The chip was annotated using AnnBuilder Package available for the R software starting from the GeneBank accession numbers made available through Compugen/Sigma-Genosys."	"The chip was annotated using AnnBuilder Package available for the R software starting from the GeneBank accession numbers made available through Compugen/Sigma-Genosys."	"The chip was annotated using AnnBuilder Package available for the R software starting from the GeneBank accession numbers made available through Compugen/Sigma-Genosys."	"The chip was annotated using AnnBuilder Package available for the R software starting from the GeneBank accession numbers made available through Compugen/Sigma-Genosys."	"The chip was annotated using AnnBuilder Package available for the R software starting from the GeneBank accession numbers made available through Compugen/Sigma-Genosys."	"The chip was annotated using AnnBuilder Package available for the R software starting from the GeneBank accession numbers made available through Compugen/Sigma-Genosys."	"The chip was annotated using AnnBuilder Package available for the R software starting from the GeneBank accession numbers made available through Compugen/Sigma-Genosys."	"The chip was annotated using AnnBuilder Package available for the R software starting from the GeneBank accession numbers made available through Compugen/Sigma-Genosys."	"The chip was annotated using AnnBuilder Package available for the R software starting from the GeneBank accession numbers made available through Compugen/Sigma-Genosys."	"The chip was annotated using AnnBuilder Package available for the R software starting from the GeneBank accession numbers made available through Compugen/Sigma-Genosys."	"The chip was annotated using AnnBuilder Package available for the R software starting from the GeneBank accession numbers made available through Compugen/Sigma-Genosys."	"The chip was annotated using AnnBuilder Package available for the R software starting from the GeneBank accession numbers made available through Compugen/Sigma-Genosys."	"The chip was annotated using AnnBuilder Package available for the R software starting from the GeneBank accession numbers made available through Compugen/Sigma-Genosys."	"The chip was annotated using AnnBuilder Package available for the R software starting from the GeneBank accession numbers made available through Compugen/Sigma-Genosys."	"The chip was annotated using AnnBuilder Package available for the R software starting from the GeneBank accession numbers made available through Compugen/Sigma-Genosys."	"The chip was annotated using AnnBuilder Package available for the R software starting from the GeneBank accession numbers made available through Compugen/Sigma-Genosys."	"The chip was annotated using AnnBuilder Package available for the R software starting from the GeneBank accession numbers made available through Compugen/Sigma-Genosys."	"The chip was annotated using AnnBuilder Package available for the R software starting from the GeneBank accession numbers made available through Compugen/Sigma-Genosys."	"The chip was annotated using AnnBuilder Package available for the R software starting from the GeneBank accession numbers made available through Compugen/Sigma-Genosys."	"The chip was annotated using AnnBuilder Package available for the R software starting from the GeneBank accession numbers made available through Compugen/Sigma-Genosys."	"The chip was annotated using AnnBuilder Package available for the R software starting from the GeneBank accession numbers made available through Compugen/Sigma-Genosys."	"The chip was annotated using AnnBuilder Package available for the R software starting from the GeneBank accession numbers made available through Compugen/Sigma-Genosys."	"The chip was annotated using AnnBuilder Package available for the R software starting from the GeneBank accession numbers made available through Compugen/Sigma-Genosys."	"The chip was annotated using AnnBuilder Package available for the R software starting from the GeneBank accession numbers made available through Compugen/Sigma-Genosys."	"The chip was annotated using AnnBuilder Package available for the R software starting from the GeneBank accession numbers made available through Compugen/Sigma-Genosys."	"The chip was annotated using AnnBuilder Package available for the R software starting from the GeneBank accession numbers made available through Compugen/Sigma-Genosys."	"The chip was annotated using AnnBuilder Package available for the R software starting from the GeneBank accession numbers made available through Compugen/Sigma-Genosys."	"The chip was annotated using AnnBuilder Package available for the R software starting from the GeneBank accession numbers made available through Compugen/Sigma-Genosys."	"The chip was annotated using AnnBuilder Package available for the R software starting from the GeneBank accession numbers made available through Compugen/Sigma-Genosys."	"The chip was annotated using AnnBuilder Package available for the R software starting from the GeneBank accession numbers made available through Compugen/Sigma-Genosys."	"The chip was annotated using AnnBuilder Package available for the R software starting from the GeneBank accession numbers made available through Compugen/Sigma-Genosys."	"The chip was annotated using AnnBuilder Package available for the R software starting from the GeneBank accession numbers made available through Compugen/Sigma-Genosys."	"The chip was annotated using AnnBuilder Package available for the R software starting from the GeneBank accession numbers made available through Compugen/Sigma-Genosys."	"The chip was annotated using AnnBuilder Package available for the R software starting from the GeneBank accession numbers made available through Compugen/Sigma-Genosys."	"The chip was annotated using AnnBuilder Package available for the R software starting from the GeneBank accession numbers made available through Compugen/Sigma-Genosys."	"The chip was annotated using AnnBuilder Package available for the R software starting from the GeneBank accession numbers made available through Compugen/Sigma-Genosys."	"The chip was annotated using AnnBuilder Package available for the R software starting from the GeneBank accession numbers made available through Compugen/Sigma-Genosys."	"The chip was annotated using AnnBuilder Package available for the R software starting from the GeneBank accession numbers made available through Compugen/Sigma-Genosys."	"The chip was annotated using AnnBuilder Package available for the R software starting from the GeneBank accession numbers made available through Compugen/Sigma-Genosys."	"The chip was annotated using AnnBuilder Package available for the R software starting from the GeneBank accession numbers made available through Compugen/Sigma-Genosys."	"The chip was annotated using AnnBuilder Package available for the R software starting from the GeneBank accession numbers made available through Compugen/Sigma-Genosys."	"The chip was annotated using AnnBuilder Package available for the R software starting from the GeneBank accession numbers made available through Compugen/Sigma-Genosys."	"The chip was annotated using AnnBuilder Package available for the R software starting from the GeneBank accession numbers made available through Compugen/Sigma-Genosys."	"The chip was annotated using AnnBuilder Package available for the R software starting from the GeneBank accession numbers made available through Compugen/Sigma-Genosys."	"The chip was annotated using AnnBuilder Package available for the R software starting from the GeneBank accession numbers made available through Compugen/Sigma-Genosys."	"The chip was annotated using AnnBuilder Package available for the R software starting from the GeneBank accession numbers made available through Compugen/Sigma-Genosys."	"The chip was annotated using AnnBuilder Package available for the R software starting from the GeneBank accession numbers made available through Compugen/Sigma-Genosys."	"The chip was annotated using AnnBuilder Package available for the R software starting from the GeneBank accession numbers made available through Compugen/Sigma-Genosys."	"The chip was annotated using AnnBuilder Package available for the R software starting from the GeneBank accession numbers made available through Compugen/Sigma-Genosys."	"The chip was annotated using AnnBuilder Package available for the R software starting from the GeneBank accession numbers made available through Compugen/Sigma-Genosys."	"The chip was annotated using AnnBuilder Package available for the R software starting from the GeneBank accession numbers made available through Compugen/Sigma-Genosys."	"The chip was annotated using AnnBuilder Package available for the R software starting from the GeneBank accession numbers made available through Compugen/Sigma-Genosys."	"The chip was annotated using AnnBuilder Package available for the R software starting from the GeneBank accession numbers made available through Compugen/Sigma-Genosys."	"The chip was annotated using AnnBuilder Package available for the R software starting from the GeneBank accession numbers made available through Compugen/Sigma-Genosys."	"The chip was annotated using AnnBuilder Package available for the R software starting from the GeneBank accession numbers made available through Compugen/Sigma-Genosys."	"The chip was annotated using AnnBuilder Package available for the R software starting from the GeneBank accession numbers made available through Compugen/Sigma-Genosys."
!Sample_data_processing	"The median signal subtracted for the background was normalized using a variance-stabilizing transformation stratifying the spots by grid (Huber W, von Heydebreck A, Sultmann H, et al: Bioinformatics 18:S96-S104, 2002 [suppl 1]) as implemented in the vsn package."	"The median signal subtracted for the background was normalized using a variance-stabilizing transformation stratifying the spots by grid (Huber W, von Heydebreck A, Sultmann H, et al: Bioinformatics 18:S96-S104, 2002 [suppl 1]) as implemented in the vsn package."	"The median signal subtracted for the background was normalized using a variance-stabilizing transformation stratifying the spots by grid (Huber W, von Heydebreck A, Sultmann H, et al: Bioinformatics 18:S96-S104, 2002 [suppl 1]) as implemented in the vsn package."	"The median signal subtracted for the background was normalized using a variance-stabilizing transformation stratifying the spots by grid (Huber W, von Heydebreck A, Sultmann H, et al: Bioinformatics 18:S96-S104, 2002 [suppl 1]) as implemented in the vsn package."	"The median signal subtracted for the background was normalized using a variance-stabilizing transformation stratifying the spots by grid (Huber W, von Heydebreck A, Sultmann H, et al: Bioinformatics 18:S96-S104, 2002 [suppl 1]) as implemented in the vsn package."	"The median signal subtracted for the background was normalized using a variance-stabilizing transformation stratifying the spots by grid (Huber W, von Heydebreck A, Sultmann H, et al: Bioinformatics 18:S96-S104, 2002 [suppl 1]) as implemented in the vsn package."	"The median signal subtracted for the background was normalized using a variance-stabilizing transformation stratifying the spots by grid (Huber W, von Heydebreck A, Sultmann H, et al: Bioinformatics 18:S96-S104, 2002 [suppl 1]) as implemented in the vsn package."	"The median signal subtracted for the background was normalized using a variance-stabilizing transformation stratifying the spots by grid (Huber W, von Heydebreck A, Sultmann H, et al: Bioinformatics 18:S96-S104, 2002 [suppl 1]) as implemented in the vsn package."	"The median signal subtracted for the background was normalized using a variance-stabilizing transformation stratifying the spots by grid (Huber W, von Heydebreck A, Sultmann H, et al: Bioinformatics 18:S96-S104, 2002 [suppl 1]) as implemented in the vsn package."	"The median signal subtracted for the background was normalized using a variance-stabilizing transformation stratifying the spots by grid (Huber W, von Heydebreck A, Sultmann H, et al: Bioinformatics 18:S96-S104, 2002 [suppl 1]) as implemented in the vsn package."	"The median signal subtracted for the background was normalized using a variance-stabilizing transformation stratifying the spots by grid (Huber W, von Heydebreck A, Sultmann H, et al: Bioinformatics 18:S96-S104, 2002 [suppl 1]) as implemented in the vsn package."	"The median signal subtracted for the background was normalized using a variance-stabilizing transformation stratifying the spots by grid (Huber W, von Heydebreck A, Sultmann H, et al: Bioinformatics 18:S96-S104, 2002 [suppl 1]) as implemented in the vsn package."	"The median signal subtracted for the background was normalized using a variance-stabilizing transformation stratifying the spots by grid (Huber W, von Heydebreck A, Sultmann H, et al: Bioinformatics 18:S96-S104, 2002 [suppl 1]) as implemented in the vsn package."	"The median signal subtracted for the background was normalized using a variance-stabilizing transformation stratifying the spots by grid (Huber W, von Heydebreck A, Sultmann H, et al: Bioinformatics 18:S96-S104, 2002 [suppl 1]) as implemented in the vsn package."	"The median signal subtracted for the background was normalized using a variance-stabilizing transformation stratifying the spots by grid (Huber W, von Heydebreck A, Sultmann H, et al: Bioinformatics 18:S96-S104, 2002 [suppl 1]) as implemented in the vsn package."	"The median signal subtracted for the background was normalized using a variance-stabilizing transformation stratifying the spots by grid (Huber W, von Heydebreck A, Sultmann H, et al: Bioinformatics 18:S96-S104, 2002 [suppl 1]) as implemented in the vsn package."	"The median signal subtracted for the background was normalized using a variance-stabilizing transformation stratifying the spots by grid (Huber W, von Heydebreck A, Sultmann H, et al: Bioinformatics 18:S96-S104, 2002 [suppl 1]) as implemented in the vsn package."	"The median signal subtracted for the background was normalized using a variance-stabilizing transformation stratifying the spots by grid (Huber W, von Heydebreck A, Sultmann H, et al: Bioinformatics 18:S96-S104, 2002 [suppl 1]) as implemented in the vsn package."	"The median signal subtracted for the background was normalized using a variance-stabilizing transformation stratifying the spots by grid (Huber W, von Heydebreck A, Sultmann H, et al: Bioinformatics 18:S96-S104, 2002 [suppl 1]) as implemented in the vsn package."	"The median signal subtracted for the background was normalized using a variance-stabilizing transformation stratifying the spots by grid (Huber W, von Heydebreck A, Sultmann H, et al: Bioinformatics 18:S96-S104, 2002 [suppl 1]) as implemented in the vsn package."	"The median signal subtracted for the background was normalized using a variance-stabilizing transformation stratifying the spots by grid (Huber W, von Heydebreck A, Sultmann H, et al: Bioinformatics 18:S96-S104, 2002 [suppl 1]) as implemented in the vsn package."	"The median signal subtracted for the background was normalized using a variance-stabilizing transformation stratifying the spots by grid (Huber W, von Heydebreck A, Sultmann H, et al: Bioinformatics 18:S96-S104, 2002 [suppl 1]) as implemented in the vsn package."	"The median signal subtracted for the background was normalized using a variance-stabilizing transformation stratifying the spots by grid (Huber W, von Heydebreck A, Sultmann H, et al: Bioinformatics 18:S96-S104, 2002 [suppl 1]) as implemented in the vsn package."	"The median signal subtracted for the background was normalized using a variance-stabilizing transformation stratifying the spots by grid (Huber W, von Heydebreck A, Sultmann H, et al: Bioinformatics 18:S96-S104, 2002 [suppl 1]) as implemented in the vsn package."	"The median signal subtracted for the background was normalized using a variance-stabilizing transformation stratifying the spots by grid (Huber W, von Heydebreck A, Sultmann H, et al: Bioinformatics 18:S96-S104, 2002 [suppl 1]) as implemented in the vsn package."	"The median signal subtracted for the background was normalized using a variance-stabilizing transformation stratifying the spots by grid (Huber W, von Heydebreck A, Sultmann H, et al: Bioinformatics 18:S96-S104, 2002 [suppl 1]) as implemented in the vsn package."	"The median signal subtracted for the background was normalized using a variance-stabilizing transformation stratifying the spots by grid (Huber W, von Heydebreck A, Sultmann H, et al: Bioinformatics 18:S96-S104, 2002 [suppl 1]) as implemented in the vsn package."	"The median signal subtracted for the background was normalized using a variance-stabilizing transformation stratifying the spots by grid (Huber W, von Heydebreck A, Sultmann H, et al: Bioinformatics 18:S96-S104, 2002 [suppl 1]) as implemented in the vsn package."	"The median signal subtracted for the background was normalized using a variance-stabilizing transformation stratifying the spots by grid (Huber W, von Heydebreck A, Sultmann H, et al: Bioinformatics 18:S96-S104, 2002 [suppl 1]) as implemented in the vsn package."	"The median signal subtracted for the background was normalized using a variance-stabilizing transformation stratifying the spots by grid (Huber W, von Heydebreck A, Sultmann H, et al: Bioinformatics 18:S96-S104, 2002 [suppl 1]) as implemented in the vsn package."	"The median signal subtracted for the background was normalized using a variance-stabilizing transformation stratifying the spots by grid (Huber W, von Heydebreck A, Sultmann H, et al: Bioinformatics 18:S96-S104, 2002 [suppl 1]) as implemented in the vsn package."	"The median signal subtracted for the background was normalized using a variance-stabilizing transformation stratifying the spots by grid (Huber W, von Heydebreck A, Sultmann H, et al: Bioinformatics 18:S96-S104, 2002 [suppl 1]) as implemented in the vsn package."	"The median signal subtracted for the background was normalized using a variance-stabilizing transformation stratifying the spots by grid (Huber W, von Heydebreck A, Sultmann H, et al: Bioinformatics 18:S96-S104, 2002 [suppl 1]) as implemented in the vsn package."	"The median signal subtracted for the background was normalized using a variance-stabilizing transformation stratifying the spots by grid (Huber W, von Heydebreck A, Sultmann H, et al: Bioinformatics 18:S96-S104, 2002 [suppl 1]) as implemented in the vsn package."	"The median signal subtracted for the background was normalized using a variance-stabilizing transformation stratifying the spots by grid (Huber W, von Heydebreck A, Sultmann H, et al: Bioinformatics 18:S96-S104, 2002 [suppl 1]) as implemented in the vsn package."	"The median signal subtracted for the background was normalized using a variance-stabilizing transformation stratifying the spots by grid (Huber W, von Heydebreck A, Sultmann H, et al: Bioinformatics 18:S96-S104, 2002 [suppl 1]) as implemented in the vsn package."	"The median signal subtracted for the background was normalized using a variance-stabilizing transformation stratifying the spots by grid (Huber W, von Heydebreck A, Sultmann H, et al: Bioinformatics 18:S96-S104, 2002 [suppl 1]) as implemented in the vsn package."	"The median signal subtracted for the background was normalized using a variance-stabilizing transformation stratifying the spots by grid (Huber W, von Heydebreck A, Sultmann H, et al: Bioinformatics 18:S96-S104, 2002 [suppl 1]) as implemented in the vsn package."	"The median signal subtracted for the background was normalized using a variance-stabilizing transformation stratifying the spots by grid (Huber W, von Heydebreck A, Sultmann H, et al: Bioinformatics 18:S96-S104, 2002 [suppl 1]) as implemented in the vsn package."	"The median signal subtracted for the background was normalized using a variance-stabilizing transformation stratifying the spots by grid (Huber W, von Heydebreck A, Sultmann H, et al: Bioinformatics 18:S96-S104, 2002 [suppl 1]) as implemented in the vsn package."	"The median signal subtracted for the background was normalized using a variance-stabilizing transformation stratifying the spots by grid (Huber W, von Heydebreck A, Sultmann H, et al: Bioinformatics 18:S96-S104, 2002 [suppl 1]) as implemented in the vsn package."	"The median signal subtracted for the background was normalized using a variance-stabilizing transformation stratifying the spots by grid (Huber W, von Heydebreck A, Sultmann H, et al: Bioinformatics 18:S96-S104, 2002 [suppl 1]) as implemented in the vsn package."	"The median signal subtracted for the background was normalized using a variance-stabilizing transformation stratifying the spots by grid (Huber W, von Heydebreck A, Sultmann H, et al: Bioinformatics 18:S96-S104, 2002 [suppl 1]) as implemented in the vsn package."	"The median signal subtracted for the background was normalized using a variance-stabilizing transformation stratifying the spots by grid (Huber W, von Heydebreck A, Sultmann H, et al: Bioinformatics 18:S96-S104, 2002 [suppl 1]) as implemented in the vsn package."	"The median signal subtracted for the background was normalized using a variance-stabilizing transformation stratifying the spots by grid (Huber W, von Heydebreck A, Sultmann H, et al: Bioinformatics 18:S96-S104, 2002 [suppl 1]) as implemented in the vsn package."	"The median signal subtracted for the background was normalized using a variance-stabilizing transformation stratifying the spots by grid (Huber W, von Heydebreck A, Sultmann H, et al: Bioinformatics 18:S96-S104, 2002 [suppl 1]) as implemented in the vsn package."	"The median signal subtracted for the background was normalized using a variance-stabilizing transformation stratifying the spots by grid (Huber W, von Heydebreck A, Sultmann H, et al: Bioinformatics 18:S96-S104, 2002 [suppl 1]) as implemented in the vsn package."	"The median signal subtracted for the background was normalized using a variance-stabilizing transformation stratifying the spots by grid (Huber W, von Heydebreck A, Sultmann H, et al: Bioinformatics 18:S96-S104, 2002 [suppl 1]) as implemented in the vsn package."	"The median signal subtracted for the background was normalized using a variance-stabilizing transformation stratifying the spots by grid (Huber W, von Heydebreck A, Sultmann H, et al: Bioinformatics 18:S96-S104, 2002 [suppl 1]) as implemented in the vsn package."	"The median signal subtracted for the background was normalized using a variance-stabilizing transformation stratifying the spots by grid (Huber W, von Heydebreck A, Sultmann H, et al: Bioinformatics 18:S96-S104, 2002 [suppl 1]) as implemented in the vsn package."	"The median signal subtracted for the background was normalized using a variance-stabilizing transformation stratifying the spots by grid (Huber W, von Heydebreck A, Sultmann H, et al: Bioinformatics 18:S96-S104, 2002 [suppl 1]) as implemented in the vsn package."	"The median signal subtracted for the background was normalized using a variance-stabilizing transformation stratifying the spots by grid (Huber W, von Heydebreck A, Sultmann H, et al: Bioinformatics 18:S96-S104, 2002 [suppl 1]) as implemented in the vsn package."	"The median signal subtracted for the background was normalized using a variance-stabilizing transformation stratifying the spots by grid (Huber W, von Heydebreck A, Sultmann H, et al: Bioinformatics 18:S96-S104, 2002 [suppl 1]) as implemented in the vsn package."	"The median signal subtracted for the background was normalized using a variance-stabilizing transformation stratifying the spots by grid (Huber W, von Heydebreck A, Sultmann H, et al: Bioinformatics 18:S96-S104, 2002 [suppl 1]) as implemented in the vsn package."	"The median signal subtracted for the background was normalized using a variance-stabilizing transformation stratifying the spots by grid (Huber W, von Heydebreck A, Sultmann H, et al: Bioinformatics 18:S96-S104, 2002 [suppl 1]) as implemented in the vsn package."	"The median signal subtracted for the background was normalized using a variance-stabilizing transformation stratifying the spots by grid (Huber W, von Heydebreck A, Sultmann H, et al: Bioinformatics 18:S96-S104, 2002 [suppl 1]) as implemented in the vsn package."	"The median signal subtracted for the background was normalized using a variance-stabilizing transformation stratifying the spots by grid (Huber W, von Heydebreck A, Sultmann H, et al: Bioinformatics 18:S96-S104, 2002 [suppl 1]) as implemented in the vsn package."	"The median signal subtracted for the background was normalized using a variance-stabilizing transformation stratifying the spots by grid (Huber W, von Heydebreck A, Sultmann H, et al: Bioinformatics 18:S96-S104, 2002 [suppl 1]) as implemented in the vsn package."	"The median signal subtracted for the background was normalized using a variance-stabilizing transformation stratifying the spots by grid (Huber W, von Heydebreck A, Sultmann H, et al: Bioinformatics 18:S96-S104, 2002 [suppl 1]) as implemented in the vsn package."	"The median signal subtracted for the background was normalized using a variance-stabilizing transformation stratifying the spots by grid (Huber W, von Heydebreck A, Sultmann H, et al: Bioinformatics 18:S96-S104, 2002 [suppl 1]) as implemented in the vsn package."	"The median signal subtracted for the background was normalized using a variance-stabilizing transformation stratifying the spots by grid (Huber W, von Heydebreck A, Sultmann H, et al: Bioinformatics 18:S96-S104, 2002 [suppl 1]) as implemented in the vsn package."	"The median signal subtracted for the background was normalized using a variance-stabilizing transformation stratifying the spots by grid (Huber W, von Heydebreck A, Sultmann H, et al: Bioinformatics 18:S96-S104, 2002 [suppl 1]) as implemented in the vsn package."	"The median signal subtracted for the background was normalized using a variance-stabilizing transformation stratifying the spots by grid (Huber W, von Heydebreck A, Sultmann H, et al: Bioinformatics 18:S96-S104, 2002 [suppl 1]) as implemented in the vsn package."	"The median signal subtracted for the background was normalized using a variance-stabilizing transformation stratifying the spots by grid (Huber W, von Heydebreck A, Sultmann H, et al: Bioinformatics 18:S96-S104, 2002 [suppl 1]) as implemented in the vsn package."	"The median signal subtracted for the background was normalized using a variance-stabilizing transformation stratifying the spots by grid (Huber W, von Heydebreck A, Sultmann H, et al: Bioinformatics 18:S96-S104, 2002 [suppl 1]) as implemented in the vsn package."	"The median signal subtracted for the background was normalized using a variance-stabilizing transformation stratifying the spots by grid (Huber W, von Heydebreck A, Sultmann H, et al: Bioinformatics 18:S96-S104, 2002 [suppl 1]) as implemented in the vsn package."	"The median signal subtracted for the background was normalized using a variance-stabilizing transformation stratifying the spots by grid (Huber W, von Heydebreck A, Sultmann H, et al: Bioinformatics 18:S96-S104, 2002 [suppl 1]) as implemented in the vsn package."	"The median signal subtracted for the background was normalized using a variance-stabilizing transformation stratifying the spots by grid (Huber W, von Heydebreck A, Sultmann H, et al: Bioinformatics 18:S96-S104, 2002 [suppl 1]) as implemented in the vsn package."	"The median signal subtracted for the background was normalized using a variance-stabilizing transformation stratifying the spots by grid (Huber W, von Heydebreck A, Sultmann H, et al: Bioinformatics 18:S96-S104, 2002 [suppl 1]) as implemented in the vsn package."	"The median signal subtracted for the background was normalized using a variance-stabilizing transformation stratifying the spots by grid (Huber W, von Heydebreck A, Sultmann H, et al: Bioinformatics 18:S96-S104, 2002 [suppl 1]) as implemented in the vsn package."	"The median signal subtracted for the background was normalized using a variance-stabilizing transformation stratifying the spots by grid (Huber W, von Heydebreck A, Sultmann H, et al: Bioinformatics 18:S96-S104, 2002 [suppl 1]) as implemented in the vsn package."	"The median signal subtracted for the background was normalized using a variance-stabilizing transformation stratifying the spots by grid (Huber W, von Heydebreck A, Sultmann H, et al: Bioinformatics 18:S96-S104, 2002 [suppl 1]) as implemented in the vsn package."	"The median signal subtracted for the background was normalized using a variance-stabilizing transformation stratifying the spots by grid (Huber W, von Heydebreck A, Sultmann H, et al: Bioinformatics 18:S96-S104, 2002 [suppl 1]) as implemented in the vsn package."	"The median signal subtracted for the background was normalized using a variance-stabilizing transformation stratifying the spots by grid (Huber W, von Heydebreck A, Sultmann H, et al: Bioinformatics 18:S96-S104, 2002 [suppl 1]) as implemented in the vsn package."	"The median signal subtracted for the background was normalized using a variance-stabilizing transformation stratifying the spots by grid (Huber W, von Heydebreck A, Sultmann H, et al: Bioinformatics 18:S96-S104, 2002 [suppl 1]) as implemented in the vsn package."	"The median signal subtracted for the background was normalized using a variance-stabilizing transformation stratifying the spots by grid (Huber W, von Heydebreck A, Sultmann H, et al: Bioinformatics 18:S96-S104, 2002 [suppl 1]) as implemented in the vsn package."	"The median signal subtracted for the background was normalized using a variance-stabilizing transformation stratifying the spots by grid (Huber W, von Heydebreck A, Sultmann H, et al: Bioinformatics 18:S96-S104, 2002 [suppl 1]) as implemented in the vsn package."	"The median signal subtracted for the background was normalized using a variance-stabilizing transformation stratifying the spots by grid (Huber W, von Heydebreck A, Sultmann H, et al: Bioinformatics 18:S96-S104, 2002 [suppl 1]) as implemented in the vsn package."	"The median signal subtracted for the background was normalized using a variance-stabilizing transformation stratifying the spots by grid (Huber W, von Heydebreck A, Sultmann H, et al: Bioinformatics 18:S96-S104, 2002 [suppl 1]) as implemented in the vsn package."	"The median signal subtracted for the background was normalized using a variance-stabilizing transformation stratifying the spots by grid (Huber W, von Heydebreck A, Sultmann H, et al: Bioinformatics 18:S96-S104, 2002 [suppl 1]) as implemented in the vsn package."	"The median signal subtracted for the background was normalized using a variance-stabilizing transformation stratifying the spots by grid (Huber W, von Heydebreck A, Sultmann H, et al: Bioinformatics 18:S96-S104, 2002 [suppl 1]) as implemented in the vsn package."	"The median signal subtracted for the background was normalized using a variance-stabilizing transformation stratifying the spots by grid (Huber W, von Heydebreck A, Sultmann H, et al: Bioinformatics 18:S96-S104, 2002 [suppl 1]) as implemented in the vsn package."	"The median signal subtracted for the background was normalized using a variance-stabilizing transformation stratifying the spots by grid (Huber W, von Heydebreck A, Sultmann H, et al: Bioinformatics 18:S96-S104, 2002 [suppl 1]) as implemented in the vsn package."	"The median signal subtracted for the background was normalized using a variance-stabilizing transformation stratifying the spots by grid (Huber W, von Heydebreck A, Sultmann H, et al: Bioinformatics 18:S96-S104, 2002 [suppl 1]) as implemented in the vsn package."	"The median signal subtracted for the background was normalized using a variance-stabilizing transformation stratifying the spots by grid (Huber W, von Heydebreck A, Sultmann H, et al: Bioinformatics 18:S96-S104, 2002 [suppl 1]) as implemented in the vsn package."	"The median signal subtracted for the background was normalized using a variance-stabilizing transformation stratifying the spots by grid (Huber W, von Heydebreck A, Sultmann H, et al: Bioinformatics 18:S96-S104, 2002 [suppl 1]) as implemented in the vsn package."	"The median signal subtracted for the background was normalized using a variance-stabilizing transformation stratifying the spots by grid (Huber W, von Heydebreck A, Sultmann H, et al: Bioinformatics 18:S96-S104, 2002 [suppl 1]) as implemented in the vsn package."	"The median signal subtracted for the background was normalized using a variance-stabilizing transformation stratifying the spots by grid (Huber W, von Heydebreck A, Sultmann H, et al: Bioinformatics 18:S96-S104, 2002 [suppl 1]) as implemented in the vsn package."	"The median signal subtracted for the background was normalized using a variance-stabilizing transformation stratifying the spots by grid (Huber W, von Heydebreck A, Sultmann H, et al: Bioinformatics 18:S96-S104, 2002 [suppl 1]) as implemented in the vsn package."	"The median signal subtracted for the background was normalized using a variance-stabilizing transformation stratifying the spots by grid (Huber W, von Heydebreck A, Sultmann H, et al: Bioinformatics 18:S96-S104, 2002 [suppl 1]) as implemented in the vsn package."	"The median signal subtracted for the background was normalized using a variance-stabilizing transformation stratifying the spots by grid (Huber W, von Heydebreck A, Sultmann H, et al: Bioinformatics 18:S96-S104, 2002 [suppl 1]) as implemented in the vsn package."	"The median signal subtracted for the background was normalized using a variance-stabilizing transformation stratifying the spots by grid (Huber W, von Heydebreck A, Sultmann H, et al: Bioinformatics 18:S96-S104, 2002 [suppl 1]) as implemented in the vsn package."	"The median signal subtracted for the background was normalized using a variance-stabilizing transformation stratifying the spots by grid (Huber W, von Heydebreck A, Sultmann H, et al: Bioinformatics 18:S96-S104, 2002 [suppl 1]) as implemented in the vsn package."	"The median signal subtracted for the background was normalized using a variance-stabilizing transformation stratifying the spots by grid (Huber W, von Heydebreck A, Sultmann H, et al: Bioinformatics 18:S96-S104, 2002 [suppl 1]) as implemented in the vsn package."	"The median signal subtracted for the background was normalized using a variance-stabilizing transformation stratifying the spots by grid (Huber W, von Heydebreck A, Sultmann H, et al: Bioinformatics 18:S96-S104, 2002 [suppl 1]) as implemented in the vsn package."	"The median signal subtracted for the background was normalized using a variance-stabilizing transformation stratifying the spots by grid (Huber W, von Heydebreck A, Sultmann H, et al: Bioinformatics 18:S96-S104, 2002 [suppl 1]) as implemented in the vsn package."	"The median signal subtracted for the background was normalized using a variance-stabilizing transformation stratifying the spots by grid (Huber W, von Heydebreck A, Sultmann H, et al: Bioinformatics 18:S96-S104, 2002 [suppl 1]) as implemented in the vsn package."
!Sample_platform_id	"GPL20945"	"GPL20945"	"GPL20945"	"GPL20945"	"GPL20945"	"GPL20945"	"GPL20945"	"GPL20945"	"GPL20945"	"GPL20945"	"GPL20945"	"GPL20945"	"GPL20945"	"GPL20945"	"GPL20945"	"GPL20945"	"GPL20945"	"GPL20945"	"GPL20945"	"GPL20945"	"GPL20945"	"GPL20945"	"GPL20945"	"GPL20945"	"GPL20945"	"GPL20945"	"GPL20945"	"GPL20945"	"GPL20945"	"GPL20945"	"GPL20945"	"GPL20945"	"GPL20945"	"GPL20945"	"GPL20945"	"GPL20945"	"GPL20945"	"GPL20945"	"GPL20945"	"GPL20945"	"GPL20945"	"GPL20945"	"GPL20945"	"GPL20945"	"GPL20945"	"GPL20945"	"GPL20945"	"GPL20945"	"GPL20945"	"GPL20945"	"GPL20945"	"GPL20945"	"GPL20945"	"GPL20945"	"GPL20945"	"GPL20945"	"GPL20945"	"GPL20945"	"GPL20945"	"GPL20945"	"GPL20945"	"GPL20945"	"GPL20945"	"GPL20945"	"GPL20945"	"GPL20945"	"GPL20945"	"GPL20945"	"GPL20945"	"GPL20945"	"GPL20945"	"GPL20945"	"GPL20945"	"GPL20945"	"GPL20945"	"GPL20945"	"GPL20945"	"GPL20945"	"GPL20945"	"GPL20945"	"GPL20945"	"GPL20945"	"GPL20945"	"GPL20945"	"GPL20945"	"GPL20945"	"GPL20945"	"GPL20945"	"GPL20945"	"GPL20945"	"GPL20945"	"GPL20945"	"GPL20945"	"GPL20945"	"GPL20945"	"GPL20945"	"GPL20945"
!Sample_contact_name	"Anguraj,,Sadanandam"	"Anguraj,,Sadanandam"	"Anguraj,,Sadanandam"	"Anguraj,,Sadanandam"	"Anguraj,,Sadanandam"	"Anguraj,,Sadanandam"	"Anguraj,,Sadanandam"	"Anguraj,,Sadanandam"	"Anguraj,,Sadanandam"	"Anguraj,,Sadanandam"	"Anguraj,,Sadanandam"	"Anguraj,,Sadanandam"	"Anguraj,,Sadanandam"	"Anguraj,,Sadanandam"	"Anguraj,,Sadanandam"	"Anguraj,,Sadanandam"	"Anguraj,,Sadanandam"	"Anguraj,,Sadanandam"	"Anguraj,,Sadanandam"	"Anguraj,,Sadanandam"	"Anguraj,,Sadanandam"	"Anguraj,,Sadanandam"	"Anguraj,,Sadanandam"	"Anguraj,,Sadanandam"	"Anguraj,,Sadanandam"	"Anguraj,,Sadanandam"	"Anguraj,,Sadanandam"	"Anguraj,,Sadanandam"	"Anguraj,,Sadanandam"	"Anguraj,,Sadanandam"	"Anguraj,,Sadanandam"	"Anguraj,,Sadanandam"	"Anguraj,,Sadanandam"	"Anguraj,,Sadanandam"	"Anguraj,,Sadanandam"	"Anguraj,,Sadanandam"	"Anguraj,,Sadanandam"	"Anguraj,,Sadanandam"	"Anguraj,,Sadanandam"	"Anguraj,,Sadanandam"	"Anguraj,,Sadanandam"	"Anguraj,,Sadanandam"	"Anguraj,,Sadanandam"	"Anguraj,,Sadanandam"	"Anguraj,,Sadanandam"	"Anguraj,,Sadanandam"	"Anguraj,,Sadanandam"	"Anguraj,,Sadanandam"	"Anguraj,,Sadanandam"	"Anguraj,,Sadanandam"	"Anguraj,,Sadanandam"	"Anguraj,,Sadanandam"	"Anguraj,,Sadanandam"	"Anguraj,,Sadanandam"	"Anguraj,,Sadanandam"	"Anguraj,,Sadanandam"	"Anguraj,,Sadanandam"	"Anguraj,,Sadanandam"	"Anguraj,,Sadanandam"	"Anguraj,,Sadanandam"	"Anguraj,,Sadanandam"	"Anguraj,,Sadanandam"	"Anguraj,,Sadanandam"	"Anguraj,,Sadanandam"	"Anguraj,,Sadanandam"	"Anguraj,,Sadanandam"	"Anguraj,,Sadanandam"	"Anguraj,,Sadanandam"	"Anguraj,,Sadanandam"	"Anguraj,,Sadanandam"	"Anguraj,,Sadanandam"	"Anguraj,,Sadanandam"	"Anguraj,,Sadanandam"	"Anguraj,,Sadanandam"	"Anguraj,,Sadanandam"	"Anguraj,,Sadanandam"	"Anguraj,,Sadanandam"	"Anguraj,,Sadanandam"	"Anguraj,,Sadanandam"	"Anguraj,,Sadanandam"	"Anguraj,,Sadanandam"	"Anguraj,,Sadanandam"	"Anguraj,,Sadanandam"	"Anguraj,,Sadanandam"	"Anguraj,,Sadanandam"	"Anguraj,,Sadanandam"	"Anguraj,,Sadanandam"	"Anguraj,,Sadanandam"	"Anguraj,,Sadanandam"	"Anguraj,,Sadanandam"	"Anguraj,,Sadanandam"	"Anguraj,,Sadanandam"	"Anguraj,,Sadanandam"	"Anguraj,,Sadanandam"	"Anguraj,,Sadanandam"	"Anguraj,,Sadanandam"	"Anguraj,,Sadanandam"
!Sample_contact_email	"anguraj.sadanandam@icr.ac.uk"	"anguraj.sadanandam@icr.ac.uk"	"anguraj.sadanandam@icr.ac.uk"	"anguraj.sadanandam@icr.ac.uk"	"anguraj.sadanandam@icr.ac.uk"	"anguraj.sadanandam@icr.ac.uk"	"anguraj.sadanandam@icr.ac.uk"	"anguraj.sadanandam@icr.ac.uk"	"anguraj.sadanandam@icr.ac.uk"	"anguraj.sadanandam@icr.ac.uk"	"anguraj.sadanandam@icr.ac.uk"	"anguraj.sadanandam@icr.ac.uk"	"anguraj.sadanandam@icr.ac.uk"	"anguraj.sadanandam@icr.ac.uk"	"anguraj.sadanandam@icr.ac.uk"	"anguraj.sadanandam@icr.ac.uk"	"anguraj.sadanandam@icr.ac.uk"	"anguraj.sadanandam@icr.ac.uk"	"anguraj.sadanandam@icr.ac.uk"	"anguraj.sadanandam@icr.ac.uk"	"anguraj.sadanandam@icr.ac.uk"	"anguraj.sadanandam@icr.ac.uk"	"anguraj.sadanandam@icr.ac.uk"	"anguraj.sadanandam@icr.ac.uk"	"anguraj.sadanandam@icr.ac.uk"	"anguraj.sadanandam@icr.ac.uk"	"anguraj.sadanandam@icr.ac.uk"	"anguraj.sadanandam@icr.ac.uk"	"anguraj.sadanandam@icr.ac.uk"	"anguraj.sadanandam@icr.ac.uk"	"anguraj.sadanandam@icr.ac.uk"	"anguraj.sadanandam@icr.ac.uk"	"anguraj.sadanandam@icr.ac.uk"	"anguraj.sadanandam@icr.ac.uk"	"anguraj.sadanandam@icr.ac.uk"	"anguraj.sadanandam@icr.ac.uk"	"anguraj.sadanandam@icr.ac.uk"	"anguraj.sadanandam@icr.ac.uk"	"anguraj.sadanandam@icr.ac.uk"	"anguraj.sadanandam@icr.ac.uk"	"anguraj.sadanandam@icr.ac.uk"	"anguraj.sadanandam@icr.ac.uk"	"anguraj.sadanandam@icr.ac.uk"	"anguraj.sadanandam@icr.ac.uk"	"anguraj.sadanandam@icr.ac.uk"	"anguraj.sadanandam@icr.ac.uk"	"anguraj.sadanandam@icr.ac.uk"	"anguraj.sadanandam@icr.ac.uk"	"anguraj.sadanandam@icr.ac.uk"	"anguraj.sadanandam@icr.ac.uk"	"anguraj.sadanandam@icr.ac.uk"	"anguraj.sadanandam@icr.ac.uk"	"anguraj.sadanandam@icr.ac.uk"	"anguraj.sadanandam@icr.ac.uk"	"anguraj.sadanandam@icr.ac.uk"	"anguraj.sadanandam@icr.ac.uk"	"anguraj.sadanandam@icr.ac.uk"	"anguraj.sadanandam@icr.ac.uk"	"anguraj.sadanandam@icr.ac.uk"	"anguraj.sadanandam@icr.ac.uk"	"anguraj.sadanandam@icr.ac.uk"	"anguraj.sadanandam@icr.ac.uk"	"anguraj.sadanandam@icr.ac.uk"	"anguraj.sadanandam@icr.ac.uk"	"anguraj.sadanandam@icr.ac.uk"	"anguraj.sadanandam@icr.ac.uk"	"anguraj.sadanandam@icr.ac.uk"	"anguraj.sadanandam@icr.ac.uk"	"anguraj.sadanandam@icr.ac.uk"	"anguraj.sadanandam@icr.ac.uk"	"anguraj.sadanandam@icr.ac.uk"	"anguraj.sadanandam@icr.ac.uk"	"anguraj.sadanandam@icr.ac.uk"	"anguraj.sadanandam@icr.ac.uk"	"anguraj.sadanandam@icr.ac.uk"	"anguraj.sadanandam@icr.ac.uk"	"anguraj.sadanandam@icr.ac.uk"	"anguraj.sadanandam@icr.ac.uk"	"anguraj.sadanandam@icr.ac.uk"	"anguraj.sadanandam@icr.ac.uk"	"anguraj.sadanandam@icr.ac.uk"	"anguraj.sadanandam@icr.ac.uk"	"anguraj.sadanandam@icr.ac.uk"	"anguraj.sadanandam@icr.ac.uk"	"anguraj.sadanandam@icr.ac.uk"	"anguraj.sadanandam@icr.ac.uk"	"anguraj.sadanandam@icr.ac.uk"	"anguraj.sadanandam@icr.ac.uk"	"anguraj.sadanandam@icr.ac.uk"	"anguraj.sadanandam@icr.ac.uk"	"anguraj.sadanandam@icr.ac.uk"	"anguraj.sadanandam@icr.ac.uk"	"anguraj.sadanandam@icr.ac.uk"	"anguraj.sadanandam@icr.ac.uk"	"anguraj.sadanandam@icr.ac.uk"	"anguraj.sadanandam@icr.ac.uk"	"anguraj.sadanandam@icr.ac.uk"
!Sample_contact_laboratory	"Systems and Precision Cancer Medicine Team"	"Systems and Precision Cancer Medicine Team"	"Systems and Precision Cancer Medicine Team"	"Systems and Precision Cancer Medicine Team"	"Systems and Precision Cancer Medicine Team"	"Systems and Precision Cancer Medicine Team"	"Systems and Precision Cancer Medicine Team"	"Systems and Precision Cancer Medicine Team"	"Systems and Precision Cancer Medicine Team"	"Systems and Precision Cancer Medicine Team"	"Systems and Precision Cancer Medicine Team"	"Systems and Precision Cancer Medicine Team"	"Systems and Precision Cancer Medicine Team"	"Systems and Precision Cancer Medicine Team"	"Systems and Precision Cancer Medicine Team"	"Systems and Precision Cancer Medicine Team"	"Systems and Precision Cancer Medicine Team"	"Systems and Precision Cancer Medicine Team"	"Systems and Precision Cancer Medicine Team"	"Systems and Precision Cancer Medicine Team"	"Systems and Precision Cancer Medicine Team"	"Systems and Precision Cancer Medicine Team"	"Systems and Precision Cancer Medicine Team"	"Systems and Precision Cancer Medicine Team"	"Systems and Precision Cancer Medicine Team"	"Systems and Precision Cancer Medicine Team"	"Systems and Precision Cancer Medicine Team"	"Systems and Precision Cancer Medicine Team"	"Systems and Precision Cancer Medicine Team"	"Systems and Precision Cancer Medicine Team"	"Systems and Precision Cancer Medicine Team"	"Systems and Precision Cancer Medicine Team"	"Systems and Precision Cancer Medicine Team"	"Systems and Precision Cancer Medicine Team"	"Systems and Precision Cancer Medicine Team"	"Systems and Precision Cancer Medicine Team"	"Systems and Precision Cancer Medicine Team"	"Systems and Precision Cancer Medicine Team"	"Systems and Precision Cancer Medicine Team"	"Systems and Precision Cancer Medicine Team"	"Systems and Precision Cancer Medicine Team"	"Systems and Precision Cancer Medicine Team"	"Systems and Precision Cancer Medicine Team"	"Systems and Precision Cancer Medicine Team"	"Systems and Precision Cancer Medicine Team"	"Systems and Precision Cancer Medicine Team"	"Systems and Precision Cancer Medicine Team"	"Systems and Precision Cancer Medicine Team"	"Systems and Precision Cancer Medicine Team"	"Systems and Precision Cancer Medicine Team"	"Systems and Precision Cancer Medicine Team"	"Systems and Precision Cancer Medicine Team"	"Systems and Precision Cancer Medicine Team"	"Systems and Precision Cancer Medicine Team"	"Systems and Precision Cancer Medicine Team"	"Systems and Precision Cancer Medicine Team"	"Systems and Precision Cancer Medicine Team"	"Systems and Precision Cancer Medicine Team"	"Systems and Precision Cancer Medicine Team"	"Systems and Precision Cancer Medicine Team"	"Systems and Precision Cancer Medicine Team"	"Systems and Precision Cancer Medicine Team"	"Systems and Precision Cancer Medicine Team"	"Systems and Precision Cancer Medicine Team"	"Systems and Precision Cancer Medicine Team"	"Systems and Precision Cancer Medicine Team"	"Systems and Precision Cancer Medicine Team"	"Systems and Precision Cancer Medicine Team"	"Systems and Precision Cancer Medicine Team"	"Systems and Precision Cancer Medicine Team"	"Systems and Precision Cancer Medicine Team"	"Systems and Precision Cancer Medicine Team"	"Systems and Precision Cancer Medicine Team"	"Systems and Precision Cancer Medicine Team"	"Systems and Precision Cancer Medicine Team"	"Systems and Precision Cancer Medicine Team"	"Systems and Precision Cancer Medicine Team"	"Systems and Precision Cancer Medicine Team"	"Systems and Precision Cancer Medicine Team"	"Systems and Precision Cancer Medicine Team"	"Systems and Precision Cancer Medicine Team"	"Systems and Precision Cancer Medicine Team"	"Systems and Precision Cancer Medicine Team"	"Systems and Precision Cancer Medicine Team"	"Systems and Precision Cancer Medicine Team"	"Systems and Precision Cancer Medicine Team"	"Systems and Precision Cancer Medicine Team"	"Systems and Precision Cancer Medicine Team"	"Systems and Precision Cancer Medicine Team"	"Systems and Precision Cancer Medicine Team"	"Systems and Precision Cancer Medicine Team"	"Systems and Precision Cancer Medicine Team"	"Systems and Precision Cancer Medicine Team"	"Systems and Precision Cancer Medicine Team"	"Systems and Precision Cancer Medicine Team"	"Systems and Precision Cancer Medicine Team"	"Systems and Precision Cancer Medicine Team"
!Sample_contact_department	"Molecular Pathology"	"Molecular Pathology"	"Molecular Pathology"	"Molecular Pathology"	"Molecular Pathology"	"Molecular Pathology"	"Molecular Pathology"	"Molecular Pathology"	"Molecular Pathology"	"Molecular Pathology"	"Molecular Pathology"	"Molecular Pathology"	"Molecular Pathology"	"Molecular Pathology"	"Molecular Pathology"	"Molecular Pathology"	"Molecular Pathology"	"Molecular Pathology"	"Molecular Pathology"	"Molecular Pathology"	"Molecular Pathology"	"Molecular Pathology"	"Molecular Pathology"	"Molecular Pathology"	"Molecular Pathology"	"Molecular Pathology"	"Molecular Pathology"	"Molecular Pathology"	"Molecular Pathology"	"Molecular Pathology"	"Molecular Pathology"	"Molecular Pathology"	"Molecular Pathology"	"Molecular Pathology"	"Molecular Pathology"	"Molecular Pathology"	"Molecular Pathology"	"Molecular Pathology"	"Molecular Pathology"	"Molecular Pathology"	"Molecular Pathology"	"Molecular Pathology"	"Molecular Pathology"	"Molecular Pathology"	"Molecular Pathology"	"Molecular Pathology"	"Molecular Pathology"	"Molecular Pathology"	"Molecular Pathology"	"Molecular Pathology"	"Molecular Pathology"	"Molecular Pathology"	"Molecular Pathology"	"Molecular Pathology"	"Molecular Pathology"	"Molecular Pathology"	"Molecular Pathology"	"Molecular Pathology"	"Molecular Pathology"	"Molecular Pathology"	"Molecular Pathology"	"Molecular Pathology"	"Molecular Pathology"	"Molecular Pathology"	"Molecular Pathology"	"Molecular Pathology"	"Molecular Pathology"	"Molecular Pathology"	"Molecular Pathology"	"Molecular Pathology"	"Molecular Pathology"	"Molecular Pathology"	"Molecular Pathology"	"Molecular Pathology"	"Molecular Pathology"	"Molecular Pathology"	"Molecular Pathology"	"Molecular Pathology"	"Molecular Pathology"	"Molecular Pathology"	"Molecular Pathology"	"Molecular Pathology"	"Molecular Pathology"	"Molecular Pathology"	"Molecular Pathology"	"Molecular Pathology"	"Molecular Pathology"	"Molecular Pathology"	"Molecular Pathology"	"Molecular Pathology"	"Molecular Pathology"	"Molecular Pathology"	"Molecular Pathology"	"Molecular Pathology"	"Molecular Pathology"	"Molecular Pathology"	"Molecular Pathology"
!Sample_contact_institute	"Institute of Cancer Research (ICR), London"	"Institute of Cancer Research (ICR), London"	"Institute of Cancer Research (ICR), London"	"Institute of Cancer Research (ICR), London"	"Institute of Cancer Research (ICR), London"	"Institute of Cancer Research (ICR), London"	"Institute of Cancer Research (ICR), London"	"Institute of Cancer Research (ICR), London"	"Institute of Cancer Research (ICR), London"	"Institute of Cancer Research (ICR), London"	"Institute of Cancer Research (ICR), London"	"Institute of Cancer Research (ICR), London"	"Institute of Cancer Research (ICR), London"	"Institute of Cancer Research (ICR), London"	"Institute of Cancer Research (ICR), London"	"Institute of Cancer Research (ICR), London"	"Institute of Cancer Research (ICR), London"	"Institute of Cancer Research (ICR), London"	"Institute of Cancer Research (ICR), London"	"Institute of Cancer Research (ICR), London"	"Institute of Cancer Research (ICR), London"	"Institute of Cancer Research (ICR), London"	"Institute of Cancer Research (ICR), London"	"Institute of Cancer Research (ICR), London"	"Institute of Cancer Research (ICR), London"	"Institute of Cancer Research (ICR), London"	"Institute of Cancer Research (ICR), London"	"Institute of Cancer Research (ICR), London"	"Institute of Cancer Research (ICR), London"	"Institute of Cancer Research (ICR), London"	"Institute of Cancer Research (ICR), London"	"Institute of Cancer Research (ICR), London"	"Institute of Cancer Research (ICR), London"	"Institute of Cancer Research (ICR), London"	"Institute of Cancer Research (ICR), London"	"Institute of Cancer Research (ICR), London"	"Institute of Cancer Research (ICR), London"	"Institute of Cancer Research (ICR), London"	"Institute of Cancer Research (ICR), London"	"Institute of Cancer Research (ICR), London"	"Institute of Cancer Research (ICR), London"	"Institute of Cancer Research (ICR), London"	"Institute of Cancer Research (ICR), London"	"Institute of Cancer Research (ICR), London"	"Institute of Cancer Research (ICR), London"	"Institute of Cancer Research (ICR), London"	"Institute of Cancer Research (ICR), London"	"Institute of Cancer Research (ICR), London"	"Institute of Cancer Research (ICR), London"	"Institute of Cancer Research (ICR), London"	"Institute of Cancer Research (ICR), London"	"Institute of Cancer Research (ICR), London"	"Institute of Cancer Research (ICR), London"	"Institute of Cancer Research (ICR), London"	"Institute of Cancer Research (ICR), London"	"Institute of Cancer Research (ICR), London"	"Institute of Cancer Research (ICR), London"	"Institute of Cancer Research (ICR), London"	"Institute of Cancer Research (ICR), London"	"Institute of Cancer Research (ICR), London"	"Institute of Cancer Research (ICR), London"	"Institute of Cancer Research (ICR), London"	"Institute of Cancer Research (ICR), London"	"Institute of Cancer Research (ICR), London"	"Institute of Cancer Research (ICR), London"	"Institute of Cancer Research (ICR), London"	"Institute of Cancer Research (ICR), London"	"Institute of Cancer Research (ICR), London"	"Institute of Cancer Research (ICR), London"	"Institute of Cancer Research (ICR), London"	"Institute of Cancer Research (ICR), London"	"Institute of Cancer Research (ICR), London"	"Institute of Cancer Research (ICR), London"	"Institute of Cancer Research (ICR), London"	"Institute of Cancer Research (ICR), London"	"Institute of Cancer Research (ICR), London"	"Institute of Cancer Research (ICR), London"	"Institute of Cancer Research (ICR), London"	"Institute of Cancer Research (ICR), London"	"Institute of Cancer Research (ICR), London"	"Institute of Cancer Research (ICR), London"	"Institute of Cancer Research (ICR), London"	"Institute of Cancer Research (ICR), London"	"Institute of Cancer Research (ICR), London"	"Institute of Cancer Research (ICR), London"	"Institute of Cancer Research (ICR), London"	"Institute of Cancer Research (ICR), London"	"Institute of Cancer Research (ICR), London"	"Institute of Cancer Research (ICR), London"	"Institute of Cancer Research (ICR), London"	"Institute of Cancer Research (ICR), London"	"Institute of Cancer Research (ICR), London"	"Institute of Cancer Research (ICR), London"	"Institute of Cancer Research (ICR), London"	"Institute of Cancer Research (ICR), London"	"Institute of Cancer Research (ICR), London"	"Institute of Cancer Research (ICR), London"
!Sample_contact_address	"15 Cotswold Road"	"15 Cotswold Road"	"15 Cotswold Road"	"15 Cotswold Road"	"15 Cotswold Road"	"15 Cotswold Road"	"15 Cotswold Road"	"15 Cotswold Road"	"15 Cotswold Road"	"15 Cotswold Road"	"15 Cotswold Road"	"15 Cotswold Road"	"15 Cotswold Road"	"15 Cotswold Road"	"15 Cotswold Road"	"15 Cotswold Road"	"15 Cotswold Road"	"15 Cotswold Road"	"15 Cotswold Road"	"15 Cotswold Road"	"15 Cotswold Road"	"15 Cotswold Road"	"15 Cotswold Road"	"15 Cotswold Road"	"15 Cotswold Road"	"15 Cotswold Road"	"15 Cotswold Road"	"15 Cotswold Road"	"15 Cotswold Road"	"15 Cotswold Road"	"15 Cotswold Road"	"15 Cotswold Road"	"15 Cotswold Road"	"15 Cotswold Road"	"15 Cotswold Road"	"15 Cotswold Road"	"15 Cotswold Road"	"15 Cotswold Road"	"15 Cotswold Road"	"15 Cotswold Road"	"15 Cotswold Road"	"15 Cotswold Road"	"15 Cotswold Road"	"15 Cotswold Road"	"15 Cotswold Road"	"15 Cotswold Road"	"15 Cotswold Road"	"15 Cotswold Road"	"15 Cotswold Road"	"15 Cotswold Road"	"15 Cotswold Road"	"15 Cotswold Road"	"15 Cotswold Road"	"15 Cotswold Road"	"15 Cotswold Road"	"15 Cotswold Road"	"15 Cotswold Road"	"15 Cotswold Road"	"15 Cotswold Road"	"15 Cotswold Road"	"15 Cotswold Road"	"15 Cotswold Road"	"15 Cotswold Road"	"15 Cotswold Road"	"15 Cotswold Road"	"15 Cotswold Road"	"15 Cotswold Road"	"15 Cotswold Road"	"15 Cotswold Road"	"15 Cotswold Road"	"15 Cotswold Road"	"15 Cotswold Road"	"15 Cotswold Road"	"15 Cotswold Road"	"15 Cotswold Road"	"15 Cotswold Road"	"15 Cotswold Road"	"15 Cotswold Road"	"15 Cotswold Road"	"15 Cotswold Road"	"15 Cotswold Road"	"15 Cotswold Road"	"15 Cotswold Road"	"15 Cotswold Road"	"15 Cotswold Road"	"15 Cotswold Road"	"15 Cotswold Road"	"15 Cotswold Road"	"15 Cotswold Road"	"15 Cotswold Road"	"15 Cotswold Road"	"15 Cotswold Road"	"15 Cotswold Road"	"15 Cotswold Road"	"15 Cotswold Road"	"15 Cotswold Road"	"15 Cotswold Road"
!Sample_contact_city	"Sutton"	"Sutton"	"Sutton"	"Sutton"	"Sutton"	"Sutton"	"Sutton"	"Sutton"	"Sutton"	"Sutton"	"Sutton"	"Sutton"	"Sutton"	"Sutton"	"Sutton"	"Sutton"	"Sutton"	"Sutton"	"Sutton"	"Sutton"	"Sutton"	"Sutton"	"Sutton"	"Sutton"	"Sutton"	"Sutton"	"Sutton"	"Sutton"	"Sutton"	"Sutton"	"Sutton"	"Sutton"	"Sutton"	"Sutton"	"Sutton"	"Sutton"	"Sutton"	"Sutton"	"Sutton"	"Sutton"	"Sutton"	"Sutton"	"Sutton"	"Sutton"	"Sutton"	"Sutton"	"Sutton"	"Sutton"	"Sutton"	"Sutton"	"Sutton"	"Sutton"	"Sutton"	"Sutton"	"Sutton"	"Sutton"	"Sutton"	"Sutton"	"Sutton"	"Sutton"	"Sutton"	"Sutton"	"Sutton"	"Sutton"	"Sutton"	"Sutton"	"Sutton"	"Sutton"	"Sutton"	"Sutton"	"Sutton"	"Sutton"	"Sutton"	"Sutton"	"Sutton"	"Sutton"	"Sutton"	"Sutton"	"Sutton"	"Sutton"	"Sutton"	"Sutton"	"Sutton"	"Sutton"	"Sutton"	"Sutton"	"Sutton"	"Sutton"	"Sutton"	"Sutton"	"Sutton"	"Sutton"	"Sutton"	"Sutton"	"Sutton"	"Sutton"	"Sutton"
!Sample_contact_state	"Surrey"	"Surrey"	"Surrey"	"Surrey"	"Surrey"	"Surrey"	"Surrey"	"Surrey"	"Surrey"	"Surrey"	"Surrey"	"Surrey"	"Surrey"	"Surrey"	"Surrey"	"Surrey"	"Surrey"	"Surrey"	"Surrey"	"Surrey"	"Surrey"	"Surrey"	"Surrey"	"Surrey"	"Surrey"	"Surrey"	"Surrey"	"Surrey"	"Surrey"	"Surrey"	"Surrey"	"Surrey"	"Surrey"	"Surrey"	"Surrey"	"Surrey"	"Surrey"	"Surrey"	"Surrey"	"Surrey"	"Surrey"	"Surrey"	"Surrey"	"Surrey"	"Surrey"	"Surrey"	"Surrey"	"Surrey"	"Surrey"	"Surrey"	"Surrey"	"Surrey"	"Surrey"	"Surrey"	"Surrey"	"Surrey"	"Surrey"	"Surrey"	"Surrey"	"Surrey"	"Surrey"	"Surrey"	"Surrey"	"Surrey"	"Surrey"	"Surrey"	"Surrey"	"Surrey"	"Surrey"	"Surrey"	"Surrey"	"Surrey"	"Surrey"	"Surrey"	"Surrey"	"Surrey"	"Surrey"	"Surrey"	"Surrey"	"Surrey"	"Surrey"	"Surrey"	"Surrey"	"Surrey"	"Surrey"	"Surrey"	"Surrey"	"Surrey"	"Surrey"	"Surrey"	"Surrey"	"Surrey"	"Surrey"	"Surrey"	"Surrey"	"Surrey"	"Surrey"
!Sample_contact_zip/postal_code	"SM2 5NG"	"SM2 5NG"	"SM2 5NG"	"SM2 5NG"	"SM2 5NG"	"SM2 5NG"	"SM2 5NG"	"SM2 5NG"	"SM2 5NG"	"SM2 5NG"	"SM2 5NG"	"SM2 5NG"	"SM2 5NG"	"SM2 5NG"	"SM2 5NG"	"SM2 5NG"	"SM2 5NG"	"SM2 5NG"	"SM2 5NG"	"SM2 5NG"	"SM2 5NG"	"SM2 5NG"	"SM2 5NG"	"SM2 5NG"	"SM2 5NG"	"SM2 5NG"	"SM2 5NG"	"SM2 5NG"	"SM2 5NG"	"SM2 5NG"	"SM2 5NG"	"SM2 5NG"	"SM2 5NG"	"SM2 5NG"	"SM2 5NG"	"SM2 5NG"	"SM2 5NG"	"SM2 5NG"	"SM2 5NG"	"SM2 5NG"	"SM2 5NG"	"SM2 5NG"	"SM2 5NG"	"SM2 5NG"	"SM2 5NG"	"SM2 5NG"	"SM2 5NG"	"SM2 5NG"	"SM2 5NG"	"SM2 5NG"	"SM2 5NG"	"SM2 5NG"	"SM2 5NG"	"SM2 5NG"	"SM2 5NG"	"SM2 5NG"	"SM2 5NG"	"SM2 5NG"	"SM2 5NG"	"SM2 5NG"	"SM2 5NG"	"SM2 5NG"	"SM2 5NG"	"SM2 5NG"	"SM2 5NG"	"SM2 5NG"	"SM2 5NG"	"SM2 5NG"	"SM2 5NG"	"SM2 5NG"	"SM2 5NG"	"SM2 5NG"	"SM2 5NG"	"SM2 5NG"	"SM2 5NG"	"SM2 5NG"	"SM2 5NG"	"SM2 5NG"	"SM2 5NG"	"SM2 5NG"	"SM2 5NG"	"SM2 5NG"	"SM2 5NG"	"SM2 5NG"	"SM2 5NG"	"SM2 5NG"	"SM2 5NG"	"SM2 5NG"	"SM2 5NG"	"SM2 5NG"	"SM2 5NG"	"SM2 5NG"	"SM2 5NG"	"SM2 5NG"	"SM2 5NG"	"SM2 5NG"	"SM2 5NG"
!Sample_contact_country	"United Kingdom"	"United Kingdom"	"United Kingdom"	"United Kingdom"	"United Kingdom"	"United Kingdom"	"United Kingdom"	"United Kingdom"	"United Kingdom"	"United Kingdom"	"United Kingdom"	"United Kingdom"	"United Kingdom"	"United Kingdom"	"United Kingdom"	"United Kingdom"	"United Kingdom"	"United Kingdom"	"United Kingdom"	"United Kingdom"	"United Kingdom"	"United Kingdom"	"United Kingdom"	"United Kingdom"	"United Kingdom"	"United Kingdom"	"United Kingdom"	"United Kingdom"	"United Kingdom"	"United Kingdom"	"United Kingdom"	"United Kingdom"	"United Kingdom"	"United Kingdom"	"United Kingdom"	"United Kingdom"	"United Kingdom"	"United Kingdom"	"United Kingdom"	"United Kingdom"	"United Kingdom"	"United Kingdom"	"United Kingdom"	"United Kingdom"	"United Kingdom"	"United Kingdom"	"United Kingdom"	"United Kingdom"	"United Kingdom"	"United Kingdom"	"United Kingdom"	"United Kingdom"	"United Kingdom"	"United Kingdom"	"United Kingdom"	"United Kingdom"	"United Kingdom"	"United Kingdom"	"United Kingdom"	"United Kingdom"	"United Kingdom"	"United Kingdom"	"United Kingdom"	"United Kingdom"	"United Kingdom"	"United Kingdom"	"United Kingdom"	"United Kingdom"	"United Kingdom"	"United Kingdom"	"United Kingdom"	"United Kingdom"	"United Kingdom"	"United Kingdom"	"United Kingdom"	"United Kingdom"	"United Kingdom"	"United Kingdom"	"United Kingdom"	"United Kingdom"	"United Kingdom"	"United Kingdom"	"United Kingdom"	"United Kingdom"	"United Kingdom"	"United Kingdom"	"United Kingdom"	"United Kingdom"	"United Kingdom"	"United Kingdom"	"United Kingdom"	"United Kingdom"	"United Kingdom"	"United Kingdom"	"United Kingdom"	"United Kingdom"	"United Kingdom"
!Sample_supplementary_file	"ftp://ftp.ncbi.nlm.nih.gov/geo/samples/GSM1891nnn/GSM1891230/suppl/GSM1891230_K1.spot.gz"	"ftp://ftp.ncbi.nlm.nih.gov/geo/samples/GSM1891nnn/GSM1891231/suppl/GSM1891231_K10.spot.gz"	"ftp://ftp.ncbi.nlm.nih.gov/geo/samples/GSM1891nnn/GSM1891232/suppl/GSM1891232_K11.spot.gz"	"ftp://ftp.ncbi.nlm.nih.gov/geo/samples/GSM1891nnn/GSM1891233/suppl/GSM1891233_K12.spot.gz"	"ftp://ftp.ncbi.nlm.nih.gov/geo/samples/GSM1891nnn/GSM1891234/suppl/GSM1891234_K13.spot.gz"	"ftp://ftp.ncbi.nlm.nih.gov/geo/samples/GSM1891nnn/GSM1891235/suppl/GSM1891235_K14.spot.gz"	"ftp://ftp.ncbi.nlm.nih.gov/geo/samples/GSM1891nnn/GSM1891236/suppl/GSM1891236_K15.spot.gz"	"ftp://ftp.ncbi.nlm.nih.gov/geo/samples/GSM1891nnn/GSM1891237/suppl/GSM1891237_K16.spot.gz"	"ftp://ftp.ncbi.nlm.nih.gov/geo/samples/GSM1891nnn/GSM1891238/suppl/GSM1891238_K17.spot.gz"	"ftp://ftp.ncbi.nlm.nih.gov/geo/samples/GSM1891nnn/GSM1891239/suppl/GSM1891239_K18.spot.gz"	"ftp://ftp.ncbi.nlm.nih.gov/geo/samples/GSM1891nnn/GSM1891240/suppl/GSM1891240_K18-Ac.spot.gz"	"ftp://ftp.ncbi.nlm.nih.gov/geo/samples/GSM1891nnn/GSM1891241/suppl/GSM1891241_K19.spot.gz"	"ftp://ftp.ncbi.nlm.nih.gov/geo/samples/GSM1891nnn/GSM1891242/suppl/GSM1891242_K19-Ac.spot.gz"	"ftp://ftp.ncbi.nlm.nih.gov/geo/samples/GSM1891nnn/GSM1891243/suppl/GSM1891243_K2.spot.gz"	"ftp://ftp.ncbi.nlm.nih.gov/geo/samples/GSM1891nnn/GSM1891244/suppl/GSM1891244_K20.spot.gz"	"ftp://ftp.ncbi.nlm.nih.gov/geo/samples/GSM1891nnn/GSM1891245/suppl/GSM1891245_K21.spot.gz"	"ftp://ftp.ncbi.nlm.nih.gov/geo/samples/GSM1891nnn/GSM1891246/suppl/GSM1891246_K23.spot.gz"	"ftp://ftp.ncbi.nlm.nih.gov/geo/samples/GSM1891nnn/GSM1891247/suppl/GSM1891247_K24.spot.gz"	"ftp://ftp.ncbi.nlm.nih.gov/geo/samples/GSM1891nnn/GSM1891248/suppl/GSM1891248_K25.spot.gz"	"ftp://ftp.ncbi.nlm.nih.gov/geo/samples/GSM1891nnn/GSM1891249/suppl/GSM1891249_K26.spot.gz"	"ftp://ftp.ncbi.nlm.nih.gov/geo/samples/GSM1891nnn/GSM1891250/suppl/GSM1891250_K27.spot.gz"	"ftp://ftp.ncbi.nlm.nih.gov/geo/samples/GSM1891nnn/GSM1891251/suppl/GSM1891251_K28.spot.gz"	"ftp://ftp.ncbi.nlm.nih.gov/geo/samples/GSM1891nnn/GSM1891252/suppl/GSM1891252_K29.spot.gz"	"ftp://ftp.ncbi.nlm.nih.gov/geo/samples/GSM1891nnn/GSM1891253/suppl/GSM1891253_K3.spot.gz"	"ftp://ftp.ncbi.nlm.nih.gov/geo/samples/GSM1891nnn/GSM1891254/suppl/GSM1891254_K31.spot.gz"	"ftp://ftp.ncbi.nlm.nih.gov/geo/samples/GSM1891nnn/GSM1891255/suppl/GSM1891255_K32.spot.gz"	"ftp://ftp.ncbi.nlm.nih.gov/geo/samples/GSM1891nnn/GSM1891256/suppl/GSM1891256_K33.spot.gz"	"ftp://ftp.ncbi.nlm.nih.gov/geo/samples/GSM1891nnn/GSM1891257/suppl/GSM1891257_K35.spot.gz"	"ftp://ftp.ncbi.nlm.nih.gov/geo/samples/GSM1891nnn/GSM1891258/suppl/GSM1891258_K36.spot.gz"	"ftp://ftp.ncbi.nlm.nih.gov/geo/samples/GSM1891nnn/GSM1891259/suppl/GSM1891259_K37.spot.gz"	"ftp://ftp.ncbi.nlm.nih.gov/geo/samples/GSM1891nnn/GSM1891260/suppl/GSM1891260_K38.spot.gz"	"ftp://ftp.ncbi.nlm.nih.gov/geo/samples/GSM1891nnn/GSM1891261/suppl/GSM1891261_K39.spot.gz"	"ftp://ftp.ncbi.nlm.nih.gov/geo/samples/GSM1891nnn/GSM1891262/suppl/GSM1891262_K4.spot.gz"	"ftp://ftp.ncbi.nlm.nih.gov/geo/samples/GSM1891nnn/GSM1891263/suppl/GSM1891263_K40.spot.gz"	"ftp://ftp.ncbi.nlm.nih.gov/geo/samples/GSM1891nnn/GSM1891264/suppl/GSM1891264_K41.spot.gz"	"ftp://ftp.ncbi.nlm.nih.gov/geo/samples/GSM1891nnn/GSM1891265/suppl/GSM1891265_K42.spot.gz"	"ftp://ftp.ncbi.nlm.nih.gov/geo/samples/GSM1891nnn/GSM1891266/suppl/GSM1891266_K43.spot.gz"	"ftp://ftp.ncbi.nlm.nih.gov/geo/samples/GSM1891nnn/GSM1891267/suppl/GSM1891267_K45.spot.gz"	"ftp://ftp.ncbi.nlm.nih.gov/geo/samples/GSM1891nnn/GSM1891268/suppl/GSM1891268_K47.spot.gz"	"ftp://ftp.ncbi.nlm.nih.gov/geo/samples/GSM1891nnn/GSM1891269/suppl/GSM1891269_K48.spot.gz"	"ftp://ftp.ncbi.nlm.nih.gov/geo/samples/GSM1891nnn/GSM1891270/suppl/GSM1891270_K49.spot.gz"	"ftp://ftp.ncbi.nlm.nih.gov/geo/samples/GSM1891nnn/GSM1891271/suppl/GSM1891271_K5.spot.gz"	"ftp://ftp.ncbi.nlm.nih.gov/geo/samples/GSM1891nnn/GSM1891272/suppl/GSM1891272_K50.spot.gz"	"ftp://ftp.ncbi.nlm.nih.gov/geo/samples/GSM1891nnn/GSM1891273/suppl/GSM1891273_K51.spot.gz"	"ftp://ftp.ncbi.nlm.nih.gov/geo/samples/GSM1891nnn/GSM1891274/suppl/GSM1891274_K6.spot.gz"	"ftp://ftp.ncbi.nlm.nih.gov/geo/samples/GSM1891nnn/GSM1891275/suppl/GSM1891275_K61.spot.gz"	"ftp://ftp.ncbi.nlm.nih.gov/geo/samples/GSM1891nnn/GSM1891276/suppl/GSM1891276_K63.spot.gz"	"ftp://ftp.ncbi.nlm.nih.gov/geo/samples/GSM1891nnn/GSM1891277/suppl/GSM1891277_K63-Ac.spot.gz"	"ftp://ftp.ncbi.nlm.nih.gov/geo/samples/GSM1891nnn/GSM1891278/suppl/GSM1891278_K64.spot.gz"	"ftp://ftp.ncbi.nlm.nih.gov/geo/samples/GSM1891nnn/GSM1891279/suppl/GSM1891279_K65.spot.gz"	"ftp://ftp.ncbi.nlm.nih.gov/geo/samples/GSM1891nnn/GSM1891280/suppl/GSM1891280_K65-Ac.spot.gz"	"ftp://ftp.ncbi.nlm.nih.gov/geo/samples/GSM1891nnn/GSM1891281/suppl/GSM1891281_K66.spot.gz"	"ftp://ftp.ncbi.nlm.nih.gov/geo/samples/GSM1891nnn/GSM1891282/suppl/GSM1891282_K67.spot.gz"	"ftp://ftp.ncbi.nlm.nih.gov/geo/samples/GSM1891nnn/GSM1891283/suppl/GSM1891283_K69.spot.gz"	"ftp://ftp.ncbi.nlm.nih.gov/geo/samples/GSM1891nnn/GSM1891284/suppl/GSM1891284_K7.spot.gz"	"ftp://ftp.ncbi.nlm.nih.gov/geo/samples/GSM1891nnn/GSM1891285/suppl/GSM1891285_K70.spot.gz"	"ftp://ftp.ncbi.nlm.nih.gov/geo/samples/GSM1891nnn/GSM1891286/suppl/GSM1891286_K75.spot.gz"	"ftp://ftp.ncbi.nlm.nih.gov/geo/samples/GSM1891nnn/GSM1891287/suppl/GSM1891287_K76.spot.gz"	"ftp://ftp.ncbi.nlm.nih.gov/geo/samples/GSM1891nnn/GSM1891288/suppl/GSM1891288_K8.spot.gz"	"ftp://ftp.ncbi.nlm.nih.gov/geo/samples/GSM1891nnn/GSM1891289/suppl/GSM1891289_K80.spot.gz"	"ftp://ftp.ncbi.nlm.nih.gov/geo/samples/GSM1891nnn/GSM1891290/suppl/GSM1891290_K81.spot.gz"	"ftp://ftp.ncbi.nlm.nih.gov/geo/samples/GSM1891nnn/GSM1891291/suppl/GSM1891291_K9.spot.gz"	"ftp://ftp.ncbi.nlm.nih.gov/geo/samples/GSM1891nnn/GSM1891292/suppl/GSM1891292_K9-Ac.spot.gz"	"ftp://ftp.ncbi.nlm.nih.gov/geo/samples/GSM1891nnn/GSM1891293/suppl/GSM1891293_N1.spot.gz"	"ftp://ftp.ncbi.nlm.nih.gov/geo/samples/GSM1891nnn/GSM1891294/suppl/GSM1891294_N1-Ac.spot.gz"	"ftp://ftp.ncbi.nlm.nih.gov/geo/samples/GSM1891nnn/GSM1891295/suppl/GSM1891295_N2.spot.gz"	"ftp://ftp.ncbi.nlm.nih.gov/geo/samples/GSM1891nnn/GSM1891296/suppl/GSM1891296_N2-Ac.spot.gz"	"ftp://ftp.ncbi.nlm.nih.gov/geo/samples/GSM1891nnn/GSM1891297/suppl/GSM1891297_N3.spot.gz"	"ftp://ftp.ncbi.nlm.nih.gov/geo/samples/GSM1891nnn/GSM1891298/suppl/GSM1891298_N3-Ac.spot.gz"	"ftp://ftp.ncbi.nlm.nih.gov/geo/samples/GSM1891nnn/GSM1891299/suppl/GSM1891299_N4.spot.gz"	"ftp://ftp.ncbi.nlm.nih.gov/geo/samples/GSM1891nnn/GSM1891301/suppl/GSM1891301_Q1.spot.gz"	"ftp://ftp.ncbi.nlm.nih.gov/geo/samples/GSM1891nnn/GSM1891302/suppl/GSM1891302_Q1-Ac.spot.gz"	"ftp://ftp.ncbi.nlm.nih.gov/geo/samples/GSM1891nnn/GSM1891303/suppl/GSM1891303_Q10.spot.gz"	"ftp://ftp.ncbi.nlm.nih.gov/geo/samples/GSM1891nnn/GSM1891304/suppl/GSM1891304_Q11.spot.gz"	"ftp://ftp.ncbi.nlm.nih.gov/geo/samples/GSM1891nnn/GSM1891305/suppl/GSM1891305_Q12.spot.gz"	"ftp://ftp.ncbi.nlm.nih.gov/geo/samples/GSM1891nnn/GSM1891306/suppl/GSM1891306_Q13.spot.gz"	"ftp://ftp.ncbi.nlm.nih.gov/geo/samples/GSM1891nnn/GSM1891307/suppl/GSM1891307_Q14.spot.gz"	"ftp://ftp.ncbi.nlm.nih.gov/geo/samples/GSM1891nnn/GSM1891308/suppl/GSM1891308_Q15.spot.gz"	"ftp://ftp.ncbi.nlm.nih.gov/geo/samples/GSM1891nnn/GSM1891309/suppl/GSM1891309_Q16.spot.gz"	"ftp://ftp.ncbi.nlm.nih.gov/geo/samples/GSM1891nnn/GSM1891310/suppl/GSM1891310_Q17.spot.gz"	"ftp://ftp.ncbi.nlm.nih.gov/geo/samples/GSM1891nnn/GSM1891311/suppl/GSM1891311_Q18.spot.gz"	"ftp://ftp.ncbi.nlm.nih.gov/geo/samples/GSM1891nnn/GSM1891312/suppl/GSM1891312_Q2.spot.gz"	"ftp://ftp.ncbi.nlm.nih.gov/geo/samples/GSM1891nnn/GSM1891313/suppl/GSM1891313_Q3.spot.gz"	"ftp://ftp.ncbi.nlm.nih.gov/geo/samples/GSM1891nnn/GSM1891314/suppl/GSM1891314_Q4.spot.gz"	"ftp://ftp.ncbi.nlm.nih.gov/geo/samples/GSM1891nnn/GSM1891315/suppl/GSM1891315_Q5.spot.gz"	"ftp://ftp.ncbi.nlm.nih.gov/geo/samples/GSM1891nnn/GSM1891316/suppl/GSM1891316_Q6.spot.gz"	"ftp://ftp.ncbi.nlm.nih.gov/geo/samples/GSM1891nnn/GSM1891317/suppl/GSM1891317_Q7.spot.gz"	"ftp://ftp.ncbi.nlm.nih.gov/geo/samples/GSM1891nnn/GSM1891318/suppl/GSM1891318_Q8.spot.gz"	"ftp://ftp.ncbi.nlm.nih.gov/geo/samples/GSM1891nnn/GSM1891319/suppl/GSM1891319_Q9.spot.gz"	"ftp://ftp.ncbi.nlm.nih.gov/geo/samples/GSM1891nnn/GSM1891320/suppl/GSM1891320_V1.spot.gz"	"ftp://ftp.ncbi.nlm.nih.gov/geo/samples/GSM1891nnn/GSM1891321/suppl/GSM1891321_V2.spot.gz"	"ftp://ftp.ncbi.nlm.nih.gov/geo/samples/GSM1891nnn/GSM1891322/suppl/GSM1891322_V3.spot.gz"	"ftp://ftp.ncbi.nlm.nih.gov/geo/samples/GSM1891nnn/GSM1891323/suppl/GSM1891323_V4.spot.gz"	"ftp://ftp.ncbi.nlm.nih.gov/geo/samples/GSM1891nnn/GSM1891324/suppl/GSM1891324_V5.spot.gz"	"ftp://ftp.ncbi.nlm.nih.gov/geo/samples/GSM1891nnn/GSM1891325/suppl/GSM1891325_V6.spot.gz"	"ftp://ftp.ncbi.nlm.nih.gov/geo/samples/GSM1891nnn/GSM1891326/suppl/GSM1891326_V8.spot.gz"	"ftp://ftp.ncbi.nlm.nih.gov/geo/samples/GSM1891nnn/GSM1891327/suppl/GSM1891327_V9.spot.gz"
!Sample_data_row_count	"15961"	"15961"	"15961"	"15961"	"15961"	"15961"	"15961"	"15961"	"15961"	"15961"	"15961"	"15961"	"15961"	"15961"	"15961"	"15961"	"15961"	"15961"	"15961"	"15961"	"15961"	"15961"	"15961"	"15961"	"15961"	"15961"	"15961"	"15961"	"15961"	"15961"	"15961"	"15961"	"15961"	"15961"	"15961"	"15961"	"15961"	"15961"	"15961"	"15961"	"15961"	"15961"	"15961"	"15961"	"15961"	"15961"	"15961"	"15961"	"15961"	"15961"	"15961"	"15961"	"15961"	"15961"	"15961"	"15961"	"15961"	"15961"	"15961"	"15961"	"15961"	"15961"	"15961"	"15961"	"15961"	"15961"	"15961"	"15961"	"15961"	"15961"	"15961"	"15961"	"15961"	"15961"	"15961"	"15961"	"15961"	"15961"	"15961"	"15961"	"15961"	"15961"	"15961"	"15961"	"15961"	"15961"	"15961"	"15961"	"15961"	"15961"	"15961"	"15961"	"15961"	"15961"	"15961"	"15961"	"15961"
!series_matrix_table_begin
"ID_REF"	"GSM1891230"	"GSM1891231"	"GSM1891232"	"GSM1891233"	"GSM1891234"	"GSM1891235"	"GSM1891236"	"GSM1891237"	"GSM1891238"	"GSM1891239"	"GSM1891240"	"GSM1891241"	"GSM1891242"	"GSM1891243"	"GSM1891244"	"GSM1891245"	"GSM1891246"	"GSM1891247"	"GSM1891248"	"GSM1891249"	"GSM1891250"	"GSM1891251"	"GSM1891252"	"GSM1891253"	"GSM1891254"	"GSM1891255"	"GSM1891256"	"GSM1891257"	"GSM1891258"	"GSM1891259"	"GSM1891260"	"GSM1891261"	"GSM1891262"	"GSM1891263"	"GSM1891264"	"GSM1891265"	"GSM1891266"	"GSM1891267"	"GSM1891268"	"GSM1891269"	"GSM1891270"	"GSM1891271"	"GSM1891272"	"GSM1891273"	"GSM1891274"	"GSM1891275"	"GSM1891276"	"GSM1891277"	"GSM1891278"	"GSM1891279"	"GSM1891280"	"GSM1891281"	"GSM1891282"	"GSM1891283"	"GSM1891284"	"GSM1891285"	"GSM1891286"	"GSM1891287"	"GSM1891288"	"GSM1891289"	"GSM1891290"	"GSM1891291"	"GSM1891292"	"GSM1891293"	"GSM1891294"	"GSM1891295"	"GSM1891296"	"GSM1891297"	"GSM1891298"	"GSM1891299"	"GSM1891301"	"GSM1891302"	"GSM1891303"	"GSM1891304"	"GSM1891305"	"GSM1891306"	"GSM1891307"	"GSM1891308"	"GSM1891309"	"GSM1891310"	"GSM1891311"	"GSM1891312"	"GSM1891313"	"GSM1891314"	"GSM1891315"	"GSM1891316"	"GSM1891317"	"GSM1891318"	"GSM1891319"	"GSM1891320"	"GSM1891321"	"GSM1891322"	"GSM1891323"	"GSM1891324"	"GSM1891325"	"GSM1891326"	"GSM1891327"
1	6.5552121	8.0306958	5.9114904	6.36176	7.4403129	7.9862031	8.4728109	6.4377433	7.4644482	7.5701209	7.9213712	8.4380579	8.6202516	6.115751	6.2412532	6.0454925	6.9646886	7.1478137	7.4218161	5.9456974	5.327733	7.1583402	7.1471509	7.3970885	8.0750486	6.6346084	5.8908887	5.6848171	7.5760898	8.3228206	7.696153	7.0764917	6.9565522	6.6279518	6.2714385	6.7178547	8.0459339	6.6875535	6.9634276	7.5570677	7.5696335	6.5950275	6.7857893	4.9077105	7.6459747	8.0967971	6.2651936	6.3162237	7.1072034	6.6834847	7.0514805	6.8343282	6.9296318	6.5483656	6.4241018	6.2358709	7.2893687	5.312949	7.2902538	6.8699733	6.3139894	7.0117144	6.6433395	5.7797546	5.9336439	6.3553386	6.4787509	5.8568802	6.2127449	6.0197881	7.2860534	7.7218792	7.8978088	6.3207803	7.1494058	7.9824654	6.285751	6.543332	7.0593903	4.2398832	7.5602097	6.8207603	6.4155914	6.8510376	6.6793554	7.3584292	5.4171107	6.104213	6.7491525	7.9674396	6.1568755	7.7712634	7.1477043	6.922574	6.9850491	7.7168666	5.9416702
2	5.9612742	5.6949649	3.6775642	5.6872716	5.9052627	5.4545553	5.6181161	4.7373899	4.9169099	5.2719014	4.9529403	6.0229192	6.0107214	6.0343808	4.9533146	5.8375063	4.3795623	5.140172	5.4834176	4.9147567	5.2082035	5.1868916	6.2489458	5.1838666	5.4952273	4.7869499	6.6453567	4.2987256	4.9090632	5.9099562	5.5591661	5.905769	5.4824429	4.9801981	7.6058068	4.4947128	5.4294397	6.1286626	5.5048326	5.1046607	5.4453648	6.3627131	4.4145483	3.8768522	5.0532089	5.5471951	5.3553497	5.5407269	5.0893691	5.0473133	5.0844022	4.3496639	5.053924	5.466646	5.5303862	2.8530259	6.0381805	3.9482074	5.3562744	3.7900177	5.569471	5.7084211	5.5520701	4.7319938	4.9939036	4.1170902	4.597169	5.5304264	5.4639844	5.7218614	5.5961542	5.8631315	4.8073867	6.3091676	5.6522153	5.4649731	3.1881919	5.5260676	5.1650754	4.9377851	5.7720669	5.5607519	4.4995314	4.2425154	3.7477723	4.3274119	4.9193342	5.5944172	5.464358	5.8353991	5.4197687	4.5701533	4.8217359	5.6944249	4.5720607	4.7442406	4.1232179
3	3.9736422	2.7795162	3.1419055	3.0780426	3.7846027	4.0438064	2.8491987	3.3715748	3.131221	3.1321223	3.44112	4.0146745	3.2310118	3.0715273	3.7182247	3.4239156	3.6478228	3.4590843	2.8660246	3.9797114	3.2259534	3.1728321	3.3287288	3.7563957	3.2898125	3.580159	3.1602956	3.0827546	3.2721163	2.8290009	3.3219206	3.0365307	2.6637904	3.6965707	3.3077417	3.2560362	3.0865149	2.8667179	4.3917503	3.4548445	5.1613023	3.2459854	3.3577337	3.0177213	3.3461602	2.6462787	3.4969021	4.1470552	3.2434554	3.6539484	2.9946591	3.7052309	3.5493788	3.9052661	2.5827907	2.2756951	3.0959518	3.6391827	3.2183446	3.3306914	3.3437281	3.5137318	2.9588033	3.7243509	4.6527824	4.4572984	3.3386114	3.1205277	3.5251753	3.9122633	2.9977054	3.170489	3.1783737	3.2873697	3.0749902	3.060963	3.5490989	3.4479502	2.2737492	3.2757071	3.5344953	3.2069744	3.3479933	3.6723078	3.4593044	3.826846	4.3095689	3.2257244	3.2865266	7.621233	2.1232303	3.3879678	3.388613	4.6774053	3.2407247	4.6006283	3.1706181
4	3.8579242	5.9654852	4.5668581	3.4617083	3.4910459	7.3559808	6.7974409	7.7196231	5.9943494	7.5518905	8.0690457	5.6842824	6.012568	6.5686835	3.1141431	3.9144045	4.7132522	3.9510051	7.7792799	3.2439294	7.9192976	4.0230831	8.6540045	4.988392	10.3111479	7.8359208	6.4435886	3.266571	2.9070113	5.6408661	8.2083877	5.2859908	6.6367394	8.9947306	4.7818842	4.8759827	8.9359797	6.6180768	8.485496	6.0281312	7.6122688	9.4827394	4.8698268	7.3772818	5.6564986	3.0980773	6.9268256	7.1532811	4.5758761	7.9506215	8.1971274	3.0037613	4.8289472	3.6072055	4.462765	3.6785985	5.3730472	5.0091623	5.2168195	3.4166832	10.969603	7.7650387	8.0121527	9.4749373	9.4852773	8.6819824	9.0888018	10.2828996	10.3225946	10.3564412	6.6549208	6.9903813	6.1917172	5.5231655	6.3690752	3.410513	5.7388209	4.3586945	8.4750393	8.9372799	8.3827695	7.9257009	4.4670411	6.7611014	3.0495622	6.5886526	4.8128023	4.1363915	4.6371823	10.0635651	3.950261	6.0856667	3.5835171	8.2916575	4.9314637	10.1013833	3.9212154
5	6.4637944	4.5963948	4.5851597	4.9944655	4.0795531	5.7215486	5.5354745	5.4943859	4.6720207	4.17652	4.9686208	4.6850649	5.0509313	6.0267223	4.7040777	4.6838864	4.3201456	4.5930302	5.5149782	4.1306898	4.6888238	4.7609504	5.4874793	4.5874439	6.4939748	6.9413601	4.2056539	4.7703542	4.1250628	4.5091068	5.9504901	4.2526607	5.361861	5.6006516	4.6675968	4.6109884	5.674708	5.1110983	6.2304302	4.8694208	5.8219012	6.5436486	4.5256999	8.1322084	5.7293739	4.8376972	6.2740779	6.3650943	4.8113902	5.3995753	5.1511239	4.6713693	5.1882559	4.6534623	4.4117263	4.7462471	4.0998699	5.0969804	4.8016509	4.8291906	6.7344001	5.0427358	5.6899391	7.8992418	7.6319475	7.669524	7.7857361	6.7194621	6.8137804	6.5226547	5.4300362	5.6413197	5.5043186	4.480933	5.8269934	4.552636	4.9040696	5.1536457	5.9554367	6.6768025	8.3001735	5.5413236	6.2393786	5.1553489	4.2184263	5.2985778	4.6812341	4.8340658	5.087219	9.1333777	4.1733514	4.5817878	4.6037457	7.1043313	6.6463773	7.7792207	5.6779471
6	5.5413687	5.3370321	5.3276613	5.5785804	6.0138804	4.9695057	4.9313257	5.6497012	5.6185872	5.6352504	5.8883816	5.3989006	5.4130415	5.2149424	5.5174762	5.571281	4.7787897	6.1160866	5.406069	4.2756008	4.9963065	5.8382816	5.2212801	5.4006329	5.0092083	6.1545647	3.6888501	5.233562	5.259149	5.9459366	5.0220997	5.7652555	5.8205418	5.243607	4.9436628	5.25501	5.2113387	5.8974258	5.6161926	4.6112565	5.1502266	4.2552409	5.9650255	4.8403931	4.5962982	5.6098772	5.8177792	5.1802913	4.6733791	5.2385287	5.2703752	5.223818	5.0722625	5.162353	5.5838216	5.8623392	5.8626691	4.9806966	5.8352106	5.180209	5.3801302	5.4067949	4.9669249	5.3909084	3.941496	4.6489557	4.5463493	5.0495967	5.0418547	5.0042006	5.9137191	5.9498618	5.0384051	5.8856411	4.6384383	6.0595394	5.1930908	6.1077415	5.2141336	5.1551896	5.5495805	5.0493391	5.5351864	4.2640822	6.3454835	4.7786351	4.790087	5.6429543	5.6924949	5.8977863	6.3937484	6.2121477	4.7399436	7.1431721	5.9901852	5.3664353	5.8729023
7	4.062731	3.766247	3.2009798	3.2091123	3.4145288	3.7627219	3.7537122	3.4880454	3.4424174	3.2490907	3.005605	3.6599052	3.6890185	4.0462146	3.2449057	3.6291323	3.9175166	3.1726983	3.7691337	3.275753	3.5615405	7.3486838	3.2845425	4.3466907	2.8380261	3.2867659	4.7994619	3.3418233	3.8046723	3.7417446	3.5409441	2.7955957	3.1180042	3.407824	3.9030029	3.8265494	3.8456456	3.2640666	4.0328997	3.9887061	3.1983205	2.8295618	3.2200606	3.8711307	3.9446824	3.8756619	3.6161432	3.5589082	3.7190025	3.0877254	3.4818437	3.7141545	7.9308308	4.0272155	3.1143733	4.2038345	3.5019403	3.4870106	3.8300246	3.5456241	3.7856779	3.7638886	4.6380756	3.8746754	3.6072395	3.5670891	4.1667329	3.7185561	3.8380131	3.6267152	2.9693681	3.3067592	3.63603	3.6334533	3.2275617	3.8750339	3.1694904	7.544048	4.4266278	3.143299	3.7112202	3.6530085	3.4030576	3.0365116	4.3022922	4.0856002	3.7287058	4.2542641	3.7264243	3.8592055	4.1226075	4.0599397	3.0822008	3.7907341	3.90437	3.6310728	4.0491793
8	7.0767279	7.9333579	8.4143256	7.5689349	7.3113607	7.0635747	7.4032521	7.6975239	7.6043498	8.2453893	8.2606822	7.6090906	7.710401	7.1286938	7.6805208	7.4613829	7.331939	7.4441565	7.6869628	7.7078709	7.1624644	7.7378242	7.1019969	7.4352271	7.3683327	7.2000125	8.2405067	7.2035198	7.5104876	8.1616179	7.3242525	7.1960637	6.9432006	7.9886971	7.4466592	7.8163757	7.5149292	7.6383702	8.0515209	7.9854359	7.4209762	7.4068761	7.8976372	7.603897	7.4720364	7.6765581	7.4970754	7.800627	7.1597084	7.4501595	8.1230691	7.5687744	8.1695591	7.5925174	7.5921318	8.0529619	7.3951895	7.0191274	7.7295404	7.9135531	7.009207	7.8186664	8.1308486	7.1319367	7.315319	7.7006199	8.0433281	6.7384433	6.7646914	6.9378543	7.9604652	8.3231061	7.0294523	7.6056221	7.5157137	7.8000118	7.7627724	7.8389021	7.4039896	7.3014053	7.9068445	7.6463165	7.4372717	7.9094431	7.764794	8.4617177	7.0549854	7.9100009	7.5359912	8.1433721	7.6442875	7.7899849	8.0964953	7.7260349	7.3972568	7.2083117	7.810618
9	5.7419443	4.9212133	5.4630617	5.0844072	4.776929	3.9295406	4.8483096	4.5627103	4.5724256	4.1226	3.9579517	4.0835117	4.1480659	4.3749609	4.9335106	4.7921989	4.9339473	4.1375652	4.8434057	4.8207423	3.9141585	5.2650262	3.7565066	5.164274	4.3124921	3.638016	4.2512554	4.1086958	5.3771766	5.453178	4.1392939	4.9048924	4.8446538	4.1571506	4.6762333	4.1722772	5.1154478	3.4776885	3.7274258	4.9037405	4.7700691	4.6016679	3.9308236	4.8494651	4.581733	4.9989919	4.216806	3.8604215	4.8564066	5.2655251	5.17804	4.7469878	5.0395851	4.4992675	4.6059141	5.5239437	4.6275304	3.0711329	4.4102425	4.2867455	4.3404819	4.6334558	4.2283786	4.8477304	4.9148406	3.4896176	2.5716153	4.812498	4.8679869	4.7752381	4.6740113	4.8034266	4.8724422	3.7865646	5.2958441	4.5977777	4.8932642	3.689775	3.3212509	3.499188	3.9826708	4.1520498	4.9010141	4.7910982	5.4213626	4.2180425	3.79224	4.4261403	4.5832813	3.3414944	4.778308	3.8032437	4.809402	3.4809754	4.7424216	4.7850747	4.5403197
10	8.1898086	8.2139068	7.9664086	7.8375208	6.1241798	5.4443145	6.3517844	5.9519383	7.4709234	8.1488326	7.2720618	7.8707702	6.8042141	8.1954869	7.8541144	8.0243641	8.289778	7.8641061	7.7860756	8.2249734	7.7927258	7.3789298	7.3557842	6.965485	7.3591396	7.9530589	7.7871672	8.1972176	8.363205	7.889933	7.8616755	8.385187	7.5130532	6.8012513	6.9335067	8.5405955	7.5234329	8.0181939	7.0877425	7.112526	7.198106	7.711593	8.3135873	8.6762776	6.8265443	6.3798729	6.9550685	6.9793574	8.3063677	6.8515293	5.4794932	7.275245	7.0678382	7.2672126	8.3974743	7.7905541	7.7186197	7.8889111	7.7543987	7.6520591	5.7201387	5.1500452	4.6340421	7.9449023	7.1165581	7.9909922	7.5836787	5.3374946	4.8173106	4.7424548	5.9943425	4.6217577	6.4651137	7.4174284	8.2331672	7.9076317	7.8393362	7.7587509	6.0483601	6.8660615	7.6459989	7.9966117	8.0707708	8.0632343	8.3026312	7.8492197	7.9230082	8.700025	8.164263	7.7127332	8.4166984	7.2821873	7.1155261	6.3924575	7.6980367	7.7920008	5.3596159
11	8.3932843	8.2576121	7.7863148	7.7080154	6.0847115	5.0902503	6.2135343	5.7106959	7.224971	8.0839852	7.4345549	7.9761807	7.1161876	8.1518153	7.8811581	8.2301114	8.2486164	7.6653811	7.7710143	8.2199718	7.543354	7.2446886	6.2183866	5.8219247	7.2754698	7.9291425	7.75923	8.1785275	8.2216198	8.0374289	7.9725539	8.36807	7.6511426	6.83203	6.9146491	8.4474149	7.5048327	7.8244975	7.1366344	7.2542502	7.1796985	7.0661985	8.3850692	8.7033166	5.2570374	4.7244252	6.9312184	6.7854634	8.3764283	6.3649182	5.7964247	7.294806	6.9955192	6.9616486	8.2697688	7.4193264	8.080669	7.708683	7.6925817	7.6951509	4.5710053	4.9838327	4.6933683	7.7918702	7.0055828	7.9395242	7.5779329	5.0440346	5.3923117	3.6658547	4.3816986	4.1999239	5.7290485	7.4953446	8.1881406	8.0749692	7.7572389	7.6963946	5.3870694	6.6703698	7.9342909	8.2302158	8.0544579	8.0486553	8.3793462	7.8299027	7.9684228	8.6968803	8.0911888	7.4343279	8.5004353	7.1009121	6.9043317	6.0030089	7.2477532	7.6919737	5.0809257
12	3.2854736	3.2744534	3.2432098	3.6839115	3.5569975	3.5099511	3.2941611	3.2271117	3.1921774	3.411852	3.6595778	3.3329549	3.7982562	3.686082	3.302546	3.3097161	2.9717351	4.0260548	3.937986	3.5632527	2.7634171	3.3970349	3.9862706	4.2006113	3.0374894	3.4909262	3.5593109	2.1536968	3.7154485	2.9985947	3.1698842	3.6528029	3.3354994	3.953146	3.6242173	4.0002422	3.2774164	3.5903432	3.7500104	3.0676576	2.5275149	2.8503312	3.5637363	4.1840734	3.0958991	2.9288633	3.6166161	3.8866471	3.74217	3.0834107	3.3056595	3.6347078	4.0227387	3.4262597	3.3764513	2.9343869	3.8183947	2.7514165	3.336439	3.9510192	4.262291	3.3245265	4.1872052	3.2907215	3.8850044	4.3997497	3.8907012	4.3770014	4.2727059	4.4715622	3.727109	3.1611671	3.5288773	3.4004532	3.5338935	3.1110789	3.0460838	3.214588	3.9628292	4.6589016	2.9421533	3.1835496	2.9017196	4.3454619	3.3391846	3.682532	3.3397798	3.0549004	3.3472912	3.4623117	4.3134517	2.2179203	2.705543	3.4250742	3.3076695	3.9289977	3.7812283
13	4.5486571	4.9294351	5.4354762	3.6473544	5.3498443	4.7844469	4.4923374	3.2306375	3.8095001	5.3116016	4.930452	4.7650112	4.9849124	3.8027728	3.5479042	5.0509216	3.8070336	4.5561405	4.5893013	4.7715081	1.8976607	5.1406144	3.1606115	3.5933798	6.1664635	4.4022742	4.7164573	4.4136037	4.9060644	4.6581589	4.1569982	4.3485566	4.7157786	4.414881	3.5074878	3.5726129	3.3476047	4.5482616	5.0647414	3.7450623	3.8630139	5.3447176	4.1726997	3.851781	4.2696627	4.3876056	3.8944188	4.5915474	4.5923243	3.3675261	3.1088692	4.3595515	4.9216404	5.419271	3.8942447	5.8045857	4.9312137	3.3783508	4.7092853	5.1193106	3.3493243	3.8021303	3.2639352	3.4374629	3.5123013	3.0636814	2.1976483	4.1105174	3.2255781	4.0167685	3.4861779	3.648851	4.4040313	5.2400583	4.3753569	5.0181958	5.0157503	3.5946449	3.1886232	4.5212506	4.299888	4.7373901	3.333842	4.7418897	4.378756	4.3700245	4.0819784	4.1139525	3.6910073	3.6154687	5.0469591	3.5045394	3.1969715	4.1786142	3.685422	4.6101296	4.241993
14	8.6456837	9.2450724	9.1856079	8.7328773	9.2753317	8.0358206	7.9422871	8.0923059	9.2194591	8.6594161	8.4800646	8.3152962	8.3142333	8.6477705	8.481392	8.7409208	8.4358323	8.7255444	8.8770698	9.6339088	7.3846455	9.1859436	7.7734439	7.6101681	8.8148651	8.116331	9.376507	8.6174789	8.6922262	9.6016629	8.7133497	8.5436048	8.5259729	9.6801495	7.2963008	8.6257112	7.8214849	8.3740661	8.3552151	8.4684277	8.1391335	7.5862068	9.2199134	7.2662961	8.6862775	9.0156906	8.6709148	8.6326287	8.0306623	7.5256365	7.1024107	9.4672727	9.1981666	9.7204763	8.446839	9.9458485	8.8593519	7.5706321	9.0624035	9.0047866	8.6197915	9.137021	9.0645316	7.1617931	6.5033149	6.7539088	6.5044709	8.6729394	8.4999857	8.3149154	8.0727624	7.9823657	7.8339822	8.6886775	8.0936549	10.1966069	8.1256615	8.6305829	8.3014992	7.1050485	8.0758779	9.0684867	8.8686543	9.2421527	9.415859	9.6120067	8.5446493	8.7019193	8.6286758	9.9883429	9.9588427	10.0864232	9.9790698	9.3695824	7.6360027	8.0091128	8.333448
15	5.367796	6.23673	4.496353	4.9456331	6.4692302	5.6064345	5.3596263	6.2114795	5.1984092	5.4103545	5.6613831	5.8249831	6.041293	4.497188	6.4509964	5.6802956	5.1108461	5.4245884	5.4238552	4.8506381	4.8071478	5.7777013	5.726637	5.0224011	5.2228589	5.4141484	5.3871574	5.2586327	5.3215601	5.1007888	5.2089989	5.2688139	6.0783652	4.1324786	4.7941751	5.6485209	5.2925224	5.1658193	5.3685188	5.0064625	5.0989333	5.1732763	5.0352828	4.3494116	5.081698	4.8045808	4.9946104	4.9272358	5.0668461	4.8962443	4.8028751	5.6956299	4.7605124	5.6007585	5.661129	5.3769107	5.9827966	5.0145064	5.5573093	5.4711448	5.0376168	6.018156	5.4404103	4.5104806	4.7183171	3.9903984	4.265763	5.2151324	4.4959199	4.8109307	5.5010265	5.5849865	5.4179576	5.1818378	5.5351334	5.1781329	4.8423956	5.3705483	5.0483011	3.4711494	5.3981008	5.2665912	5.9107303	4.4288726	6.3173966	4.6060931	5.2044815	5.0214455	5.1702867	5.5034619	5.774381	5.7159671	4.3179723	5.6140068	5.7056593	5.3523091	6.0016796
16	4.8208492	5.0463519	4.5695017	4.8732891	5.3488064	4.4538057	4.5240251	4.1033399	4.5054723	4.9421252	5.5246782	4.3250241	4.4665064	4.4535624	5.0142114	4.1579657	4.0670993	4.6170216	4.5367372	4.4433866	4.6865105	4.5236917	4.0584696	4.7903396	4.169507	3.8919922	4.5333435	4.0413276	3.7027316	4.4977057	4.2247547	4.4668272	3.973842	4.1402613	4.6992174	4.4573141	4.5372663	4.5647734	5.4498522	4.7007889	4.609622	4.1249047	4.6757811	4.2996674	4.1022317	4.0122439	4.0488712	4.4818092	3.7668364	4.9412831	5.2122151	4.9203413	5.1166071	4.6827851	3.9644448	4.6717446	5.0947918	3.9737076	4.7055576	4.4717503	5.8038871	4.2772704	3.8986068	3.9084703	4.4181346	3.6182313	3.9352207	5.9108272	5.9797318	6.3825343	5.7865466	6.4669484	4.0709137	5.1466285	4.566936	4.2463623	4.5758449	4.4882984	4.5031495	3.5843364	4.5794434	3.8390564	4.3364324	4.8669609	4.5391681	4.6866543	3.5904052	3.9844105	4.4013784	4.9326615	4.8183811	5.2031396	5.2310568	4.4958718	5.0581997	4.6711153	4.6319548
17	2.6869903	2.1281298	3.9713506	2.6924981	2.8242271	3.9074144	3.4529042	4.4497755	3.1398164	3.8386427	4.0870367	3.5671138	3.0316091	1.9988741	3.4372813	3.6109987	3.6833903	3.2894282	2.7735161	3.6954383	4.0228312	3.5953731	3.4461339	3.2658564	2.2523451	3.1775795	4.1765274	3.6924025	3.4687795	3.6999382	2.4461662	2.2339638	4.0139781	3.3997143	3.8778273	2.4939157	4.3122656	4.8969697	4.1500664	2.9858716	3.4351166	2.8284765	2.7464374	3.8783897	2.4149422	3.7095561	1.7274751	4.5301271	3.1010106	3.1406914	3.4219014	3.0694251	4.0020137	3.033549	4.4482922	3.8892401	3.4584313	3.5551757	4.9394709	3.3976309	3.4955724	5.8954114	4.911992	4.2818149	2.9353829	3.1866495	3.1332033	2.894919	3.0002326	4.0719156	2.8638301	3.7004995	3.3303761	3.2122532	3.0963913	3.3099285	3.8021894	3.4421456	2.7444425	3.7720574	2.9424513	4.5973284	2.6508844	3.7045072	3.7706105	3.0987795	2.2529647	5.7767302	4.5273709	2.7598307	3.9941699	3.8995833	3.4317137	5.8376373	3.1216484	2.5244925	4.1714001
18	5.6961484	5.8577574	5.9970146	5.079277	6.1223734	5.659553	6.1835414	6.3192505	5.6441858	5.8266626	6.1867343	6.2081965	5.9032404	5.6737519	5.6828293	6.4161111	6.4395624	5.8025584	5.3850904	5.5261737	5.5224124	5.3444053	5.6168118	5.558262	5.9762737	5.7201349	5.5401262	6.0376379	5.6669141	5.3904894	6.2364977	5.6565662	5.6206359	5.6408643	5.3126677	5.8804279	6.0669779	5.8527676	5.7447437	6.4361899	5.1380431	5.4692056	5.8309283	4.2314912	5.6252326	5.7461544	5.7766562	5.6282543	6.1556967	5.8904577	5.5354157	6.1778969	6.0020956	5.9600372	5.6248376	5.8827529	6.0145232	6.0346109	5.5459991	6.5313622	6.5090317	5.4973598	4.8816704	5.3926697	4.4726965	5.2382001	5.5683218	6.6782804	6.747404	6.45224	5.9769893	5.8291275	6.4269125	5.8610887	6.0922517	6.3899854	6.279221	5.5451735	5.9537249	4.2968437	5.977207	6.1729456	5.8050566	6.0523514	5.4438541	6.0677555	5.8396533	5.2211452	5.8318459	5.5898296	5.6973095	5.6467512	5.6395268	5.6661275	6.3535562	6.0114644	5.910503
19	4.6139654	5.5690106	4.2506561	4.6452938	3.6781319	4.1745558	3.3920575	5.2472828	3.6104807	3.9870016	3.3433649	3.5194293	3.7056727	4.7226017	3.1250358	3.6328927	3.7558697	3.6975371	3.3787481	4.0041054	2.7694981	3.9343081	4.4114698	3.6847025	3.8081805	4.0496446	3.5005504	4.3050833	4.3122565	3.1560435	4.3654599	3.8769709	3.7150885	6.4071	2.5881278	3.5747603	3.7452193	3.7932265	4.0350847	4.1543598	4.3095058	5.164855	4.2924499	4.3281391	3.4148933	3.8061269	3.2379574	4.558787	3.8274039	5.445754	5.77133	3.4075554	3.9492298	4.0180138	4.5681944	3.7902711	4.0191998	3.6542438	4.342787	3.6888571	3.7690377	3.361641	4.1319513	5.1123303	2.5263178	5.124245	3.5148293	4.1691275	3.9540821	3.5574189	7.3501369	7.8668243	3.9155807	3.4633722	3.8704238	4.1258182	4.0048712	5.6973113	3.3878349	4.3456165	3.7211657	4.143574	3.5380273	4.1976227	3.9854564	4.0517605	4.2856639	4.2325093	4.7921122	5.2387719	4.4708811	5.2996014	5.2184295	4.0510948	6.8901673	4.5298874	5.3120612
20	6.3433157	6.4808319	6.0723492	6.1107551	7.1440365	4.5944475	6.0886694	5.4044854	6.1195205	6.5388835	6.4103384	6.4332654	6.2057987	6.4486238	6.096124	6.009796	5.7403182	6.3857016	6.1410765	4.8497001	5.5951724	6.7101032	4.7596115	5.6694559	6.0439496	4.9480652	5.1915573	5.618686	5.7010161	6.6027879	6.0951664	6.6109923	6.629784	6.219427	5.5394473	6.2590969	6.3279372	6.5757378	5.7830931	7.1308463	5.299085	5.4883628	5.1315722	5.4605936	6.5854329	6.65042	5.7075176	5.4774006	5.4983461	6.3652133	5.5951885	6.3672983	6.729887	6.3918604	5.478619	6.952119	6.4832664	4.8372233	6.9222488	6.6577838	6.8587028	6.0742596	5.2414436	5.3975051	5.9040295	5.6577337	5.4297507	7.0752797	6.710305	7.2714668	6.1931553	6.0049077	6.4128173	7.27779	6.0212012	6.4048539	6.0327706	5.9364866	5.9102986	4.8850827	6.0680476	5.7563713	5.6283657	6.5125916	5.6670819	5.8228729	6.0018829	5.7915844	5.2167395	6.6547213	6.1875846	6.8105613	7.2397755	6.1193264	5.1696103	5.9224497	6.4117263
21	4.8886837	4.4385395	4.1987269	4.5379312	4.7411088	4.9029504	5.3888328	5.0676499	4.7268726	4.7227417	4.1697947	4.9335999	4.7600071	4.6699986	4.3679396	4.1322523	4.2803328	4.5554322	3.9702888	4.6103275	4.6447294	4.7842332	4.488489	5.1923265	5.00692	3.941536	3.9623968	4.5005447	3.4193509	4.3348357	5.2563042	4.479684	3.1819811	4.6285719	4.3815618	4.1349672	5.0164783	4.4606788	4.4237535	5.0072148	4.9412402	4.8325687	4.8760693	3.6165394	4.8935916	4.2203088	4.2260958	4.7175445	4.4742775	4.5342466	4.4540553	5.3884423	5.3166988	3.8162588	4.3683523	4.409239	4.1182362	3.7200983	4.011422	4.5329746	5.542384	3.9393771	4.7841561	3.6604379	4.0589518	3.9688613	3.5643616	5.1827114	5.2468905	5.1237659	4.9737688	4.7083467	4.7580105	3.7124999	4.9789513	4.5563221	3.9609459	4.7462266	5.0251968	4.1249739	4.4666908	5.0728733	3.863886	4.0950657	4.4601528	5.1853376	4.2375378	5.1469753	3.5464936	4.5603547	4.0998216	4.4155266	4.5727134	4.5007179	4.3855369	4.480884	4.3618673
22	2.816976	3.5436413	3.4826786	3.2998254	3.3664606	3.5105694	3.5299934	3.4267139	3.0951855	2.8364951	3.2094414	3.5171326	3.4680796	2.7417975	3.1666583	2.6321082	3.5086251	3.8505948	3.8939191	3.4199941	4.5330975	3.0683887	3.2945302	3.5314152	2.9792147	4.3626222	3.5530094	3.5291424	3.0513159	4.2690073	3.6455531	3.7723475	2.9387178	3.7155558	3.6023901	3.1789348	2.4791805	3.3884316	3.6654702	4.0731996	3.522887	2.7645857	3.4110114	4.3696251	3.2716579	3.4584626	3.0531572	3.2751839	3.462735	3.383573	3.388424	3.7179919	3.7935427	3.5876063	4.2762514	2.8889693	3.859576	4.2953505	3.3482393	3.8646793	3.8022698	2.8707101	3.3252604	3.4183971	3.8701549	4.2572255	3.7665417	4.2126241	3.190286	4.1175546	3.0212861	3.5209338	3.6197374	3.1892575	3.3888325	3.1101897	4.2218651	3.4595212	3.3509893	4.7321876	3.2982099	3.7878044	3.7143445	3.3297882	3.0675372	2.7611608	3.6452993	3.1355534	3.6584844	3.8053329	2.8002881	3.9035771	2.957592	3.2457563	3.499301	3.2035326	3.5277854
23	6.6333187	3.2360586	3.3243061	3.5004596	3.5308168	6.4016606	4.8643395	3.4934284	3.3787211	3.5205881	3.4401398	3.8384954	3.8910502	4.90243	3.3713231	4.0267133	5.2623495	3.253993	6.3473572	2.8065724	4.7901311	5.20917	4.7152573	3.6483135	4.193012	6.4321162	4.6039016	3.596007	3.2735066	4.4208122	4.3095596	4.8683971	3.6929958	4.6832478	5.2092165	5.699523	4.6931039	3.5754478	3.3578662	5.7188038	7.5251772	4.8140001	3.4006025	3.9970079	5.9168805	4.3300413	3.4918861	3.6279841	5.5128307	3.2073705	3.7941371	3.5644702	4.4207303	2.8798319	4.1968757	2.8000599	5.5663432	7.7774322	4.6474511	3.5159135	3.9492199	3.5707321	3.0005197	3.5748445	2.0751153	4.5681196	3.7297652	3.9370103	4.5601431	3.9655593	4.5301375	4.3310453	6.063928	5.979181	7.6785895	3.1256523	3.4539055	3.2603419	3.3838022	3.9314533	4.5319157	3.1231424	5.6412674	3.742911	5.4421052	3.9934767	6.9160679	4.9307744	6.6186508	6.25465	4.4220003	5.2029152	4.6849446	4.7119914	7.0959254	5.5033217	3.4919041
24	6.0804433	5.8764254	7.2015819	6.5290039	6.2025865	5.6178249	5.7807409	6.1135278	6.4207379	5.6697395	6.024038	5.6517535	6.2526734	4.6187409	6.4140821	6.0997815	5.98994	6.2984502	6.2702928	5.4394692	4.6704399	6.5453872	5.7360429	5.63263	6.0463366	5.7606435	7.205106	6.6142639	6.9967275	6.5761828	5.0604441	5.7893315	5.4896198	6.5169684	5.4805232	6.0870064	6.4501907	6.3126534	6.035104	6.0809316	5.2074504	4.967051	6.390745	3.1066803	5.734673	6.5544539	6.5906193	6.3743998	5.8546583	5.8787789	5.8658427	6.6467401	6.5487971	6.5190846	4.6182027	7.1568506	5.9381734	5.6924885	6.2537294	6.5696942	5.4408154	5.5135936	4.9948415	4.5252257	4.7184967	5.2531885	4.4089864	4.7468514	4.6132904	4.4456456	5.8509758	5.9996641	5.8073667	6.7607034	5.9632976	7.309096	7.1332431	5.9492247	6.1072568	5.6876364	5.1835292	6.7179096	5.8929998	6.9310263	6.3344554	6.7597641	6.1107849	5.7661439	6.0943659	7.1000315	6.0623048	6.5986207	7.2067129	5.8833221	5.8594474	6.0889967	6.619297
25	4.5000286	3.9707689	4.591872	4.8449652	4.61562	4.4623877	3.976535	3.8342985	3.9471005	4.610502	4.4194816	3.7821704	3.923627	4.3795981	4.5495254	4.2092322	3.9223395	4.4514307	4.6709119	4.5469445	3.5633323	4.4959848	4.0114095	3.8316854	3.8480269	4.392245	4.683747	3.5516011	3.8945488	4.2366412	3.2795732	4.0468895	4.1610199	4.8321275	4.4425374	3.8355937	3.8006867	4.5116658	4.4814536	4.1283518	4.0758508	4.4433101	3.6121956	4.1910877	4.3227768	4.102534	4.7471238	4.6166037	4.7629392	3.6800741	4.6150188	4.4617558	4.9587553	4.7988473	4.3761955	4.4818293	4.6684722	4.0165802	4.7242101	4.2951997	3.8465128	4.2913126	4.4822468	4.88876	4.4443607	4.630388	5.3145339	3.7141743	4.3764165	3.7445842	4.3806148	4.5022201	3.5961337	4.626518	4.3874394	4.2462217	3.9931686	4.2990638	3.7048571	4.2330194	3.4118647	3.866498	4.524636	3.0160761	4.1405805	3.8947226	4.2580541	3.8830164	4.4490011	4.1690246	3.8304915	4.0345608	4.1347492	4.7429492	4.6119689	4.6062737	4.5938548
26	1.941116	2.9200804	4.0193277	3.1495398	3.083037	3.3447543	3.4270828	3.4931921	3.843063	5.1947702	5.3630936	3.361797	3.3911437	3.3391621	3.2804987	4.1216114	3.1506227	3.3255661	4.1588798	4.0641374	4.9862927	3.4677688	3.8726354	3.3710084	4.9300721	3.7188232	4.7384723	4.0920707	3.8641494	4.1179276	5.499245	4.0454957	4.1424831	4.6332483	3.8857769	4.2625425	4.7352461	4.4206912	6.0930495	3.4330513	3.8690137	4.5217197	3.8644021	7.1305061	4.2942883	3.8338368	4.4236437	4.9756763	3.8367678	4.534152	4.1219357	4.0786528	3.907756	4.8855869	3.8484483	3.5472923	2.7880377	2.700107	3.9617283	3.8128255	5.1425458	3.557168	3.129442	7.075963	6.8959031	7.0144613	6.9975329	4.9928982	5.0038874	5.2310542	3.5789579	3.7254557	3.4326539	3.8833329	4.4770758	3.226258	3.2387561	3.3531209	3.5625698	5.7901485	5.8027636	4.2676469	2.7297098	4.1833021	2.8946497	3.8919814	3.4865887	3.5235146	4.3260218	6.0199285	3.8220942	3.2008235	3.6945919	4.0560583	3.2770594	4.3151943	3.6404172
27	8.0471499	7.1703147	7.1032957	8.1914964	8.5142063	8.2835226	7.4069696	7.0155074	7.8797702	7.7124221	7.5619348	7.6275342	7.4725884	7.585532	8.1463927	7.1696479	7.472602	7.1338106	7.1785221	6.1022311	7.4770151	6.9276139	7.4090287	7.5346958	6.9544858	7.1992413	7.2193584	7.7067965	7.14526	7.3212585	7.6224302	7.3386614	7.919889	6.8591897	8.0376187	6.7628514	7.2598718	7.665995	7.6444239	7.0659884	6.5159873	8.363314	7.5605523	7.4123959	6.7117825	7.4997041	7.6085994	7.7844728	7.82857	7.6149955	7.7127033	7.8654328	7.4931742	7.7008465	7.9989472	6.9877486	8.2002636	7.4674925	7.4827454	7.4274177	6.6580155	7.967291	7.6829947	7.9444073	7.0734535	7.6070604	7.7380186	6.7158608	6.5225816	6.6392002	7.6019187	7.6235858	7.3646291	7.341404	6.7292276	7.4099398	7.4512649	7.567015	7.6284323	7.1363404	7.7861172	7.7761318	7.5769356	7.5618857	7.52466	7.4772172	8.4116524	7.975402	7.2108239	8.64549	7.8772561	8.23968	7.5100015	8.0347406	7.0256083	7.3105959	6.8310818
28	3.7289805	7.4154679	5.6858903	5.7831382	3.8423863	5.2948635	4.4102827	4.4589172	4.770994	4.9578476	4.895378	4.3215168	3.7551427	4.8595651	4.7827354	4.6567157	4.3811485	4.4029635	4.8390513	5.2801596	5.4435726	4.9811877	4.4806782	4.4747998	4.8315603	4.3839606	5.0502091	4.6014015	5.2478853	5.5197778	5.1352204	4.445347	3.9218031	5.2090337	4.7575872	4.8099468	5.0074884	4.9640718	5.5492559	5.8931549	4.5517292	5.1892893	5.8631494	5.9151269	4.9684241	4.9598567	4.8601084	5.1314692	4.6857413	4.9458572	4.3479689	4.6962713	5.1439035	4.4907724	4.799486	5.4101339	4.3833996	4.671431	4.4119106	4.5119216	5.1534741	4.6099024	4.572544	6.3876395	5.4629661	6.5042584	6.0585256	4.4597801	4.6441462	4.3548905	4.7303611	4.4988821	5.5791925	4.5915646	5.1976028	5.3492417	5.3516684	4.9821347	5.1833227	5.6176863	5.7416979	5.5538047	4.4443987	5.4721612	5.0316197	5.362539	4.4468592	4.9498576	5.4833392	5.7761631	5.0808871	5.0302373	5.1905591	5.1140283	4.8644204	5.5308422	4.5131372
29	4.7071842	4.7875078	5.5004286	4.6977367	4.2842408	5.4758837	4.6880805	4.8513211	4.9872327	5.9628526	6.1850244	4.5315244	4.5189364	6.818373	5.3232873	4.0067989	4.6692448	4.4810639	4.7206142	4.275167	5.7584053	4.7226647	5.3954268	4.3611309	5.5522725	5.0991499	5.3857827	4.8954403	4.8362185	4.4449749	7.3740799	4.7111647	6.6653985	4.9546609	3.9090146	3.4104807	5.4804545	6.7922482	7.4159029	4.3521969	4.6171014	5.0534407	4.726459	8.5649862	3.9914127	4.4162374	6.5174843	6.3535428	4.6579316	6.2440296	5.7284569	4.5494659	4.0399035	5.6108498	4.5549549	5.1709287	4.9751805	4.762422	4.2785531	5.7170487	6.99003	5.0576059	3.6697487	8.740158	8.1543181	8.2760822	7.7666421	6.6977047	6.8052584	6.5347002	4.4764066	4.315547	4.7989317	4.3871653	4.0166771	4.2748404	4.6755031	4.8408001	5.7560947	7.6314298	8.2563674	6.8124193	4.7694958	6.2935219	5.0559206	5.7123324	4.6287362	5.0774743	4.9576414	6.6022092	5.1859458	4.5369736	4.24703	5.1208939	5.5409656	5.1593051	4.3155476
30	6.6969884	6.24649	6.0247222	5.8899934	6.2950969	6.5694714	6.582844	5.3801991	6.3292663	5.6621476	6.1490756	6.0361548	6.0638267	5.1951659	6.3495701	6.2037926	5.9268293	6.1010214	5.6973778	5.1905665	6.0464553	6.1461965	5.4663317	5.9804812	5.7418548	6.1637662	5.495452	5.5287344	5.9153827	5.7402162	6.0524397	6.3464326	6.4319406	5.2342079	6.1859925	5.5947472	6.0069063	6.0110281	6.4774562	6.2260394	5.174309	6.8744567	5.9754626	5.7979071	5.864545	6.0449955	5.5729961	5.7878485	6.090243	5.8605145	5.8247537	6.2601409	5.6482702	5.5335463	5.9311494	6.0311095	6.5700897	6.0641439	6.5766177	6.1159663	6.1062591	6.1290058	5.7529179	6.5545403	6.3866915	6.257456	6.3764201	5.4673633	5.8314332	5.7267036	5.682324	6.2164129	5.9936333	5.8020203	6.1815549	6.010684	5.826297	6.4653946	5.6144972	5.2721791	7.0681812	5.9783851	6.2920068	5.8801072	6.3814632	5.7591987	5.7060703	6.1963077	6.5192392	6.4884684	6.3195271	5.8908288	5.403189	6.1139061	7.4315643	6.3356667	4.8837958
31	5.8662502	6.6690948	5.9279562	6.0488174	6.458966	6.5755817	5.9361812	6.6556422	6.4022349	6.3109574	6.4978572	6.9045807	7.1083604	4.8121736	6.8837554	6.8089552	5.7938713	6.7911558	6.4938105	5.0276196	6.383192	6.9704688	6.4252044	6.1620341	6.1319988	6.5814953	6.3525697	5.8101882	6.067271	6.124979	6.3745965	5.5798326	5.814858	5.3667253	6.8818019	5.9152374	6.0742005	5.7467186	6.7300128	5.9340675	4.9137922	6.7760278	5.9966901	6.4700316	5.568977	5.8101561	7.0500211	7.1839061	5.6382819	5.4445896	5.6671159	6.2021344	5.0237037	6.7255808	6.142723	6.6965925	5.8363328	6.8455684	5.5034895	6.4831644	5.7338679	6.5754562	6.5355327	6.5020237	6.2651327	6.4393313	6.2236488	5.222497	5.3205508	5.4882995	6.136864	6.5040067	6.3960733	6.5664288	6.2530498	6.4604147	6.0720415	6.7306775	6.4199477	5.7489713	6.2864098	6.6697107	6.5474455	5.9140061	5.9676989	5.6894182	5.943373	5.9098959	6.5580765	7.2511144	5.5463431	6.803314	5.5328033	6.7191895	7.2412162	6.3382519	6.6126767
32	5.6628061	6.0761426	4.8294804	5.2178901	4.8941513	4.8512065	4.9430542	5.1707242	6.5982635	5.6414174	5.8617277	4.8336314	5.5929006	4.9219808	6.0129628	5.6159638	5.1442415	5.3617626	5.2778987	4.3995711	5.4676492	5.4274285	5.6803375	6.0869057	5.9175457	5.4267067	5.8569024	5.3552763	4.542758	5.5323149	5.8425566	5.005751	5.4942054	5.2999975	5.5262222	4.8940586	5.94539	5.7118752	5.9186551	4.5862768	4.630398	5.9776255	5.757091	5.3729077	4.5072836	4.5685731	6.6839235	6.5464695	4.4527088	6.9123967	7.1189452	5.7028987	5.4620999	5.3875637	4.6523938	5.3650404	5.7225912	5.1668368	5.1395214	4.7160813	5.5118928	4.9019923	4.7023277	5.9095363	6.1061675	5.4774232	5.4942173	6.0327493	6.1781262	5.9446641	5.9471371	6.2588489	5.2173727	5.2894701	5.148535	6.1310417	6.0627284	6.0179164	6.9102281	6.1009785	6.0324389	5.5421619	5.2121191	4.9592595	6.1793589	5.43237	5.1804708	4.883633	5.5804904	6.5313488	6.1576191	5.7284732	5.4774007	5.2669383	5.4548451	5.8019358	4.8357352
33	2.8742485	4.0751618	2.6118993	3.4174683	2.760122	3.238555	3.2236823	3.3162047	3.6894854	3.1196121	3.978938	3.895942	2.8728768	1.9924427	3.7124611	3.3865973	3.3554847	3.3311925	3.4549225	4.911634	2.8383763	4.875567	3.9487871	4.1803282	3.2730043	3.9985504	2.5286347	3.2177706	3.175317	3.9416995	3.4949419	2.3915125	3.7750696	1.6084809	3.8755653	3.2150467	2.3388292	3.0699512	3.1514648	2.8748109	2.2195523	4.2827032	3.9045695	1.4865211	3.3435316	3.3567561	4.2673859	4.3636642	3.6394942	5.0992561	5.0341485	2.7679544	3.5233506	2.9034561	3.5670634	6.2256847	3.486471	2.6899592	3.1320953	4.2697165	4.0082347	3.7136715	4.1379244	3.1420902	4.3401707	4.3047468	4.6578033	4.1312397	3.2955981	3.2170035	5.4224127	5.2398744	3.2658017	3.1917967	3.8500416	4.1687279	2.9691853	3.138037	3.064045	3.904231	3.4475551	2.833365	3.3234352	3.6751897	4.1145452	3.802597	3.5774792	3.4672627	3.9107078	3.5868029	3.5393178	3.5653842	3.5874979	3.4869094	3.5871965	2.9848074	3.9481536
34	3.5789331	3.3514386	2.3275927	2.685894	3.1022937	4.2051218	3.2187472	3.1390897	3.5095585	4.0192654	3.4028442	3.3067074	3.8241802	2.6862667	2.7524912	3.3996334	3.9888783	3.039642	4.238173	4.0079852	3.4729093	4.0101976	3.5093611	3.2543751	2.9025392	3.0389235	2.2333536	3.6118249	3.2792175	4.8729835	3.4763545	3.0377955	2.3611208	2.0956301	4.3101267	3.2230743	3.2248501	3.4000352	2.1785279	3.097419	4.6190139	3.5248144	3.0995696	2.3210269	3.6048006	3.3606583	2.126555	2.8647982	3.555643	3.5486717	3.9944665	3.3644892	4.0913023	3.9521702	3.1286178	4.3247328	3.5241822	2.799068	3.2741979	3.6096601	3.094069	3.5639681	2.3104594	4.2887529	3.6481629	3.5011295	2.8049573	3.5219261	3.50569	3.7250974	2.810415	3.2632638	3.2128614	3.6599856	3.9730307	3.4414592	3.214417	3.1298805	3.4315844	3.7663353	3.0836763	3.2400791	3.2724403	4.2906289	2.8740054	3.7046258	1.8654679	3.2972977	2.7817092	3.3200553	3.1151397	3.2957819	4.1968979	4.3368953	3.572303	4.00272	3.3557589
35	6.1374021	6.343304	6.4631915	6.2934367	6.1841477	5.7894064	5.9629886	5.6032557	5.7450651	6.5844308	6.3041945	6.393346	6.3564588	5.8246227	6.76151	6.5542972	6.1405467	6.637143	5.3423973	5.0263269	5.7205005	6.3158382	5.4134523	6.2917111	5.7379452	5.4185668	5.7305613	6.4640669	6.6566172	6.2590703	5.5581056	6.4161279	5.9533374	5.4959894	6.1087154	5.9299695	5.8777326	6.0506373	6.134953	5.820514	5.3049815	5.7743122	5.6406376	2.7095163	6.07223	6.0010295	5.6507196	5.5134427	5.7073798	5.6412937	5.6159491	6.5092728	5.8970008	5.9015658	6.1706338	5.6905971	6.9306491	5.3701207	6.3727689	6.3956612	6.5235923	5.9562121	5.7036643	4.9502072	4.8068757	5.0314359	4.0737505	6.5273034	6.8454449	6.5475034	6.0304328	6.1394472	5.8443836	6.5660496	5.8045784	6.5766463	6.7619718	6.3207463	5.7210854	4.8830901	5.688316	6.0825243	6.1757263	5.5460051	6.4422634	6.2830833	5.4312041	6.268566	6.1392715	6.06478	6.4760646	6.6199945	6.057685	5.8773879	6.0154425	6.1454822	5.7530051
36	6.395882	6.4818922	4.4304258	4.5309253	5.6791798	6.3441037	6.3858978	4.4479953	5.8225394	5.2102836	5.9396297	6.2028067	6.4368456	4.8332988	4.7362506	4.7212606	6.0360367	6.3173004	3.7630831	4.1405901	2.9373522	5.1403238	4.9073116	4.38626	4.282953	5.5208761	4.3976598	4.5970606	5.0389586	4.9991448	5.9520747	5.3254607	5.8636724	4.406228	5.7928775	5.9690359	4.8814566	5.8335156	6.0683208	5.3685775	4.4274228	4.885379	5.0563538	5.2798583	5.031927	5.8050075	4.4424937	3.65134	6.2597358	3.9116653	4.4414381	7.0319534	5.5681588	4.6232648	4.5088125	5.6766005	6.6847269	5.113126	5.7029172	6.5775478	4.4924409	5.738613	5.4326658	4.5577803	4.2942126	5.1499086	5.1449777	4.5871256	5.2156677	5.3696767	4.9271315	5.4675924	6.0716045	6.3878874	5.4171978	4.7842855	5.0916498	5.1383693	4.1161405	3.5069616	6.2783729	5.6412774	6.2552324	5.7596233	5.7929895	5.1837451	5.0089489	5.4896765	5.9480869	5.5037144	5.8207974	5.7142857	4.9088807	6.2562216	6.2124872	5.5683651	4.3830168
37	7.3247128	7.9842751	7.8961331	8.1799353	7.7039264	7.2289793	8.1501939	7.8084211	7.3599535	8.532152	8.2972722	7.9842828	8.0577607	7.4487765	6.9118183	7.852014	7.91928	7.324129	7.7575144	7.6627841	8.0765194	7.5031427	7.8961058	7.2629223	7.9214107	7.7427389	8.3751476	7.3433607	8.065365	7.5872207	8.054395	7.7662977	7.4481755	7.8462918	8.0180204	7.2097349	7.8247781	7.7112916	9.1050934	7.4974221	7.7816259	7.8712493	8.2186276	8.2952791	7.4114176	7.11211	7.4919642	7.9981622	8.0544414	7.4026408	7.876588	7.1459703	8.1244037	7.8037845	7.6475894	7.7450603	7.9718286	7.1298546	7.6645545	8.4539528	6.200045	7.6370919	7.6925412	8.2588003	8.3647872	8.5136655	8.6193524	6.2135819	6.4496304	6.5900928	8.6097546	8.9732975	7.503477	7.3302974	8.0509335	7.6420716	7.4725151	7.744757	7.5005539	8.3395423	7.6538005	8.4302938	7.6344969	7.6449635	8.5790478	7.6817831	7.5915195	7.5357224	7.8717369	8.1956208	8.5716591	7.5170483	7.5607977	7.5652777	7.5171328	7.9370938	7.7586664
38	3.6861654	4.2475856	5.3825825	4.3597295	3.8453274	4.0993711	3.4101992	4.0614951	4.4211877	3.6371216	3.7794533	4.2603633	3.5248409	4.9043744	3.7423509	3.9391981	4.2125783	4.0956705	4.4219999	4.3501401	4.5758292	4.6042929	4.9569002	4.2871612	4.2147478	4.538891	2.3446957	3.9879301	4.5675852	3.9914172	4.0790177	3.9477022	3.0292855	3.9884306	2.6717893	4.302281	6.2820905	4.0407024	2.4403607	2.8613404	4.9759416	4.3213356	4.927834	5.3306226	4.3402149	4.2245627	3.8108958	2.0520528	4.3620546	5.1295128	3.6700637	3.844482	4.0334281	3.1115649	4.2166268	5.2265254	3.6538252	3.437669	3.8068722	4.476485	4.4676541	3.6812907	2.8097681	5.6737833	4.3367146	5.1025192	2.6309317	5.0729709	4.2491171	2.97967	5.7043558	5.1121286	4.4631073	4.9400299	4.7087903	4.7842855	3.9263342	4.0535149	3.6829881	4.2707674	4.4882144	4.2648291	4.1558284	3.7445621	3.5469313	3.8748809	4.3395642	4.748319	4.2258655	4.8020678	3.987829	4.8140559	4.4374484	4.9498783	4.8349346	3.7470476	5.0601852
39	4.4372	4.6350259	4.2370965	4.3963685	4.4664418	4.0898416	4.4205105	4.236334	4.0537784	4.2673339	4.5084702	4.3510461	4.2537338	3.5948519	4.6888158	3.5832039	4.1424554	4.5628887	4.0822541	5.3278245	4.0916721	4.3020043	4.2758277	4.6363541	4.1613763	4.815843	4.7306107	3.7632104	4.059106	3.9413166	4.0169489	4.7316176	4.6938649	2.8393921	4.4205053	4.123487	4.3670321	4.6632692	4.450288	4.0940302	3.3108032	5.8235608	4.6286065	4.7925106	4.1284097	4.2975761	4.0958613	4.2928903	4.599925	3.7486443	4.0665512	4.3077061	4.4359855	4.8315795	4.3768062	3.7747481	4.667684	4.4448409	4.1723688	4.1611745	4.0831548	4.1301888	4.2423905	5.8305765	4.8458495	4.9201086	5.2367615	4.0526047	4.2708445	3.8998846	4.8866054	4.9853122	4.1930373	4.2559529	4.4980801	4.6793459	4.0246878	4.2223502	4.4476839	4.1901366	4.7646588	5.021554	4.6584851	3.8570042	4.0906385	3.5646536	3.8834056	4.4441006	4.2406275	5.3716094	4.3499852	4.5338217	4.6479283	3.5291267	5.349061	4.6628893	4.0635183
40	6.6540649	6.759429	6.5300511	6.0708502	6.7246908	6.6510705	6.1158968	7.1291372	6.8778157	6.212321	6.5134063	6.5729327	6.5387161	6.1422734	6.780435	6.4199918	6.5896289	6.483538	6.0475536	6.0120763	5.5804864	6.5131721	6.6382385	6.1293313	6.0266915	5.8890868	5.8548591	6.5141642	6.4015098	6.1450372	6.6230605	6.1439065	6.6298149	5.729505	6.1065154	6.5106546	5.7717149	6.4133172	6.3880734	6.0216903	5.7870941	6.8326405	6.4834582	5.5593283	5.6346271	6.3841093	6.8045474	6.542171	5.8926921	6.6353596	6.2924545	6.8779534	6.1144694	5.6570713	6.5557784	6.7851772	6.584259	6.6132499	6.3317427	5.9766744	7.039204	6.8102253	6.0117199	6.9838164	6.176185	5.9468108	5.7737007	7.0170803	7.0438686	6.5928895	6.4256952	6.293491	6.4399525	6.0400409	6.6873101	6.9221959	6.5027172	6.844759	6.2383176	5.8157969	6.8090872	6.7219692	6.3411571	6.4977482	6.7044209	6.5480089	6.6019197	7.0186793	6.8965562	6.6340651	6.5810123	6.3049949	5.6782661	6.9316557	6.4532994	6.156543	6.6420332
41	6.5764782	6.7217524	6.637422	7.5884768	6.9557614	6.2366005	6.398263	5.8312488	6.4014026	5.886925	6.255782	6.5067774	6.8588087	5.9585097	7.0294528	7.8260634	6.2663667	7.065154	6.7322131	6.0880177	5.3559535	7.0518619	6.3146598	6.5579486	6.4793132	6.8385585	6.4218861	5.5849535	5.5076183	6.4776939	6.4167976	7.0469014	6.3446019	6.703046	6.2423789	6.4581084	6.7284288	6.5181494	6.5116883	7.1065909	6.3500426	6.6651202	6.6310405	5.9097073	6.4674759	6.0561646	5.9362335	5.8569438	6.1023228	6.4037408	6.3289797	5.7712644	7.1807288	6.8003468	5.9406803	6.9562033	6.8154989	6.1513584	6.9486807	5.3692396	6.0626647	5.8577461	5.8532181	6.3691815	6.0926687	5.9012198	6.1692495	5.6505227	5.7402811	6.1768395	6.9366348	7.1073542	6.0481407	7.0055602	6.527756	6.3049759	6.5229216	6.7172261	6.7091963	5.2941078	6.6528213	6.4008294	6.5792949	6.8584847	6.0945407	6.6162512	6.0703793	6.2682489	7.4431963	6.7296607	6.1220967	6.7362309	7.0124643	6.1965215	7.7522352	6.6419215	6.1406103
42	4.3137416	2.6468858	3.7330453	5.2431976	4.3096348	2.6094781	5.03176	5.0115479	3.0745488	4.2758036	4.9921488	4.0352294	3.8820317	3.701512	2.6364986	3.8644286	3.4728823	4.1924705	5.7829122	3.2080589	4.4016214	4.3410837	5.7593422	6.1657973	6.2237243	4.9471836	6.0081384	2.7187199	3.1578905	4.2991415	3.5556907	4.5901713	4.659839	4.1176196	3.547723	3.9814728	3.7763933	3.0453365	4.3778854	3.6206434	2.5275149	4.4813164	3.9919193	4.7927803	4.1994151	3.6926312	4.4631766	2.9518357	4.5339064	5.4168169	5.3682291	3.3386142	6.1169034	2.73578	2.0804297	2.9590487	3.4523138	3.3425568	4.4240778	4.2845689	3.6254333	4.0298835	4.588888	4.2656088	4.7217028	5.0073047	4.4815788	2.1407794	3.8604125	3.6833888	5.068377	5.4445111	4.1923557	3.257542	3.9326379	3.3412393	3.0753843	4.1432109	7.4509064	3.8506796	4.4260574	5.0225899	3.5035604	3.4865147	3.4118399	7.852063	4.8740331	4.0492709	4.1847974	4.6771941	4.584855	4.0823354	4.2466292	4.4111655	4.4553513	4.2976201	3.8408602
43	4.3532526	4.1310941	4.3853848	4.3392687	4.0811394	4.7889206	4.8221023	4.4087206	4.1915621	4.8137976	5.3650748	4.3622406	4.2180372	4.0670903	4.5629266	4.1671212	4.6365771	4.856205	4.4109217	4.5047089	4.0546073	4.4295105	4.8121594	4.0787687	4.9710475	5.0149232	5.0987448	4.7897862	3.4374288	4.2747081	4.5354082	3.8459922	4.6738945	3.9982412	3.9601547	4.8381685	5.0804676	4.8941573	4.6887454	4.355547	4.5343133	4.0428423	6.9485938	2.1121437	4.47554	4.5559416	4.5492153	4.1545889	3.9150013	4.0494425	4.1335987	5.5246688	4.371538	4.4570384	3.5950947	4.4828702	4.1526561	5.2643243	4.7540401	4.5614025	5.5810032	4.6066811	4.3067977	4.3995368	4.4337623	4.8030339	4.6394032	5.2040252	5.3019159	5.6503576	4.1896915	4.5724073	5.0807025	4.3371871	4.7267726	4.1319262	4.881016	4.4421394	4.4755622	4.0492259	4.5093893	5.0272523	4.5360392	4.4773178	7.0207636	4.5005777	4.6776963	4.6443494	5.1085617	3.9848446	6.5227177	4.2749102	4.6210691	4.4771835	5.4684997	4.387037	4.3697976
44	6.7050047	7.2905044	8.2587143	8.0219756	6.8238805	6.9924861	6.5119434	7.5656724	7.9230056	6.9953542	5.9074626	6.7137232	5.8373683	7.865266	6.7664668	6.7202739	7.2825251	7.5387682	7.9341093	8.0914787	7.383617	7.1147887	7.646838	7.6414584	7.2335331	7.3437283	6.8093967	7.591862	8.1202864	8.000823	7.6247533	8.1458193	7.3779587	8.4013023	6.9441994	7.4225917	7.8529806	7.7658926	6.108089	7.6870138	8.1239166	7.7883916	7.8343448	8.056459	7.6735826	7.6223042	6.5543367	6.1196896	7.8881564	8.0715351	5.9755616	6.6253484	6.0833493	6.3000907	7.8501723	7.948524	6.6793541	7.4343036	7.4536136	7.6537364	7.5538472	6.9740199	6.8105267	8.5730532	6.2614101	8.0027986	6.476853	6.7433016	6.4618447	5.6276553	7.6423432	6.378139	7.9664138	7.5211411	7.6600744	7.5911068	7.8876326	7.0361616	7.6389726	5.8409122	7.633524	7.6126966	7.5752121	7.6932085	7.2855475	7.6584736	7.5253187	8.1952136	7.4155694	7.6555646	6.9448938	7.5493778	7.4870128	7.8803205	7.7102693	7.653528	7.5621435
45	10.9336172	10.6952464	10.9109343	10.6928469	10.6384487	11.0017753	10.5114187	10.4795975	10.1477036	11.0379467	10.6358507	10.8546828	10.5719992	10.7893665	10.1719827	10.8002097	10.7873762	10.751925	10.9639156	11.2034123	11.1241168	10.5424192	10.9024184	10.7044421	11.1187347	10.9747461	10.7800814	10.9686533	10.650334	10.7476869	10.8868289	10.969546	10.8405009	11.0764468	10.4176531	10.9943214	11.039345	10.9821717	10.4995632	10.8686557	11.0442469	11.0833892	11.1235887	10.6302552	10.8938755	10.9958533	10.978131	10.7571816	10.8788916	10.7829891	10.6670561	10.6474074	10.7573046	10.3140914	10.8823177	10.3065882	10.6647167	10.789725	10.9227139	10.5845071	10.5824459	10.783454	10.8681467	11.0121686	10.8151519	10.3948137	10.1614884	11.310511	10.824853	10.4029371	10.7025753	10.1939602	10.6114844	10.0459148	10.8622476	10.3223783	10.8035085	10.7245831	10.683182	10.1250578	10.7251512	10.8605087	10.6119811	10.9470272	10.7569763	10.4281641	10.5381137	10.8953609	10.6894361	10.5460394	10.7887535	10.5215787	10.6354137	10.4696166	10.6399241	10.9109466	10.5942897
46	8.4631495	8.6367153	8.4355373	8.3274138	8.3785704	8.3195882	8.4785171	8.5284297	7.9638319	8.4073758	7.7221291	8.4480584	7.976363	9.015683	7.6572333	7.8599483	8.5532314	8.3251865	8.259375	9.1820091	8.4075405	8.3346912	8.2894293	8.5479722	8.6435467	8.5066165	7.6363687	8.3858449	8.0373683	7.9903315	8.6069342	8.3425695	8.8883236	8.4867055	7.4825131	8.2741114	8.3426355	8.3034267	7.3280316	8.3160033	8.0537213	8.5077755	8.5435419	8.0482402	8.2981697	8.4628937	8.5359862	7.708962	8.2825324	9.0096648	7.9370102	8.6974412	8.153375	7.5572127	8.0297188	7.7095322	8.3818081	8.5110986	8.7010656	8.3809849	8.7306881	8.8511202	7.9672875	8.6753357	7.6615453	7.7049739	6.8693438	8.5979642	8.8587027	7.5863166	8.6719644	7.7278458	8.472453	8.1467718	7.9906153	8.332896	8.1114735	8.1878505	8.4752864	6.7910783	8.0813557	8.1060586	8.4917095	8.2384436	9.165329	8.2784858	8.5253292	8.0133101	7.9678509	7.9891313	8.6929229	8.3452881	8.2979436	8.7847976	8.5033954	8.152135	8.5302012
47	5.5711565	4.5937582	5.4982441	5.6214193	5.9032296	4.7683395	4.658642	4.1739966	5.1318033	5.4940575	5.2034959	5.0217656	4.8885086	5.7754624	4.7118035	4.0406903	5.3958167	4.2266969	5.383092	5.4366447	4.3332358	5.9817557	3.9004703	4.3193065	6.7203504	5.6867778	3.9164024	5.3775422	7.1595807	5.6849223	6.102745	6.4247503	7.314737	6.0670455	4.776001	4.6816769	6.2271028	5.9401349	5.3144683	5.8741792	4.4406338	5.7439359	5.7828955	5.4925792	5.4517545	5.985328	6.000154	5.302231	5.1423322	5.9907194	4.5700378	5.1032446	5.2004613	5.7990955	4.9679443	5.8393452	4.6942603	3.0578826	6.5484548	3.9056928	4.2140403	4.7008901	2.460521	3.8473722	3.3468246	5.4978258	3.5673561	5.2519317	5.2872496	4.1615962	6.5810285	5.800481	3.883824	6.077107	4.1729495	3.5448698	3.5152948	4.7479482	4.8015466	4.8087203	5.2024677	4.0570239	5.1912609	5.0891409	5.0113465	3.720606	3.6050367	4.1153772	3.5659663	6.0423523	3.7345452	6.0916818	6.7115501	4.6430599	4.0468113	4.5234905	5.1763129
48	5.8525121	5.9878549	5.9100271	6.4731579	6.3105496	5.5325118	6.0082381	5.3510968	5.4129172	5.7477586	5.7720119	6.2826647	6.1725321	5.570813	6.0041179	5.943794	5.532185	5.8241775	5.9009003	5.7238044	5.6306106	6.2723576	5.883472	6.2912696	6.1650048	5.8366409	5.269055	6.6971415	6.3419657	5.6367421	5.7260394	6.3571234	6.0155983	6.3362108	5.1671284	5.7719171	5.9346173	6.2468415	5.4685178	6.0531918	5.1950415	6.4241623	6.207448	5.0582239	5.7563679	6.3394652	5.7803011	5.2984856	6.1280484	6.9404198	6.7710272	6.0855329	6.2813272	5.5090976	6.0702473	6.3457418	5.7545282	5.1818145	6.3511976	6.1738456	6.0522673	5.6618196	5.376858	6.2862886	5.6545734	5.7993446	5.3294679	6.6364567	6.7343485	6.2074319	7.1021427	6.7383832	6.1196351	5.9337131	5.9283448	6.4288982	6.6067931	5.5469726	6.0101029	5.681735	6.05284	5.8632145	5.7170445	6.7407929	6.217016	5.6134181	4.9932021	5.3249075	5.4899412	5.5259956	5.6432477	5.5723122	5.8494005	5.7993833	6.058563	6.3364151	6.2535917
49	5.3150255	5.7782895	6.6417653	6.8966604	4.9398728	5.6489065	5.8600255	5.7549225	6.1841253	5.8526279	4.9441665	6.205093	5.0063717	5.5911031	5.4083491	6.6765097	5.9431164	6.752936	6.5482989	5.40352	6.7084549	6.2367392	6.9489704	6.6296337	5.6771036	6.0358746	5.4680754	6.6397936	6.5476114	6.2213488	5.8890071	6.6449155	5.0222658	4.7596602	5.0721604	5.6426059	6.545844	6.4100342	4.74477	3.9686119	5.7081709	6.2549788	6.6699708	5.0530814	5.73039	6.528696	5.5669967	5.6120987	5.4716334	7.3805535	6.8834896	4.5697403	4.5893294	5.1467288	6.9387653	5.9761341	5.5844805	6.0187649	5.1945686	6.9741753	6.158115	5.6224952	5.6083969	7.0565606	5.4515093	6.0202257	4.6624153	5.2943407	5.8770222	4.819246	6.3580792	5.6903766	6.3623943	5.6304853	5.7578043	6.1749085	6.6900019	5.0066874	6.1376631	4.0339733	5.1813881	6.275561	6.4270755	5.3040308	6.3698052	5.3373774	5.5819882	6.4709895	5.3531964	5.9476039	6.8587133	6.5499841	4.6556078	6.662171	6.2066592	5.8456525	5.6090508
50	6.0422674	6.0996331	5.8323923	6.1804277	5.9673021	6.2293099	6.5237114	6.543189	6.2327675	6.2974477	6.7295037	6.6159708	6.8662505	5.9136332	6.7217544	6.8533763	6.3697856	6.9463315	5.7272843	4.6333994	7.0710328	6.1029565	6.8116056	6.2930879	5.8025793	5.8374784	6.3110482	6.708241	5.6479894	5.9916276	6.2541152	5.781938	6.4517635	5.0173763	6.1114653	6.0373312	6.0158692	6.4443181	6.1742749	5.0257267	5.3269788	6.2187801	6.0932406	4.7482843	5.2094254	6.0415546	6.5879334	6.6135861	5.5235423	7.4023687	7.8653014	6.5435977	5.5383634	6.1861721	6.4335735	5.8899813	6.9341827	6.2838606	6.4756643	7.0195495	6.4299073	6.7154064	6.2972271	6.0953075	5.9010083	4.9872854	4.8955966	6.1789269	6.1925248	6.194832	6.9732534	7.1394163	6.2779188	6.3139553	5.8893137	6.5865984	6.7487012	6.0281829	6.5477552	5.7739513	6.3216575	6.6479226	6.4162092	5.4955109	6.9937434	6.0500644	6.2888053	6.6645563	5.6460734	6.0098406	7.3525972	6.2444242	4.8557903	6.7527418	6.556329	5.9689452	6.0034996
51	3.4527808	3.7265836	3.540212	4.900747	3.4850994	3.680587	4.0940444	4.1670905	4.110885	3.6499586	3.5740786	4.0517718	3.8238508	4.3900043	3.6984015	3.6592209	3.1905169	3.8967979	3.8738807	3.4390015	4.1784886	3.8103984	4.7651515	4.7753983	4.0806106	4.1347333	3.8377308	3.6340503	3.1569298	4.5238547	3.7834146	3.8415899	3.1505438	5.2536975	3.476938	4.5264921	4.3475737	4.3586667	3.0959707	4.3016982	4.281835	4.6391125	4.273527	4.0090653	4.4095252	4.2620463	2.8188041	4.4167339	4.4062107	4.2117207	3.7427953	3.7076259	4.7476209	3.8187982	3.8141603	3.7805634	3.859576	3.8081096	4.3778063	4.3278737	4.1284555	4.086623	3.7011208	4.6357479	4.3540192	5.0053008	3.8367659	3.4738543	3.8196797	3.8217046	4.0289708	3.9072632	3.8901367	4.1536072	3.5098509	3.9715966	3.5305653	4.0248199	4.1163235	4.1045722	3.7882784	3.9965281	3.803018	4.0663157	3.4512722	3.7228217	3.6500443	3.8936639	4.4069169	4.3186881	3.2865587	4.3068628	3.4194627	3.9029722	4.0854697	3.8539758	3.578862
52	3.4190061	3.957494	3.4607372	3.9284011	4.7113233	4.2780398	4.069091	3.5671169	3.2259353	3.1100455	3.3685657	2.9665151	3.2977023	2.5532071	3.2581728	2.4387998	3.3477353	3.1543266	3.3813854	3.7327992	3.2849481	3.5448802	3.4853031	3.32143	3.1979881	3.5078542	3.3916633	2.8853737	3.1131695	3.6194602	3.4363894	4.2182295	4.5342133	4.5150894	1.9370664	4.2141442	3.4905706	4.0009485	3.8980868	3.6551741	3.5653139	4.0059699	3.4521596	4.3965218	4.7754585	3.6967785	3.8940745	3.4888208	3.939593	3.9657105	3.7877755	3.8613569	3.0894442	3.050562	2.309977	3.8706448	3.6986529	3.3420639	4.3830141	3.3842107	3.6003025	3.0199267	2.9918939	3.8748914	3.170998	3.44012	1.3825044	3.6154789	3.7422964	3.5186543	2.7019075	3.3735108	3.330586	5.0481301	3.4495518	3.3281754	2.5817005	3.5708504	3.6429762	3.5555575	3.9213546	2.6444817	3.8794738	4.0133351	3.8414196	3.1684082	4.0009688	3.3612204	3.3426048	4.6877792	4.0302523	4.7623124	4.7859594	3.5387858	3.2039443	3.5404749	2.8211543
53	3.4359371	3.0558511	3.3102308	3.3323082	3.10181	2.8973604	3.3202675	3.7124423	3.2422812	2.7432938	4.2266963	3.2188369	3.0515334	3.1938958	3.2675426	3.7912884	2.9793834	3.6040991	3.2764939	3.9985451	3.0063166	3.2600045	2.9987958	3.36013	4.2389692	2.316309	3.9720593	3.9964089	2.737343	3.4356115	2.974441	3.9424183	3.616286	3.2783294	3.1537917	3.4361951	3.1409055	2.731331	3.2615411	3.0498084	3.4797098	3.5880002	3.1692657	3.0541651	4.1469357	3.3077539	4.1608497	4.1268125	4.2483827	3.3242136	2.7211658	3.6517235	3.7854665	4.0514765	3.2976477	3.9850417	3.0829165	3.7385946	2.3505223	3.2879881	3.1022585	3.9655407	3.7875199	2.8484618	4.0562027	2.6915495	1.7723449	4.0759006	3.771882	4.0109727	3.445456	3.8142192	3.5050884	3.5282641	3.3441109	3.2121891	3.031222	5.7954903	3.8790672	2.6476413	4.1213048	3.7424838	3.084183	3.003814	3.3049793	2.9084128	3.8509846	2.8208255	3.5205938	3.5036312	2.8164296	3.4008593	2.426962	3.1826144	3.3180135	4.1282575	3.3722777
54	4.817178	3.2720988	5.0831675	5.2472853	3.3872662	4.2587938	3.621917	3.7968199	3.6592643	4.0904206	5.7058123	3.5429565	3.0301301	3.2153836	3.3414608	3.5336063	3.7124096	4.8195775	4.3917722	3.9918614	3.7738357	4.5508955	4.5629117	3.695603	2.9700782	4.1168637	4.2091867	4.0527639	4.403519	4.4067254	2.2676474	4.2291543	2.5619152	2.4135186	4.155025	2.9799171	4.6051928	3.8543939	3.6492712	3.7302103	4.6912719	4.0336677	4.2728247	4.5294858	3.6801807	4.8185892	4.0333799	3.6131955	4.0357048	4.6342404	3.2804157	3.3370187	3.6996825	2.5787007	4.612365	4.2673188	3.8647607	4.3545935	3.6103937	4.450063	3.774727	3.6695526	3.3302677	4.4002858	3.8660852	4.7384908	4.6103719	4.5641409	3.7647984	2.6896228	3.6777176	3.5855916	4.6832777	3.4522148	3.1997769	3.8485863	4.0238878	3.1742531	4.0980273	4.8981527	3.6135616	3.7647297	4.1638431	4.3676951	3.6880898	2.360914	2.6267821	4.571749	3.5344346	2.995272	3.1001033	3.5153186	4.2043055	3.7140576	4.6645014	3.8885652	3.2882805
55	6.6126392	6.2019844	5.6791592	6.3110963	6.6132324	5.5885963	6.3384949	5.5669338	6.1251602	6.2040946	6.3751262	6.3728591	6.5186448	5.8502779	5.8903072	6.3431912	5.694806	5.4150247	6.2750671	5.5945802	5.4459663	6.2548772	5.6724829	5.9686082	6.3373886	5.8440627	11.0754771	5.918786	5.3617969	6.4569722	5.3608815	6.1396527	5.5279045	6.2435235	6.256546	5.572733	6.3057102	6.2283259	5.5012519	5.7773804	5.6580131	5.2898971	6.4510111	3.7423402	5.8221993	5.9261286	5.4211351	5.5971141	5.7450776	6.4239612	6.5328591	6.0811658	6.3525374	5.9396987	5.9380504	6.157665	6.1338977	5.5448008	6.2238706	6.2411314	6.5686804	6.542777	6.3928859	4.3623998	5.072574	4.9608768	4.6336652	6.6067118	6.6816491	6.684221	6.4031669	6.5881158	6.1457102	6.3690307	5.6356155	5.7032475	5.7611482	6.1375727	6.4221467	4.8102537	5.6891718	6.2060173	5.8595087	5.5250482	6.409412	5.5394662	5.7915175	5.4569632	6.1679088	6.0861252	5.7598884	6.1649933	5.7016408	6.4211864	5.7216683	6.3771982	5.0412652
56	3.6191305	3.4642836	4.1812984	4.8699409	3.4981361	2.4119352	3.4477428	3.0807051	3.7786215	3.8571756	3.3603965	2.0342471	3.5331828	1.9886194	3.4840444	3.8198402	3.334004	3.7464543	2.9273063	3.9316884	4.8567565	3.2952601	3.5054342	4.0069431	3.8018811	3.0810317	3.6443065	3.653839	3.6693274	4.2897748	3.782503	3.1174245	2.377512	1.897508	3.4543847	4.065336	3.6788808	2.1087925	3.9127502	2.7219959	3.9995276	3.9104367	4.1346731	1.8379968	3.2969694	3.4818261	2.9506963	3.5247408	2.0038776	4.7004713	3.643783	3.981128	3.5507335	4.3402244	2.8897815	3.4214423	3.2649941	2.8646653	3.228196	2.8930951	4.9182562	2.5572446	3.5424978	4.2467583	3.5197163	2.5690081	2.9510374	3.8799076	4.0215632	4.3399302	4.7229615	3.6521224	2.8362673	3.1646548	3.571432	3.4344202	2.7113579	2.8677807	2.676285	3.2089226	2.7922051	3.894535	3.7600603	3.0468086	3.9994134	2.6976557	3.6667308	3.1306961	2.1176561	3.9080986	3.5532948	4.2677365	3.4697943	4.7478712	3.9007918	2.7209007	2.6727095
57	4.1451391	4.8413766	6.4721925	6.7763479	4.9468141	6.2000875	5.9684144	5.6950626	6.3561187	6.8611307	6.8774513	5.5391846	5.0758532	4.0951261	6.7175279	4.3512844	5.919025	5.1423325	5.4748429	5.504766	5.8226563	6.5358462	5.2465415	5.6368622	5.5827794	5.2160977	5.7832266	5.5597393	6.3111823	6.5299499	4.9849678	3.6296256	4.5532697	6.0977217	4.2090866	5.3869582	6.0616908	4.4734397	5.7919578	5.2964913	5.1422268	6.8381989	6.6518457	5.4722693	5.9424007	5.6317289	5.7220708	5.5437963	6.5041973	5.3730896	4.7307513	7.2852713	6.7450639	5.8309189	3.9784115	6.4090769	3.9132089	4.879521	4.6228036	6.3243858	6.8246837	5.0452369	4.8481688	6.1463272	5.0508541	5.5498733	5.6104895	6.2653909	6.6824925	6.117515	5.5700611	5.2247706	5.8295416	4.3352367	6.1841677	6.6539934	5.6089951	6.4438039	5.7286904	5.6709322	5.6713203	6.3772918	5.420717	6.4472535	6.9519802	6.151016	5.7415786	4.0942279	3.6075468	6.5716104	6.8032605	6.6201941	6.3529516	5.3664346	5.3287135	6.0445555	5.9715937
58	5.2473006	6.4327519	5.9220911	4.8491137	5.4946434	5.2087459	6.1159002	6.3430458	5.6469397	6.1784937	6.4246806	6.4164596	6.1832179	5.7145952	6.6262901	6.2762954	5.6235783	5.5907984	5.5268376	5.6148133	5.4945233	5.8605057	5.2630233	5.2215954	5.8570505	5.3557454	5.2961418	5.7392438	5.0639679	5.7429802	6.0594726	5.0741758	5.6042032	5.6892328	5.3559584	5.3856601	5.6908711	5.5178183	5.6767166	5.5749826	4.9566717	5.6830112	5.9078642	5.479419	4.7200029	5.6550889	5.7501067	5.835581	4.295919	6.3365617	6.2950866	5.8886	6.0429174	4.7660953	5.7751152	5.9814551	5.4500137	5.3676104	5.5566417	5.0237629	5.9598208	5.7697522	5.4777912	5.1345763	4.8282897	5.2124467	5.0211864	6.1368646	6.3809203	6.0425047	6.3016248	6.3248473	5.4307091	5.8270723	5.3327711	6.3519716	5.481739	5.3623208	5.2896524	5.362926	5.814836	6.1124127	5.2398576	5.2145201	6.146433	5.3915653	5.7169829	5.8852264	5.4193905	5.3756376	5.8344622	5.3197466	5.3163913	4.9782106	4.910755	4.934104	6.1553771
59	5.3787278	6.3259628	5.6721934	6.0105523	4.8930076	4.7630898	5.6361845	5.5731147	4.9304627	5.9612208	6.2227402	5.293831	5.3420826	5.5871515	6.1645175	5.651516	6.2382373	5.4742708	5.4253527	5.9357908	7.2536288	6.159386	4.6654178	5.4673354	5.0330597	5.1221356	6.1793842	6.0844982	5.8483158	6.1859982	6.0473923	6.4885027	6.0745766	6.9212576	5.4117621	6.1062867	5.6853497	5.2441105	5.7487894	6.1846225	5.5296497	4.8867782	5.2132306	5.8896099	6.4888503	4.7962986	5.0337902	4.9372433	5.0645243	5.4496761	4.78918	5.6101087	5.5526162	5.1239898	5.5655994	4.2564367	6.0866139	4.118704	7.055318	5.605451	4.9146347	6.565917	6.0581539	4.6538662	4.8997224	5.3504067	5.1088375	4.690213	5.3827463	3.8746208	5.250529	5.0766876	5.3347692	6.0920552	5.6526916	6.4028834	4.9822094	5.7808379	4.9637406	4.9166819	5.2869516	5.2352802	5.6775658	4.8835915	6.4615805	5.6548213	6.137729	5.9627131	4.0822959	6.6386633	5.6625944	6.4076169	7.4427907	5.7097138	4.0854188	4.9320601	4.6750205
60	4.0606603	4.0676855	4.424383	4.6781684	3.6832376	4.0479324	3.8865616	3.1519556	4.0786098	3.9010521	3.600317	3.9949209	4.7355155	4.3268896	3.9897827	3.7406914	4.339681	4.0182014	4.3001005	3.3304508	3.9757457	3.9450786	4.3928948	4.0319682	3.9823338	4.5700893	4.5314577	3.1436795	4.2054551	4.4520745	4.324838	3.1119615	4.0700119	4.3132526	3.9384843	4.0920982	4.1243241	4.1597347	3.5357057	4.0520762	4.058097	3.5199432	4.4604507	3.7806521	3.5662342	4.5573494	3.9995503	3.1642121	4.2926717	4.0950719	3.3240487	3.842546	3.7414842	3.6624901	2.9921386	3.3955489	3.9529386	3.6819411	4.3546951	3.5843939	2.7640129	3.8092372	2.837435	4.0856723	4.9861404	3.4789463	4.1166141	4.2840682	3.7662574	2.8611813	3.7725533	3.4328234	4.552213	3.8010559	3.5413262	3.7731144	4.1702564	4.1865753	4.6173528	4.5027122	4.240656	3.8952109	3.9253535	4.1555262	3.3760093	3.6944834	3.9464326	3.8992609	3.6214665	3.6523815	3.3420236	3.7958686	3.4074858	2.9437203	3.6619348	3.5250942	3.4547623
61	3.9430213	3.6038613	3.8932145	5.1244848	3.8584114	4.0413221	3.9551923	4.2144333	4.1017754	3.5933619	3.9153059	4.110079	4.2559353	3.8793748	4.0010001	4.1327771	2.3484719	3.4613198	3.1462315	3.7592713	4.632132	3.3495965	4.5467302	4.2775619	4.0118028	4.4485104	4.6316551	4.0740343	3.9420784	3.4087172	3.1363595	3.5392482	3.6578152	4.5084598	3.5997641	3.6772529	3.4545568	3.5472245	4.169364	3.8825867	3.4451166	5.1090804	3.8591668	3.5845349	3.9135023	3.9547621	4.5362013	4.4174145	2.713411	4.0903395	4.0346676	3.4703236	4.5455526	4.3221648	4.0594895	3.0805026	3.7568539	4.0296271	3.5204072	4.4471939	3.7626601	4.3994124	4.8796455	4.3206002	4.8851561	4.2826734	4.4261513	4.3358511	3.5855742	4.0727098	4.7424744	5.1222554	3.2119357	3.814346	3.4158624	3.2700836	3.7647123	3.9072094	4.4315794	5.5535514	3.6758789	3.9718228	3.5236615	4.6013502	4.2100156	3.6233919	4.4717376	4.261912	4.4528091	5.4497642	3.6769683	4.0822684	4.7145152	5.4467792	3.4949969	4.3561292	3.1880704
62	7.067163	6.7057657	6.6265565	7.5355342	7.7697373	8.2271982	7.5265969	7.5891491	6.6884149	7.042694	7.1988077	7.6438162	7.8171075	7.0190341	7.5644313	7.7466934	7.9795111	7.7375891	6.9821672	6.7003821	5.3594742	7.368638	7.4349336	7.2848581	7.619695	7.6240311	7.2443118	7.2563988	7.0429726	7.4293047	7.055776	7.3862876	7.5973494	6.8161149	7.5444957	7.4931773	7.4319699	7.2383681	7.5756205	7.2721175	6.3907957	6.4158786	8.0306406	6.0893784	7.5958298	7.2635106	7.8934759	8.1106256	7.2117774	8.4550133	8.6679268	7.2081008	7.3088271	7.7503337	7.5015759	7.2347899	7.3007904	7.1765582	7.5315069	6.2226995	6.2972174	7.6760863	7.6181479	4.9620378	5.1269301	5.2009936	5.4263077	5.8852423	6.1933031	6.2700791	7.2403425	7.4320621	7.094952	7.8090215	7.0228085	7.2228028	6.7043599	6.9902392	7.1979344	6.6127564	6.5152222	6.1553273	7.3725846	6.6136631	7.4868635	5.6019156	8.2966639	7.2582087	7.2929661	7.8474417	7.7416852	8.034101	7.8630629	7.4783656	7.8639735	6.9698374	7.3514171
63	6.2203289	7.2474018	5.5989519	6.4657153	6.0453887	7.4426839	6.9374542	6.8416212	6.6068117	6.6135113	6.8798011	7.8932561	8.3452586	6.3491594	4.481947	5.3063014	5.725393	6.0522929	7.3998598	5.0464315	7.3229247	5.5472954	7.0353889	6.8485982	7.1957497	6.1584473	5.6455176	5.0875174	6.3121407	5.5396059	7.2843734	5.8414638	5.9883648	6.7714461	6.1819085	6.0357438	6.1932619	5.8776927	5.8857482	6.2122955	7.0919765	7.1425951	6.3991001	6.8517018	6.6087531	7.4271731	5.704888	5.9959059	5.8313731	6.6449742	6.7871777	6.4481355	7.4049737	5.5314182	6.176701	4.9600131	5.3134869	5.4903444	5.8465753	5.9030491	6.4128625	7.1896039	7.238586	6.9396057	6.9784002	6.6146887	7.0035571	6.297999	6.2905827	6.2954142	6.1483285	6.5489665	7.1865759	5.2613132	6.254515	5.6239054	5.4358697	5.8478532	7.9609652	6.0393897	6.6476978	6.1817238	6.091551	6.7278792	5.2409696	6.1479636	6.3331804	5.9839427	6.3901513	5.1542058	6.8587639	5.6376016	6.2163851	6.4973774	6.3944293	5.9094499	6.281435
64	6.519206	9.6728564	6.3556539	7.8640575	6.7262697	6.4379929	6.9545844	6.772182	7.3674458	7.7659223	7.8874152	8.4469495	8.2158129	6.5909636	6.7861214	6.4671803	6.5444224	6.4335121	7.7163877	6.9258716	5.9618141	7.7062888	6.6312056	6.7925903	8.0039187	6.5022123	7.3470763	7.2243995	7.2373975	7.7340378	8.3308928	6.3226944	6.7502469	6.9323682	6.3361269	6.0459889	6.5845478	6.1147031	6.8879074	5.6145089	7.5676002	7.5653606	6.9244542	5.4497187	6.1084143	9.398942	7.8814788	8.4760015	6.2028626	6.8229319	6.7186326	5.7983233	7.4688204	7.1021073	5.3356636	7.7729968	5.8648992	4.6146226	6.2821953	5.3600279	6.1272811	6.5211937	6.4844168	5.6522886	4.5223665	5.5353138	5.6387281	6.2084251	6.4255903	5.9666081	6.8493537	6.6320901	5.889647	6.4558822	6.1404189	8.5291305	5.4286424	6.4700107	8.7373591	6.8228469	6.4070632	6.7716713	6.3829942	6.1980844	7.1870891	7.2821267	6.5293608	7.2677549	5.6101941	6.2485173	7.4265598	7.2067729	6.9373803	6.0238301	6.5361462	5.8552666	6.8035552
65	3.0482723	3.8734975	2.7449299	3.1512732	3.2924697	3.699324	3.5097388	3.1121466	3.4484405	4.1851844	3.2915475	3.1107783	2.7395091	2.9392768	3.2751261	3.071236	4.2671815	2.9773823	3.3888454	1.2208046	4.6759628	3.4101222	3.6748516	3.32306	3.8866367	4.0987225	3.0424486	3.4654297	3.0916863	3.4717758	2.6894273	2.7878572	3.3770363	2.5355459	2.5282636	2.8064948	2.3853139	3.9905955	3.1573738	3.5820061	3.4717154	2.9450442	2.3951744	3.0925312	3.5525305	3.8122094	3.3643279	3.1685068	3.0430628	3.2499977	3.7421663	3.0697603	3.0781572	4.1651217	2.821553	2.3642685	3.3264734	3.4922389	2.9769597	3.0414099	3.7839067	2.1436331	3.8228966	3.0113708	3.6354978	2.1333897	4.1814921	2.6122737	3.2130481	3.1296329	3.1942256	3.6750465	3.5537985	2.8682445	3.5388154	3.1817162	3.2270774	2.8812629	3.6574647	4.5909465	3.3631249	3.0133518	2.987889	4.1422018	3.6820565	4.3012415	3.2056792	3.2901216	3.1155694	3.2289044	3.2387754	3.1939981	2.6295377	3.8848225	3.080527	3.4886585	3.3404528
66	3.117209	2.9964562	4.1345377	3.3857472	3.1471668	3.432274	3.201409	3.2177665	3.2521153	3.3640557	2.8195039	3.043304	3.1824943	3.2148939	3.6975156	3.0437553	3.8770416	3.7019584	3.579537	3.1900746	2.8695819	3.215514	3.686937	2.9258802	3.4633498	4.0229893	2.5230651	3.1674828	3.8143666	2.6040718	3.1698842	3.5280319	3.0884556	3.0916288	3.6686188	3.6643286	3.3346717	4.0226641	3.886287	4.1173164	3.9262508	3.5322826	2.7575072	5.1599718	3.5427512	2.9433661	3.0625646	3.5632816	3.3498076	3.4787308	4.1761156	2.7563734	4.3461101	3.6037003	3.7209794	3.3050596	3.8183947	2.842062	4.3599357	3.032564	3.8551179	3.5951891	3.8027391	2.7097891	4.2608089	4.2816181	2.5433395	3.0316058	3.4061546	3.6003833	3.5029922	3.4932649	3.264191	3.2402384	2.8571039	2.7155153	2.9599287	3.2476049	3.0499818	4.5880927	3.722377	3.0198517	3.1942274	3.1895885	3.3391846	3.4100111	3.3150805	2.949171	3.6451787	3.8454964	3.3212539	3.4208398	4.1135482	2.8800658	3.1346677	2.388035	2.9424791
67	5.7009975	6.7963098	5.2759642	5.0513539	6.8462737	6.0033417	6.2209361	6.4825814	5.9995346	5.7648039	5.961282	6.3086286	6.1440367	5.5810602	6.7169672	6.0031409	5.8546949	6.3173443	5.6512683	4.8684516	4.8903578	5.9794622	5.8427666	6.1972062	5.4729976	5.3440338	4.9593064	4.6859694	5.6779539	5.5598574	5.9691942	6.0663295	6.515906	4.8385563	5.707282	5.6640608	5.4398154	6.0951361	5.421446	5.7761541	5.4517685	6.2641556	4.3228526	4.3657297	5.6807327	5.8976631	5.0742544	4.8708794	5.517692	5.5825109	5.7713184	5.7081634	5.2335022	4.7582972	5.8476588	5.2382334	6.7712135	4.9158222	6.2210911	5.9902948	6.0647683	6.0503513	5.5896813	5.6941098	5.7259805	5.1774851	5.2403351	5.5248652	5.5241095	5.3379645	6.5399731	6.5545644	5.9356719	5.9589969	5.732741	6.2101425	5.1557784	5.0844417	5.3666572	5.0366361	6.3261036	5.6172035	6.2901023	4.5895032	6.2704728	5.3111178	4.8942499	5.8900858	5.9860437	5.4536209	6.1564743	5.9558783	4.4788977	5.6004514	6.3197577	5.7027332	6.553867
68	4.4435844	4.9220926	4.3021511	4.6143094	5.1675639	4.7755962	4.505321	4.9076944	4.6172366	5.1881118	5.5676849	4.9660263	5.0143052	4.9416703	4.9699408	4.7896078	4.5923852	4.7395372	4.9653665	4.1762015	5.121133	4.8484779	5.2981793	5.2565303	6.0900183	4.7080309	4.6873412	4.4736833	4.3752485	4.1891743	6.1146516	4.7563307	5.4206025	5.1605516	3.7124903	4.3902758	4.9568327	5.4053142	5.1828649	4.5046693	4.693023	4.8219471	4.7507505	6.7407241	4.8772175	5.5033217	5.6189708	5.6756813	4.5466784	5.501324	4.7405742	5.119544	4.3423888	4.732124	5.0083105	4.8556174	5.330307	3.8984352	5.1715954	5.5876331	5.9826918	4.1665431	5.0459758	7.2287033	6.0262591	6.5016856	6.7203689	5.8792344	5.7743389	5.4015043	5.1442917	5.1173237	4.9229809	4.9485344	4.42829	5.1051212	4.6751956	4.7052777	4.9303715	6.1526137	6.4777926	4.5877836	4.6248586	4.8493947	4.8629206	4.8658405	4.3152803	4.3487694	4.6541793	4.7335164	5.1519016	4.4783307	4.6401984	4.9203128	4.959933	5.026543	5.1263366
69	3.4273911	4.180373	3.8648771	3.8795953	3.6401214	4.1442674	3.6180167	4.0549082	3.8615041	3.5579448	3.8124479	3.8600222	4.3274145	3.6477745	3.8306078	3.9534973	3.7810257	3.585486	3.9223204	3.8653682	4.4479009	3.7940737	3.3998521	4.1029935	3.590158	3.9768373	3.0946116	4.5398091	3.2796217	3.8469323	3.6701892	3.9684282	3.3001089	3.0500708	4.2201444	3.7512459	3.6138416	3.8256019	4.1237684	3.9372673	3.0086076	4.195149	4.0254278	3.0770686	3.763621	4.0081812	3.8550186	4.4899704	3.6221312	3.9211335	3.8184626	4.0489312	4.9478526	3.0452767	3.7138556	3.5349665	3.684822	3.58643	3.876076	3.6019186	3.5182606	4.0942681	2.9583553	3.4147553	3.7882565	4.6956466	3.635656	3.6370803	3.8799764	3.7461464	3.9919849	4.1701716	3.7658959	3.9174798	4.3527474	3.5929994	3.7059687	4.0094785	4.1213319	4.4029299	3.2274772	4.1320847	3.4376496	3.2724233	3.884999	4.3803104	4.1336347	3.3153216	3.9218052	4.052117	3.9372323	4.3044655	3.5911129	4.0226695	3.5285474	2.9950379	4.1205038
70	3.0488304	3.6589026	6.6582021	6.5430555	3.6049744	4.2768305	4.9063147	4.6041174	5.1479264	3.453878	2.4766535	4.1415055	3.0006478	4.5983921	4.0462013	3.4234574	3.6804223	6.5397072	5.6681209	4.8957789	4.0496651	6.3350435	5.8316482	5.4489115	3.6517394	5.2414181	4.7211664	3.8363047	5.4998751	4.4400481	4.0879553	5.1844769	4.5060695	4.5410222	3.4947624	4.2259425	5.9851721	5.2326822	2.9475123	3.8909162	5.5553915	6.0125011	5.197568	3.7820054	6.3855807	6.9001113	4.2219383	3.2765805	3.3675315	6.5868265	3.8301735	3.6758384	3.2931456	3.9485721	5.6655041	6.0328194	3.7942006	5.9332843	3.7613434	5.4169396	5.1532328	4.981272	4.2328787	5.2754096	4.9816303	3.6798313	5.1739955	4.2526845	2.8173783	2.7050999	6.0848863	3.2942389	5.9010938	4.7225312	3.7908139	4.2182391	5.8005609	4.5480579	4.9789235	4.5567848	3.4649365	3.7291249	5.6105709	3.775119	3.6595365	3.8981994	3.6280515	5.5062081	3.9309497	4.9512378	4.0429874	5.3374902	4.1134936	5.7824817	6.6854591	5.7242835	4.3593632
71	5.3026093	4.9497021	6.6815394	4.758694	6.0320684	5.0337671	5.3336487	6.6130954	5.5397517	5.6493519	5.6827307	5.6373101	5.1992161	5.69801	5.352291	6.0097925	6.6209267	5.868814	5.8335375	6.4285618	5.1345274	5.1360047	5.8137077	5.6595297	6.1635392	5.310575	5.0050357	5.299576	5.4778095	5.2642102	5.2660741	5.7395292	5.6121474	5.7329138	5.2463881	5.6331091	5.6739602	6.0838247	5.7794615	4.855842	4.9337723	6.4868928	6.0474057	6.450784	4.7543877	5.9046464	5.6868984	5.6361087	5.0255659	6.2080429	6.0568217	5.890375	4.6596616	5.6179823	5.6525154	5.4285589	5.2425126	5.2001931	5.5598095	5.6874318	6.1859989	6.1326757	5.0918765	6.8073624	5.9445571	6.1742036	6.0727856	5.6327353	5.9149972	5.3645638	6.3350428	6.2881361	5.2452036	6.1722119	5.0649037	5.4455803	5.8757586	5.066177	6.830294	5.5554186	6.6785304	6.2588544	4.8136855	5.4246868	5.5121634	6.5705384	5.8978077	6.1921778	5.2815204	6.9012026	5.9875271	7.2394327	6.6798158	5.9351263	5.3957089	5.4697751	6.4282889
72	3.0510644	4.5042707	4.8820479	3.4657617	4.7977573	4.0147423	4.76814	4.8020995	5.4150456	3.3399077	3.2478914	3.8208464	3.8215449	4.8668141	3.7875523	3.0313796	5.3774545	4.1542612	5.035968	4.3179127	3.1557036	5.0431688	4.0607684	3.6355598	4.4835845	4.3072304	2.830968	4.098712	3.3731197	4.9145698	3.8153568	3.5309585	4.3350128	3.8039256	4.2038554	4.3018709	4.723654	4.2917758	4.0169987	4.4490474	4.7120547	3.1066864	3.8588569	4.8374471	4.7246429	3.6484814	3.8180511	3.4651718	3.9552283	3.6912813	3.6226898	4.7217069	4.7660264	3.9634148	3.763636	5.2721109	3.5272397	3.9352335	4.5514488	5.107074	5.0037459	3.5676547	4.1706129	4.4787931	3.4273703	2.7146982	3.9140513	4.8759653	4.4215007	4.675641	3.7606104	3.2092404	4.6169156	4.6075251	3.8371444	5.3293674	4.2612537	3.3553951	4.2838307	4.2065552	2.5976759	4.5319753	5.4442314	4.6997498	4.4992276	4.8245444	5.2162229	5.2803536	3.3511837	5.9032431	3.7536148	4.6517858	3.6682924	4.642536	4.8967123	5.0213707	5.0784636
73	6.1858625	6.4631912	6.5338957	6.2985186	6.4212818	7.1554227	7.3087019	7.2011383	7.1905394	5.7587273	6.346979	6.6504798	6.380982	6.2410082	6.2778749	6.0850991	6.8726511	6.6427342	6.3418686	6.5421054	4.6770519	7.0248903	6.7607694	6.5861395	6.4880106	6.5940463	5.2579189	5.9260092	6.2795499	6.7325134	6.5996532	6.3327477	6.2897854	5.9377044	6.1489032	6.3373584	6.4479876	6.4466347	6.2381973	6.730797	6.611166	6.5508227	6.0196988	5.7497518	7.1656505	6.6556927	6.1412609	6.0845715	6.7534034	6.9118136	6.1797292	7.1832197	6.3893245	5.2832	6.332438	6.8479051	6.1418545	6.8443446	6.8237297	6.7745931	6.5807426	6.6714025	6.3532265	5.719473	5.1183052	5.1041765	5.3147213	6.0699714	6.0563665	6.2026569	6.7843444	6.4072573	6.9855121	6.4920122	6.5740928	6.6789953	6.9278343	6.5483961	6.414638	5.1117851	6.3828573	6.1077254	6.4622583	7.4072729	5.6723197	7.7191197	6.9047651	7.1040251	6.5575248	6.4778188	6.1100649	6.4066699	6.7257393	6.9187021	6.8180449	6.886315	7.4090396
74	7.9745833	6.3788986	6.4037743	9.1266823	6.1322297	6.0633698	6.6190384	4.6489109	4.1832325	6.2538038	6.2610864	4.6467077	3.9813361	4.7761553	5.3599198	7.1131368	4.9454324	7.3320181	7.8344612	6.9894195	5.684701	8.6439647	6.3843099	4.5014771	7.3030726	6.8332542	7.0323949	7.1383349	5.8935997	8.928709	4.5399887	6.3277799	6.482388	7.523355	7.6008792	6.2963666	6.5331042	6.7952086	4.3719468	7.7885929	5.7757228	6.8888808	7.4019884	4.3179088	7.1717081	7.2630017	8.2347671	8.2113651	6.8358573	6.0984375	5.6618327	3.0909131	7.0720447	7.0917518	6.1756996	8.5444961	6.8480186	4.9710494	5.900944	6.2918519	5.3577857	5.1864568	5.0336592	5.8815352	2.331291	4.9939667	3.6277911	4.901118	4.7041586	4.2085785	6.2689674	6.1675406	6.6151614	6.7941248	6.974319	9.0633374	5.0735479	5.4316169	8.3255341	2.5456397	6.0424827	4.463403	6.2957914	5.5236524	8.264912	4.08747	5.6329397	5.8640777	2.8937	8.4477854	7.55792	8.4486662	8.2167353	6.5114387	6.3918933	7.3526142	4.2603079
75	4.0409294	4.9303128	5.1479088	4.2117764	5.3715275	4.9575581	4.7226653	4.4300118	4.9256464	4.690345	4.6490699	5.1415728	4.9075409	4.3508299	4.1440861	4.0518756	4.865234	4.3111072	4.3750956	4.6498788	3.6963173	4.3490653	4.4399478	5.1970918	4.8844033	4.4040939	4.6898406	4.2689746	5.5060557	3.988836	4.8053869	3.4868398	4.39628	4.9154838	5.2174364	4.9795827	4.9332935	4.4038872	4.9413923	5.7422461	4.8629561	3.975781	5.097763	4.4386105	4.4084175	5.7056359	3.9325005	4.2709285	5.4317662	4.4768279	4.0614158	4.2508262	4.5224517	4.9058199	3.7197361	4.9166566	4.5197387	3.9769106	4.3931888	4.2537023	3.7575157	3.9374822	3.4666017	3.7358274	4.5144622	4.5608231	4.2232424	4.0097468	4.4613059	4.621922	4.6182882	4.5910851	4.8348326	4.8799968	4.0500198	4.4236395	4.1866201	3.4511139	6.345281	4.2034523	4.8807832	4.8372263	5.0310343	5.1046901	5.0031891	5.2328604	4.0397823	4.0841014	4.1446416	4.1019069	4.4528321	4.1639408	4.2252115	4.5613363	4.3019887	4.3475515	4.4146149
76	3.6014534	3.5644562	3.335584	4.1021502	3.1732661	3.0097293	3.1037395	3.5139893	2.81779	4.4524017	7.5381617	3.303203	6.9414933	2.6101054	3.3591583	2.6045028	3.9251117	3.5000389	2.2193301	3.8133544	3.3027338	3.4133228	3.226818	3.1667028	3.1418499	3.1792907	2.8637292	3.7116607	3.8428699	3.0727922	4.1835095	2.7028901	3.3609426	2.7086304	3.2489664	3.8038807	2.9737196	4.3023141	3.1430439	3.0067472	3.0653913	3.746603	3.3270461	3.513735	2.2882156	3.5695466	3.4761798	3.801517	3.3656126	3.0150526	3.7104164	3.4684552	3.7195101	4.1005337	3.793681	3.5578755	3.4239334	2.8439985	4.105882	3.1439307	3.417254	3.4236215	3.8152319	4.2886915	3.4694884	2.9522134	6.3342162	3.7806294	3.3137069	3.6573523	3.1772076	8.1410423	3.4033649	4.0755274	3.0694571	3.4372465	2.9381144	3.0922061	3.672554	3.485206	4.0205217	4.1230311	3.4350579	3.3560584	3.6341351	3.1074424	3.029197	2.0481434	2.9010001	3.6295977	2.9975087	3.2841528	3.4418313	3.1452092	3.2453567	3.4686545	3.040748
77	6.2400487	5.5747073	5.1251725	6.1788676	6.0954234	5.9305267	5.4169293	4.7441756	5.4677356	5.3481628	5.2816292	5.3843186	5.2009514	5.5872217	4.651909	5.9075547	5.6051583	5.7629734	5.2939324	5.3765024	4.6960513	6.1903647	5.0758116	5.0470395	5.5244464	5.9457155	4.8957797	5.0602596	5.433878	6.0181575	5.7288011	6.1616275	5.6884867	5.7033339	5.3752783	5.9993113	5.9251728	6.0020402	4.8432952	5.8063436	5.4609992	5.3899241	5.7952932	4.5561666	5.709314	5.9077312	5.1516572	5.2459883	5.2418323	5.2405258	4.6827938	5.1395277	5.7428821	5.2588046	5.6432589	6.0908556	6.0728992	5.6255535	6.1835478	4.2702643	3.7010939	5.7549097	5.3504012	4.6908013	2.5005406	4.4958038	4.3159679	4.3312967	4.1395755	4.8302373	5.1852955	4.7755633	5.8336207	6.7496396	5.6708676	5.4376953	5.0461316	6.5898678	5.0291859	3.9262666	5.2732933	4.6799718	6.1576602	5.5901243	5.3460961	4.7719142	5.9802946	5.5577997	5.3903088	5.8761285	5.471158	5.8359343	6.3863982	6.2434948	6.197717	5.408331	5.0062358
78	3.5862281	3.5884404	3.1016536	3.2337994	3.0463676	2.9791389	3.6001021	3.1396286	3.0326644	3.6600386	3.4172109	2.8431491	3.3511925	3.1626215	3.7887285	3.4531374	3.4784113	3.420078	3.2827611	4.2939334	3.4700596	3.241897	3.0580452	3.880075	3.3959989	2.782837	2.6796299	3.5058851	3.9508035	3.743857	4.3842729	3.7247479	2.5592596	3.78812	3.5085671	4.544213	4.1168818	2.2828357	4.109081	3.4114689	2.930795	3.383697	3.3893657	4.2233889	3.4146882	3.1672456	2.7239337	3.0434266	2.8163647	3.1952031	3.4341197	4.1290407	4.0982145	4.3109185	3.4367917	3.2310558	2.7017944	3.0852279	3.1728152	2.6963571	4.3082879	3.5293331	2.8763533	3.2728779	4.4628265	2.8673989	4.9468786	3.4162198	4.204272	3.7796122	2.9859377	3.5939007	3.1694972	3.4030902	4.0379664	2.6427611	3.5694196	3.1091567	3.1138839	1.9242349	2.8395811	4.0763216	2.6774209	3.7384881	3.7787002	3.4542661	3.5684589	3.6764479	4.3081174	3.4014818	3.3178209	3.003433	3.1794099	2.9169476	3.0986135	3.6411387	3.60614
79	4.0233651	3.3981024	3.9722512	3.6496528	3.9282723	3.0476965	3.4005389	3.825194	6.7012871	3.6447178	3.3679289	2.2309357	3.549321	4.2962978	3.6677228	3.9505217	3.0946715	5.3971153	4.2452763	2.8264009	3.4005307	3.2426057	5.3954077	3.0510885	2.8135771	3.333633	3.7992181	3.76728	5.7575797	3.0884193	3.5738869	3.8458713	4.8687953	3.1760619	3.0723874	3.5134265	3.3547978	3.7777024	3.2287527	3.6243226	2.3616171	3.2419037	3.8411306	3.8656453	3.5220516	2.8458418	3.0342736	3.2147468	4.1447571	3.5582283	3.8859089	6.6143159	3.8557872	3.0675351	3.9413351	3.3978276	4.3424019	3.9223912	4.4075593	2.5315406	3.7856492	3.4398596	4.2836857	4.3508764	3.392405	3.0915736	5.10948	3.244956	3.7540344	3.6071789	3.1801353	3.1539552	3.4302597	4.4130511	3.2619629	3.1486964	6.8723739	3.3054076	3.5765543	4.6400016	3.7483482	5.2180585	3.6364692	6.5051113	3.0000267	6.3897661	3.3836246	4.2913717	3.3672544	3.5411991	3.2525051	3.327844	3.9810905	3.8473305	3.5983252	3.6619083	3.6368103
80	2.0135969	3.2031298	3.3987552	3.2020662	3.3575256	4.9711408	3.3243677	3.4197995	2.7336518	4.1739431	3.4753041	3.8530366	3.579801	3.6702866	3.289026	2.789501	3.3698739	3.4153408	3.2115098	3.574646	3.1389534	3.1911953	3.6346477	3.4897498	4.7603739	2.2642429	3.5427272	3.2790719	2.877386	3.2696279	2.7761957	3.0588361	3.8849571	4.5166257	2.6364965	3.4330341	3.3602905	2.2789254	3.7852297	3.7225592	4.2717202	3.1583848	2.7686181	4.8972166	3.5997745	3.9950163	3.4661839	4.0843329	3.1975983	3.1474703	3.945531	3.4860238	3.4764228	3.7360092	3.2717871	3.8819584	3.8916543	3.5945947	2.9843821	2.8531666	3.5230815	3.627799	3.7261818	3.7672486	3.9966265	4.3840146	4.4846999	4.6776958	4.1920586	3.5976637	3.8437829	4.1212676	3.8173913	3.2271832	3.0873762	2.9574873	3.7137222	3.2521204	4.3705351	4.65487	3.8033268	3.369644	2.9681047	3.1817367	4.087943	3.7952894	3.2577282	3.2518003	4.2210589	3.3752508	3.3905208	3.041024	3.8499933	3.2312332	3.320742	4.0905004	4.1009734
81	4.393537	3.3030733	3.4746854	2.7616282	3.6455842	2.9108256	3.1118474	3.3446337	3.5583236	3.5295426	3.9325512	4.1174347	3.4569741	1.9027287	3.2289391	3.0310666	3.2724442	3.0901537	3.0908117	2.7114587	3.526034	2.9981804	4.5123505	3.4768977	3.0211482	3.4465658	2.8276299	2.7982938	1.89519	4.5463315	3.078091	4.1759815	3.3242634	2.9459901	4.2986927	2.9718958	2.6730168	3.7036528	3.0990174	3.0699723	3.3821085	3.6678494	3.3275983	5.4675343	3.021096	2.7959663	2.7625026	2.7868832	3.9238337	3.3730863	3.7383184	4.2915916	3.817095	4.285413	3.561388	2.9508542	3.6601946	3.0233588	3.7320693	3.2788878	4.1819034	3.5401052	4.2884507	2.8634971	2.5444054	4.6566243	4.3116531	4.6087363	4.1375572	4.1196295	2.9176746	3.3584865	3.1390549	3.2813836	3.4521958	2.8559766	3.0326297	3.5889694	3.0336806	3.4470745	3.355552	2.9736363	3.3077572	2.7552718	3.2677041	2.4883481	3.7074347	3.4801476	3.5016721	3.7661062	3.5621965	2.8246694	3.0611119	2.9496446	3.3660449	2.8441563	3.4605455
82	5.8254354	6.2733066	5.6903207	5.2778257	5.9677906	4.6735188	5.5516012	5.0177553	5.1168331	4.6041936	4.9903046	5.2741895	5.1935671	3.8600703	6.005384	5.5999473	5.9121468	5.7160835	5.2726542	4.774389	4.6648798	5.3662186	6.286154	5.3822495	3.4886149	5.4756557	5.3131884	4.4448566	5.5318587	4.6350876	5.3039808	5.197377	5.7748318	4.3085625	4.4440946	5.5907925	5.4209523	4.8587247	4.8016117	5.6006716	4.7456146	4.1568664	4.4417186	4.4108654	5.4918634	5.7713206	4.0867004	4.2961236	5.0965749	5.6043019	5.0983151	5.4270947	5.4891573	4.3537652	5.3514631	5.2844867	6.1154492	5.55165	5.431867	5.2950829	4.1822848	6.1868201	5.2244754	4.6832089	4.2318536	4.7475064	4.5651256	4.0293758	3.732381	4.4148278	5.5301238	5.1809344	6.079367	4.6317717	5.4138817	5.6807053	5.4097393	6.0328313	4.4238254	2.2975681	5.5323543	5.0175495	6.1734203	3.7674775	5.0502273	4.1277704	5.5875629	4.8796836	4.75515	3.9559975	4.644639	4.7111618	3.279974	4.18841	6.1140499	5.2995379	4.3461123
83	3.8692277	3.1706931	2.6530521	3.1236215	3.389326	5.0191154	3.0188632	3.5476473	3.1770744	1.9549085	2.8882359	3.6855165	3.8810828	4.4481941	3.5827045	3.3773671	3.342785	3.2034552	2.5027592	4.4016022	3.6120108	3.1865248	3.5392885	3.1743178	2.7885769	1.9675349	3.5302713	3.239394	3.5955229	3.5433213	3.2172561	3.5807084	3.1420394	2.9619391	3.4077294	3.0798941	3.4829015	3.0824175	3.937937	2.7649564	2.9134446	3.2061765	3.2937707	3.7996879	3.6963389	2.9996755	2.8623694	3.4971183	3.471823	2.8857027	3.160159	3.2939481	3.6253337	4.1764366	3.7858377	3.4160687	3.4273589	3.7784011	2.8803235	3.1014003	3.8204184	3.1454451	3.9121384	3.3050591	4.409793	4.2522461	4.1746345	4.4015913	3.2527949	3.5528964	3.4124464	3.2398229	3.8305465	3.3191441	3.4756113	3.2658388	3.2950584	4.0142649	3.7256799	4.7798998	2.9351309	3.6146377	3.4554882	2.8424384	3.2212974	3.9261245	3.2270767	3.2293716	3.3211448	3.2073688	3.6317192	3.5461561	3.2064637	3.4622143	3.141298	1.8739703	2.8982321
84	7.148009	6.0029786	6.4085351	6.7625038	7.0515771	7.3250003	7.0331874	6.1283943	6.4482444	6.5949752	6.6259218	6.8998595	6.6486971	6.5708673	7.0275362	6.9983458	6.8653105	7.2241308	6.3678328	6.4240695	6.3131303	6.9320152	6.5475252	6.8995014	6.7713416	6.6788098	6.3111375	6.8999694	5.7771299	6.6048693	6.7229351	7.2933103	6.7338084	6.8313812	6.769999	7.320588	6.8351393	7.1787145	6.4508496	7.3565792	5.6310335	6.2343585	7.0532848	5.5543745	6.5724699	7.2574925	6.6081596	6.7722882	6.7324253	6.3418059	6.4722696	7.0677822	7.1863216	6.5466968	6.2996526	7.0166324	6.8485455	6.5826025	7.1324106	6.4084502	5.6946725	6.4752447	6.0743491	6.1563022	5.8212986	5.4383995	5.6836854	6.7172667	6.6407668	6.3088836	6.5988129	6.833002	6.8786835	7.422001	6.7972659	6.9835163	6.8387605	6.9523019	6.6415258	6.0462973	6.4687443	6.6387336	6.6884353	7.1902332	6.7975892	6.3567503	6.5700978	6.3981264	7.5418268	6.7946941	6.7624474	7.2083699	7.377087	6.7505874	6.8378552	6.3013603	6.4328788
85	4.1184489	4.9546724	4.1422922	3.8234693	3.4079647	4.3051036	3.4107735	4.5719081	3.7431033	3.9338819	3.2038724	3.6742382	3.6386084	4.3066839	3.478273	2.9898886	3.2049505	3.6841055	3.8992761	4.4347375	4.7922599	3.311978	4.5428141	3.6490435	3.9751515	2.9434419	3.4948641	3.8408305	3.8817778	3.833943	2.5072408	3.3176866	4.075329	4.3375818	3.5816875	3.4127832	2.9106284	2.7048627	4.0962123	2.9178463	3.9300378	3.4827229	4.9787651	4.4372287	4.0667998	4.2048781	4.5149431	3.2552023	3.8604207	4.9406558	4.9988691	3.6636948	3.7239629	4.1421652	3.9031951	3.5284752	3.0535568	3.5958315	3.4326992	4.0390981	3.2193245	3.9506807	4.1812825	2.8845654	3.5843712	3.7084406	4.4800722	4.7336215	3.3736887	3.4623923	5.0816258	5.3303583	3.7566059	3.5282603	3.2954575	3.3812697	3.7928969	4.3388623	4.1483044	4.5127701	3.4158002	3.3962952	2.6942818	3.4819834	3.7459108	4.2145234	3.5880745	2.9381706	3.7905624	3.0060337	4.0112265	3.5897734	2.7838504	3.9467459	4.3870817	3.0254477	4.4839366
86	4.2630217	5.8326885	5.0738476	5.2095173	5.3993896	5.326535	5.1795941	4.0480574	5.5998668	5.0717974	4.9659328	5.2371738	5.2673912	4.6064573	6.2396588	4.8914439	4.4699244	5.5147734	5.2867285	4.7495341	6.2365285	5.8665794	4.9478141	7.434671	5.3310567	4.9522595	4.1124233	3.9834683	5.5837927	5.6249779	5.2588994	4.8630828	5.5274432	4.4771989	4.091739	4.6843832	5.1616851	4.9530378	4.5604619	4.3848012	4.6979962	5.3151047	5.30837	2.1664371	4.3273352	4.9815922	5.1774145	4.4115113	4.9191202	5.224247	4.3698682	5.8616565	4.4504413	3.3697484	5.1603534	4.9605587	5.2629455	4.7063461	4.8473415	5.464955	4.7218408	5.2255505	4.0958884	6.6252205	5.4410899	6.0908455	5.6409571	4.4392713	4.1335188	4.5760162	5.0306305	4.7283605	5.0053746	4.8222505	4.5838804	5.4739392	4.9964074	4.8347125	5.115115	1.9363401	6.2780263	4.8771052	5.0065695	4.494457	7.2684971	4.7090056	5.0703725	5.4417771	5.4415007	3.8575655	6.6980368	4.7649884	3.585707	5.3137586	4.9298366	5.1963064	4.4221021
87	4.0970278	5.2070618	5.0677859	4.9926574	5.934521	5.6781539	5.8224745	5.3000291	5.7634116	6.0735506	6.3114731	6.0913064	6.487319	5.2690099	3.7474527	5.1390891	5.3335539	5.2175139	7.2175075	4.0924947	5.1430396	4.7850496	6.5248269	7.2783081	6.7201337	4.850408	4.4913566	3.6121284	5.3018153	4.3396324	5.3718556	6.3490063	5.4909715	5.1158913	7.2410792	4.2920298	6.4701219	5.2551202	4.870866	4.5167916	4.4178678	5.224973	4.2427598	4.9896379	5.1023526	5.6742728	5.22785	4.3073759	5.1819784	5.9721508	6.0035264	5.0652258	7.0513071	4.2426582	5.2174628	4.2152937	6.4964581	3.7347269	5.8439508	5.2998678	8.3658779	6.1098573	5.9966128	4.6936097	4.6018724	5.0310058	5.2310497	8.1574207	8.1469467	8.2530248	6.6996829	6.6083823	5.2460001	5.6567913	5.6393376	4.4338054	4.5496221	6.0534523	7.6295619	3.6090426	6.3514583	5.259442	4.6168139	5.2772994	3.6604115	5.3298922	4.6193217	6.0234527	4.3357	7.746476	4.3192107	5.2572504	3.9537801	5.7499836	6.0960731	6.6187095	4.4405309
88	2.9871264	3.4909301	3.1722148	4.1007617	2.9195594	3.1267236	3.3844878	4.0102594	4.2233908	4.1543514	2.9053271	3.5754129	2.6536796	3.665258	3.0505133	4.1432297	3.2933513	3.5694583	3.1129254	3.9371475	4.8145355	6.4993293	3.5497063	3.8555726	3.3520124	3.5073865	4.5942334	3.0811977	3.3092667	9.7378613	3.0020362	2.8469783	3.7950525	4.0678199	1.9213367	3.3484512	4.2127319	3.8963865	4.7081325	4.6758144	4.5828543	3.9040069	4.496415	4.9832628	3.5118973	4.0766272	3.4700713	3.7964661	4.0953418	3.3045775	4.3259672	3.0677432	6.691528	3.1376029	3.6942321	4.7521441	3.5050389	4.0228855	3.8437298	3.5437697	3.2809694	3.7517331	3.9894681	3.7962896	4.5627322	5.2705594	5.0144062	4.0239647	3.7435308	4.6078682	3.2085016	2.9219175	3.6807237	3.745883	3.8653388	4.959318	4.0849937	9.7373041	4.5930657	4.7310747	4.9706549	6.0075952	3.4349854	3.3770209	3.456313	3.6726175	3.3731477	3.8101638	3.490005	7.942988	3.5165023	5.1938143	4.3862236	7.6011805	3.8816792	7.5953761	2.9905264
89	3.3418505	3.4136643	2.9069161	3.6931969	3.9133142	3.3682837	4.083991	3.6589655	5.9752092	4.0282053	4.362802	5.1140788	5.2851396	3.7419155	3.3600894	3.9914484	3.331977	3.857354	3.7211943	3.1753178	3.6748672	3.2743622	4.1680988	3.4895721	3.4972337	4.1010835	4.1899187	3.2109524	3.2793008	4.224594	4.305876	2.6135644	4.618485	5.4071373	3.7932732	3.4882139	5.2788744	4.9775092	4.7415606	3.482541	3.91342	3.771386	4.9098923	4.6607117	3.6237071	3.2898312	4.0664418	4.2335803	4.6914636	3.4533263	4.3530312	3.8955164	3.7651056	3.7735751	3.7448017	3.7748353	4.2476524	3.498536	3.8204548	3.4750499	3.5314175	3.4155722	4.296993	4.3342087	3.6753688	5.0158145	5.1562857	4.1305526	4.1465348	3.5213958	3.5051338	4.0405729	4.0226394	3.8950131	3.5888512	4.17165	3.9744088	3.972585	5.3610365	4.7708676	4.5743879	3.2414932	3.4683658	3.7730279	3.8010178	4.111868	3.8214599	3.159226	3.8238773	7.3350219	3.9360669	5.2119168	3.8276821	5.3484845	3.8258671	6.1549754	3.3209193
90	3.5840628	3.6146438	2.8880909	3.0807754	3.7943739	3.8245859	3.7340694	2.9924574	3.1870187	3.7465216	3.6056946	3.9745674	3.6803834	3.3315583	3.4867938	3.3671966	3.555294	4.2473958	4.0217764	4.845887	1.8803963	2.9821122	2.9569869	2.8878213	2.7696378	2.9717354	4.1831402	3.0483741	3.154034	3.8363196	3.275495	3.2831751	3.7286983	3.8067477	1.8953034	3.1467234	3.7813225	3.2207547	3.0840328	3.6392817	3.5798077	3.4373435	3.7149603	4.7622588	3.2761214	3.2753477	2.8977084	2.3589972	3.8861114	3.0149258	1.6669042	3.5571526	3.5280286	3.2720392	3.7158902	3.5540796	3.3382404	3.8776402	3.1154746	3.1375146	3.8474051	3.3277719	4.3972514	3.0915447	4.3256136	4.1607635	3.882583	2.8231611	3.1356059	3.8097314	3.4529278	3.4245462	3.2800524	3.2361236	3.2546617	3.4633621	3.2126582	2.8942253	3.0800637	4.1178025	2.9303681	3.5901927	3.5801255	3.5721385	3.2401339	3.27709	3.2600813	2.9786572	4.1534679	8.5490443	3.0379597	3.7031861	4.7965084	6.9448091	3.7436553	6.7632678	4.2231059
91	6.5417434	7.2256811	6.8162438	7.4720582	6.2705264	7.1804038	7.323495	6.6041251	7.0275047	6.2090046	6.8118806	7.3695562	7.4951765	6.090613	7.9863872	7.0884686	7.8708247	7.4461692	6.7257083	6.2588747	5.9156088	7.5620739	6.77141	7.1258353	6.7474118	6.9087839	6.5260363	6.656422	6.2759462	7.7716467	6.6969353	6.8257576	6.6644899	6.4135596	6.3329192	7.1922906	6.7745952	6.827943	7.1217694	6.6897625	6.4582719	6.2615087	7.2294402	5.312404	6.6276494	6.9639556	7.3845047	7.6161594	6.4086493	6.4109998	6.6373743	7.1644133	7.5667504	6.3789949	6.8927342	7.0054181	7.3683184	7.1690605	6.4684941	6.6515455	6.450911	6.7985835	6.6801538	6.2628626	6.2088817	5.9920857	5.9732545	5.3404434	5.4220851	5.9824944	6.6939387	7.0109066	7.1655103	6.9963005	6.6991516	7.0579536	7.282622	7.4474487	7.4787064	6.3192689	6.9941176	6.8793205	7.0743542	5.4051354	7.8015869	5.9824967	7.2266316	7.1724738	7.0825502	7.2084514	7.5506178	7.3912265	6.0329356	6.8329224	7.2310381	6.5586478	6.1756288
92	3.6486852	3.0266122	3.7455303	3.7446609	3.5333452	2.8674944	3.9183036	3.6324769	3.4183597	2.585934	3.3636036	3.2711194	3.7018464	3.359471	3.5236365	3.6573695	3.7557152	4.0244676	2.626535	4.2285504	3.3256336	2.9412866	2.5923236	4.5530463	2.9610807	4.0220945	3.0023099	3.4654297	2.8353785	3.6821472	3.1019357	3.7964795	3.5842527	3.7254573	3.1170022	2.8243525	3.4040083	2.8882251	3.3795492	3.1090111	4.4884101	2.8621641	4.0007742	1.8990693	3.5525305	2.9935971	3.7397362	4.4008323	3.4586809	3.4907871	2.7995281	2.6518987	3.6805369	2.3431021	3.7596595	3.3074665	3.7843338	3.9336305	3.3471395	3.3938604	4.1385522	3.1959525	2.4340236	3.6454938	1.3912258	3.58105	3.6978843	4.3766752	3.9639938	4.2081645	3.4288946	3.6392565	4.0137057	4.0551591	3.1144621	3.0510045	3.0996038	3.6726362	3.4186315	4.1948527	2.593022	4.2815494	3.2761423	3.3444945	3.9548249	3.6099066	3.4522067	3.5355372	4.0363905	3.1193014	3.2584532	3.5597233	3.6515841	3.9735728	3.9384279	3.57173	3.0819885
93	3.0989066	3.741261	3.2220038	3.9446013	4.0661372	2.970889	3.3230345	3.775426	4.0857274	3.6135573	4.4494587	3.4299093	3.1991652	3.0231256	3.5912461	3.9397034	3.7171997	4.0736545	3.0747073	4.3309802	3.1728194	3.582852	4.0674729	3.3537192	3.8010341	4.4947311	2.7015607	3.1477037	3.735902	4.1181122	4.2862531	4.3694766	3.8061672	4.7225064	3.9646928	3.0148052	2.4594181	3.9026298	4.0214767	2.8259877	4.4914687	3.7744631	4.1367336	4.7216177	3.5907586	3.3709071	3.5997701	3.3582391	4.1039218	3.5109185	4.4262606	3.2372134	2.7878116	3.6346174	3.5621061	4.0799529	3.5916541	3.668436	3.5053112	4.0219528	4.1647609	3.2854927	4.5162592	3.6359808	2.4315206	3.9059902	3.3074556	3.8590791	3.7718705	2.1779313	3.5636898	3.582893	3.3002993	4.1120091	3.6664904	3.5787938	3.7318507	3.7505155	3.7110229	2.1845063	4.0534516	3.6294433	4.1215674	4.0699466	3.5985844	3.6838436	4.2428682	3.6423506	3.7889229	3.9273746	3.3343768	3.5425777	3.8472487	3.6730418	4.2466176	2.8589672	3.5908581
94	8.5299398	7.677574	7.7675742	7.018215	7.874524	7.5510746	7.5158718	7.5670768	7.9356438	7.6822186	8.0299277	7.6607557	8.0109766	7.9638526	7.8196646	8.0910997	7.3976576	7.5330727	7.743769	7.4451851	7.7825032	7.6620145	7.9362716	8.4119393	7.7425035	7.4867065	8.2862695	7.8346501	7.8587835	7.948991	7.5567688	7.5512801	7.7934914	7.6589917	8.4284981	7.4407175	7.4531739	8.0410143	8.2861841	7.1019841	7.581378	8.4185351	8.2397477	7.8513689	6.6798255	7.7804707	8.0400146	8.2582457	7.4681177	7.7670777	7.8079042	7.9650917	7.9943238	7.8359958	8.2125774	8.2117255	7.4038134	7.466559	7.6496467	8.0325085	8.3163919	7.5260212	7.6835081	7.9274228	7.9097538	7.5424492	7.5675467	8.3506045	8.4560189	8.1745589	6.6946197	6.727988	7.6012288	7.6476642	8.0541671	7.8399658	7.8231883	8.2406643	8.5300154	8.3762677	7.974268	8.0264771	7.7091048	7.9576772	7.8567208	8.1115807	8.7330805	8.5801631	7.9487326	7.7069152	7.9091226	7.3025788	6.9994206	7.6540253	7.5606659	7.3830816	6.9409747
95	6.8706202	9.6434597	6.0284653	7.1266919	7.5102868	10.208629	10.0120216	7.7681564	6.6477372	8.6489293	8.3695983	8.820977	8.8413943	6.6327609	5.0387167	5.9447042	7.3137601	7.1220919	7.9155456	6.0274131	10.5605408	5.6594119	8.462744	7.4538962	9.0493978	7.3223402	5.5773688	5.3848619	7.1878725	5.9918144	9.7125116	6.9983254	7.206472	7.8243152	6.8746044	6.5028854	8.2264293	6.4446423	6.5069897	7.3003012	7.1226417	6.1445908	8.0313892	6.1687762	10.1590034	9.5196082	6.3219025	6.6216084	7.3727323	9.2407766	9.5914595	7.4492008	8.3399421	6.8917764	6.7599406	7.2066998	7.1016398	5.5601549	6.3885913	7.1126845	9.366299	8.0914326	7.9064974	7.1665144	7.1015761	6.1478891	6.1069649	9.3918622	9.4871269	9.1519625	9.3744389	9.6093586	9.8822962	6.0999931	8.3982212	5.8425229	6.2725538	6.6511481	8.5189507	7.1161265	7.6107961	7.2790965	7.4613397	7.7067674	9.479542	5.9781335	7.2374093	6.3805812	7.7588979	6.4065017	7.4373683	6.6093392	6.9026688	6.9448789	7.9876629	8.0574447	7.1446737
96	2.8066195	3.2032871	3.5541911	3.7132607	3.525175	3.0195154	3.587983	3.5754221	2.9667689	3.925232	3.0779814	2.5949501	3.4790639	3.5636299	3.6366243	3.9010925	4.0010806	3.4222691	3.4802557	4.0742728	2.5590147	3.6407648	4.3906237	3.1911077	3.2202008	2.9852114	3.471727	4.0453117	4.1169847	3.9550259	3.7606053	3.084186	3.1767117	3.2381125	3.511379	3.4583419	3.5296733	3.2057731	3.8777115	2.940635	2.4154828	4.0076559	3.1841937	4.9074801	3.0274132	3.9854475	3.4360991	3.5760107	4.3964009	3.0026177	4.1252207	3.0536177	3.1251154	4.3875216	3.3641039	3.3497631	3.4115629	3.5082616	3.5222157	2.8813986	3.5233785	3.2828829	3.8947586	3.5815735	4.575421	4.3013861	4.3431362	2.1492187	3.6819508	1.7152922	3.3889946	3.2691413	3.4186536	3.3324782	3.2641596	3.197362	3.4692039	3.3313017	4.2529574	5.084308	3.9242401	3.9144905	2.8667682	3.402755	3.3093325	2.9522968	4.1182618	3.719225	3.1736491	3.2738609	3.5132892	3.2828229	3.9787769	2.8497537	3.3564861	3.2173068	3.6243616
97	2.8981101	3.0632727	3.2588272	3.8615681	3.1662668	3.4637218	3.0374839	3.3511456	3.1042261	2.6530217	3.9581185	3.9437105	3.6269483	3.9578504	2.9159288	2.9450572	2.8237913	3.0824129	2.8672577	4.0699372	3.8423278	3.4133401	3.6441669	2.5288171	3.9160397	3.3682256	2.1517403	3.8886604	2.8748234	3.3742931	3.5581259	3.8023594	3.8636088	1.6636218	4.3083142	3.2847125	3.3066006	3.9488301	2.4556373	3.8513516	4.060156	2.5503983	4.1843853	2.773149	3.2735972	3.4773267	2.7994867	3.4399546	2.8502853	2.8054607	3.4616978	3.6536462	4.0226253	3.6646296	4.2048801	3.090607	3.0149255	3.3988293	3.6878457	3.0902116	4.006011	3.3591936	4.2328999	1.7843293	3.0389698	3.8289417	4.320084	3.7431444	2.9416591	2.4337631	3.2398175	3.6567397	2.9242838	3.3757302	3.1355709	3.6051323	2.9720324	3.3061441	2.7726705	4.2165788	2.7612852	3.8216173	3.4847832	3.5104003	2.6175055	3.2307783	3.3518283	3.3657922	3.8864663	3.9330013	3.075282	2.5142901	4.0297402	3.0332011	3.1227447	3.4818187	3.4980378
98	1.7933516	2.8406932	3.4177067	2.4034579	2.4923396	2.5416726	3.184393	3.2543534	3.1183799	3.2930489	2.9049877	3.0373073	2.104467	2.2749049	2.6851795	3.5587009	3.0001035	2.7275693	3.1443399	2.5781225	3.5976968	3.179793	2.6387077	2.731768	2.9573969	2.045405	3.9552807	2.8492177	3.3339571	2.6760471	2.3989211	3.8206732	3.2043033	2.6151892	2.7181913	3.8282447	4.0785069	2.798578	3.1835969	3.2635922	3.5568291	2.2904396	3.4264207	4.7210541	3.5174486	2.0695897	3.7767509	3.2531744	2.1542662	2.899522	3.4917001	2.4776768	2.88789	2.8285958	3.5924998	3.2191205	2.3726661	2.4703043	3.2989779	3.5859515	3.6662177	3.312224	3.7522388	2.8585536	3.2022813	3.9056679	3.9387001	3.5804495	3.2217717	4.0467356	2.3984885	2.5855508	2.2245268	3.0855754	3.8778019	3.2387213	3.4560728	3.1629573	2.629699	3.656508	3.1415189	4.1511261	3.1189397	3.4574238	2.5692453	2.9879926	3.6122936	3.5736762	3.2364171	2.7482806	4.1827289	3.4560423	2.9176174	3.1562107	3.0676399	2.7084138	2.5666498
99	5.0234235	4.2627973	4.8052176	6.5192176	3.9479723	5.3688255	4.5845014	5.7138904	4.8361712	4.3606368	4.5653792	3.838786	4.2222597	4.7113761	3.7486357	5.437367	3.8065927	3.7736452	3.8770858	3.6851424	4.4000914	3.170424	4.1000531	3.5364477	4.0827166	3.5497178	4.1282349	3.9094976	4.1041734	3.3244549	4.4355686	3.413742	3.2472598	2.3622068	2.7808675	3.6085192	4.0159129	3.8940067	4.0218405	4.0067828	3.1687881	4.0161101	3.5745595	2.4961334	4.3216549	4.2615357	3.4704946	3.6801763	4.4163094	4.3603444	3.866732	3.9846554	3.3472639	4.1650453	3.7770498	3.2732969	3.3817156	4.5095407	3.3793527	3.4533557	4.7998984	4.5749322	4.5989257	4.1143296	4.0478909	2.0955873	4.0545981	4.8697503	4.9621212	4.6451497	4.6399528	4.5598246	5.473906	3.8946967	3.4167879	3.5409758	4.202215	5.0641652	4.0591261	4.0568884	4.0570291	3.5225679	3.4474221	2.7881782	3.2143153	4.2025347	4.0645581	3.7395053	3.4427771	3.4084766	3.6077339	3.9026289	3.7795082	4.4591473	3.6013402	3.8470586	6.0623978
100	4.8746231	5.9631647	4.3071165	5.5327221	5.2734368	4.6354107	6.6600847	5.5584299	6.7843116	5.9092008	6.057271	6.5895128	6.6766022	5.7515258	5.2278359	5.7178508	5.6981153	4.8340797	6.9128496	5.5458215	5.0927836	5.8889714	6.5121837	6.0960562	6.6096608	5.9213042	5.1165703	5.4085681	5.0936262	5.4174603	5.8412547	6.1713051	5.4641949	5.5696288	5.7197014	5.2724386	6.3955388	5.8819061	5.7415584	5.6102329	5.9979585	5.7120082	5.2146203	4.3790686	5.5898663	5.8194736	5.3517784	5.4706157	5.7586689	5.1844165	5.0193331	6.2428833	6.0041738	4.8492019	5.7457719	4.5929087	5.7476194	4.627693	6.2315624	5.4204667	5.0593427	6.4987078	5.7623011	5.0289175	3.7476224	4.7760623	5.0857645	5.3806343	5.9492372	5.1306077	4.3312283	4.8678283	5.5684635	5.3778128	5.204828	5.9696998	4.8116597	5.8108832	7.8552425	5.2864092	6.0562585	5.7073987	5.2358764	6.0784299	4.8986413	5.9924039	5.504596	6.6964264	5.9355524	6.2137101	5.9951376	6.2532996	6.2310178	5.7050643	6.0869586	6.0216537	5.4907034
101	2.7237844	4.0790572	3.6492723	3.4029249	4.0584902	3.5281499	3.7068474	3.6131874	3.838278	4.4377279	3.7191029	3.5848083	4.1550368	4.2251866	3.4002492	3.6711393	3.6974515	3.4838755	3.2932252	3.7031854	3.8650533	3.1453147	2.9658574	3.5497349	4.0922768	3.0272284	4.3263748	3.6804475	3.2843524	3.0674046	4.1078113	3.4606716	3.4013596	2.6338374	3.5023131	3.73061	3.5644688	3.590416	3.8283719	3.5025446	4.1038627	2.8867593	2.7421378	4.8118046	2.924916	4.0911709	4.2940013	4.4766069	3.5880461	3.6703456	3.3316546	3.6380149	3.8840338	4.2974282	3.069596	3.2327747	3.750645	3.3863425	2.9595103	4.011862	4.0763408	3.3777358	4.1329233	3.3362291	5.3927945	5.3388795	4.7890069	4.484624	3.7404467	4.5739854	3.2592233	3.5867043	3.2963607	3.345902	3.4923447	3.6677504	3.9170807	3.3288296	3.6963019	4.1169794	3.5265636	3.3548671	3.5447434	3.2574174	4.0015717	3.9721575	3.4731697	3.0732237	3.5862435	3.1407547	3.3273352	3.7080592	3.8809576	3.4526665	3.5139245	3.2793864	3.2641634
102	7.3021957	6.6202237	6.7756494	6.9041633	7.3383661	6.3625192	6.3189586	6.7484483	7.3043466	6.5454816	6.131209	6.5182267	6.4945581	6.8521135	6.2719892	6.534194	6.9528818	6.8718032	6.6343174	6.3370128	7.2345937	6.5239069	6.8543841	6.9265045	6.8442921	6.8997966	6.9598711	7.1556029	6.6265181	7.3440454	6.2794696	7.2759621	6.9350077	6.6641896	6.4195391	6.6152505	6.1789589	7.3479195	6.7791046	7.1032351	6.4298494	6.2810607	7.6483772	6.3203454	6.3106905	7.17141	6.7882559	6.9136694	6.219063	7.6826292	7.8318504	6.9388921	6.1604454	7.1391788	6.2153167	6.9549189	7.0284922	6.2568326	7.0775911	7.3652048	6.6156593	6.653052	6.8202731	6.8604819	6.1556883	6.3314214	6.1142119	6.6853438	6.5393462	6.4943257	6.6416894	6.6546874	6.2538406	7.1182224	6.139559	7.104448	6.3045301	6.4967972	7.0989805	6.0149559	7.0400286	6.542681	6.9368442	6.8910987	7.3268865	6.7409631	7.2636623	7.1394155	6.8327745	6.9018559	7.3709817	6.9729496	6.977507	7.0926046	6.7795737	6.5281027	6.454262
103	5.6438091	5.2616473	5.1218507	5.7477329	5.5835207	4.9611297	5.7732538	5.4141828	5.1671352	5.241958	5.7620354	5.8494601	5.8448009	5.2446629	5.5782978	5.5982908	5.0896822	5.6622116	5.5754454	4.139271	5.0933077	4.991546	5.347923	5.317959	5.3375936	4.784523	5.3392357	5.0875542	5.3555714	5.056754	5.0675871	5.4576947	5.7069247	4.0002201	5.2102562	5.1700474	5.3575144	5.7211328	4.9858565	4.7997039	5.280635	6.2479915	5.0661652	4.6935181	5.2723491	5.5254937	5.453632	5.3865052	4.8273839	5.8738239	6.2717471	6.1044312	5.8019184	4.8757495	5.3897664	4.4092759	5.7017182	4.7248295	5.5916393	5.3449518	5.2939298	5.6521169	5.4677769	5.1456583	5.1934522	4.8618709	4.6367644	5.1520525	5.415326	4.8336127	5.9839623	6.1511152	5.4357122	5.2311984	5.1248757	5.4320468	5.0280369	5.5004811	5.3569269	5.0027922	5.46294	5.4818617	5.0701711	5.0815871	5.2003691	5.4589174	5.4528661	5.3083466	5.1696089	5.23867	5.5712709	5.2970613	5.3479998	5.6629529	5.3081949	5.3713127	4.6430823
104	3.1226389	3.363623	3.2502961	2.8040876	3.0517572	2.8735041	3.3576932	3.2725116	3.3567145	3.1424451	3.6874632	3.3895021	2.2915588	4.940703	3.347979	3.18073	3.5427925	2.8470751	2.5445405	3.8805946	3.9866292	3.4910785	2.8153096	3.3807672	3.2156675	3.6311826	2.9557873	3.3823841	4.0489177	3.1906158	3.4641993	3.3576673	2.9578175	3.0807989	3.960429	3.3285876	3.364477	4.1291971	3.8519666	2.3261997	3.3265263	2.4722126	3.1045562	3.4577499	3.7835191	2.4907534	3.4477707	3.5814539	3.7238695	2.9067982	3.0055123	3.7936033	3.402249	2.537238	3.0441434	3.6291327	3.684822	2.4621441	3.4842273	3.3995267	3.5873742	3.0175623	1.6893264	3.690676	5.0809598	2.8680322	4.4742559	3.8838715	3.4254159	4.2118931	2.6025831	3.5999716	3.3275088	3.3499336	3.3630891	3.2767162	2.9167923	2.7858266	3.7464426	4.4748897	3.6842936	3.6261069	3.1448039	2.795232	4.0701448	3.585923	1.6688643	3.0381042	3.1176488	3.5955221	3.5586195	2.6701259	4.241785	3.4066569	3.4722807	3.8916322	3.3722777
105	3.4336234	3.3279415	2.887643	3.5512108	3.2505156	3.2031468	2.6743214	3.1692664	2.3424067	3.4043442	3.2383219	2.2778944	2.844629	3.1434443	3.711311	2.2368571	4.0303375	2.6001403	3.4124982	2.4152854	3.9107937	3.4771507	2.3319826	2.4313831	2.7913148	3.396544	3.6736685	3.6581838	3.2342615	3.860229	2.8896734	2.76785	3.5382852	4.5194737	3.6355924	2.0653793	3.6757891	3.4102419	3.1849306	3.9367034	3.4705453	2.56906	2.5420442	4.2358035	2.7713592	3.9259111	2.5505608	2.8511978	3.879244	2.9764994	4.1776648	3.4334281	3.7214612	3.5160366	2.9183564	3.7280637	2.7707624	3.8542566	3.1422884	2.8818128	2.8156585	3.0853757	4.1024645	2.87293	2.8729341	5.1144263	4.239466	2.1384957	2.1103376	3.5443931	3.0282354	3.3822699	2.7399952	2.8429083	3.3195574	3.4086919	3.6618072	3.3851507	2.4843629	3.9888853	3.0675603	3.1518981	3.7393193	2.6112345	2.3109136	3.4784085	2.1260292	2.7694799	2.7358731	3.2030291	3.1188652	2.9672484	3.5399379	3.1266679	3.2086125	3.504164	2.122492
106	3.3097472	2.6397926	4.3807561	3.396274	3.2957108	3.4237724	3.6136722	3.4619318	3.5145827	3.2169515	3.7329772	2.7066347	3.0142373	3.9321377	3.6641111	3.2096107	3.8393179	3.6122544	1.4840788	1.581531	3.3291393	2.8911881	3.209096	3.3514004	3.0316719	3.1356539	3.5473833	3.3166138	4.0639419	3.2014503	4.024596	2.7871504	3.0898988	4.5999981	3.9815841	3.546647	3.2571818	2.5807298	3.4327342	3.1589972	2.467499	3.0611976	3.4833186	5.1036607	2.4788484	3.1628762	3.2999908	2.9347058	2.8433562	3.4338458	4.4843871	3.9099131	3.6222723	2.7523472	3.2174129	3.3633617	3.0737771	3.5803778	3.8505987	2.9857353	3.8799207	2.7485406	2.9693713	1.8788973	2.2100464	3.9898642	3.0079723	3.0767069	2.5922924	3.3090002	3.2022585	3.6441503	3.0246056	3.6175674	2.0369759	3.8691076	3.1228012	3.0451666	3.277684	4.5531195	3.3942958	3.9430518	3.0478105	2.9219078	2.9227902	3.3649379	3.4530818	3.1986146	3.3511768	3.4846552	3.3280507	3.4339721	2.9671071	2.888369	3.0982646	3.2275227	3.4103107
107	4.2295875	3.6979678	5.0069942	3.8024713	3.0622607	3.2766626	3.8081783	3.1619842	3.9480567	5.7224806	4.8070422	3.1539841	1.9734781	3.5162991	4.9431304	3.1431849	3.6844905	3.6579762	3.822424	3.2342408	4.684023	3.5256498	4.4123258	3.3196432	3.5614615	4.1999293	4.0993048	4.809578	5.2713678	3.6777574	3.9919379	4.1124143	3.6941389	3.5550761	3.4347419	3.3505163	4.061706	4.4503976	4.4330916	3.4043353	2.7549105	5.2877285	4.151192	2.815236	3.3484001	3.2201317	4.6202361	3.7746314	4.0728831	3.615863	3.2585694	4.6083404	3.633294	4.3441386	3.7539454	3.6114287	3.5982321	3.7742201	3.5359625	6.3656366	3.9822734	3.6278677	4.0342729	5.1549082	4.7287678	4.3778105	4.6849541	4.1915303	3.6935356	3.9996758	3.8975816	3.6232911	3.2744845	3.5911477	3.826591	3.8858558	5.0747692	3.9863827	4.1410144	2.7208355	4.8038647	5.1108165	3.9382758	3.0794966	3.6076454	5.3011434	3.4187412	3.632051	3.4617504	3.7986164	3.6432443	4.3657396	3.7717918	3.4506644	4.0919838	3.3532864	3.7192357
108	4.2954446	3.2520001	3.5952393	3.4846457	3.7908794	3.6490866	3.4265129	3.6714975	3.5232695	3.3946398	3.9820725	3.6488087	3.1252056	3.8329259	3.1627037	3.3519853	3.5396418	3.9790353	2.9894773	3.7248406	3.3987378	3.3331478	2.4875895	3.8148832	4.3399175	3.9236288	4.3325328	2.8611654	4.2291512	4.3217071	4.6902706	2.7987999	3.9327981	3.6790037	3.5328937	3.4645174	3.2209463	4.3122274	3.8406685	3.3783114	4.7240175	1.9444445	3.5937277	5.5900302	3.6523419	3.3602884	3.367557	3.730658	3.3790147	3.1791544	3.7677488	3.7065729	3.4677877	4.7090368	3.2821059	3.7483221	3.8846189	3.667383	3.9024912	3.6060709	4.6686059	3.4015518	4.2440478	6.3030662	5.3511346	6.0163538	5.3492953	4.206798	4.0532452	3.06379	3.6646396	3.2165809	3.5675564	3.301479	3.8948814	3.614433	3.1772233	3.6620196	4.3040708	5.0156209	5.4105443	4.06837	3.9802534	4.3501126	3.7599628	3.7217661	3.5318481	3.5245592	3.8449146	3.4845322	3.5565184	3.761542	3.6961682	3.6428495	3.8140626	3.1225578	3.2670739
109	4.3101558	4.0437048	3.4653242	3.5653627	2.9765513	3.0937318	3.2933559	3.3898996	3.2566868	4.2229509	4.104412	3.2593588	4.176729	3.0484343	3.0535963	3.0513405	3.6311847	3.7686218	2.8909316	4.7186499	3.2726362	3.2222784	2.9924157	4.2902552	3.4616714	3.6870689	2.7856735	3.6118226	3.1488561	2.8253709	3.1510032	3.2772031	4.0459677	4.2815086	3.4649535	3.4261833	3.8716782	3.9664001	3.9971602	3.6856051	3.6898221	3.4035511	4.0887426	2.6430139	2.9643034	3.3972487	3.7027409	3.6294953	3.9996679	3.6669201	3.4973113	3.3760635	4.0451939	3.0958925	3.3830502	3.6782975	3.8833063	3.4358581	3.6945349	3.4944433	3.4187192	3.851067	3.9511936	3.5924965	2.4245304	4.5388479	4.053214	3.8866254	3.9627657	4.2815055	3.9821307	4.2016156	3.4270715	3.1794275	4.3323196	3.1425687	3.6783479	3.0254729	5.1491216	4.3346608	3.6440242	3.7777843	3.4112025	4.2158362	4.4898909	3.1991836	2.6533177	3.3071713	2.8332803	5.018527	3.6128235	4.8925077	5.2222027	4.328593	3.2807849	3.5021486	3.2406137
110	3.8252762	4.4350474	5.5710458	4.8150492	4.3548882	4.0634161	4.5962255	6.7028701	4.3727914	4.0076551	3.1923634	3.6409514	3.960162	6.2034036	3.3861763	4.9113008	4.5275433	6.1032654	6.5068473	6.2469941	5.3750419	4.4984486	4.4836506	6.6944181	5.6402027	5.0350367	3.2752785	4.4785706	4.6135877	5.3013541	4.662092	4.966996	5.3778123	5.7698379	4.3630122	5.3098163	5.5993519	5.0544983	4.0252907	5.3896109	6.1209855	5.3864248	5.6702709	5.7439304	4.7950114	4.6290461	5.2319778	4.4321933	5.2109966	5.3650435	4.5727321	4.1569889	3.4608073	3.5323298	5.1309497	4.82812	6.136009	6.0558559	6.3641695	4.9636418	5.6617338	5.623642	4.5277856	5.0706257	4.7211049	5.0568559	3.9417848	5.472322	6.1233368	4.8031878	6.3631275	5.6782794	5.4966907	5.3561064	6.2692925	4.5708265	4.5473171	4.2909124	5.3618911	4.4166681	6.3915902	4.8055418	5.3624611	4.6630699	5.9632757	4.6211317	5.0492544	6.1686794	6.067417	5.1717849	5.1672255	5.7150311	4.8042091	5.4161891	5.575204	5.7254874	7.0707659
111	3.9387345	3.6410166	3.768238	3.6471285	3.3393154	3.2376424	3.5227343	4.6870968	4.1900234	3.5352913	3.208919	4.1345929	4.0531986	4.4945063	4.0942278	3.5092671	4.5988849	4.3675543	4.7140874	4.0294781	4.588067	3.6639484	3.6271339	3.5631332	3.9307171	4.2066314	3.4640441	3.7089939	4.3894278	4.1333348	4.1722241	2.813512	3.6990851	4.7582347	4.4208792	3.8050922	4.2309136	4.0496178	4.3309159	3.0172179	4.2360997	3.6505589	3.710886	5.0817444	3.0065655	3.6122617	3.3363867	4.0869963	4.1815901	4.0224165	4.1212181	3.9276391	3.370003	3.0273686	4.0032234	3.1157232	4.1764698	4.6665471	3.9181502	3.3271676	4.2919696	3.9858677	4.2453665	3.8743737	4.262022	5.4266947	3.8955732	3.6480911	3.7175763	4.457678	4.0321441	4.1754163	3.8828403	3.8222549	4.180338	3.4412482	3.4520171	3.1709552	3.9474259	3.1364073	4.1618841	3.6851899	3.9632621	4.6003023	3.7323782	4.0080983	3.6987613	4.2696335	3.2302083	3.6783886	3.5484133	3.5854602	4.357624	3.5155708	4.0289998	3.6297084	5.0199174
112	4.8378656	4.7443009	4.855622	3.3145547	4.8051847	3.8054819	4.2039786	3.9218691	4.6682016	5.5039788	5.6539401	5.1285325	4.9282567	4.0273988	3.3667437	3.6458203	3.7277707	4.6512735	5.4382531	3.6812409	4.4470001	5.7050374	4.7726836	4.4633804	4.4647356	4.57774	4.4819115	4.2216357	5.6911768	5.1174249	4.907512	5.3211931	4.3723229	2.9822795	4.7546913	4.186529	5.5099674	4.7331434	4.482659	4.5154019	5.9082624	4.2769272	4.8859331	4.0176011	4.6226856	4.317289	3.7705078	4.0817834	3.7030175	4.7035069	4.9311858	4.3490597	5.9889711	4.3244043	4.8201972	5.6215128	6.0467428	4.9582366	3.6373628	6.0437813	5.4466953	4.87762	4.5165709	4.5084335	3.1546788	5.1061238	4.5869803	5.5407887	5.6249292	5.1811425	4.0310931	3.3936952	5.0888866	5.1332921	6.7350483	4.1000135	3.5745341	6.6880294	4.8476342	4.0596946	4.7664652	5.55884	4.9691631	4.7317321	5.6103294	4.4255905	4.1540979	4.3693755	4.2660976	4.9041169	5.7024049	4.0379073	4.9758784	4.5259172	4.8594435	5.6437832	4.0987858
113	4.619545	4.9739804	5.6653034	5.1633055	4.6538508	4.6678325	4.4137619	4.6924924	5.8416721	4.4562691	3.937005	4.8732234	3.9636834	5.4875771	4.2756053	4.801652	4.9106516	4.5188361	5.7708021	6.0908414	5.146157	4.6569834	4.9038806	5.085054	5.4444729	5.200584	4.887378	5.0977622	5.2221763	5.2738045	4.8647815	5.2429775	4.7685541	5.8688225	3.9158096	5.1962229	5.2223607	4.8317884	3.9542865	4.1516522	5.0033356	6.0178724	5.2366663	5.7060269	5.1054241	5.4327573	4.5781811	5.1381084	5.2895139	5.301805	4.1662868	4.0863529	4.2595548	4.2042114	5.2816296	5.1455009	4.3057794	4.7904665	4.9111484	5.6085083	5.2563002	4.7563298	5.0401632	5.2448167	5.1220197	5.1104914	4.8583127	4.8963596	5.0044831	5.1439301	4.4648398	4.7470388	5.2471053	4.6651769	4.8679318	5.0171625	5.0276114	4.5448338	5.0913881	4.8913743	4.3087102	5.2126372	5.1804891	5.4197378	5.1706172	5.1839275	4.8779794	4.8721423	4.9480033	5.2414207	4.9989057	5.271059	5.0876553	5.2316801	5.5311297	4.9375137	4.7433426
114	4.0426602	4.0364994	5.2060298	4.0610342	3.6041845	4.3662641	4.2292225	3.8266505	5.7980541	4.0227743	2.4039273	5.0222091	3.4110944	4.6959817	3.5964563	4.1029894	4.2527634	4.4931493	5.0529607	5.7082673	3.8952858	4.4050188	4.923378	4.875166	5.1395639	4.7536566	3.394582	4.1071082	4.5545067	5.2695369	4.4984163	4.4588143	4.3923187	5.8723869	4.0891732	4.5558101	5.3581798	4.5673337	4.1278211	4.1675244	5.1435835	4.2393278	5.2883147	4.8153257	4.8794945	4.5806959	3.8353699	3.9502519	5.1385836	4.3340448	4.5201027	3.4804287	4.0575789	3.6057705	4.6193411	4.315768	3.6962122	4.2830891	4.1729519	4.6355221	4.4184732	3.9448269	3.6924529	5.0180715	2.7319768	4.7083357	3.1317058	3.8404282	4.0429769	3.8026187	4.1994171	3.4691365	4.8558036	4.0883676	4.3747771	4.9768895	4.4368052	3.5400343	4.8519611	5.1715266	4.1815608	5.0906139	3.8655692	4.5442617	4.0728593	4.3029249	3.4979332	4.2040586	4.1226104	4.8615065	3.9560942	4.8491768	3.590173	4.1825547	4.62602	4.3190032	4.3255838
115	3.5924941	3.6796067	4.3867601	5.7150511	4.888521	3.4789412	3.4189682	4.5997934	4.6007246	4.0740877	4.5095835	3.8792636	3.5956227	4.185175	3.6178193	4.1897965	4.4340576	4.111398	4.297939	3.6702866	5.1658198	4.703989	3.9491095	4.5856209	3.8103588	3.6707535	4.1032938	4.3957398	4.6863546	3.4371989	3.9064995	3.4304771	4.2838382	4.3647733	4.7248467	2.7911059	4.2794901	4.4826627	4.4718794	4.8252572	4.0644804	3.9898706	5.3965627	3.4972247	4.0155921	3.4649685	2.9976578	3.6221193	3.671742	4.263648	4.1673661	5.1444224	5.15825	4.5942581	4.2628722	5.0435776	4.1599311	3.3710926	4.9073001	3.9842197	3.8939256	4.3464599	4.5341649	4.3810371	3.4897625	3.8959137	4.7174886	3.7366119	4.2065547	3.9896226	4.3731591	4.2009813	3.6587912	4.4293141	4.2894059	4.5940335	4.1643642	6.3943124	4.4756087	3.2867529	3.5114735	4.4771787	4.3629602	4.5968269	4.8073159	4.4575599	4.4596955	5.1600238	4.4856026	3.3344856	4.7697535	3.3587739	3.1984307	4.1755478	4.4485729	4.7045361	4.497598
116	6.9073982	7.2318825	6.845616	7.5751636	7.1721761	6.766586	7.1758047	7.2129405	7.2714312	6.8697123	7.3230278	7.5773767	7.9015989	6.7541267	6.9176347	7.4078262	7.0346224	7.2043741	7.1556832	6.519586	7.0334463	7.4012631	7.3456664	7.1435522	7.2217073	6.6775279	6.9978186	7.0151097	7.1554204	7.388316	7.3292126	6.770488	6.6372113	7.121761	7.5477225	6.6717285	7.2064614	6.917927	4.3308717	6.8221484	6.8720443	6.7147428	7.5062742	6.4669484	6.9854344	7.5096436	7.3411907	7.7025491	6.720547	7.237185	7.5152713	7.3008151	7.3765246	6.7617473	6.7257063	7.1842912	6.8441161	6.7590316	6.8777588	7.3010065	7.3441962	7.4434314	7.1806674	6.5531924	6.8108649	6.5490587	6.9024961	7.0780252	7.0373811	7.2214739	7.1331312	7.4420876	7.2301931	7.0893535	6.7485923	7.0748421	7.2935079	7.2192979	7.5323928	6.6404103	6.966095	7.1626257	6.5382542	7.439988	7.2058026	7.328351	7.5134432	7.4371173	7.1050988	7.3684639	7.3984518	7.2840172	7.5807243	6.963713	6.6636449	6.5614129	6.7506295
117	6.8119588	6.5743571	6.3985277	6.4851297	6.7432868	6.651256	6.4260696	6.7120518	6.9290656	6.428812	6.2873364	6.924947	6.6707493	6.4440666	6.8465209	6.8251122	6.157291	6.7914439	6.4561072	5.9136113	7.3449598	6.5345021	6.5125272	7.0290908	6.8610239	6.27672	5.7733301	6.9315681	6.5416827	6.7497658	7.144413	6.329924	6.871674	5.999831	5.5723822	6.5159054	6.4238173	6.8684111	6.119754	6.5526297	6.0351371	6.6105736	7.5130306	5.4870378	6.1442126	6.7414079	6.8151164	6.3766073	6.3611442	6.9917048	6.0880026	6.7229191	6.2620607	6.143121	6.752058	6.639138	6.9534868	6.4565895	6.5699011	7.3069604	6.5135364	7.2439112	6.232419	6.7865381	5.5084332	6.1282608	5.6083327	7.1089433	6.8533434	6.2867129	6.2357462	6.0244176	6.7656786	6.3609468	6.6757978	7.0372927	6.9863058	7.0563056	6.9145934	5.5448253	7.1542439	6.9780787	6.9354243	6.3036761	7.9562489	6.6107536	6.7324659	6.8608836	6.389994	6.3493512	7.8750557	6.8185439	5.8661879	7.1321967	6.5541307	6.3730257	6.7878716
118	4.0540066	4.458744	3.8194754	3.9916831	4.441032	4.124265	4.0030674	3.9792328	3.6767709	4.1887157	3.9699699	3.7599784	3.886248	4.0605809	4.2168628	3.7549392	3.7052529	4.0621246	4.7337714	4.2796394	4.0806395	4.0553431	3.5216625	4.6203042	3.9920859	3.9008968	3.9563906	4.1772215	3.5728632	3.7591783	3.7671631	3.744517	4.3050012	4.3129256	4.150252	3.572581	3.425069	3.0397097	4.0254688	3.6976371	4.3555599	4.5074395	3.8126151	3.8181143	3.9795524	4.2618763	4.0224023	4.3803207	3.7909182	3.8247116	4.4235703	4.1894484	4.8006664	4.7282695	3.7538408	4.3422243	4.0402483	4.4171461	3.5619217	3.9859678	3.9496997	3.8780357	4.1555014	3.8352657	3.6369434	2.1623806	4.2640215	4.0681629	4.2528602	2.628076	4.4824213	4.1331626	3.8879966	3.6987853	4.5198965	4.0043128	3.9224538	4.0415367	4.251316	3.6043624	3.6947236	4.3908579	3.3232274	3.9472848	4.274532	4.3489685	3.8260949	4.4219491	4.0398674	3.8782782	3.8092692	4.0576308	3.1161001	3.9851962	4.5377053	4.7742589	4.3322107
119	4.5180993	4.2677022	4.0061057	4.5095383	4.8810623	4.5817765	4.4835524	4.1316868	4.5364581	4.0924896	4.4084408	4.6406779	4.7783243	4.3940762	3.8010709	5.0856772	3.8610697	4.8404956	4.5172694	3.9347141	3.6362326	4.654196	4.3953345	4.4339472	3.8890448	4.7141085	4.3723525	4.6530546	4.213281	4.1789418	4.495246	4.2568123	4.1860453	4.7713657	4.7066899	4.7942413	4.3847959	4.3485065	4.4604573	4.3969971	4.7591016	4.2846572	4.2231332	5.0261008	5.1719396	4.6452174	4.1671	4.3347905	4.5318085	4.448064	3.6525334	4.6414861	4.7823391	4.1400162	4.2077093	5.0271088	5.2013713	4.7380698	4.6952827	4.6163339	4.4578888	3.8867329	3.7397978	4.0338963	4.4467537	4.8379669	4.7570332	4.6583533	4.2358044	3.9216224	4.8727503	5.406461	4.4127526	4.9510171	4.8864179	4.8824949	4.6853846	4.6801788	4.5869268	4.0138838	4.5372885	4.382457	4.5813008	4.6885159	4.6095637	5.1137308	4.3112336	4.9316279	4.962952	4.7997885	4.78076	4.7052139	4.6733364	4.579196	4.6397965	4.9426857	4.3409091
120	6.1482796	6.1866683	5.6460028	5.7767421	5.6392711	5.6200521	5.6824775	6.0999215	5.2046013	5.098885	5.3473055	5.4867905	5.7752333	5.3658893	5.3035834	5.4634999	5.7501876	5.4225476	5.6891625	5.6520905	5.0819504	5.9247928	5.4223829	5.4916495	5.53709	5.0395297	6.2205723	5.1643805	4.875592	6.0876265	5.5700523	5.4108077	5.9109922	6.0977567	6.021744	5.5011877	6.245287	4.8207021	5.6520334	6.1922355	5.6848362	5.2665203	4.9155955	3.3780564	6.4463003	6.2824425	4.9891511	5.0656313	4.4120226	5.1491942	5.4843242	5.0663933	6.0943826	5.3730883	4.8938908	4.9797027	5.4989423	4.5263351	6.54706	4.7708469	4.2575397	4.9512237	5.1520957	4.4834447	4.9960021	4.3209647	4.8211715	4.2844908	6.0798348	4.571264	4.8122735	5.1781785	5.8489708	5.1905398	4.9501559	5.9586193	5.3788254	5.8144791	4.9445323	5.0131782	5.6698748	5.3829812	4.9108871	4.9391631	5.6778784	5.1950532	5.0974384	5.4819107	4.9501545	4.848047	4.8188786	4.9987507	4.8511087	3.9169637	5.202739	4.7105645	5.0695846
121	5.4260989	4.2183277	4.4783622	5.6908217	5.6669024	5.2186011	4.5811658	4.5683353	4.3904055	5.0337171	4.8328457	4.2599555	4.3178357	4.9339233	4.1138603	4.3558308	5.1809434	4.8224202	4.5918221	5.3117736	3.6223113	4.8536105	4.8025371	4.3447416	4.8169867	5.216099	4.4054762	5.02804	4.8355008	4.4720644	4.9530754	5.5056095	5.5916719	5.4357284	4.7305771	5.1378574	5.6752206	5.2511995	5.3970351	5.3801579	4.6536739	4.4703557	4.6401602	4.167397	5.5664934	4.644842	5.2285307	4.5331588	4.5959206	4.6218545	4.3763518	4.9829927	4.7209151	4.1014078	4.4975176	5.33631	4.5578506	3.8601767	6.005309	4.4143334	4.3141888	4.9894564	4.2752833	3.9693979	4.47941	4.5106331	4.8525262	4.4145299	4.8943169	4.7269928	5.0449794	4.9750387	4.8298333	5.713014	4.6773683	4.6086369	4.2050815	4.113247	4.6307685	4.1656099	4.4068625	3.6700103	4.815679	4.1953257	5.3074126	3.9016764	4.3706108	4.8651696	4.1291349	4.8326767	5.4168929	4.9247424	5.8794259	5.0729578	4.9304723	4.6011052	5.1355684
122	7.3149034	6.6121628	6.8081812	7.1765126	6.8207347	6.1841982	6.4342654	6.8110608	6.2133671	6.5751701	6.6778995	6.3445309	6.2812193	6.8810575	6.7478529	6.7841597	4.0343846	6.3435979	6.5964101	6.2231522	5.6918627	6.6155739	6.0858188	6.0935397	5.931412	6.3326335	5.9175096	6.7817757	6.4393811	6.4216437	6.572893	6.313754	6.9077655	6.0239281	6.375346	6.6920622	6.4878845	6.768905	6.0000355	7.0970347	5.8853537	6.5056036	6.2242651	5.1798129	6.4824456	6.5133701	6.3706949	5.6262408	6.6009762	6.3891111	6.303462	7.0947893	6.7928537	6.2454226	6.3377817	6.5833373	7.6346738	6.2257719	7.0677813	6.418449	5.9894386	6.7465826	5.7848222	5.3677214	9.9736792	5.5099228	5.3593839	6.3745216	6.4542714	5.9697514	6.7601282	6.4017854	6.6442435	7.065484	6.522259	6.6296335	6.6018152	6.9318719	4.1639262	4.9680436	5.1613816	6.4893312	6.7256198	6.3136528	6.2678245	6.7679	6.0324008	6.2984595	6.0775073	6.47789	6.2453894	6.3190373	6.5682753	6.2626605	6.4256662	6.2355981	6.50714
123	3.9200687	4.1669314	5.2791676	5.5029703	4.0103322	4.536211	6.603518	4.6062548	5.7435267	4.3069536	3.8132018	5.3854652	5.1028926	4.5859708	3.975689	4.7565873	4.3147806	5.5527981	5.2214627	5.6717894	5.0825586	5.3416624	5.1783655	5.9919298	6.3916481	5.1996492	4.2233619	4.6401235	3.6015378	5.1716441	4.0976549	4.6624516	4.6987553	5.1441962	4.142423	3.9353362	6.0814216	5.0969755	4.372888	4.5310674	4.383453	4.6084426	4.7725597	5.1531508	5.193132	4.8350095	4.9347679	4.1766248	4.1084067	4.9794472	5.5628912	5.0682876	5.8811429	4.4005834	5.0608745	4.3788325	4.5059711	4.2802364	4.4235313	4.1795068	4.2978428	4.9734151	4.7202191	3.3659914	4.1730098	4.5591495	4.8135089	4.6910487	3.9057026	4.2429463	5.7421781	5.3794648	4.8034356	4.5743007	4.3099808	4.4416685	4.2753158	5.0546017	5.7310368	3.6343245	4.5614354	4.7023635	4.3920609	4.2732144	4.4699531	5.0377523	3.9528883	4.7703521	4.5759436	4.1846154	4.2635469	5.3619308	4.0747237	4.3164554	4.0788693	5.2221613	4.5685316
124	3.1402388	3.8751048	4.0204506	2.9592583	3.3504766	3.0524617	3.3111964	3.3834935	3.65077	3.8395551	3.3868315	3.4405783	5.6923364	3.4340266	3.386253	3.0254145	3.2520301	3.6979423	3.140041	4.7135339	4.1885855	3.5675006	4.0107684	2.7121463	3.344019	4.2636356	3.035114	2.8032881	3.7305538	4.2025319	4.1922012	4.5169141	3.0175682	3.5871849	2.8157578	3.6255536	4.1171638	2.9805438	3.8403768	3.9985893	3.4384418	3.1460247	3.5199044	3.7118847	3.554246	3.5783809	3.5349433	3.0661959	2.8135994	4.8226415	3.5556839	3.1095206	3.4199618	3.515469	2.2394786	3.6795337	3.759405	2.9701462	3.887018	4.3250453	2.8710195	2.9705385	4.0654755	3.7868024	4.0867615	4.7679604	3.188977	3.7359177	4.1259651	3.1364694	3.7265759	3.7348835	3.3099437	3.8976148	3.1435707	3.3392941	3.653959	3.5509055	3.9146725	3.4571887	4.1924477	3.6799087	3.349265	3.7514877	3.9514507	3.0982377	3.5155411	3.0930236	3.4977793	3.7567141	3.2860251	3.6530948	3.3104691	3.5924792	3.2453567	3.4276943	2.7527602
125	6.3800815	6.7649422	6.8296023	6.5677159	6.8191401	6.5874852	6.1524034	7.1023721	6.7011204	6.3750296	6.4290657	6.9110332	6.9898462	6.1905586	7.4650668	6.9570177	6.461155	7.0605259	6.4498477	6.1290754	6.3740215	6.8916081	6.511211	6.0980695	5.8542262	6.0963382	5.516343	6.9867135	6.446349	6.0615619	6.5582331	5.9386113	6.5601715	5.9070644	5.84861	6.4820101	5.8879384	6.4001789	5.7419701	5.2657859	5.8692342	6.1097962	5.6308635	5.5264126	6.0003908	6.633808	6.6788193	6.3353702	6.5649129	6.6318864	6.3889129	7.0424735	5.8999991	6.1258723	6.4258051	6.8322058	6.724189	6.6868052	6.5711992	7.2954255	6.4980451	6.0585161	5.5582835	6.5207048	6.0164385	6.2394941	5.9563371	5.9091549	5.8938842	5.5409917	6.0181734	5.8693857	6.5701938	6.0402422	6.2990587	7.1777176	7.2483542	6.4802608	5.666582	4.7327084	6.7003768	6.8428664	6.3370554	5.9273897	6.686108	6.955251	6.5365915	6.7685692	6.0398036	6.5999192	6.4169873	6.9018926	5.6768233	6.4580816	6.7225626	6.5883475	7.4026646
126	4.0172332	3.8777041	4.0833403	6.4811099	3.2307743	3.7958185	3.560806	3.4849037	3.4583978	3.8868706	3.0289145	3.4142166	2.698427	3.7838513	3.6847477	3.5277905	3.5563167	2.9503932	3.0862035	4.658646	2.9556043	3.4327313	3.439006	3.9815193	3.1984399	3.3378223	5.6963093	3.1645821	3.1956525	4.1729839	3.7055394	3.1203037	2.8247414	3.0356687	3.502222	3.9687769	3.5760247	2.9859326	2.8532755	3.2315171	5.2481161	3.6603545	3.4476205	3.428821	3.6354761	3.2750446	3.6188742	3.8654229	3.6632666	3.2613616	3.9222828	3.9552413	4.6446067	4.6127473	4.0288601	3.5022637	3.4537224	4.2144318	3.3266521	2.9036392	3.1256686	3.7955915	4.3817212	2.674394	1.5464213	3.1417213	3.1756576	3.6994332	3.7749658	3.5986039	3.2631433	3.2305279	3.2015783	3.0175321	3.4721873	3.6204372	3.2068793	5.7271428	3.7293946	2.9785027	4.2445354	3.6750988	2.9685657	3.6500254	3.5422073	3.4955198	2.5890935	3.6383882	4.276925	5.0170796	2.5373347	5.1180922	4.5259264	3.266629	3.357883	2.3513848	3.5940688
127	4.3438601	3.3789018	4.9028835	3.6125638	4.5288125	3.2509178	3.4385215	4.5836293	4.2918838	5.5585825	5.6545311	3.7115465	4.0662106	6.2748142	3.551332	3.6616307	3.7593029	3.5470468	4.2990055	4.4842397	6.6364253	3.3397652	5.164416	3.482801	6.3402125	4.7599006	5.1285753	3.7626728	4.2178507	4.1078584	6.5862704	3.6546685	5.9249558	5.5166545	4.2307946	3.718099	5.1791383	6.3363849	6.7524734	3.28015	4.6594452	3.068881	3.3483462	7.4464756	4.1629676	3.473943	6.1376385	5.9943448	4.5716259	6.0728538	5.4108224	4.2075248	4.0836406	4.5704375	3.9463246	4.1502808	3.9682131	3.7515793	4.2435257	3.6466962	6.1511337	3.916475	4.9257422	7.449433	6.765743	7.0276128	6.8642558	6.1137062	6.5547871	6.1655121	3.9635245	3.7524804	4.9434875	4.1437778	3.223854	4.044802	3.8376522	3.7067651	5.8016603	6.5510841	7.039273	6.4954786	3.1855164	6.4708057	3.9734032	5.8018137	3.9176285	4.665715	3.9238813	3.6736405	3.2672944	3.8671917	5.1477974	4.2392341	3.6748293	3.6117622	3.9403039
128	8.0599303	4.6781831	3.3587225	2.9358055	4.7536936	3.2574466	3.9137328	3.5593032	3.1421785	3.501117	2.7419654	3.407774	3.2064201	5.3318812	2.7851188	2.4269362	5.2127751	3.8859008	6.513002	4.461305	3.6421858	3.0215483	3.5444068	3.9074386	2.9257671	5.7626777	3.4511764	2.377285	3.0466462	2.8938209	3.648009	6.3941196	3.8029112	2.9770838	1.9082989	5.6381536	3.4717523	4.7917841	2.7089454	5.9417811	8.1065047	2.6442825	3.503358	3.8727249	2.7361911	3.0645007	2.4452141	3.3064417	3.480982	3.2374695	3.0626572	2.6716292	1.8594225	1.3986901	6.1298827	2.980815	8.8386438	8.4922739	5.0541008	3.1359049	3.3973207	3.3160396	2.8150689	3.7720261	4.7766614	2.3382637	1.6194461	3.3148041	2.9449479	3.5223369	3.3019456	3.332662	4.3014771	4.3803561	8.4573383	3.3456633	2.2467691	3.1596374	2.9101585	3.3921279	5.9931435	2.9350522	7.4206534	3.4003196	4.0041767	2.4879367	4.1273039	2.5094834	5.5369953	7.3492155	2.7693187	3.0900049	2.5625964	6.1951431	6.4071846	6.8431524	3.1472147
129	3.7429575	3.6551582	3.017724	2.9701629	3.4123377	3.9114778	3.9592647	3.6527653	3.4595895	3.4934687	3.7934763	3.2084642	3.4245845	3.8042153	3.8155698	3.36541	4.4246812	5.6416933	5.0483924	4.0661622	3.8124944	3.3763753	3.9394462	3.8103889	3.233122	4.2210274	4.2770475	3.6099371	3.1339648	3.6795294	2.9579941	3.3025855	3.1547371	2.5132786	3.2121375	4.0624463	2.8204076	3.5531958	4.0017846	5.3621606	6.5998478	3.4953722	2.9837316	4.2082788	2.6402871	4.0715119	3.2598274	5.2641522	3.9855216	3.2024556	3.6239895	3.9060132	2.7005367	4.2075074	4.0552142	2.5003274	4.6608141	5.2392877	3.2820632	3.3318458	3.17249	3.0782404	3.5836486	3.4932908	3.5305962	4.0782948	4.5780838	4.3417393	3.448714	3.5262978	3.9887212	3.5058093	3.6760742	3.4878097	3.895134	3.3043295	3.2397168	3.5329698	3.397662	5.6451038	3.7944183	2.7947808	4.4709757	2.611858	3.2877903	2.7755338	4.3159549	3.0884714	3.0603961	5.6258127	3.0244879	3.535399	3.339546	2.9132451	3.4188437	3.9620974	3.6239029
130	6.9879583	6.2184374	6.7205388	5.6150464	7.761219	6.9676279	6.2463183	4.8717014	6.6253578	6.0564652	6.0926586	5.9739484	6.5701694	6.0562326	7.351911	7.0413655	6.2640242	5.8065888	5.5293828	5.8502938	4.9644106	6.511355	6.0337312	5.3761187	5.8774462	6.1342986	6.441187	5.7626999	5.7215909	5.9276922	6.142567	6.2814345	6.6201524	4.6377532	6.9102593	6.395352	6.5886447	6.9471671	6.3866701	6.4846102	5.6950641	6.1141401	5.7949827	6.2101637	6.2759671	5.9879531	5.4438499	5.265338	6.8782135	5.4941916	5.8286984	6.2327323	5.2066628	5.6153145	6.8982718	6.5554794	7.5491147	6.8141124	6.996611	5.7454074	5.7629204	5.9308407	5.9302805	6.6421264	6.6082574	6.5885989	6.8510877	5.5652204	5.8466903	5.7259612	5.0310447	5.3975127	6.66676	6.5204886	7.0103391	5.6450997	7.0948125	7.4522594	5.3330694	5.5505523	7.1292081	6.4995964	7.4140249	6.3597599	6.3748084	6.6944824	7.0277506	7.4164479	8.2103996	6.3706595	6.5169452	6.5970888	5.7229447	5.8541891	5.6241756	6.6783515	4.4777888
131	3.9609944	4.0494975	4.5483978	4.0094055	4.1183473	3.7451008	3.7836122	4.2971402	3.448083	3.7371168	3.837584	4.6840387	4.3769626	3.7505969	4.8708999	4.4756274	4.1876301	3.6446933	4.0340449	3.6691584	4.2172782	4.0729454	3.9641021	4.1740501	4.2578912	4.2279799	4.1292664	4.0803114	3.9803103	4.1986954	4.242376	3.3530933	4.2326379	4.6453404	3.7243883	3.6177696	3.5209333	4.1542103	3.3704172	3.4145402	3.2485673	4.0616236	4.0136781	8.3166771	3.6475218	3.944083	3.6204233	3.9617876	3.5762703	4.3430564	4.4959005	4.0625166	4.4072082	3.480397	3.6340601	3.3111235	3.8353855	4.5169815	4.5094649	3.8953001	3.4600728	3.7724358	3.0334775	4.9065175	5.3494047	5.1064993	4.245698	4.0590917	4.7778807	4.8985982	4.0925405	4.2111868	4.0486097	3.7752534	3.1603128	3.3369615	3.6417907	4.2747343	4.0943763	1.8277553	4.5173872	3.4865148	3.5601796	3.8664973	4.1142253	4.1577609	4.3596514	3.5426846	4.0590134	3.5379139	3.4653153	4.0386012	4.1825223	3.693018	3.4936527	4.0269849	3.4297936
132	3.551798	2.9749712	4.1644742	3.3464316	3.7846027	3.5303156	3.1253675	3.622057	3.3997645	2.4900207	3.5733292	3.7653233	3.6358121	3.6455074	4.3157655	3.7331865	3.2022696	3.358895	4.4579071	3.3514969	4.6625504	5.3054849	3.8944804	3.796881	3.8853208	1.9766989	3.3109465	4.4248956	3.2646253	4.0334002	2.6765725	3.6782878	3.5333382	2.9352824	3.3598585	3.0656318	3.8835879	3.3975922	4.359053	2.7332623	4.4586939	3.4299011	4.1091708	3.2842886	3.1995282	3.7590379	2.7539301	3.8232825	2.7466942	3.2413982	4.3414859	3.4665048	3.5340208	4.3585819	2.8263549	4.0669763	3.2543936	2.9135343	4.042736	2.9139191	2.4286214	3.325029	4.2742343	4.1252953	2.3241533	3.3647499	2.9419575	3.4973616	2.9276031	4.6211864	3.3616549	3.5702788	3.3222719	3.7723192	3.6545679	3.5699968	2.7114168	3.645129	4.0371698	3.4994403	3.2188703	2.1932676	3.5176461	3.920958	4.0356527	3.5335586	2.3451583	3.6603122	3.8719745	3.9551469	3.186843	3.660027	4.7272271	3.5393099	3.4150149	2.9942935	3.6778124
133	4.5031719	4.4864103	4.1910778	4.9749132	4.8528245	3.9062175	4.17273	3.6945236	4.9831741	3.5218184	4.0167339	4.4174923	4.7941335	4.9133902	4.7428171	4.4812262	4.8952838	5.1421767	3.6140933	4.3884342	4.2970417	4.9034516	4.44137	4.0249279	3.9263172	3.9065416	4.4430617	4.0633888	3.7258446	4.8024334	4.3042161	4.9477689	4.8826752	4.1848131	4.6837049	4.0699134	4.3022894	4.4859527	4.1250405	4.3929528	3.7853658	5.0092047	4.1358063	3.8822486	3.9530555	4.5406445	4.2382975	4.5306803	3.9651554	3.9732253	3.2070115	4.2054167	3.4978847	3.5438189	5.03449	4.8007592	5.3759231	4.2212307	4.9005459	4.4332703	3.9883773	4.1003167	4.427706	4.3243437	5.3487951	4.3400907	3.6854417	3.5410218	3.8188192	3.663448	4.6974677	4.6536242	4.1221398	4.9870809	3.6160135	4.8562624	3.8372698	5.0564908	3.9923678	4.6863681	4.727163	4.4044431	4.8694095	3.7706403	4.8843654	3.516026	5.6915088	4.8004466	4.4567354	4.464419	4.6412952	3.9468616	2.9707982	3.8182039	5.2081815	4.3605442	3.6449299
134	2.7171393	3.6625999	3.860786	3.5821913	3.3366158	6.5563521	3.2950101	3.5280403	3.7287163	5.1094525	4.6154468	3.8244713	3.5751622	3.8657321	4.4309001	3.8783214	3.6695078	3.5964651	3.7027292	3.3799075	3.5959645	3.8617638	3.7823492	3.429249	3.6305359	3.2971862	4.7985116	3.7644156	3.8716918	4.1363159	3.7421151	3.7998138	3.4552438	4.2647611	4.186316	3.9652684	3.6195837	2.7852605	3.4270855	3.3895379	3.5436563	3.5723256	3.5950811	3.7354534	3.2140613	2.8651147	2.2830808	3.3082384	3.1632867	3.5119781	3.2267403	3.556151	3.8728144	4.2526327	3.9385559	3.4826894	3.4996068	2.8874441	3.4829842	3.1049998	3.6596808	6.3213915	5.5791242	4.1192719	4.5500272	4.715143	4.5200174	4.2565865	3.4209801	3.4681151	4.2083022	3.2496981	3.3029403	3.642162	3.4451654	3.4572448	6.3073287	3.7649251	4.7964977	6.6414346	3.3156371	4.0722908	3.566656	4.1982303	3.7564191	6.886984	4.1551032	3.8351504	3.1491416	3.2283165	3.6704899	3.2383365	3.833672	7.0430095	3.842675	3.1603064	3.567401
135	5.1961793	5.8662741	6.3762753	5.8332121	5.2739406	5.4347068	5.2307289	5.9293284	6.145631	5.2521989	4.6524341	5.5372944	5.2460242	6.0981373	5.1989128	5.5221703	4.4966072	5.4983613	6.1516503	6.5596576	6.0675817	5.9433314	5.6938997	5.8443013	6.2797825	5.8523209	5.4275296	5.8850579	6.0934196	5.9908264	5.9338344	6.3033166	5.6660348	6.2581713	5.1353368	5.731859	5.9832133	5.8780567	5.0913591	5.1469932	6.0838923	5.8219404	5.824539	6.1022828	6.0294395	6.0729791	5.765065	5.5400876	5.8523706	6.0201401	5.1504856	5.3764944	4.6976109	4.5584491	6.0843917	6.0835499	5.0306444	5.9747755	5.5275583	5.7893248	5.8660167	5.5364333	5.4485258	6.7272642	5.2171281	6.5040229	5.8339364	5.2540707	5.816491	5.7373425	6.5910943	6.0115676	5.8044859	6.4241569	5.8421077	5.8025406	6.0915163	5.4688827	4.2550509	4.7974709	5.914697	5.7156542	5.8489714	5.9499606	5.6648322	6.0610156	5.699746	5.6505664	5.4308373	6.3888535	5.4288347	6.1891626	6.2380212	6.5665622	5.7151653	5.7803079	7.0166661
136	3.2068787	3.6471677	3.4963592	2.9794153	3.3817306	3.320131	3.9242728	4.4523106	3.2820248	3.5106542	3.2229797	3.472945	3.3366234	3.4246359	3.4352533	3.343733	3.1849159	3.4430755	3.1696016	3.5815213	2.6724017	3.774123	3.4619327	4.2967963	2.4012919	3.302399	3.3496762	3.8352345	2.9705962	3.5511447	3.0255295	3.1341215	3.5618364	3.525399	2.2988236	3.3413821	2.3117246	4.097905	6.2564305	3.4009792	3.159625	3.4747929	2.9529998	2.90263	3.7031072	3.7252962	3.4233844	3.2436979	3.5105714	3.405699	2.3093327	3.8279783	3.8533471	3.6919218	3.6283719	2.7304723	3.3443163	3.6024086	3.5259909	3.2447865	3.8291874	3.7611403	3.8467437	3.8218906	4.139828	4.4580589	3.7559887	3.7325416	3.9422073	2.913336	3.7131575	4.0735045	4.0860229	2.9919476	3.580131	3.4910773	3.1425259	3.2877226	3.4128192	2.6350923	3.3746219	2.7566353	3.3376625	3.3644768	3.0276076	2.5331259	3.9745587	2.9752999	2.9392775	3.3617627	3.7049916	3.7308092	3.4761504	3.3876462	4.344644	3.5326189	4.234682
137	9.6852621	5.9043	5.5308202	5.9858521	6.5529834	8.0420144	6.6923566	5.5071749	6.2272675	4.8344394	3.7856879	5.4029418	5.0722569	7.9022729	4.4136969	5.7237288	6.2651616	5.5738566	8.7643298	5.0629647	5.3403709	5.7821945	8.6313128	5.906794	5.9588389	10.6557222	4.3736854	5.2507583	5.0347301	5.431043	6.068321	9.7495958	7.40103	5.6411347	5.5285349	7.1829312	9.0577672	8.3894109	4.8860987	8.7582838	10.1282021	5.619696	6.1755193	6.0957413	8.1669448	7.2217194	5.4320272	5.5992716	7.0493055	5.4978453	4.8829742	4.4656007	4.2757044	4.6145895	9.615372	5.7766296	10.1647886	9.6960418	7.293296	5.3457403	6.5443206	5.9167789	5.9611672	6.877634	6.3888291	6.0774405	5.5303949	5.7731247	6.1069426	6.2792472	6.1035665	5.9010193	9.4594281	5.9978692	9.188211	5.4621747	5.1873108	7.43619	5.12938	5.3827499	10.6231858	5.5245447	8.903739	5.7339382	5.5806646	5.4738614	5.8440322	5.0494097	7.8225973	7.7746272	4.6380651	5.9369526	4.8153129	6.684731	10.8560394	9.9549591	5.9290757
138	8.485072	8.6029449	8.1253835	7.2030549	7.7326333	7.8573439	7.1158461	7.2963863	8.5802129	8.917125	9.0387746	8.4842319	8.4988858	7.6180934	8.3873639	7.9870571	7.5243777	8.5542902	7.8330154	7.3128235	8.2613527	8.2422912	7.3754259	7.7650749	7.4783828	7.1435562	8.1400444	8.4332201	8.2520276	8.6979368	8.0192865	7.5121768	7.8161609	7.5859067	8.7143629	8.3060716	7.2413797	8.0014683	8.4750935	7.3359844	7.0692411	7.8817237	7.7455693	6.4329895	6.9500796	7.7283071	8.3464725	8.5274355	7.8175787	7.5999313	6.1251384	7.9475553	8.4112699	8.1625841	7.7099896	8.5341636	8.2331522	7.4506049	7.2476352	9.0746656	8.036135	7.8432245	7.26127	7.1191633	6.4971329	6.8278621	6.9729682	8.37543	7.9569016	7.8521622	7.477736	7.5660064	7.7720808	7.7870533	7.5704124	8.4252409	7.9429701	8.5463026	8.1856492	6.7348087	7.5142285	8.0309107	8.0735735	8.2383926	8.3171346	8.154879	7.4250717	8.0006107	7.8262172	8.0108195	8.0099186	7.9677817	7.34027	7.9725528	7.2213472	7.1226581	7.2683931
139	3.4108967	3.9603914	4.065346	3.8339474	3.8013499	3.2182679	3.4105019	3.5848604	3.9182604	4.3873591	4.2551311	3.7937996	3.9682338	3.4989708	3.7694307	3.748893	3.8944786	3.2511	3.4401636	3.6536796	3.7030325	3.1423074	3.2984689	2.9975981	3.4708445	3.8138879	4.2736189	3.3222754	2.9241882	3.8401011	4.0533077	4.5452807	3.4779207	4.1849486	3.6679117	4.4092306	3.7704837	3.4398598	4.7709058	3.5702325	3.1826755	3.4314429	3.5447618	4.631449	2.911899	3.6607343	3.4435935	3.3557237	3.9926166	3.8730331	3.4281655	3.7927767	3.6864766	4.2548723	4.1407949	3.7116016	3.7154895	3.3125939	3.2348911	3.2537746	3.8785118	3.2268879	3.9282501	4.1302473	4.3505598	4.2615277	4.9995206	4.0385623	3.8506611	3.9900007	3.6709769	3.3399972	4.0647818	3.3777115	3.3128857	3.9210218	3.9241997	3.3153438	3.758205	5.6427671	4.4658994	4.1695265	3.2606393	3.9701532	3.2560489	3.9882212	4.0480233	3.6812769	3.8378048	3.7534455	3.6297917	3.9900293	3.785322	3.2685588	3.072231	4.309031	4.5028723
140	3.3722486	3.2411181	4.0791635	3.9329519	3.5819995	3.1607055	3.6059877	4.0929828	3.5421292	3.5867967	3.5921176	4.0793742	4.2038446	4.7166416	4.2168628	4.0790485	3.8661899	3.7796516	4.127082	3.9646881	2.1114169	3.537455	4.2263541	3.5389823	4.0084588	4.1005316	4.6899167	3.5523626	3.7419738	3.3566629	4.1985173	4.9879461	2.84479	3.5019695	3.6427725	4.4195128	3.0230199	4.1794581	3.7721758	3.2506089	2.5470797	2.8308824	4.0421438	4.3460734	4.1357143	4.1830238	3.0499286	3.7383487	4.9484149	3.729434	4.3673825	3.5712087	3.7528403	2.4106724	4.0211487	3.8568091	3.7408806	3.8172291	3.9123336	3.8229648	3.4560838	3.8627674	4.3630469	4.5746667	5.0048328	4.1722495	3.7528119	4.7293166	3.5632011	3.8785861	3.5958819	4.0596786	3.9930342	3.9240483	4.5198965	3.7049106	3.6404043	3.6879786	3.5677396	3.4060871	3.4365476	4.0230598	4.2486262	3.878864	2.4433585	3.4860021	4.1659963	3.7319823	4.4237589	3.7471835	4.0122329	3.6618961	3.2056519	4.0686847	3.4359758	2.464689	3.7754622
141	6.2502641	5.2122377	5.5148955	5.0941757	6.5904798	7.31635	7.2935644	8.8033806	5.8580155	7.2498484	7.5923244	5.5399035	6.12723	6.6857061	6.3184649	7.1689001	6.6401551	7.5700493	5.6327954	6.3657207	4.1796513	5.7487936	7.0720801	5.4075981	6.0552642	5.7067873	5.3041676	8.874057	6.7456349	5.3996628	6.6606675	5.3953245	8.0168474	4.9837874	6.1944671	7.8049623	7.292463	7.4731668	6.4931281	8.655466	6.3371755	6.1795833	4.7283786	4.4943421	7.6941927	5.5734686	7.3140404	7.3700345	6.4320651	5.637294	6.0970739	8.4661025	6.6080642	5.4304819	7.4229904	6.1505674	7.7343312	6.3129235	7.5625277	5.7748856	6.6395172	7.0273491	6.9411293	4.9028395	2.9442836	4.9521765	4.7504308	6.1554072	6.0690505	6.4477824	6.0913638	6.8086044	7.827915	7.0699722	8.2282757	6.7652053	6.0726356	5.6743694	7.0627004	4.5771044	5.2668652	6.1171205	8.3695581	7.4741395	4.5948826	5.8812585	7.5578064	5.5737512	5.7291584	6.7676958	4.8233765	6.7137827	7.0363102	7.1505758	6.9443668	7.1842251	8.1595797
142	7.7958767	7.8915403	7.988636	8.2345565	7.655108	8.0733429	8.188843	9.2192823	7.7180906	7.6243311	8.2625184	7.7238411	7.8190212	7.82447	7.3735593	8.001031	8.4579304	7.8046528	8.1826407	7.6712021	8.0056885	7.7271993	8.8302851	8.1314677	7.6242467	8.3721783	8.8922599	7.6942281	7.9110837	7.6381043	7.7616158	7.8436717	7.6218568	6.9279462	8.3105011	8.1846074	8.1325015	7.8274016	8.3989698	8.1198385	8.3211925	8.0262363	8.0952717	8.0878565	7.8072403	7.7983782	7.9675876	8.2487559	7.7976536	7.9198331	7.9563988	8.0474301	7.8993771	7.3557393	8.7550195	7.1726073	8.062037	9.1206318	7.9050964	8.6313786	8.0162293	9.1754426	9.186439	8.9420858	8.4659973	7.963894	8.1963804	7.8738393	7.8236381	7.8076684	7.57034	7.6352079	8.1772032	7.5906946	8.7153278	7.7335094	7.7780691	7.7696025	8.0625737	8.2592421	8.7016697	8.5516887	8.0157975	8.3345708	7.9527813	8.0929577	8.5763799	8.7434296	8.6492956	8.0360504	8.1555266	7.4891954	7.2027024	8.9351572	8.0712208	8.3685687	8.7935656
143	3.4263362	2.8000078	2.1595023	3.2976293	3.702828	3.7656333	3.0501259	2.9283302	3.0975373	2.6599442	3.1929768	3.7003761	3.3489879	3.746239	3.557475	3.7121449	4.2825244	3.0183154	3.8500543	5.4217608	3.2339144	3.015749	1.9806887	3.3646825	3.0359928	2.9121434	3.8114675	2.7808249	3.6211582	3.3158784	3.1274989	4.3861917	3.2828415	4.7603431	3.9824213	3.3494706	3.5006163	2.7221507	3.294057	3.3607542	4.255289	2.7350291	3.1638241	5.1484755	3.8829945	3.1836997	2.9862449	4.4230335	4.6428889	3.6098485	3.4587409	2.9096467	3.9091303	3.8867328	3.2455745	3.631855	2.9999735	2.4832816	3.5914502	3.5415274	3.3969413	3.2819178	3.5113101	3.4161565	3.9924061	4.5302702	3.9813841	4.1223433	3.3793469	4.0616394	3.4745136	3.3127113	3.8897219	2.6985571	2.5220355	3.1940081	2.2713297	3.3716943	3.4255413	4.328879	4.1351607	3.6901597	3.2975858	4.3820304	3.5275208	3.2247357	3.8703058	3.2852985	2.0664489	3.3255203	3.2079189	3.5726437	3.9451976	3.067974	3.0890899	4.5517743	3.8564473
144	3.5918904	3.9699581	4.8050909	3.9943994	4.0705486	4.0889475	3.8923345	4.1758784	4.4665792	4.1734553	2.8048822	4.5306708	3.3024952	3.4371835	3.6993764	4.0705099	3.8851606	4.4885896	4.1364702	5.137777	4.9085186	4.1223693	4.2693392	4.672602	4.524189	4.0969044	4.1109769	3.6592958	3.7175735	2.9463865	4.2991361	4.5082012	3.7028476	4.968541	4.0407776	3.5779214	3.9682905	3.8817142	3.3054042	3.5941274	4.0258786	3.6946563	4.7773027	5.3754171	4.327183	3.9187402	4.1736383	3.7091526	4.2066124	4.9523246	4.3343464	3.7539072	3.8082075	3.896844	4.4262699	4.1979781	4.1208006	3.7121765	3.9492873	3.8514919	3.9711187	3.8000917	4.370382	5.3558453	3.9854848	4.974848	5.0856857	3.7992914	4.6689991	2.5713119	4.689735	3.8128523	4.3746666	3.9972197	3.9772263	3.9947767	4.118755	3.6164684	4.1841231	3.9592373	4.077294	4.2279527	3.518164	3.8402846	4.6576969	4.0222103	3.699044	4.1260119	4.0149913	7.3210838	3.8077626	4.0617092	4.2111412	5.6941348	4.143704	6.5410219	4.4973288
145	4.7966286	5.2813587	6.2830766	5.414732	5.0901257	5.1716813	5.1424457	5.4088514	5.6998678	5.1248494	4.6696199	5.2308714	4.8350525	5.7948548	5.0938734	5.5578218	4.1879453	5.0174867	5.08193	6.0925072	5.3036408	5.9442474	5.2220508	5.3355153	5.2234916	5.7486679	4.3613292	5.7696218	5.9712028	6.0018482	5.4057287	5.8117323	5.1939128	5.9023711	4.48754	5.6844864	5.3486913	5.0409693	4.741674	5.0741977	5.5257696	5.1544791	5.8093695	5.608971	5.7688355	5.5721104	5.3403409	4.6342216	5.7928092	5.4288568	4.6712058	5.3885278	5.4344992	3.7546112	5.2726087	6.0578981	5.302173	5.3643906	5.4640449	5.4184583	5.2084455	4.8262296	5.1162958	5.9187809	1.9824924	5.282528	5.1461924	4.6634742	5.3622867	4.6199027	5.3703068	4.6604174	5.6805605	5.6077307	5.5813558	5.8466133	5.4870556	5.2457531	4.3869826	3.770986	5.4230592	5.4164434	5.3250912	5.8452183	4.7486792	5.6938305	5.2021565	5.4539803	5.2346164	5.6246225	4.9915919	5.5804401	5.2800629	5.5523193	5.4994972	5.0214564	5.7091181
146	4.5697928	5.2374278	5.2275229	7.5166345	5.8399922	5.0547008	6.4169761	5.9264568	5.1772854	7.2686338	7.0350819	5.7227665	5.711084	5.8843572	3.5186818	4.4916843	5.606581	5.2059742	7.399166	5.5806862	5.352574	5.8451037	6.0759794	7.2146024	6.8383239	5.7366198	5.4220844	4.9465424	5.624054	5.9489817	6.4786902	5.7673565	5.8019532	7.3947623	5.868444	4.841687	7.2818093	6.3512702	5.9405705	5.5026932	6.0338104	8.186403	8.0940301	6.4293307	5.4865005	5.691866	5.4821706	6.151661	5.7523233	7.2496925	7.4704264	4.7045323	7.3715711	5.2545013	4.8866741	4.163844	5.6108718	5.1596694	6.6388978	4.4076561	5.8539998	5.9072087	5.6865065	6.4448798	6.0458392	6.3220115	6.6494886	6.041312	6.3780909	6.1692278	6.2842411	6.471923	5.4949618	5.8801077	6.3847044	5.7330403	6.5459545	5.0392391	6.9457742	5.0325934	6.7269603	6.491497	4.6768551	6.1687384	8.7700385	6.5572799	5.7761694	5.352016	4.9804915	6.1966939	8.3679686	6.1680236	4.9519687	5.2654223	5.3232065	6.5148082	5.3258483
147	4.6328777	3.8226793	4.3442474	4.8755389	4.9092491	3.9459234	4.1182075	4.0569517	3.9095675	5.0815569	4.6478017	3.7885798	3.8254659	5.3409685	4.1982321	4.9493701	4.9822401	4.8476799	4.5503071	3.9526716	3.5847589	3.9196966	4.6367829	4.8620415	4.3712134	3.415371	3.9366218	4.4320369	4.7079299	3.5395673	4.0216904	5.5665273	5.2392238	4.667173	5.0666434	4.8297422	5.1250368	5.3259869	3.9737151	4.3026042	4.3753041	5.9469437	5.1084009	5.0532526	3.7113002	3.8208487	3.9112183	3.1232664	4.72025	4.5892215	4.693085	3.5870908	3.7616795	3.5371074	4.5195796	3.2682304	5.0723983	4.0409776	5.5445628	3.8349206	3.7896544	4.6513271	3.6656668	5.2550217	4.792032	3.9109998	4.2877616	4.103718	4.1175289	4.2019094	4.2569482	3.7461941	3.8576006	5.2798858	4.8698695	4.3673592	4.2316667	3.6759342	3.9913241	3.7551684	5.3640003	4.3655487	5.1722661	4.1294266	6.0464096	4.575248	4.649708	5.7420999	4.3074679	4.7604698	5.8806211	4.6207963	4.2013638	4.964826	3.9390491	5.0732303	4.0734169
148	6.2531021	6.8738179	6.3029396	6.9630124	6.1074495	6.6576096	6.7909764	6.5227153	5.6711114	4.9631142	5.232609	6.9867599	6.8406159	6.0777857	4.5769782	6.7860173	7.2151734	7.2039999	6.8967669	6.2635713	4.7238224	6.4810942	6.9962092	6.130116	6.2105957	6.2021953	5.6466955	5.9254979	5.5422382	5.8435789	5.9823315	6.5088942	6.5378581	5.9724256	6.032439	5.6930752	7.1617622	6.5121273	5.9177116	6.2008141	6.3498139	8.7396414	6.6043162	4.8880168	6.396962	5.7311471	5.547612	6.0329291	6.6072413	6.3381881	6.5509239	5.8370262	7.1188163	5.2275388	6.0103971	6.5413862	6.2764757	6.5223009	6.5628469	6.0218016	4.3846159	6.7472364	6.7162544	4.6644928	4.9263902	5.3123492	5.3988297	4.4367502	4.496784	3.7680031	6.0410233	6.3666872	6.7111406	6.1859531	6.3382908	6.561038	6.0486261	6.1223147	6.5272341	5.6136237	6.4525379	6.2830604	6.3068187	4.9912974	6.1162748	5.9331552	7.002015	7.0302732	6.3361235	6.5664092	5.6588357	6.0087831	5.9705704	6.5573714	6.4626249	6.9078632	5.902793
149	4.2631697	3.2858166	4.5573159	3.5395505	4.2904094	3.4373986	3.6199998	4.0564827	4.8268127	3.6791676	4.2557513	3.692207	3.7072627	3.2680735	3.1133576	3.705065	3.6359452	3.6841055	4.9326907	2.4157485	5.2120711	3.234955	3.3564409	3.2030518	4.0266223	2.3178562	3.8549845	4.2958378	4.5254662	4.5701698	3.684689	3.5871549	4.1648943	3.6106078	3.6970117	3.4217369	3.1525558	4.2811572	4.5089997	3.7475074	2.6659504	3.1066864	3.7939626	4.0373939	3.9684708	3.9688366	3.9409622	3.2712623	3.9241033	3.5040725	3.9582214	4.1555559	3.3917597	4.8233223	3.3437878	3.7136109	3.462095	2.7941853	4.2276811	4.9653096	3.5621485	4.3259059	4.2839459	3.2694453	3.4168273	2.434802	3.728969	4.3439181	4.0130561	4.1344905	3.6152565	3.358099	3.7213812	4.7525116	3.1187	3.1219882	4.2557402	3.6726708	4.0295019	4.8426323	3.7959963	3.5765876	3.9831317	3.7514877	3.2569592	4.2003626	3.5617986	3.8066721	2.6402075	3.9835733	4.0044907	3.4429333	3.3596922	3.8357781	3.5711652	3.4481867	3.4860256
150	4.0297117	4.3133391	4.192051	4.6093758	3.5515154	5.3299215	5.404323	4.7807128	3.5100743	3.5190088	4.1008412	3.8915932	3.7983044	3.8450482	3.2497868	3.6147719	3.6983771	4.3565979	4.0359822	3.9215911	4.6145127	4.5041181	3.8785911	4.0253271	3.5431361	4.848621	3.5344847	3.8265064	4.2288006	4.848454	4.4770708	3.4124769	3.9943176	4.0888428	3.0735545	3.3074953	3.9650508	3.6230496	3.9429914	4.9700508	3.6132633	5.1529051	4.6009643	4.9259355	5.196852	5.502224	4.5512283	4.0994469	4.7889144	4.158899	4.332843	4.1459714	4.4849624	4.1959868	3.7714991	4.3251884	4.052585	4.5112834	3.2101614	4.0399929	4.472797	4.5242761	3.0421013	4.2568466	4.4943136	2.8360252	3.3185964	4.7179657	3.8407888	3.896651	4.2200894	4.1532725	4.9213261	4.1322133	4.5641144	3.9992662	3.8169621	3.5544387	3.8834229	4.9584226	3.9315928	4.1873361	4.4964976	3.3294032	4.2588844	4.2481946	3.6803767	3.2981996	3.9512354	6.9568647	3.7541634	4.0138395	4.2069903	5.2717841	4.8755826	6.0213525	4.8070535
151	4.3968393	4.5190973	4.5022792	5.1798478	4.2312892	4.7267883	4.0424232	4.1033546	4.9696181	4.1505184	4.8859187	4.430731	4.4763314	4.6370615	3.9655833	4.5628604	3.8309613	4.0526064	4.1619113	4.1680679	4.1933857	4.2828552	4.4450735	3.986307	4.6635948	4.6519277	4.4151669	4.7387586	4.6635366	4.3825431	4.522459	4.3940418	4.402011	3.8392879	4.2256012	4.0200408	4.9431511	4.4884342	4.2004398	4.5371441	4.3659666	4.8131904	4.5138189	5.2672064	4.7454512	5.0810719	4.2642431	5.7060965	3.9540855	4.7044493	4.8175523	5.0948766	4.7817075	4.2034449	4.0735575	4.358006	4.3856736	3.4993545	4.4035567	4.5465979	4.453169	3.9717076	3.0878765	4.0827555	4.6956549	4.5198048	4.6844673	4.7108364	4.3116761	4.4990852	4.3700933	4.2695414	4.3681555	4.3776001	3.9024089	4.6439409	4.4999198	3.9775048	4.281541	3.9805168	4.5602601	4.612574	4.1850262	4.567209	4.4470746	4.6198683	4.4474978	4.0762455	4.8974772	4.5685259	4.2619149	4.197683	4.1243717	3.9940235	4.4115076	4.2965132	3.8845482
152	5.0599645	5.3828	4.0974277	5.0290879	5.5100569	5.3836585	5.53145	4.8339837	4.9247865	4.8714389	5.0981657	5.2648983	5.0538831	4.5455918	5.0541561	4.8867157	5.1442873	5.2010799	4.0738615	4.3995727	4.7033661	4.7221219	4.9085303	4.6652192	4.5173941	4.6996777	4.4341267	4.5848558	3.7154485	4.2925116	4.3451211	4.9884436	4.8083375	3.1283252	4.3547613	4.8914323	4.511903	4.5293909	4.9474869	4.6513997	4.7819528	4.4908889	4.5234321	2.4810036	4.6478703	4.7579351	4.1878989	4.7669874	8.8101969	5.0105845	4.8373669	5.8529121	4.8805631	3.8445143	4.9460865	4.7464948	5.4663709	5.5232127	4.9982414	5.4126595	5.4783553	4.6319673	5.0853527	4.5809515	5.1791089	4.3733969	4.5230065	5.3885273	5.6084851	4.9587251	5.5978705	5.715851	5.1924828	5.8492602	5.2700231	4.7141585	5.078862	4.7152729	5.0441009	5.2602039	4.7763226	4.6176166	5.2637068	4.3783663	5.1337468	4.4942306	4.632308	4.6351832	5.2266753	5.1217981	5.1094678	5.0837324	4.9275012	5.3122986	5.3483335	5.3498412	5.0941318
153	4.1231812	3.3936098	4.4588112	3.9490462	3.8292629	4.0485542	4.0036736	3.8889097	4.0929813	4.5171268	3.4198242	3.9822527	3.442949	3.9563224	4.0944301	4.3681419	3.9996552	3.7606962	4.4011246	4.1597663	4.7800241	4.3862406	3.1459553	4.0113225	3.2481075	4.5294547	3.6669979	3.5789325	4.4087649	3.5302506	3.7151041	4.1450502	3.7264044	3.1325144	2.759668	3.7138921	3.6740806	3.812806	4.1891191	4.1316338	4.0875856	4.2843667	4.1696308	3.0282635	3.9152512	4.1255091	4.635968	4.1567711	4.007046	4.366063	4.7525937	4.1390971	3.6205198	3.9859885	3.92261	4.2971664	3.7921682	3.9477217	4.3243927	4.0170921	4.287679	3.8399357	4.3709772	4.5879143	5.3764223	4.6440855	4.1366545	3.5511649	3.7561682	4.1957818	4.3434328	4.3486536	4.1630487	4.1189999	4.3998584	3.8865368	4.1205317	4.0703619	3.6951213	4.4245106	3.9002505	4.2748069	3.8267053	4.0729381	3.8516053	4.3392778	3.7697452	3.2126592	4.3556386	4.7190366	3.7784625	4.0193181	4.2402452	3.8320313	4.1353218	3.8688467	3.797654
154	4.8776738	4.6778181	5.2253335	5.3663685	5.8325374	6.1387785	6.2986535	5.9346759	5.4154505	5.1777658	5.1017014	5.2496083	5.6249701	5.1946757	5.561791	5.2675486	4.8634965	5.7670818	5.1965811	5.0402637	5.5523953	5.8146372	5.4876194	5.3953701	5.1743138	4.8811385	4.8317371	4.8352275	5.2880329	5.4537276	5.4704929	5.318346	5.2106839	4.7964202	4.9562907	4.8348847	5.7028087	5.3211057	6.0961692	5.664213	5.1015087	5.9212637	5.5686755	4.2349926	5.7618946	5.3701647	4.6127104	5.3749551	5.0130776	5.5513678	5.1375185	5.3402789	5.5804748	4.4161209	5.3388327	5.8826451	5.3558439	5.7793163	5.3548943	6.0437834	5.5291972	5.7659496	5.2590271	6.2372094	5.6886462	5.6923663	5.2546862	3.8223716	4.7355499	4.8949556	5.583016	5.8150358	5.6975429	5.3513819	5.4400121	5.7666631	5.5979189	5.6650916	4.7452118	4.4047717	5.7885409	5.5089096	5.2645697	5.3786354	5.8292893	5.651737	5.1470114	5.5053353	5.7762126	6.5288629	5.8555577	5.5553047	5.11788	5.9269198	5.7681898	5.7199883	5.355948
155	4.8898612	5.0572546	5.2730179	5.3249131	5.1342714	4.9990627	5.2139105	4.9140465	4.9147561	5.3635788	4.6470278	4.7876945	4.8012346	4.8205982	5.5875353	4.7222914	4.7674299	5.360529	4.7409348	1.9458388	4.5603719	5.8244885	5.547745	4.8041254	4.8909603	5.6821864	5.0386384	4.991813	5.4717143	4.8106914	5.0666868	5.4489072	5.3421499	3.4536336	5.2442417	4.8133298	5.8127964	5.0050759	5.2068275	4.793475	5.1874657	6.5718949	4.7917259	4.7547382	4.5854096	4.9495876	4.7013027	4.5074113	4.6222826	4.7506267	3.8773069	4.6125488	4.5005547	4.5531484	5.8503613	4.9114449	6.137681	5.2478252	5.3229742	5.5139132	5.8817067	5.3661142	4.7992728	5.2644376	3.477922	5.3452568	4.7154744	5.2921489	5.2041245	5.4349909	5.4316868	5.3308204	5.2623113	5.1950773	4.9742452	5.2011226	5.6247351	6.4296234	4.8055223	4.4950328	5.8263822	5.0310693	5.5722156	3.2298748	5.6262436	4.9865941	4.92246	5.3580111	5.4076135	5.5770348	5.305553	5.3190601	4.2635089	5.3896975	6.3500144	6.0402668	4.6210058
156	4.3438738	3.3473869	3.4176072	3.451299	3.8462458	3.8947854	3.8273659	3.7619436	3.461955	3.5820431	4.4208752	3.5474826	3.6527507	3.618215	3.6192204	2.9832086	3.8664529	3.4332879	3.3162054	4.5626015	3.3345122	3.5774443	3.8074437	3.7662294	3.5020025	3.0661499	3.6487585	4.1378728	3.5309086	3.9539464	3.4002699	3.6376258	4.4380413	2.7360196	3.9373939	3.3240701	3.8045985	3.1467588	3.4386481	3.9835317	2.5359375	3.3313287	3.6128844	3.9355165	4.1390349	3.1486838	3.9701588	3.610034	2.9615336	3.460015	2.6096257	4.2343597	3.3606759	2.8505333	3.2194728	3.6585508	3.6080076	3.8756165	3.7645173	3.5553933	3.6857632	3.5640796	2.9188922	3.7510368	4.5660617	3.9988403	3.5155699	4.1694899	3.5623896	2.5325569	3.3394019	3.2769931	3.6784336	3.62125	4.1817279	3.4699486	3.5658156	3.8279524	3.8337944	4.5829894	3.9361454	3.8389988	2.4049631	3.921377	3.3109603	4.0699857	3.8061028	4.1851331	3.9556781	3.9025121	3.8675749	3.4064622	3.2605479	3.6472879	3.5140856	4.484769	4.0242047
157	5.143196	3.2237493	5.2378977	3.2621706	3.1336431	3.5671473	5.3846643	4.0970441	4.1986242	7.1911635	7.3576387	3.347671	3.688342	8.4779251	4.2352383	3.063359	5.3752867	3.4287245	9.4336039	6.7675455	5.2129285	6.3107613	6.5369306	2.9589685	6.1420126	6.1938448	6.6509402	3.4992402	4.4111247	4.8778035	9.4333481	3.5830446	8.2810964	6.911434	3.8966864	4.1407903	5.7818179	9.0173211	9.2424122	9.767047	10.9632572	5.3383882	4.894335	10.6470965	4.1655798	4.3969376	7.8889032	8.0565056	5.3076521	7.7694535	8.1438853	3.0866251	4.6592264	2.9224125	4.1091028	3.2742787	5.210781	9.2469465	3.6133212	3.5190073	8.7386248	4.1751597	4.3846886	10.9445929	11.2080348	10.7693172	10.8964488	8.7870204	8.611034	8.3065279	3.2433524	3.6697135	4.8253346	5.3063298	9.1203018	3.2828679	5.5429285	2.6242484	6.5822083	10.7504552	10.8112572	8.2117995	5.987049	8.8595587	3.4545126	6.8559485	4.1341483	4.6949676	3.7855207	10.5456775	3.8935184	5.08754	5.666762	10.3920365	5.5721058	11.101461	3.2844611
158	3.7265081	3.4609552	3.2781351	2.84171	3.2080682	3.0183501	3.3638627	3.4479372	2.7793913	3.3356252	3.278082	3.159553	3.4510534	3.6408524	3.5628088	3.4368607	3.6373398	2.8899462	2.1442616	2.6480917	3.4314271	3.134004	3.564286	3.3742344	2.2025584	2.3485937	4.12491	3.3619014	3.7915746	4.5684613	3.2637232	4.3109504	3.1396027	3.2461302	3.2727666	2.4412396	3.6035772	3.3505376	3.8090437	3.6279341	4.1818232	4.4134404	3.3719184	4.5863794	3.9105657	2.8930554	4.4115838	3.9884152	3.3530856	4.5210065	4.1344634	2.9212199	4.1258773	3.2500159	2.38555	3.1354157	3.3952928	3.4830972	1.9955969	4.028518	3.3457931	2.6161484	3.9789586	2.3800169	2.2857786	3.8627381	3.6201519	2.6956562	3.8793148	3.1138664	3.5730509	3.4674956	2.9472147	3.9001765	3.159743	3.34884	3.2962755	2.8392131	3.8119663	4.4377977	3.2223136	2.9479226	3.1802898	2.212446	3.1987269	3.6786231	3.3579283	3.5355372	3.469552	3.2219846	3.2256885	2.9843368	3.0886241	4.0405395	3.4010958	3.470085	3.2672559
159	8.0371769	6.5463211	9.2815122	6.0427552	7.2780398	8.1337952	7.6959782	9.3809339	7.6449781	8.6589997	8.8400626	7.3606068	7.1599235	7.4695995	9.4691951	8.6852358	8.2885454	8.1668991	7.9380545	6.8605239	6.6474314	8.3368246	7.3061109	8.0392482	7.3989429	7.3914692	8.9548033	9.549136	9.3820701	8.8808249	7.7301159	7.1895449	7.8388835	6.6726823	7.8394763	6.4178024	7.5023816	8.1100436	8.8297273	8.0824937	6.7634493	7.4700318	7.0743699	6.2117936	7.4080734	6.8513448	8.9756625	8.7775749	6.9059277	7.8796963	7.9592834	9.2877753	6.4243356	8.2243316	6.9595375	8.1392331	7.5947118	7.5817761	7.3123497	10.0551704	7.7150362	7.888013	7.5269696	7.0256499	6.3945964	6.6948177	6.8284214	8.2859094	8.2581169	7.8232806	7.8640653	8.0824936	7.9918903	7.9286397	7.1268647	8.2816609	9.0474146	5.1975911	8.1604428	7.5898563	7.4888302	9.6634464	7.2923129	9.0568969	8.069194	8.9976967	7.7557545	8.4133797	7.2273399	5.5617343	7.7410858	5.5413724	5.703349	7.5947315	7.0988875	7.2897627	9.3450666
160	3.3705349	3.5906508	3.9414664	3.540282	3.5333055	2.9255048	3.7245455	4.0928258	3.7464766	4.8599482	3.8984731	3.6742416	3.6743504	3.3641677	3.3894171	3.3996084	3.6150738	3.3820251	3.589269	3.8210806	3.1760891	3.8118312	3.1606115	3.2381592	4.5967176	3.3055146	4.4761766	3.108384	3.7893135	3.1962788	3.9069625	3.7360935	2.8282732	2.3464886	3.9704316	3.9722219	2.894686	3.5525352	4.6643504	3.0203692	2.5545355	3.7176833	3.2920043	3.8620909	2.854806	3.1092341	3.1156864	3.4443488	4.0105869	3.8186567	2.9734106	4.0088972	3.7542459	3.4864324	4.0656728	3.6420426	3.4211541	3.1536866	3.6016791	4.0290038	4.0822907	4.2321399	4.2007497	4.3585532	1.3553498	2.9157053	4.0609534	3.5157854	3.6406245	3.2242874	3.386587	4.1010511	3.40947	3.3446119	3.4663676	3.256554	4.566442	3.4479502	3.384958	3.564704	3.694809	3.9414443	3.6427888	5.1041713	3.5905154	4.4541866	2.9249609	4.2260059	3.4444401	4.1586235	3.4735953	3.7863489	3.349069	3.2730772	3.2778738	3.5585204	3.2780473
161	7.7171348	8.7875257	7.5879509	8.9458193	9.8822452	7.2058901	8.7080733	6.7327844	8.5193594	8.6131048	8.7367428	8.9511341	9.1345918	9.4790844	8.9340695	9.2013887	10.1810794	9.5931054	7.4291695	6.9059071	8.4939628	6.8725717	8.5252327	6.3542072	8.1086979	8.9809846	6.1174122	7.8354969	6.9499301	7.1307613	8.9596898	9.5825104	9.7691252	8.378361	10.4715149	9.7099794	9.3023844	9.7706504	8.3120158	9.7002974	8.2833584	9.9573156	8.7854528	8.9242937	7.4900407	6.8473684	7.0770125	7.0769721	10.3965938	5.3888155	5.8344963	8.6681992	7.2059195	7.8642807	9.553763	8.36504	10.5968986	8.867721	10.0725155	5.0744742	7.921109	9.9539016	10.1237863	9.057747	9.6685189	9.0331984	9.4883084	7.5694609	7.7253937	7.9559094	7.1299368	7.3941766	8.1729996	9.3711626	9.1586824	6.3627402	7.0167387	7.5857655	8.6076372	8.0051916	10.4325782	7.8628902	10.0269432	7.9532816	8.3516675	7.1802919	9.6945315	10.4239065	10.7650879	8.2835562	7.296936	7.9239484	5.3565337	10.52927	9.1961642	10.1478489	6.3287839
162	6.5020739	6.725265	6.1847462	7.2673668	5.7582963	6.8017028	7.0996836	4.3615344	6.1681207	6.2230658	6.3884478	6.5382551	6.9269989	5.0660263	6.2408516	6.205645	6.027375	6.6228676	6.4559773	5.1844816	4.2063399	7.1090244	5.6571552	6.7336256	6.489764	6.0026042	5.3753491	4.2765968	5.4970668	5.8497718	6.3192546	6.5676671	5.2176771	6.3355378	6.389961	6.9679957	6.4326829	6.495409	6.4448212	5.5272832	5.5579032	8.4305916	5.8542515	6.1623274	6.1064367	5.8488384	5.5096527	6.1003444	6.4416311	5.1424468	5.0334302	6.1527446	6.4495173	5.8258492	6.9426369	6.2910296	6.4483622	7.3561863	6.2554301	4.8305032	6.9782835	5.2679835	5.1224558	6.9724153	7.0731509	6.5569108	6.6195726	6.0368885	6.3901183	6.7241796	5.6413007	5.8343714	6.6955555	5.9748102	6.3838977	6.8382974	6.9008784	7.2940681	6.6448641	5.2399198	6.9883556	6.0789901	6.9073156	5.1704429	6.476247	5.3420862	6.0756197	6.6506161	7.8450748	8.4536359	6.1993466	5.8281723	3.8968055	6.1025324	6.4632109	7.1465984	4.1316834
163	3.8608893	3.7098319	2.9367775	3.6000546	3.658464	4.2457842	3.5842918	3.6554551	3.9438956	4.1801118	4.0275325	3.7593358	4.0357816	4.1378224	4.0708226	4.0545518	3.5155156	3.489818	2.9384392	3.3799075	2.7883389	3.7801038	4.077169	3.5505367	2.9956657	3.5141097	4.249699	3.116968	3.1606567	2.8609692	3.9569738	3.1455123	3.9655461	2.9692206	4.1163061	3.8284671	3.5380353	3.7230072	3.4555753	3.8974749	3.6611451	4.8455085	4.0362985	4.2004619	4.0504919	3.9034401	4.496627	3.5002425	4.2676871	3.7459481	3.2609034	3.7858647	3.9589623	2.8143534	2.8155023	3.0309162	3.7799221	3.4660884	3.5081378	3.5414563	3.7764714	3.9305706	3.0984558	3.291054	4.6392824	3.5639794	2.7289238	4.3648779	4.0831467	4.1188506	3.8557367	3.9501304	3.6769337	3.4020007	3.4310161	3.9215324	3.5104397	3.4479502	3.2340245	3.4205283	4.0719906	4.2416386	4.0784569	4.4128864	3.5166321	3.8052376	3.8613575	3.6124374	4.2131091	3.57364	3.5544031	3.5541163	2.9391991	4.0109248	4.2211455	3.4459639	3.7124919
164	3.3685121	3.6019253	3.4519086	3.493669	4.3516844	3.510176	4.0324438	4.7387583	3.5145827	3.4398745	4.0514566	4.0481062	4.2676126	3.4006963	3.1999194	3.9336458	3.6243967	4.8425589	3.9554766	2.3355499	2.8465108	3.3386374	4.4143773	4.6605912	4.0648023	3.2467009	4.1646159	2.7710829	3.9516618	3.2212072	3.0763178	3.4800868	4.1990245	3.8086088	4.1857635	3.4903087	4.3241601	3.6160195	4.1476899	3.4906472	3.4888772	3.764341	3.7937226	3.1401863	3.3256336	3.7093296	4.0128144	4.0034707	4.8758758	3.2441003	4.5567516	3.1653937	4.5155026	2.3871433	3.2752865	3.5972288	5.0994096	4.1373781	4.3353065	4.287631	3.8799207	3.8718567	4.5691531	4.0984887	3.3392827	4.1960194	4.5590479	4.2081854	4.3543691	4.8987109	4.1138508	3.9990633	3.4801279	4.7901617	4.0079285	3.7822293	3.6473613	3.2883719	3.3119259	4.1425637	3.7308973	3.6147695	3.2798914	4.8612803	3.4017905	3.5226082	3.3838107	3.9801075	3.8709821	4.0280321	5.1965297	3.2247233	2.9671071	4.8968939	3.8589242	4.6585127	4.8624212
165	3.555647	3.4578808	3.1503428	3.7557869	3.6341434	3.6978002	3.7025698	3.1656458	3.4570441	4.3068293	3.9618906	3.634744	3.533601	4.9654586	3.7138223	4.1714627	3.2558639	2.9490607	3.7046773	3.2681838	3.7171201	3.439024	3.4889818	2.9854314	3.8779633	3.5668545	3.5255291	3.0337597	3.4308526	2.6118957	4.3670008	3.3277401	3.2781247	4.0338771	4.8592174	3.3177132	3.2781196	2.936844	3.7520799	3.5730565	3.4548713	3.5594688	3.5921852	4.0255136	3.7896606	3.394329	4.0580632	4.0074012	3.822694	2.9682757	3.1099693	2.9753452	3.9106336	2.6852058	2.7816679	3.2068527	3.2770016	2.3389079	3.8076225	3.3402073	3.876234	3.0201353	4.0713478	2.9952186	3.4586386	4.06334	4.5454298	2.3101172	4.1757299	3.8608594	3.5926637	3.6281452	3.2705896	3.0007734	3.1489706	3.2565574	3.053839	3.6318438	4.0165641	4.6652576	3.5152862	3.7538221	2.8576474	3.2465725	4.0754178	3.5471833	3.6316688	2.8861252	3.424152	3.245357	3.7478128	3.135839	2.9460133	3.8306854	3.1923093	4.5905693	4.3459296
166	3.1223312	3.6117535	3.775391	3.2785222	3.6038913	4.7450433	6.0088618	3.7355991	4.9567958	3.9968183	3.8107264	4.55193	4.6694758	4.0680666	3.1495744	3.8547657	3.2010797	3.6100751	4.6855468	4.4952054	4.7823455	3.9676861	5.1319634	6.6108421	5.8842868	3.8733666	4.3222644	3.3452569	4.3237733	3.4620929	4.398215	3.9508015	3.1364006	4.2149667	4.2964853	3.5308386	4.9494655	3.6640142	4.1017868	4.1322907	3.4626032	3.7150238	3.9603981	3.9661126	4.9225841	3.5185696	2.606269	3.5710014	2.4357147	3.9056969	4.7039858	3.693696	5.9323342	3.171332	3.5194394	3.2883709	3.4614928	2.9879833	3.5774285	3.393176	7.7407586	4.0033256	4.316339	4.5585525	5.3398774	4.9595879	5.0998256	7.7227009	7.9591352	8.2231063	5.7607007	6.2141543	4.4152164	3.8480312	4.0018661	3.4855978	3.2942436	4.3068848	7.0602105	4.4706075	3.9743169	4.0223528	2.6229687	3.9150329	3.0195826	3.7941517	3.868667	3.7996466	3.8162439	4.0947201	3.8833623	5.0978243	4.006607	3.5423596	2.9642284	4.322695	3.8420185
167	4.2874504	3.6194175	3.3270177	4.51888	4.0268876	3.9889079	3.9232438	3.3317719	3.1990365	3.3411146	3.2548297	3.6618528	4.2197669	4.0330463	3.6230637	3.8400681	4.0403963	3.8235352	3.7383408	4.2574315	3.8015632	3.0347465	4.1236618	3.6503434	3.3723308	3.7004752	2.9287742	3.3850138	3.7025379	3.9024085	3.7217539	3.8999574	4.2910189	4.5029027	2.5581594	3.2344499	3.8048319	3.4509961	4.1221102	3.9167261	2.83223	3.8840951	3.7963586	3.9115245	3.9763342	3.6613721	4.1708114	3.8566941	4.2753865	3.9749184	4.3777758	3.5915837	4.1203734	3.4382769	3.2709293	3.4743687	3.449944	3.6077076	3.5546503	3.7394627	3.6144053	4.3926689	3.7302184	4.1376887	4.4956521	4.1753269	4.5922693	3.3288452	3.2728052	4.457225	3.4866347	3.4844792	3.8015898	3.4323862	3.0762304	3.4636519	3.5543307	3.6287901	3.835979	3.8247724	3.5320995	3.9185235	3.9318158	3.843766	4.0466811	4.3699148	4.083945	3.5814074	3.8375206	3.4142575	3.4372845	3.8497568	3.4448692	3.9638582	3.7341423	4.5076035	3.7287857
168	2.7177523	3.602501	4.830125	3.884062	3.5566272	3.7707881	3.5179416	3.6133279	4.3809087	4.0731494	3.4555694	3.8481373	3.3293664	4.8405633	3.3989518	3.7428735	4.0836895	3.7795177	5.0444564	4.2256861	3.9708055	3.8689633	3.9250515	3.8165952	4.3946326	3.5669294	2.9207417	4.53135	4.3623758	4.8815604	4.4409614	5.0356774	3.9341011	4.2968951	4.4690787	3.8697038	4.0519369	4.9375473	2.751666	4.1837758	3.2350886	3.6884761	4.1959284	5.5653494	3.5928024	3.8922832	4.2548037	4.2367364	3.8702485	4.4330328	3.761643	3.3275966	3.6650418	3.4089186	4.5984837	4.2616075	4.0478629	3.7707757	3.8002388	4.2611022	4.3172435	3.7554813	4.5052709	4.9408679	4.5714596	4.6880318	1.8186786	3.941891	4.4880379	3.902979	3.8393014	3.7725529	4.3120258	3.7388988	4.0120461	3.825055	4.1693043	3.6349978	3.5230777	3.6924182	3.8315925	4.4548384	3.7899503	4.7660003	3.8060137	4.301215	4.4077677	4.1105218	3.9671129	3.1963602	3.816719	3.635638	3.3807045	3.9642738	3.9340424	4.2885975	4.5321295
169	3.3248003	3.2240823	2.9615151	2.9002606	3.7094808	3.1622083	3.3576932	3.1567617	3.0333361	3.4796004	2.8203797	2.8375028	3.2622219	2.694707	2.8516569	2.417883	3.2596069	3.3017445	3.291337	3.5167933	3.3979166	3.1188411	3.3718264	3.3086105	3.8390263	3.3626093	4.2591124	3.2364618	3.966931	3.4645362	2.8493158	2.9618732	2.746196	2.9303858	4.3266403	3.0821908	3.1899182	3.4247267	2.713956	2.8193357	3.5808911	2.226276	2.9104731	1.8805276	2.9524216	2.9276595	2.8395739	3.3905457	3.8292834	3.1970273	1.7930913	3.7555652	4.1798726	3.0851035	2.4936417	3.5794894	3.4621181	3.4981722	2.8611778	3.6397544	2.7494857	3.1416145	4.3035037	4.1914701	3.9925356	2.8158856	4.9409952	3.6553769	3.1605322	2.2522063	2.6769456	3.3233575	2.774098	3.1455132	2.9995493	3.2001633	3.5796957	3.5553698	2.4108785	3.8324496	2.889282	2.0064399	3.4859293	2.7878959	3.1754589	2.5010856	2.6847492	3.7581884	3.4094615	3.3323999	2.9974912	2.57173	3.2301062	3.2552682	3.041878	3.0340758	2.7628655
170	8.5024276	8.2772548	8.3253571	9.0594197	8.1748842	7.5953454	8.0092767	8.2113992	6.1967306	8.0309413	8.036435	8.0739066	7.9495633	8.3526491	7.9984329	8.5472809	8.4380737	8.6311945	3.1368104	5.1894889	8.667573	8.77537	5.6595568	6.5567366	7.9031233	5.4614229	8.3677153	8.47931	7.5306857	3.6226135	8.4858386	8.4673207	8.3210309	8.2930207	8.4478035	8.3473377	8.0952082	8.523414	8.2300936	8.82508	3.9342414	8.2177513	7.4849841	7.3056554	4.0376112	8.5302706	8.3934593	8.5356094	8.0850342	8.2123829	8.1247377	8.730084	8.3160135	8.3653685	8.6291204	8.4282653	8.5216617	6.0442356	8.6464318	8.4308906	4.0667929	8.1448837	8.1611093	8.1705313	7.5316471	4.3005321	7.7880963	7.359408	7.7063646	7.3526191	7.2921699	7.7370689	8.1873417	5.0530078	8.3702753	8.6955328	8.4563595	8.9165529	3.3675755	7.3974934	8.2860309	8.2355396	3.3788835	8.1333255	8.580676	8.3769289	9.4126627	6.7532202	8.3103172	5.7260955	8.626251	3.4566093	8.4659907	4.5262643	8.4700702	4.8780311	7.9198424
171	6.6368584	5.8171381	6.0609591	6.053373	4.9892744	6.1091063	6.0062242	5.6219131	6.2924621	5.5836933	5.8262029	5.4999613	5.8169759	4.5495231	6.8282094	5.1991012	5.7596856	5.9537316	5.345993	4.7751416	6.6084946	6.2689	4.2630309	5.2650528	5.6798585	6.155022	5.7327719	5.3461515	5.5017006	5.537943	5.8105327	5.6711781	5.773234	3.6270584	5.8882249	5.0221583	5.8528539	5.5248414	6.2972168	4.9702039	4.9068879	7.6975745	4.6857904	5.3101516	5.5364974	5.4068168	5.4787556	5.9553584	6.3399534	5.3463645	5.5270377	5.1920823	5.1038969	5.3252718	5.6594427	5.9760818	6.4844659	5.9588041	5.3395994	5.7452125	5.4302422	5.6269225	5.8697708	6.5157161	6.809356	6.1772018	6.6099642	4.718467	4.9931988	5.275218	5.4758535	6.0389879	5.8613318	5.353953	6.8893698	6.2081022	5.8053319	6.6659776	5.9821397	4.6656505	6.2746637	5.9567211	6.114702	4.5989037	6.2296541	5.6056203	5.2598919	6.0305056	6.3831169	6.9750705	6.0722723	6.8054004	4.4230958	6.2721137	6.9406301	6.4933524	5.5990888
172	4.5366364	4.8821943	5.9254682	5.828628	4.8974354	4.9708412	5.8846009	5.5102559	6.3713991	4.410925	3.5024889	5.3301374	3.9492641	3.2788926	4.1710946	4.6158875	4.8168379	6.8444145	6.8038293	6.8214061	5.8534941	6.2982287	6.7205954	7.1155417	4.4020979	6.4312891	3.9845162	4.4785004	6.4551344	6.4526459	4.4593889	6.8317612	2.9786722	4.3311742	2.0281424	4.2893249	5.9504091	6.8237949	4.0253277	4.984903	6.6225331	7.1210694	6.9978022	4.4633243	6.8246657	6.477806	3.8734781	3.5323853	4.1261444	6.2681245	3.5720353	4.4249938	4.3561939	3.4573512	6.4663383	6.6902745	4.6129219	6.7227534	4.9482989	6.7697315	6.95346	4.6641883	4.3332019	6.4367951	2.8306442	5.7776678	4.5351333	4.1991871	4.7646424	3.3202477	6.1534887	3.6390051	5.8529243	6.2579025	4.7799469	4.4817617	5.8472413	4.7764958	6.7044025	2.9044971	5.1553778	4.8056788	6.4986773	4.1374202	3.3320515	4.3202705	3.8652975	6.4151774	2.0314163	6.7109723	3.8847115	6.0753104	5.054147	7.0518411	6.791907	6.6701551	3.8699231
173	11.2449738	11.1233803	11.009159	10.5630661	10.7323351	10.4906248	10.8623545	10.7914019	10.3494884	11.1585536	10.9612055	11.0134475	10.7771053	10.8264149	10.3105268	11.0071463	10.7528411	10.6951814	10.8037651	11.2337038	10.6070876	10.51076	10.9463127	10.845995	10.9251998	10.880914	11.1128452	10.8998781	11.0356238	10.7660632	10.9172039	11.0425296	10.6270108	10.8876529	10.4460974	10.8328784	10.7575102	10.8194374	11.1677958	10.6554091	11.1182233	10.7745764	10.6389502	10.525844	10.5790697	10.8095768	10.5758906	11.1524779	10.8848821	10.7620132	11.0402388	10.8537389	11.0774209	10.9835906	10.8033212	10.5421092	10.764505	10.6264057	10.9908277	10.3400278	10.4791322	10.8015196	11.0711273	10.9201498	10.5411864	10.7776274	10.3442954	11.0048917	10.9040108	10.7077666	10.6201943	10.4881774	10.6495389	10.1802145	10.7596217	10.781276	10.6129485	10.6168279	10.5096665	10.3550986	10.5955452	11.024619	10.5477606	11.1006241	10.6001887	10.3593861	10.5735592	10.6826246	10.5283498	10.4735744	10.6252711	10.3919064	10.6875469	10.3026942	10.6190778	10.8139493	10.3278522
174	6.669751	8.0410654	6.7877213	6.206136	5.9631197	7.7924911	7.5484756	7.3397523	6.9302889	6.2196229	6.6227052	7.7121233	7.8812893	6.7603607	7.2567324	6.6022167	5.9789097	6.7514614	6.7227528	6.8409952	5.5922549	7.1339202	7.2773118	6.5958309	7.2826554	6.8593444	6.8682745	7.0287199	6.5667153	6.7491031	7.6282097	6.4617396	6.2875578	6.1295083	5.7126228	6.6149012	6.3112124	6.9238345	7.1802848	6.1592872	6.1657158	7.1009434	6.2804142	5.6173904	7.6784715	7.91889	6.769632	7.2273644	6.4157206	7.3064599	7.6045178	6.6208826	6.9909665	7.0108685	6.6156672	6.9624824	6.4859692	6.9104441	6.5736307	7.1783504	7.1218787	7.1452142	7.1297655	6.5117817	6.5739162	6.4286835	6.0987551	6.3342163	6.6988243	6.9486542	7.0347416	7.3238696	7.5401481	6.4797516	6.4597131	7.0304316	6.8310226	7.1271545	6.8381467	6.0101302	6.8985947	6.7087973	6.53707	6.7226257	6.6635692	7.282072	6.4558825	6.6983771	6.6956076	6.5610029	6.1562252	6.8303125	6.5137246	6.6303874	6.5226152	6.3757786	7.189181
175	2.4901871	3.702759	3.783126	3.4219568	5.8418066	2.5374319	3.7425942	3.6387758	3.4136241	3.9770275	3.5130408	4.2826238	2.9524833	3.9962933	3.3194628	3.5768576	4.0821087	3.333216	3.773934	3.0528948	8.7779763	3.3397652	3.4611304	2.9233523	3.5247928	3.9151361	3.6725275	3.3475446	4.0787353	3.8232664	4.5395488	4.4151128	3.4056596	4.1325771	3.6442617	3.5821583	4.4151509	3.4324374	3.3036529	6.4827653	4.9528439	4.628563	3.6766604	4.9077105	3.5150484	3.3581848	4.1153613	3.951761	7.37898	3.7237592	2.6273523	3.8905093	3.2458347	4.0605217	3.4220924	3.354615	4.1259947	4.5292934	2.9989585	3.4713002	4.3994718	3.4174736	3.0705271	4.9204026	4.998431	4.391406	2.383246	4.5064048	3.7119995	4.3167938	3.7761608	3.4688447	5.5450001	3.2425261	3.979514	3.556287	3.6888324	3.1738303	3.2718704	5.3496196	4.5340536	3.7938638	3.972733	4.0339978	3.4355123	4.0662988	4.0251978	3.8505943	5.5250075	8.2326134	3.8205279	2.7596411	4.1803862	6.3128714	3.6643129	6.1319884	3.3656282
176	5.4339788	4.0271785	4.4897516	7.0633468	3.0976913	6.9708098	7.1716043	3.5970767	4.8325511	4.7844908	4.8421963	5.1287943	5.8347998	4.3541322	5.6620495	4.9107234	4.3315497	5.234163	3.4373662	4.204703	4.441185	5.0207211	5.6140939	5.7285198	4.7948789	4.5170365	5.0212202	4.2455261	4.2145322	5.2906158	5.7996014	3.4384972	3.6604726	4.5423629	4.3881164	5.0530673	3.761361	4.0589573	5.6526838	3.775428	4.3742428	5.0799543	3.8407814	4.7677839	5.9155961	6.2829443	6.118485	6.667961	4.6261566	6.1733104	6.1246046	4.423205	4.1956107	5.0854914	4.3642371	5.3393622	4.8102481	3.2569917	4.2515317	5.3065164	3.5763112	5.1354099	5.2495973	3.375567	5.1620867	3.9688849	3.846594	2.7979199	3.7416215	4.5160412	6.2239107	6.561776	6.4245447	3.8825436	4.1930567	5.8998687	5.4625477	5.6419411	4.17801	4.0707151	3.9928249	5.1568931	5.5086344	4.678132	4.3102133	5.2435916	4.7344772	3.6804177	4.5757992	5.7468862	4.6580777	5.7990244	4.5151371	3.5367883	6.2050005	3.5785035	3.397835
177	4.6077197	4.1479947	4.6758575	3.0537788	3.7067703	2.9037605	3.111978	3.4326756	3.2740683	4.7776465	5.0477421	2.6698446	3.5968826	4.6461199	3.6096511	3.6680805	3.4736475	3.8495909	2.793025	3.7008784	2.6554375	3.5130394	4.427202	3.1093724	3.2610551	4.1352123	3.3807106	4.5743581	4.2310885	3.186546	4.4946865	4.0169967	4.4939721	4.30397	3.5264403	2.5250368	4.7207798	5.2104621	4.405783	3.16916	3.0483078	4.4487068	2.9346151	4.7383187	3.2340671	3.538662	3.800713	3.4928284	3.5182196	5.2685898	3.3092706	3.979273	3.8404166	3.6190902	3.5236502	3.3082295	4.1209663	3.4395786	3.4056675	3.6226796	4.2465938	3.5218397	1.675687	6.9104835	4.2648744	5.9063982	4.228181	3.6769416	3.4256876	1.8728368	3.633643	3.6412086	4.0909139	3.3361752	3.4394421	3.4515722	3.3314389	3.978769	3.3163077	4.7895737	4.1632813	3.814422	4.4805934	4.2785715	3.3915554	3.8093265	3.8227011	5.219347	3.5314292	3.9163782	2.8264527	3.7541898	4.2638023	3.1675443	4.1073613	3.9830119	3.0102805
178	3.0684337	2.5824451	3.4892111	3.3543487	2.9461282	3.2654335	3.7601196	3.1856697	3.117925	3.3870193	3.3292425	3.442889	3.6669739	2.8161304	3.5805718	3.8006284	2.7140944	2.8539799	3.0452033	3.0367354	3.1935501	3.3713113	3.7646666	3.0223775	3.9408151	3.986829	2.6147337	3.8598235	3.1754606	3.3272652	2.8289904	3.6313493	3.9039889	3.5192325	3.2356546	3.2432381	3.0878051	3.2946678	4.1019532	3.1911872	4.4085439	3.8235908	3.2354757	4.3836947	3.154007	2.7992256	3.967753	3.7545616	3.4375073	2.6029223	3.9068686	3.0910983	2.8376615	3.3462002	2.4367561	2.9295401	3.2922425	3.8255736	4.0399342	3.9553503	3.6893244	3.5606697	3.2381847	3.5402119	4.0960123	2.1696988	3.896113	4.3463682	3.3814636	2.7325032	5.2106394	3.3960318	4.7752375	3.2127881	3.4887542	3.1175273	3.2460176	3.1676987	3.1892331	4.324146	2.4392126	3.7312293	3.1227766	3.7831241	3.2709057	2.7857976	4.3989776	3.0657375	3.3432418	2.9560404	3.4381487	3.3334644	2.7823523	3.1410587	3.1720919	3.8729049	3.4286138
179	4.4453113	3.4860381	3.8036699	2.8914213	3.8357709	3.8490307	3.7072324	3.3730666	3.2933787	3.2790092	4.1871422	4.0016271	3.6119982	3.1528215	3.2456553	3.7001559	3.625572	3.4576903	3.4337234	3.4233229	3.7863232	3.4028755	3.8756173	3.2356447	3.2704299	3.9797779	3.8562545	3.6225605	3.9032522	3.4858618	3.8288351	4.0952249	3.0595876	2.9789404	3.8222113	3.2799618	3.2818855	4.673589	3.7014644	3.6593314	4.8532293	3.0540492	3.6532418	5.210773	3.154007	3.1434204	2.6814958	3.5596197	3.2683514	3.3003441	5.1780615	3.60311	3.026582	3.5030445	4.3271494	4.4068875	3.4660418	4.1142997	3.0667146	3.8817857	3.9987399	3.4762898	3.1004973	4.0308438	4.3259746	4.3272601	2.7201104	4.7159244	3.4345267	2.438695	2.874215	3.3705192	3.3134152	3.6203127	3.5010493	3.2956814	3.252092	3.0888016	2.976508	4.1908388	3.8539534	3.0094869	3.2650395	3.2388812	3.4574627	3.9400718	3.8088179	3.1668836	4.0545383	4.2218167	3.1776382	3.3975243	3.7977252	3.5506562	3.2582123	4.1137401	3.5449908
180	5.3938404	9.4025475	5.9668438	4.9764525	5.6195673	4.8643219	6.8321583	6.2497141	7.6652376	7.455478	7.0142381	9.2567591	9.0577245	6.0415457	8.9280584	5.4221253	4.5563202	5.9203726	7.3997013	6.8873876	9.1203175	5.4853131	6.4337364	5.7382627	7.7983589	6.2965989	6.0928458	4.7504344	5.8866857	5.6749278	7.6832302	6.3710224	6.0850331	6.9475345	6.0252764	5.0904406	6.8484278	6.047909	8.4671823	7.4242287	7.4348308	6.7871942	6.81889	5.6575222	5.4671131	7.0793431	6.0072754	6.1632445	6.6061906	5.4698943	5.8683468	8.0793036	7.2006132	8.4938564	5.5864916	4.3829327	6.3618712	3.4946288	6.4224474	8.0232019	6.858799	6.5543216	6.4565019	6.2714956	6.3135126	6.2925527	6.5603118	6.4099784	6.612864	6.6365655	6.1326342	6.0952833	6.5196991	5.2307347	5.3948949	4.8505134	5.1345491	6.8449232	7.8053403	6.1567609	7.3192431	7.704265	5.3631665	6.5025929	6.8496989	6.7896403	5.5979629	6.0107127	5.2904041	4.9491669	6.9446522	6.3275288	5.1821442	4.5384064	6.0644256	6.1061436	5.6751579
181	3.4223682	4.0809343	3.7270756	3.2409927	3.0428915	3.4758833	3.1104491	3.485216	3.3017385	3.855044	2.2673436	3.2921427	4.0393283	3.3121619	3.1948327	2.2921756	2.8025678	3.2023324	3.5161816	3.8719487	3.2499426	2.9701923	3.3460539	2.8541338	3.8609698	3.6202023	4.3423059	2.9913618	2.7367192	3.1102698	3.9919509	3.2328334	3.4305851	3.2611431	3.4273137	2.4013257	3.3282668	3.7992781	3.9597885	3.2927845	3.6348359	3.2158012	2.7587699	4.052351	2.9560874	3.8180401	3.2447813	3.5465992	3.1151207	3.2897578	3.6329345	4.036135	2.7208202	3.2297261	3.4019775	2.6705195	3.362476	2.9270949	3.1839192	2.8964427	3.4085971	3.530558	3.9072041	1.7139059	4.8092322	3.7546667	3.5086155	3.5215757	2.9183212	2.8749799	2.8931181	3.2161595	2.7301755	2.843303	2.8679091	3.6373409	2.9681003	4.0296942	3.0100296	4.9879471	3.1464457	2.8529017	3.0657173	2.6311302	3.1099569	2.9320281	3.8808359	3.1791709	3.1482168	2.7893955	3.6039201	3.0345944	4.5009981	3.0647389	3.1186118	2.8529402	3.0149016
182	4.412305	4.9394963	3.9415097	5.0568112	6.0394936	5.7509109	5.3888997	3.5437096	5.4412424	4.6412404	4.556017	4.7392397	4.2209829	5.070445	3.457749	4.9059951	6.0002203	5.4675775	4.6397838	4.6562141	4.4720232	3.5969193	5.7569137	5.8747468	5.6823851	4.5019678	4.2911474	4.0616436	4.1635806	4.4574772	4.8001	4.8966935	5.4335673	4.5421993	4.7425968	5.4855107	5.4044506	5.1247536	4.3986531	3.9197201	5.0502173	4.2324814	4.5361674	5.2840186	5.815622	4.1990659	4.1305538	3.8848102	5.3636889	3.9148874	4.077074	4.8704374	4.8547067	3.3258296	6.292857	3.4811748	5.4279912	5.8955824	5.3384353	3.6218524	3.6606595	4.5755192	4.3866821	4.7027994	4.6081083	4.511148	4.9736295	3.953987	3.6105449	4.362621	4.6388877	4.266934	4.7610178	5.5152126	5.043032	3.9586859	4.0721334	4.2191641	5.9151349	5.085114	5.5267943	4.9459867	4.9197982	4.5481761	4.7002987	4.9230329	4.7259566	5.9317493	5.8903782	4.4743604	5.1051463	5.1559998	4.5161316	3.9588546	4.5872477	5.5716625	3.8985025
183	4.1603812	4.3416554	4.2061763	4.4462509	4.0014977	4.6832114	4.4659955	4.3842958	4.1465644	3.6948191	4.2397226	4.3778458	4.0344125	4.2348558	4.3267628	4.4639733	4.7120227	4.4440317	4.9416815	5.082967	3.3423903	3.9757468	4.1498591	4.5402862	3.4156411	4.7987379	4.2458412	4.1577016	4.2815462	4.1775092	4.0183238	4.7445209	5.0029948	3.384991	4.0309858	4.5698723	4.4373223	4.6776328	3.9341392	4.3811523	5.1050879	4.1213363	4.4866953	5.0803699	4.5664464	4.3739548	4.064753	4.2924632	4.1105408	4.1784427	4.3290776	4.6216611	3.6610703	4.3569104	3.6948693	4.0844311	4.0867196	4.9195493	4.2373998	3.9031779	3.9899918	5.0044887	4.7347511	4.6525009	4.1847179	3.2489112	3.9667211	3.7019369	3.9680603	3.5828186	4.2466131	3.8921051	4.9427987	4.4232709	3.8526445	4.6318328	4.4652832	4.4592723	4.1645841	4.2775243	4.2583642	3.8826753	4.7830679	3.4064769	4.3164427	3.6840972	4.7672891	4.2943049	4.3044445	4.6563429	4.051116	4.7941347	5.1884215	4.7767489	4.8937677	4.5466489	3.6534592
184	4.6000622	3.3564994	4.2676594	4.4895972	3.4765528	3.8640904	4.1187255	4.0111687	3.6765824	4.092646	4.3566843	3.2501832	3.949863	4.092512	3.9268803	3.9658307	4.242615	4.206965	3.5499603	3.8113664	4.2066874	4.1728452	3.7880374	3.8437332	3.4261494	4.214816	3.6140783	4.1032061	3.8964515	3.8882809	3.9436346	3.8497589	3.5522917	3.7965927	4.515399	4.0234218	4.1944809	4.2260714	3.4584355	3.8531827	3.6343753	4.5112508	3.9422299	5.5940552	3.8055261	4.3303441	3.4836649	3.3429293	4.3925808	4.636581	2.959513	4.5197048	3.4541808	3.6786606	4.4900005	3.9241373	3.3621914	3.7537376	4.1419511	4.2748899	4.5195718	3.5951964	3.8165472	4.7310612	3.2283722	3.7909603	4.3156926	4.2202588	3.9217346	4.0605109	4.1038883	4.1411052	4.1599334	4.180554	3.9946453	4.2007036	4.3370785	3.860067	3.5007715	5.3017502	3.6850872	3.9485896	4.376989	3.0846973	4.0377363	3.9870639	3.7529767	3.7375604	3.7249035	3.9691326	3.6997862	3.8734349	3.5443142	3.9012367	4.5034303	3.9676903	3.9291953
185	3.8610592	2.7729207	3.6340417	3.1800241	3.5119233	2.6833879	3.5069434	3.5756238	3.3132824	3.5720216	3.4176307	3.3227242	3.0680857	2.6060055	3.2276227	3.3382065	3.5625525	3.4833019	4.3261086	2.7713106	3.8445524	3.2864716	3.5086631	3.7438349	2.7181016	3.3672523	3.6942659	3.5512026	3.8321888	3.7646183	3.5694694	3.1556061	2.6732304	4.0020201	2.6278806	4.2444337	4.0029235	3.3748958	3.8014752	3.3677376	3.3417341	3.2820998	3.2077964	5.0896713	3.4984383	3.0940887	2.7871643	3.6267139	3.4585961	2.5203666	3.3236606	3.2325192	4.0971493	4.3756812	3.6521513	3.2037902	3.6846308	3.3313576	3.8164429	3.146482	3.1900929	3.3277719	3.0916333	3.7041068	6.6731137	4.1607635	4.0317619	3.8434527	3.6736169	4.0933605	3.5059999	3.5078056	3.8073534	3.1959328	3.4739117	3.3768821	3.2126582	3.2391258	3.0148678	3.8382106	3.6961808	3.8497366	3.4728427	3.4565121	3.2934002	3.0568838	3.4747665	3.1620934	3.8908813	3.2187956	3.2730676	4.1188551	2.780465	3.3041985	3.2173372	4.4855455	3.4868669
186	4.4224937	4.5633558	4.896035	4.5484772	3.9466835	4.8032914	4.3679683	4.1732704	4.2219283	4.4619825	4.3197473	4.5313739	4.5377903	5.0487529	4.1115396	4.6503322	4.4684442	4.2953571	4.8183344	5.5994138	4.5561572	4.05524	4.0985464	4.6670337	5.1804909	3.4040118	4.3077674	4.5920445	4.7376351	4.2759579	4.9663291	5.0863026	4.916178	4.6239497	4.6812879	4.5725499	4.5348612	4.2257439	4.0724848	4.6401756	4.4808537	4.8800497	4.9693542	4.612862	5.3633037	4.6440251	3.8345621	4.2640206	4.3335709	4.8825254	4.4108119	3.6828527	4.0170595	4.4002527	4.88307	4.3549143	3.782311	4.1751054	5.1059762	4.2428454	4.1773453	4.1354985	4.3146243	5.0641008	2.6879998	4.7919314	4.5401982	4.4759568	4.4573073	4.3363712	4.7005102	4.2132239	4.4327066	4.1901217	3.9977445	4.4764752	4.3572199	3.8071409	4.2710037	3.8628968	4.987212	4.5211302	4.2111662	4.3966742	4.2570949	5.2394743	4.5520902	4.3616531	4.1890873	5.3954369	4.07629	4.126432	4.2685041	4.5928165	4.3941424	4.665072	4.651603
187	3.3576947	3.6241135	3.887607	3.6658477	4.0588487	2.2572228	3.2813376	4.097591	3.7538815	4.5330574	4.7262009	3.5152808	3.8295571	3.4561811	3.8189647	3.8374089	3.8292703	3.3593159	3.1418379	2.7240466	3.4437039	3.4255526	3.442668	3.3801926	3.9675088	3.3916633	4.313008	3.4253248	4.7880641	3.2606464	3.6725316	2.6726923	3.3617073	3.518026	4.3952948	3.3548309	4.0202702	3.1140235	3.7056366	3.4870678	3.3034045	3.4964374	3.600235	3.5331722	3.0221936	3.3502724	3.2919727	4.3607057	2.6333724	3.4098463	3.2183618	3.6483999	4.1512571	2.4965753	3.5205639	3.1501863	3.499056	4.1745859	3.4427984	3.4559952	3.6169534	3.4104824	2.7195072	4.4169641	4.4401272	4.6596832	3.9417848	3.4089364	4.3253111	2.5152624	2.8846553	4.1280222	2.7700174	3.4800818	3.4244129	3.4604719	3.6325033	4.7219957	4.211155	3.493688	4.2082606	4.0713325	3.8519418	3.9310625	3.928835	4.959476	3.4200563	3.1570623	3.364226	6.3421281	3.131414	6.4262501	6.6277375	4.431847	3.0385147	4.3112605	3.1457298
188	3.8405049	4.2161466	3.3429588	4.1482509	3.5286009	3.8691255	3.882218	3.7529355	3.7003807	3.5576691	3.3631634	3.7464467	3.9067857	4.2649801	3.4867923	3.6250854	4.0527493	3.6892707	3.7950302	3.6241023	3.5720075	3.4018236	3.8247143	3.598491	3.8154802	2.9538538	4.7137455	3.6973894	3.9971142	4.0065961	3.5024311	3.5025935	3.3060609	2.8376402	4.6837501	3.3832694	3.6388755	3.8648179	4.2784237	3.5041104	6.2980581	4.1621304	4.761129	3.6187199	3.471591	3.4924756	4.1483139	2.9035849	4.1885105	3.5107328	3.3051845	3.5534043	3.4787506	4.2541282	3.9709765	3.2004473	3.8734264	2.9063771	3.4127436	4.0980564	4.0502119	3.445459	2.836712	3.4249705	4.5979922	4.2424237	3.817273	4.2416803	3.1249886	2.4753473	3.7550157	3.5057433	3.6080246	3.5082092	3.8938602	3.6220782	3.5747921	3.7409067	4.7020244	4.5288832	3.748656	4.0548579	3.9385205	3.1762462	3.848166	3.6785921	4.1166687	4.336138	4.3039239	2.9155069	4.1415197	3.3668534	3.3417702	3.4716099	3.5990583	2.5683441	3.7141447
189	6.1231309	6.5161267	7.3160539	6.3485428	5.5411712	6.5692867	6.2754387	6.3372617	6.6204419	6.4039345	5.862187	6.8692917	6.2415344	6.6102583	6.1173334	6.5835002	6.437335	6.4660796	6.9967202	8.1065204	7.257647	6.6810254	6.381385	6.7383378	6.3120657	6.8933723	6.3696297	6.6446276	7.1777532	6.752924	7.0971696	6.8944186	6.2320017	7.3307271	5.8569064	6.3856881	6.5944722	6.6033482	6.4658898	5.7860617	7.5182055	7.12533	6.9245715	8.3316434	7.1041151	7.0618167	6.4676232	6.5702599	7.1489962	6.6406526	6.2684792	5.9811558	5.9616724	6.2408276	6.4479748	7.0719461	5.856463	7.0337628	6.6208399	6.6884936	7.1635183	6.1999156	6.3910301	7.9199906	7.7515683	7.9388921	7.4238848	6.1719989	6.6713053	6.2020046	6.6406027	6.1068351	6.8996135	6.5543262	7.2727007	6.4786252	6.7702733	6.2762708	6.7177656	6.3818619	7.7326421	6.9538565	6.1076867	7.0519645	6.7153419	7.1153363	6.4813504	6.4437102	6.3051261	7.3416842	6.268353	6.9427788	6.7190466	6.8920007	6.5453691	6.8613653	6.687938
190	3.5572621	3.5263213	3.3147373	3.4354244	3.7698132	4.7119982	4.0501249	3.5894621	3.1282045	3.0767858	3.8691334	3.4182969	4.4822572	3.2261516	3.6102854	3.3131356	3.5329989	3.6555269	3.0824578	3.4335505	2.5735553	3.463832	3.3268097	3.9009639	2.8571913	3.7240958	3.5630375	4.0439076	3.1210794	2.6058203	4.4421202	2.7987999	3.5069719	2.8112473	4.3284791	3.257091	3.5689509	3.5972847	3.7248422	3.4079885	2.5982788	3.6015141	3.2472737	4.7602182	4.5722583	3.764285	3.5610974	3.5622494	2.7752285	4.0787357	3.4018602	3.9513988	4.4783647	3.8165204	3.4071623	3.7300171	3.6778927	3.0641011	2.5346843	3.2187463	3.7791318	3.6076706	4.0344768	4.4739569	4.0958794	2.5113113	3.4362588	3.7126326	3.9576377	3.5252718	3.3586554	3.8232585	3.4146226	3.553949	3.7167089	3.5263141	3.6391219	3.6053713	4.1515781	4.6889098	3.9189041	4.4743014	3.3193227	4.0302291	3.8178172	4.0865356	3.8270262	3.9003977	4.0412762	2.9365062	4.4865655	3.3662652	2.9137844	3.9009742	3.9752567	4.2900434	4.4209802
191	3.6922528	3.4891906	2.9979596	3.1367372	3.6842123	2.7962776	4.0117038	3.2825583	2.9370266	3.65039	3.3920382	3.4206202	3.5327863	3.4194091	3.5936101	3.2108871	2.9819589	3.0776458	2.8549459	3.1317303	2.3385298	2.9493755	4.4932223	3.5386256	3.389237	3.6780414	3.1305853	3.9012695	3.8673712	3.5346877	3.1347773	3.2954505	3.3355601	4.1720247	2.7010981	3.6939057	3.3253947	2.9783154	3.4936578	3.6520463	4.2794226	3.4773062	4.1739316	3.0016893	3.7688194	3.4133037	4.2400757	3.700081	3.4219512	3.5730535	3.1148088	3.0043237	3.6899873	4.1972218	3.9943165	2.9317385	4.2188545	3.7949708	3.3064024	2.2414573	3.0635504	4.1763653	2.4838515	3.8536513	3.5858666	3.446216	4.7448438	4.6325534	3.4160159	3.2892742	3.6978125	3.5162636	3.5072652	3.2226243	3.8448961	3.8970678	3.231844	3.27259	2.8562528	3.8123378	3.4267849	2.9583677	3.4112834	4.6158193	3.0092204	2.9461434	4.2296894	3.8154634	3.3727043	4.2869101	3.4089335	3.3999094	4.0815673	4.2014997	3.2411448	3.0893233	3.1508795
192	2.9520776	3.0027016	2.8362468	2.8952126	3.2797803	3.2806473	3.3071191	3.1576765	3.7213425	3.4702624	3.8036391	3.2114443	3.1908048	2.7425413	3.9014257	3.6230987	3.5329286	3.5177182	3.5869975	3.7479829	3.3583513	3.3306286	4.1379224	2.9494467	3.3437983	3.738836	2.2086117	2.552832	2.770847	3.8350027	2.6468797	3.1829839	2.8252604	1.7532663	3.6278724	3.1515443	3.2223947	1.7513726	3.5319201	2.8502193	3.8705963	3.8782193	3.5584757	4.4413171	1.9415404	3.4876473	2.7912365	3.8071555	3.2630487	2.7709005	2.4634727	2.9765154	3.8840338	3.7169643	3.3835365	3.1386646	3.3119612	3.3601015	2.3718343	2.9578909	4.0329491	3.043708	2.9641786	3.7714552	3.6768655	3.7308531	4.7085345	2.2435134	2.7770301	3.2752429	3.3366873	3.2776465	2.8619745	3.0140357	2.5972803	3.5964272	3.0163045	3.1452208	3.4330828	4.8212731	3.8062085	3.3189225	2.8680412	3.3498161	3.1780506	4.2249663	2.9810425	3.4661135	3.4965523	3.3685302	3.3425308	2.9707542	4.0703043	3.0501908	3.2046257	3.3395398	3.1239044
193	4.9387726	4.5861312	4.5986253	4.3600924	4.5251413	6.1012172	6.2471231	5.8219515	4.8994759	4.4285692	5.3119008	4.7017564	5.5015074	4.5593859	4.8133354	4.4112219	4.9009935	4.4307071	4.2860141	5.1647056	3.75111	5.0628658	5.1255238	6.514171	5.1948072	4.8920332	5.3315437	4.6469621	3.8465254	4.3887233	4.4086247	4.784129	4.0855482	4.513302	5.2964877	4.7683437	4.4269542	3.5592697	5.0271614	5.0301033	4.2327257	5.3991947	4.7591494	5.0757337	5.7750338	5.0580772	5.1841712	5.2259798	5.060864	4.9770809	5.2273454	5.0159344	5.4790272	4.7052824	3.9480285	5.0707475	4.633707	5.4649297	4.3832048	5.202034	4.775066	5.7612055	5.6888032	4.6602894	4.7992453	5.2301693	4.196187	4.1111308	4.2272319	4.5461772	5.2761474	6.1422121	5.1407654	4.4997997	5.1370215	4.9830719	4.4752449	5.1844108	5.2084564	5.5494656	4.7322243	4.7758083	4.2624062	4.4418012	4.6631667	5.3350894	4.4320636	4.2388778	5.5153563	4.5381625	4.1863162	4.2880834	5.0676135	5.1342407	5.0028409	4.7750773	5.5831161
194	7.7949672	8.1341878	7.4347871	7.1730001	7.2924938	7.2089324	7.7322354	7.2571878	7.3267478	8.0350447	7.7437675	7.5560361	7.0959553	7.3852021	7.9843743	7.4348229	7.2121767	7.8977413	7.226594	6.6566562	7.0827834	7.1776265	7.0105986	7.4941461	6.5651656	6.7448806	7.6971295	7.4625904	7.5521649	7.0420458	7.3830399	7.0864784	8.0156373	6.3997386	7.5466019	7.4073024	7.0848268	7.4901866	8.0399077	7.2726654	7.2486086	7.8265923	6.1385447	6.4023191	7.2562361	7.1398998	6.8749368	7.0508525	7.3218186	7.9735035	8.2855631	7.3744667	8.0018794	7.397928	7.2361186	7.0141269	7.8367244	7.0512079	7.8913945	8.0203066	8.854952	8.0242659	8.0716751	8.3075058	7.9946168	7.2616609	6.9457469	8.2383372	8.3808688	8.1166183	8.2112812	8.1964805	7.4526305	6.6993716	7.3963354	7.6124731	7.0296067	8.3044729	7.0649893	6.4401133	7.8608778	7.2040186	7.9742901	6.4647145	7.3038218	7.7367309	6.9715359	7.4848068	6.9404305	7.4909004	7.1741767	7.8322843	7.0052998	7.2893707	7.3179633	7.3079676	6.6940624
195	3.0942813	3.5542645	3.7771471	3.4739171	3.5491128	3.6334918	3.1429577	2.9776293	3.2981091	4.1551413	3.8468918	4.0093347	4.2184627	2.0060074	3.6125671	3.7389171	4.0691384	3.8302903	2.8268377	1.7488369	2.8316218	3.7024518	3.2212517	3.9597764	3.3209046	3.5637127	2.4548303	3.3988568	2.9060393	3.8753759	4.0330267	3.4013149	3.6105721	2.8525822	3.442484	3.8210295	2.8799715	3.7863993	3.5617532	4.0516649	3.8267647	3.2798643	2.6205027	2.0608807	3.0637946	3.7507704	2.0350491	4.1532021	3.3690181	3.8677884	3.5929038	3.8067011	2.7891895	2.7550864	3.2270721	3.5860163	3.2983617	4.3356385	2.6781963	3.7115855	3.5114474	3.3510724	3.8065969	3.1692364	4.7180358	1.8381192	2.2732173	4.4763192	3.5057166	3.6303683	3.151935	3.1044852	3.2212233	3.6889346	3.0148536	3.3785928	3.1297334	3.5873877	4.8265352	3.6420357	3.5465481	4.2130883	4.0841281	4.0355578	3.8569569	2.4962052	3.9836662	3.5640548	4.2335007	3.6258681	2.5996578	3.1972221	4.1260651	3.0935451	4.0724792	3.3936859	2.7131648
196	5.4172401	5.2247219	4.9666723	5.4689981	6.193189	5.0463915	5.5045258	5.0489362	5.4181015	5.5986391	5.7933584	6.0077141	6.2267234	5.4362557	5.7752512	4.9206281	4.9753877	5.1662257	5.0981201	4.0755338	4.6351677	5.8502306	5.534808	6.1892422	4.9332595	4.5473273	4.8425043	5.9632519	4.7580062	5.5704041	5.6450136	5.7920344	5.316285	4.5605724	5.1191892	5.0789523	5.1073784	5.7925541	5.5100683	4.8207051	4.270964	5.4357473	4.887206	4.9447192	5.3778193	5.7586648	5.0171898	5.5502932	5.4641817	5.1017822	4.9341163	5.2413448	5.3889229	5.2460229	6.177668	5.2244218	5.7157476	4.9708562	5.625383	6.2445834	6.502091	5.4067158	4.9015959	5.1473913	4.9576097	5.0885363	5.219134	6.5108684	6.3883035	6.2747273	5.846045	5.9791833	5.0096483	5.1127262	5.6980281	5.60248	5.4258574	5.9476874	5.826054	4.613691	5.8986045	4.4836238	5.0393934	4.8025083	5.7649732	5.6814664	4.8009752	5.1614436	5.9482195	5.2520386	5.617004	5.3403561	4.7057644	5.3466405	5.4394579	4.9139772	4.4103728
197	4.4272096	4.0799231	4.5757049	4.0062231	3.6227088	4.6596808	4.977108	5.0361249	4.3373929	4.4383905	3.943557	4.3853139	4.4633417	4.7896386	4.1491305	4.4889221	4.2571099	4.2473748	4.9331015	5.3270201	4.6385165	4.4045526	4.1198782	4.1690867	4.0524395	4.9102515	3.7395909	4.3602958	4.2286403	4.3776827	4.1264326	4.0812294	4.4141958	4.9293189	4.3313613	4.0967068	3.7262047	3.8805602	4.2010337	3.6974549	3.957841	4.8674239	3.8964362	5.2975473	5.2138585	3.8506083	4.4731333	4.057979	3.9322885	4.8005352	4.6263436	4.4699174	4.3846589	3.4688175	4.4468153	4.7358148	4.2190689	4.543419	3.7349896	4.5839207	4.1886338	4.5379037	4.6025106	3.8749526	3.5614291	4.5816174	4.5818644	4.3643575	4.6069956	4.458107	4.3514668	4.2547307	4.7879315	3.8499608	4.7170169	4.6435949	4.097508	4.3855046	4.0208637	4.5089987	4.4062799	3.9053751	4.3170717	4.341636	3.6509335	4.5076548	4.2230666	4.4924501	5.1632337	4.467866	3.8119585	4.6331409	5.2331665	4.6859893	4.5335662	4.3153956	4.9015232
198	3.5022872	3.9615865	3.1552836	3.7401766	3.241216	3.2941988	3.1651637	3.0423123	2.9266745	2.8810291	1.7912609	2.9543498	4.0120803	3.5390894	3.7567196	2.8149397	3.1103278	3.9994591	3.6724094	3.6611408	5.3577019	3.1758324	3.8136746	3.0096629	3.133707	4.2036282	3.3465038	3.9669659	3.9983462	3.531133	2.1270687	3.2185899	3.4725332	3.6840971	4.1838274	3.4180825	3.0143806	4.3056099	2.3344933	3.0242372	3.4596299	4.0025112	4.6696924	2.9363944	3.6554225	3.3507636	3.6099873	3.8313892	3.1287238	2.8636018	3.8108863	3.4402957	4.3085756	3.661052	3.9888654	3.2179157	3.4112956	3.0637014	3.4461561	3.5007871	4.039588	3.3287027	3.2094787	3.9009435	4.0983382	5.0078597	4.6821362	3.0074559	3.6557244	3.6806531	2.9901083	4.0105069	3.5466068	3.5280254	3.1744202	3.6673257	2.7762549	3.3469454	3.3980532	4.9043822	4.0668536	3.1822793	3.2710553	3.7437345	3.5092933	3.4668761	3.5034	2.7942357	3.2968884	2.3941767	3.5998061	3.249661	3.8545931	3.1942409	3.5468082	4.3092465	3.4106898
199	4.1790168	2.7578778	2.664114	3.1447785	2.589602	3.2073984	3.4565835	3.4053697	3.4790952	3.4975256	3.1616018	3.9482296	4.0261797	2.862218	3.8162115	2.3549227	3.1138507	3.6533895	3.6626048	4.0060516	3.4252317	3.1259918	3.1536441	3.8996469	4.9207484	3.2873811	3.9808256	2.2860245	3.3622851	2.2656458	3.1237075	3.3559644	2.7903936	3.9316854	1.7818849	3.6382976	3.8412401	3.955832	3.7274917	3.4168666	3.8165117	3.8609494	3.2839685	3.2215644	3.1551917	3.4102851	3.2278108	4.1672461	2.1663704	2.8022875	4.1587356	2.1088783	5.4367071	3.1638978	3.0433986	3.2061304	3.2768013	3.4841135	3.0033697	2.4231515	3.0949106	3.5647913	3.9915423	3.2123171	3.5018741	4.2647676	4.5719265	2.5871133	3.4352049	3.59055	2.9792789	3.5300515	3.186974	3.0029354	3.4572507	2.619237	3.0917397	3.1322286	4.0149434	2.0805775	3.8084661	3.3696288	3.2317296	4.4221261	2.1978817	3.5649781	3.6498547	4.477179	3.7840974	3.4204143	2.5100699	3.1429754	2.7550528	3.342641	3.1211837	3.5964842	3.5758825
200	4.2684734	3.7464988	3.6652285	3.8907895	3.4041476	4.6266227	4.1688291	3.8217848	4.5709833	5.7595009	4.5045149	3.7143103	4.506804	4.3403672	4.7091999	4.521439	4.3227017	4.7775009	4.8942571	4.0765843	5.256815	4.4720291	4.6767505	6.5735399	3.2777716	5.1017055	3.8167677	3.2862349	2.9277182	3.9628447	4.3969929	4.4819398	3.973009	4.8589459	4.6703119	4.7480109	4.4724623	4.4830325	4.0485248	3.9220306	3.7264762	3.5209185	4.2670208	3.2312961	5.1542039	4.4366198	2.8567615	3.9667444	5.2594346	3.9164188	5.0965909	4.3163341	4.9262852	5.0250957	3.9605388	3.6392517	3.8209394	4.9912702	3.357603	5.057573	4.1781446	4.1733568	4.5546504	3.1157834	4.5343904	4.3102855	4.9120772	4.0368967	3.6876613	4.1301145	4.3301953	4.3720463	4.4522842	4.7725774	4.3099808	3.0942444	4.3114371	3.8580117	3.9603057	5.8423642	4.0487919	3.3155797	4.6067909	4.0456085	4.4951051	4.478815	5.0512364	5.3341682	4.9178998	5.3589661	3.6721256	3.948538	3.4286857	4.3877661	4.1308931	4.8350273	3.7011581
201	5.2284923	5.693203	5.259787	5.4188406	5.1264318	5.9888858	5.3275678	5.6463437	5.0763176	5.0421777	5.139628	4.9631917	5.4373189	5.0282916	5.4376214	5.6219223	5.4044283	5.3904417	5.2663143	4.8721801	4.884211	5.5012561	5.2681209	5.5574473	5.591369	5.5718113	5.3625061	5.2289885	5.3327923	5.0476077	5.3683421	5.0904244	4.8238402	5.2101364	4.8682393	5.5335852	4.9096677	5.1824496	5.0189206	5.4463765	5.5765174	5.1113373	5.4244879	4.4201739	5.3044099	5.348661	5.4939427	5.6451477	5.7231586	6.0397222	5.9975962	5.414502	5.0936485	6.3793681	5.0630963	5.7504464	5.1782635	6.1369693	5.1204621	5.0006339	6.2663267	5.8167851	5.4086411	4.8459989	4.8945664	4.9262019	5.2567663	6.2999416	6.3883361	6.4534178	6.1053511	6.2933828	5.5724851	5.3535915	6.1701927	5.5584217	5.143117	5.294234	5.4533472	4.6849141	4.8472272	5.5597919	5.4489712	4.8005138	5.7217272	5.2412128	5.3970502	5.174248	5.8607467	5.2638394	5.7361931	4.957276	5.0502188	5.8941019	6.4272388	4.8731005	5.7042512
202	4.2992904	3.8408705	4.7424393	3.6920817	3.5949966	4.2533703	4.2518827	4.2275379	3.9617648	5.7974638	5.8237798	4.7196481	4.4509788	3.5221921	6.7698053	5.2599609	4.5884127	4.3355209	3.9174482	3.9116023	4.3408598	3.5739238	3.9128215	3.642866	4.149797	4.8494748	4.5616208	5.9430106	4.2437679	3.473985	4.2432926	3.2456582	3.8188015	5.1088854	5.0171229	4.922107	3.6584883	3.7176596	4.6036695	5.1153592	4.7603126	4.3548699	3.9117492	4.2480638	3.7688194	4.4104388	4.8052131	5.0174454	3.6968608	3.9673326	3.7907794	4.4678417	3.2837586	5.0524383	3.4208275	3.7385113	4.1532737	5.0826961	3.6220513	5.2410846	4.0610388	3.6143532	3.727088	4.0012698	1.7613642	3.3851035	4.1746345	4.1758444	3.4617774	3.7350037	3.540881	3.2676508	4.1912121	3.9801162	4.1223327	5.4630103	5.4782381	3.9868973	3.833609	4.5635107	3.1712325	5.5527222	4.8775748	4.0817331	4.3179258	5.056549	3.8709947	3.997174	4.7431586	3.2144347	3.9505751	3.7510358	4.0101023	3.0135401	4.6016488	3.4621127	3.8614311
203	3.5479583	4.9482044	4.5314526	4.8878564	4.7355724	4.2803315	4.2776861	3.804442	4.7818185	3.1834148	4.3569958	4.6944198	4.7598191	5.0885097	4.0540051	4.4486229	4.8294005	5.2521547	3.5353273	4.1203343	3.9590929	4.9115989	4.0182771	4.248075	3.9204921	4.4591433	3.2626829	4.6867454	4.5524273	4.8874238	4.8650352	5.0069123	4.8195105	4.6383883	4.4890302	4.3673973	4.2443742	4.8418311	4.1945594	3.8567869	2.9827125	5.0411166	5.0441864	3.4499785	4.1547665	5.0129185	4.5105702	4.2671071	4.3979929	4.1516101	4.1078189	5.4139392	4.5604644	4.5829491	5.1743611	5.3147418	5.2306031	4.1968417	4.4579949	5.1224272	4.4689616	5.1059313	4.3687849	4.2050535	3.9411434	4.0401338	4.0560592	4.7482201	3.3749882	4.2017913	4.6800446	4.4581956	4.3847535	5.0661493	4.3386212	4.8472535	4.3312074	4.6590337	4.0211892	3.7647885	4.2310448	4.4736319	4.4161006	4.8861705	5.7749185	4.4900259	3.6295041	4.5918354	4.9668889	4.7746883	5.6735819	5.0845254	4.7649531	5.1154128	4.7817076	4.5583755	4.265558
204	4.3765335	5.4085039	4.0084875	6.6337609	4.6641741	3.5219671	3.8594649	3.9716417	4.6878282	5.0653926	4.9268949	5.5893033	5.3167474	4.4037614	4.2588556	4.2926584	3.7923043	4.7950854	4.5187989	4.491316	5.2784932	4.9219874	3.2597416	6.2593436	4.882843	4.2260448	5.1737541	4.1772215	4.2097011	5.3382383	5.4853959	4.6315892	5.0660357	5.0523147	4.6302529	4.4796958	4.6002133	4.8121004	5.2455033	4.0493936	3.8747364	4.0871763	4.5856245	5.449411	3.400103	4.5383165	5.2584439	5.2271738	4.4514551	4.2337682	5.0733951	4.4398854	4.1152265	5.9210701	3.2162379	4.6961346	4.4913035	3.6728029	5.2603822	5.594677	3.8556031	4.5641223	4.6675779	5.7335423	5.9066461	5.7588091	6.3849747	4.3695971	3.9776465	4.0557697	4.9338327	5.181255	3.8020516	6.0098357	3.9073705	5.0406054	3.9838162	6.3913901	5.7815988	5.6895878	5.5017867	5.1395887	3.8685033	4.3272366	5.8219621	4.3580374	3.9627054	4.0914244	4.2981288	6.508714	6.0191447	5.8398824	5.9623748	4.909666	3.9472074	4.1165644	4.2375725
205	7.1933824	8.1972874	10.9552	5.3412518	6.328194	7.0212672	6.8742328	10.5545906	8.3691395	11.0712813	10.7659861	7.4583848	7.6230269	10.9216823	6.792424	8.4983633	7.7637544	6.4145703	10.4564005	6.1949434	4.8304653	6.4625617	11.1128335	5.7366467	11.1977161	10.8121718	11.0560549	6.9172018	5.445842	10.2533199	10.8915018	6.436113	10.862867	11.186708	8.1350453	6.4598937	11.0640043	10.9857157	10.9989609	6.3843797	7.5801634	6.9142091	5.869908	11.4442945	6.8714215	7.207557	11.0098554	11.0834583	8.9481174	10.7509837	10.7757964	5.9683184	9.9307758	6.0334967	10.1627541	6.2837715	9.6781552	4.9897336	9.5475262	7.5500501	10.7821187	8.191695	8.4137136	10.9372149	11.2295979	11.5767551	10.8217833	11.3557195	11.1312444	10.5806676	8.2167127	8.6146482	10.6035642	10.0773266	5.6279937	5.9477383	6.8099518	4.4104692	10.6704936	11.5429785	10.7110396	10.9600982	6.5579124	11.1113729	5.8088702	10.4101037	6.6288183	10.8323337	5.0218589	6.4017823	5.2015122	8.4382138	6.9140055	6.7091081	6.6670339	5.6932233	5.3696961
206	3.5496911	4.5220089	3.5597439	3.9362944	3.9306774	3.7728617	3.8558359	3.4041422	4.29752	3.9619285	3.9598344	4.5107062	5.0169104	3.4508848	3.4061758	4.438685	3.9117309	3.9434229	4.877526	3.2166493	3.3635324	3.5317438	3.5921409	4.0578109	3.8448157	1.9271352	4.1625074	4.6539403	4.1003698	3.7211403	3.9555578	4.2081803	3.5026325	4.1597796	4.6441675	2.9223382	3.6622002	3.3025387	3.3651774	4.3914969	2.4469638	3.0140085	3.8591918	2.9071788	3.179626	4.2524272	3.1797114	4.1050334	4.1157378	3.0517355	3.7721684	3.6964817	3.8441818	3.8921417	3.7654141	2.9330093	3.6546312	3.6249302	3.7168727	3.6624436	3.3648832	3.7903247	4.0302343	3.848514	5.0258978	4.098415	4.0959884	2.508938	3.6338754	3.3697563	3.830215	4.5669656	3.5216388	3.2305925	3.7503512	3.4300312	3.3792249	3.3895834	3.4199228	4.165824	4.3507913	4.1441008	3.2085126	3.5624796	3.5486015	3.3464094	2.939771	2.7280837	3.7004835	3.7282462	3.0507416	4.1177305	3.4900205	3.132545	3.8047205	3.5707803	3.6297634
207	6.6523293	7.1850454	5.4635869	5.2350189	6.7217888	8.5941929	7.4729128	5.224782	5.8543754	5.4495398	5.9443753	6.6632632	6.8928196	5.4922136	5.2833384	6.0387236	6.2724523	6.0251145	5.4875249	6.4198892	4.5671666	5.0417324	6.8670644	6.8633662	6.583693	6.28633	5.0163707	5.474866	5.8606134	4.603741	6.8788448	6.1904048	4.8595543	4.7700155	4.8504325	5.9180139	5.4823628	4.79186	4.7063656	6.7994282	6.0750575	5.9643474	4.5128801	4.9295244	8.0555628	7.2280821	4.9229005	5.1793815	7.3433707	5.9935943	6.3926765	5.8843553	6.9296718	4.6935264	5.9114034	4.8613303	5.9188315	5.70947	5.6551445	6.0292027	4.721106	6.7377661	6.7533202	4.0119726	4.8234818	4.6842023	3.4696415	4.8335735	4.5841636	4.6349658	5.986047	6.3943693	7.8317665	4.3574667	5.4502934	5.7764841	6.356134	5.3591201	5.5320196	4.4789052	5.1247012	5.8027527	5.612876	5.0544395	6.1298814	4.539721	5.5014276	5.1072523	5.94076	6.032306	5.5703834	6.9298137	7.1534304	6.0865368	7.2737716	5.9546871	5.2394866
208	4.4962334	3.5726589	4.2133346	2.8065186	4.1644962	4.3904626	3.9680575	3.1964836	3.532592	3.4414632	3.4449872	4.1802324	3.3431132	3.58083	3.8101727	3.6831706	3.3437786	3.8150418	4.1722225	3.4591313	4.0370205	4.002072	2.7519439	3.3861171	3.8186344	5.181573	3.842695	3.774868	3.5242305	3.3213147	3.5308664	4.678923	4.7307992	4.3034995	4.2323877	4.1529676	4.2703142	4.7750818	3.8998825	4.2833147	3.1751939	3.4447608	4.1164121	3.3716621	4.4871643	4.870497	3.5499036	2.9743984	3.6526113	3.7220026	2.849939	3.1804929	3.3676082	4.0315349	3.6663749	3.6203222	4.2656711	3.0870694	4.2870869	3.9939467	2.9753206	3.9853513	4.0315488	3.3044859	2.2940589	2.4729144	1.5617017	2.6920426	1.9070166	4.007128	4.0587382	3.3061562	3.3270752	5.3309518	3.898554	3.2541356	2.4647478	3.3114866	4.52947	4.3019998	3.9811983	3.5376846	3.5616562	3.3044107	4.17365	2.0231853	3.4921338	3.385139	3.7453039	3.0313832	3.8839169	3.5672931	3.6592616	3.3720274	3.4779293	4.0834054	4.1133275
209	9.0766751	8.8387337	9.0596303	9.5523191	9.8565193	9.4937688	9.7441679	9.3912472	9.4125902	9.1559402	9.3126751	9.1648681	9.1064635	9.924654	9.3666156	9.112752	9.9775237	10.0445633	9.9276149	9.392748	9.1269957	8.7627055	9.3227854	8.9202631	9.0362216	10.0581438	9.5593153	9.9964045	9.5154529	9.2298545	8.6768804	8.9703225	9.8832513	9.9973909	10.4168982	10.0514396	9.113177	9.2052677	9.9215749	9.6395167	9.9278221	9.2107844	10.3809529	10.5189797	9.525789	9.029405	9.6702322	9.7864562	9.5842381	9.5126017	9.6459567	9.5395099	9.4525694	9.7822724	10.0547956	9.570959	9.5590256	9.8414705	9.2658128	10.2637975	9.1583394	10.8019719	11.0310454	10.0888429	10.1857322	9.8450208	9.728163	9.2086779	9.0641798	9.291544	8.8160697	8.9642919	9.8397435	9.3085178	9.6511683	9.4963343	9.8335318	9.5922774	9.7784425	10.0898633	10.0988598	9.6304706	10.0321912	10.5253985	9.6298441	9.5429735	9.9009796	10.1395185	9.5028214	9.5116422	9.7584095	9.4071168	9.6108874	10.2682702	9.4463074	9.3014747	9.1579837
210	5.1194314	4.5930425	4.3126175	3.1824746	4.6564451	3.5968878	3.5352144	3.8430665	3.2919113	4.6005136	4.9403531	3.5843056	3.8531861	2.8705901	3.1720544	3.2448234	2.7647429	3.9180218	2.9559972	3.7075289	3.4048498	2.9325051	3.7785904	3.0003103	4.2360009	3.9788764	3.7614608	3.0926212	3.9259549	3.4932888	3.3698394	4.6424795	4.9079688	3.6303552	3.7244467	3.893126	3.3260315	3.9573516	4.9296535	3.6455049	4.387562	2.9869994	4.310683	3.0338296	4.2814614	4.3162295	3.1171077	3.2342801	2.7008295	2.7906409	3.8375039	2.7243711	3.4558571	3.5958455	3.4089602	3.5809279	4.1243901	2.3845757	4.2263866	5.7012097	2.1547037	4.3670308	3.1947787	3.6144325	3.0142086	4.514642	4.9691184	3.424414	3.000127	3.0985701	4.5909159	4.9914153	3.1945443	5.1392621	3.8132441	3.0738281	3.0629391	2.5455148	3.5302328	3.6478513	3.4600795	3.635911	3.6939164	2.9745208	5.0329008	2.4961133	3.3108876	3.7572282	2.8944613	3.5165136	4.2131159	2.8257409	4.0410378	4.0053043	3.559413	3.3939006	3.9230838
211	5.3440002	3.7767904	3.776859	3.0135365	3.6754688	4.4122025	3.9597175	3.6450249	3.4391743	3.3583481	3.759332	3.4540452	3.8020836	2.7483148	3.7347741	4.498119	3.5374478	3.3912133	3.6038786	4.8248922	2.6236753	3.801922	4.0280336	3.5098182	4.193686	5.33899	3.4276884	4.0937701	2.8424802	4.0857551	3.5360889	5.2050991	4.176924	4.2098061	4.4430386	4.9516051	4.0545269	3.8188588	4.3545819	3.9113975	3.9307096	3.7911739	5.1594713	4.3292772	4.9404783	4.8442646	3.1704891	3.440269	4.0604851	4.1560314	4.095974	3.421086	4.2682021	3.4870717	3.9577709	3.7263425	4.2700065	3.5659121	4.3664871	3.3718095	3.6994469	4.6233449	4.090426	4.9289481	3.3274136	3.8739301	4.196198	3.2374346	3.1090585	4.5514985	4.2650549	3.8384533	3.2690964	5.5690256	4.2183612	3.1545254	3.1908985	3.265812	3.0889493	4.6026777	3.3358911	3.4070012	4.4817649	3.8234486	4.5869681	3.2135565	3.6475736	3.8954022	3.4817947	3.2793863	3.9028607	3.5755568	2.8675864	3.9319588	3.8981428	4.1534992	3.8957783
212	4.6773086	3.6775937	3.295726	3.2766472	3.7496953	3.8779605	3.6465373	3.0139615	3.151881	4.2772941	3.736604	3.8322944	3.8131003	4.252546	3.4725966	4.3637558	3.5320176	3.8753352	4.3040799	4.0760083	4.3408598	4.7732974	3.5593999	3.3973006	3.8904963	3.194017	3.3736178	4.020027	3.5680851	5.7187632	3.0362617	5.6289226	4.0719089	4.5910591	4.2199992	3.9491494	4.5439345	3.3777447	4.0205212	4.1883103	4.3914215	3.585075	4.1840041	4.4982721	4.6425511	2.6238879	5.2582876	5.0834542	4.4748318	3.1074942	2.4932318	3.3623418	4.9780662	5.1926245	3.9881123	5.4676305	3.4855766	3.1118465	3.4204024	3.7129127	3.3742408	4.352462	3.9474064	2.2219845	4.062229	5.1350645	4.0721381	2.7790464	3.2333655	4.0291449	3.3237988	3.9652001	2.6130093	5.2992703	3.1025874	3.7761395	3.7936271	4.0142649	2.8817939	4.597939	3.8723508	3.2454963	3.8251229	3.6824669	4.5783991	2.766217	3.6930857	2.9720347	3.6617859	6.0287751	3.368522	5.120886	6.2991457	4.266943	3.867278	3.2737473	4.1223598
213	4.5768685	4.2136482	3.5956452	3.3936099	3.1399823	4.1444083	3.5195002	3.6242533	3.7876387	3.9843087	3.74012	3.8163561	3.4330009	4.3883858	3.802371	4.0469444	3.3393141	3.3093044	4.1878178	4.0772014	4.6259568	4.0931917	4.038448	3.7654244	3.5591203	3.1703529	4.0589701	4.1367357	4.2919033	4.6084961	4.2331359	4.147702	4.1808278	3.2404963	4.8032462	4.1068713	3.4923365	4.1204935	4.4811017	3.4349913	3.9797221	3.4071917	3.5879758	3.6184273	4.0859006	4.1795887	4.673285	4.3497369	3.986576	3.2122145	3.8349577	3.6552326	4.6574609	4.4912196	3.4057278	4.6444483	4.3261803	3.774462	3.6212177	3.1013165	4.5213456	3.3743356	3.518796	3.8994087	4.2332932	3.9055013	4.3853993	3.5498786	3.9438013	3.2001847	3.5359362	3.5765999	3.9036404	4.1704633	3.9873033	4.6119179	4.4996996	5.1419691	4.1241363	3.5443099	4.3291705	3.7259593	3.5092976	3.7408657	5.4694562	3.8150355	4.2755842	3.708745	4.1287276	5.3244038	4.6467778	5.2664054	4.7757485	3.9199972	3.4279406	4.7039425	3.4603598
214	4.9073733	3.6671528	3.7487153	3.6829919	3.9641034	4.4242967	4.4832509	4.4494761	4.0108694	3.9809865	3.4366916	4.2365703	3.403893	4.0670667	3.6763679	4.1084786	3.7684172	3.7661831	5.2610716	4.5196407	4.3449285	4.4991762	3.8186081	3.2097012	4.1375926	4.1459234	3.6436141	4.0188492	4.096672	5.0932977	4.0136874	5.6620156	4.1646415	4.5653138	4.2587671	3.9120889	3.9791516	3.8826643	3.9445402	4.4942047	4.8641148	4.3409043	4.2832429	3.0424994	4.43296	3.9825641	5.3927801	4.3987765	4.004203	3.7927214	3.5180944	3.3693658	4.2665251	4.3122	3.2613822	5.108063	3.939406	3.6984565	3.8799622	4.1494475	4.301724	4.0109056	3.1522413	3.2703127	3.1089214	3.9951788	3.5601216	3.5142243	3.1568075	2.9948076	4.3184002	4.1010448	3.7798567	4.9767376	3.384055	3.6777831	3.8689203	4.6683838	3.5347944	5.0656548	3.7965871	3.9938792	3.5795509	4.2182374	4.3045485	3.5972304	4.065228	3.9462297	4.2994197	4.7492161	3.7404694	4.0844361	5.4537242	4.2426506	3.9578717	4.0795778	4.3169734
215	3.4630975	3.0753737	2.8342676	3.3207603	2.8250739	3.721789	2.698014	3.321409	2.871465	2.1495323	3.7495677	3.7160899	2.7924953	3.3846654	3.2823859	2.5525403	2.3705254	2.7808522	1.8839105	2.4352756	3.955056	2.5102738	3.8662989	3.3875285	4.0582213	3.4601655	3.6903995	2.2614002	3.4863444	3.2921845	4.1444437	3.1102122	3.7214021	2.3098122	3.7865261	3.8570932	3.7927696	3.4064816	4.4749615	3.4594755	2.3777987	2.3871361	2.4064988	5.4546646	3.7509071	2.7065344	1.7805218	3.3397568	2.9141302	3.0938412	4.2435921	2.9680844	3.8085475	2.256983	3.1173515	3.7874274	3.0489526	2.227358	3.7878988	2.9592529	5.5381252	3.2966949	3.5694077	7.5306293	7.2963107	6.4613956	6.8001403	4.9877387	4.7097371	4.9355302	2.7227344	3.2010205	3.2761787	3.2514902	3.1514023	2.4442839	3.4792446	2.6824089	3.4931062	4.5620468	5.971349	3.5465831	3.2841828	4.0880246	2.3394878	2.398775	3.8225477	2.7959592	2.1327332	3.8086058	1.9972761	3.6980532	3.351716	3.1879546	2.5754794	4.3498141	2.6616005
216	3.5234376	2.4860535	3.1179351	2.7776677	2.7138433	3.0711339	2.8926433	2.6451454	3.0560531	2.6415726	3.1291949	2.1823548	3.4765552	2.5934598	3.4037011	2.9294277	3.0557082	3.2291346	2.853853	3.7029408	2.7455581	2.7269878	2.5399501	3.1449567	3.5584779	2.6309001	1.5845741	3.3046084	2.8567227	3.6745666	2.7839366	3.8606931	3.6232717	4.2532919	3.6850206	2.7063448	3.0919314	2.8248172	3.6015233	2.9350882	2.7424265	2.8566779	4.2074607	3.6495297	3.5754146	3.2266506	3.1102967	3.0068263	2.8711772	3.3070597	3.461117	2.8681588	3.8243372	3.9527749	3.0620674	3.2333773	2.9582695	2.7376899	2.9533801	2.808241	3.4250145	3.2363102	3.358903	2.7934898	4.6001846	4.0693984	4.3627379	3.8844612	3.4450684	3.3975854	2.8407648	2.7864726	2.2184434	2.7762663	3.1266102	3.4637162	2.4892142	3.1896255	3.7596774	2.6827356	3.1478384	3.3169913	3.2726406	2.839439	2.7026835	3.2358145	3.1329245	2.7209627	3.5379324	2.9450836	2.8627295	3.0945646	3.5150384	3.3712333	3.3314912	2.7541367	3.1280856
217	8.3360684	8.333004	7.4953575	8.1781583	7.7654234	8.8070513	7.6270684	7.732563	7.4050228	7.7350248	7.5716919	8.3290238	8.2435937	7.9655753	8.4830763	8.4578279	8.3852849	8.1955089	7.7911468	7.7795363	6.9958333	8.2758297	7.5377442	6.9384749	7.4145962	8.3678996	7.779079	8.2507957	7.1485135	8.1706331	8.4356133	7.7723611	8.2225387	7.842063	7.8231829	8.2419198	7.8022403	8.1169157	7.9514259	8.3792791	7.7766688	7.1860092	7.6133887	7.5527481	7.3351482	8.0394889	8.3319948	8.4423255	8.7087293	7.3732196	7.091208	8.2710885	8.2010954	7.8147467	7.88849	7.8596978	8.5653211	8.6425565	7.7511998	7.226744	6.7255104	7.0781264	7.0928847	7.3243166	6.8828363	7.0429669	6.9805299	6.6153665	6.7527201	6.44518	6.8975562	7.1851628	8.2078118	7.9087366	8.0314144	8.2400137	7.8761722	8.7544851	7.8945008	7.6074306	7.9041469	7.9182792	8.2545852	7.7270722	8.3636969	7.6857175	9.5067887	8.0026724	9.0268716	7.9459373	7.7777625	7.6024067	8.0379784	7.2031465	7.4747064	7.8544846	7.1087486
218	6.9043397	7.1296938	7.3651914	7.4669374	6.448162	7.1301362	6.1180373	6.6239121	7.2705766	6.5012925	3.5914839	6.62079	4.6028106	7.7734322	6.1648455	6.9510423	6.9831091	7.21245	7.7056905	8.0731252	7.4130146	6.0363592	7.5704978	7.2376742	7.5288621	7.6116164	6.0337779	7.337521	7.5384255	6.7861328	7.1507561	8.0122963	6.6249125	7.1693722	5.2367747	7.4177786	6.9862875	7.3330975	5.5765806	6.5858062	7.5716093	7.1288055	7.1971281	8.1655814	7.3167887	6.9289258	6.3882249	5.7629073	8.125751	7.7084555	6.1716453	4.2425616	4.5047029	5.4988972	8.1400454	6.6376856	6.2999484	6.6458451	7.0343517	7.2150692	6.7161071	6.5775016	5.8401783	8.2050205	7.1699009	7.7972991	6.6838403	6.8406836	7.1234381	5.7727952	6.221497	4.6401115	7.1666871	6.0884213	7.3047809	7.0279335	6.6901933	6.5646524	6.7206783	6.3042714	7.3973254	6.8647765	7.1754396	7.3519055	6.6282295	7.1419043	6.8880599	7.9015289	7.1584375	6.3992513	6.658414	6.3601817	6.0630971	6.5692922	7.1318612	7.5289239	7.4743606
219	8.6458981	9.2128522	8.4856796	9.0860305	8.7224306	9.3680004	8.7007765	10.308711	8.3540855	8.123437	8.1405535	8.6665172	8.8530051	8.9436252	8.7600046	8.6366057	9.6771528	9.3523758	9.1544042	9.2210479	9.1923183	8.2355641	9.6307586	8.5098084	8.9070398	9.2453552	8.838284	8.9062419	8.3672366	7.7958747	8.6489312	9.0048247	8.678678	8.558708	9.6717813	9.1311692	9.4037869	8.9288989	9.3195262	9.2572873	9.5985642	9.8136127	8.940357	9.9271958	8.6806415	9.0201143	8.6371445	9.073451	9.505273	9.2147221	9.3853916	8.9391718	9.0778142	8.2720794	9.328972	8.2718495	9.1401796	9.8296975	8.9513113	8.8136766	9.3158947	9.5311748	9.6446969	10.2839878	10.2739259	9.6559666	9.8755896	9.1793923	9.164374	9.3282207	8.8327229	9.353762	9.2229687	9.0201227	10.0103329	8.6814416	8.6648853	9.0256664	8.980796	9.6225086	9.6412259	8.8210513	9.0927657	8.8062469	8.9787681	8.7334502	9.5998938	9.4131809	9.3188913	8.2987652	8.5936204	8.2031061	8.0070269	9.3776015	9.6616539	9.4065808	9.9670547
220	7.4018622	7.9633915	7.4377768	8.1350419	8.4260406	8.502013	8.1423709	7.8208305	7.9116544	8.1692635	8.7665404	8.3542704	8.6754129	7.5293262	7.622161	8.5234552	10.1179186	8.4264178	8.0655056	7.9671081	7.4545097	8.6144159	8.8589797	8.1283941	7.8685008	7.3383073	8.3626813	8.1445507	7.8718142	7.5700403	7.9341259	8.5520728	7.9246535	7.2518069	8.0666595	7.6120072	8.3353663	7.8196483	8.4469077	7.8002244	7.1474194	7.1747165	8.3763808	7.6095283	8.2382953	8.3897267	8.3292881	8.4540353	7.6372014	7.333742	7.9622763	8.4871874	8.3514665	7.5955937	9.2795758	8.3990881	7.9895464	7.8209164	7.5736704	8.805881	8.7471098	9.5653277	9.6066826	8.9989283	8.8630433	7.8796799	8.0805422	8.2693619	8.3601271	8.7905583	7.8796605	8.2434413	8.6636738	7.9747706	8.2419753	7.9770763	7.7806451	8.1435481	5.4162678	6.2195138	8.4053434	7.8701184	7.9299843	7.6726939	7.9674116	7.6973149	8.2283477	7.5296305	8.2709656	7.2852013	7.8853219	7.5201383	7.2669137	9.7031699	8.2765691	8.3747807	7.4743886
221	10.1133509	10.5276728	9.7725903	10.0809073	10.2226638	10.8842472	10.4851871	10.3045168	10.2101306	10.9016702	10.5210255	10.808369	10.5115373	9.9659114	9.9646643	10.7157879	10.21327	10.389022	10.7538651	11.0776221	10.5433134	10.6180726	11.1418693	10.4000869	10.3121773	10.3984554	10.5077979	10.6453499	10.4854882	10.3358727	10.848025	10.5262739	9.819409	9.9031165	10.1558385	10.4593192	10.4553025	9.8737828	10.4745662	10.0420534	9.9281055	9.4063491	10.4292463	10.7214866	10.6840385	10.4527158	10.6975586	10.7817025	10.4453886	9.4773436	9.5278765	10.6429584	10.0156304	9.8876008	10.8114558	10.4792991	9.8695252	10.9464728	9.5703754	10.6128575	10.8572709	10.7674771	10.8038061	10.9278118	11.0586033	10.6861414	10.3672357	10.7850505	10.859048	10.3863963	9.7615516	9.7878049	10.6198541	10.0132808	10.8647007	10.4001197	9.9516635	10.234103	10.8832301	10.125465	10.4506016	10.2080461	10.6346339	10.1256265	10.7041037	10.3069045	10.6278701	10.1836715	10.7830894	9.6843229	10.5620635	9.6712562	9.4856528	10.6766507	10.1669912	10.7090866	10.2558455
222	5.1076568	5.8593826	4.4372459	6.1511402	6.2088361	6.6229235	7.2557981	5.8491354	6.8787235	6.3292379	6.7392616	7.777874	8.0400017	6.3286339	4.1968404	5.7411834	6.1065556	5.9675396	6.9498956	5.6455822	4.4146617	5.8281253	6.7433393	7.3181166	6.7626555	6.2178136	5.2038142	5.4769635	5.5469352	5.5913148	6.1848932	5.5810719	6.319848	6.4563307	6.1742534	5.4365076	6.8810351	6.3728013	5.4068793	6.5043412	6.6262318	5.7020289	7.1300152	4.9431193	6.4202981	6.6171036	6.2564179	6.5979369	5.9073998	5.7411023	6.2215962	6.0216833	8.2272077	5.2301514	5.5762046	4.6379689	5.3079565	4.7907232	5.7831942	4.3258075	6.3732709	5.5847681	6.2175389	5.3717675	5.5802523	5.3965083	6.1903063	6.2553968	6.3286595	7.0092537	5.5757498	6.3556745	6.775393	4.9295805	5.4222908	5.3277502	5.1020447	5.8254974	7.7332083	5.4854307	6.0608387	6.3297807	5.1969813	5.8433776	5.7868209	5.9291796	5.4760526	4.9591943	5.3291549	4.8473306	5.8191908	6.1452771	5.3798808	5.3955856	5.0053909	6.0003003	4.8925158
223	3.6242679	4.1973062	6.0929088	4.1181646	3.4159618	3.6914516	3.9171362	3.6062612	5.4754926	5.5452923	4.0776653	3.8397226	3.5132482	4.3493537	4.0054133	4.1032518	4.1359786	4.0549776	4.3352014	4.6179403	5.0505941	3.9557909	3.8644875	3.6190711	4.3934362	4.4780619	3.8153397	3.6093789	5.7911704	4.879002	4.1354627	4.5492122	3.7638672	3.7191239	4.4662709	4.3969621	4.3109769	3.4492211	4.4379247	3.8086275	4.2320795	3.9929264	4.2122226	5.5089101	4.5249433	3.9930999	3.9239765	7.1564939	4.5602482	3.6168452	3.5959714	4.1727773	3.2817675	3.4201383	4.1831145	4.2989666	3.3872054	2.9466648	3.5896244	5.5256041	4.967588	3.8149371	3.2448434	4.914603	3.6995339	4.78124	4.027107	5.0360397	4.9045368	3.2858798	4.3041593	3.4590808	4.4181579	4.0856115	4.4017393	3.9681507	5.9373155	3.9248113	3.8001651	5.1521526	3.6144892	5.9891828	4.0668528	6.056728	4.1249806	5.3456496	4.0986906	3.9181775	4.9452583	4.2254924	3.7404694	4.0462592	4.3814844	4.1787877	4.07654	3.5841011	3.6068456
[truncated: 15,188,266 more chars]
