# Supplementary material for: Identifying target ion channel-related genes to construct a diagnosis model for insulinoma
Source: Front Genet. 2023 Sep 12;14:1181307. doi: 10.3389/fgene.2023.1181307 (PMC10523017; doi:10.3389/fgene.2023.1181307)
Supplement: Supplementary file 1 [file DataSheet3.zip › rawdata and work sheet/GSE73338_series_matrix.xls]

## Sheet: GSE73338_series_matrix
!Series_title	Pancreatic endocrine tumours: expression profiling evidences a rold for AKT-mTOR pathway
!Series_geo_accession	GSE73338
!Series_status	Public on Oct 30 2015
!Series_submission_date	Sep 22 2015
!Series_last_update_date	Jan 06 2016
!Series_pubmed_id	26446169
!Series_summary	We investigated the global gene expression in a large panel of pancreatic endocrine tumours (PETs) aimed at identifying new potential targets for therapy and biomarkers to predict patient outcome.
!Series_overall_design	Total RNA was extracted from frozen tissue and hybridized on a custom 18.5K human oligo microarrays obtained from the Ohio State University Cancer Center.
!Series_type	Expression profiling by array
!Series_contributor	Aldo,,Scarpa
!Series_sample_id	GSM1891230 GSM1891231 GSM1891232 GSM1891233 GSM1891234 GSM1891235 GSM1891236 GSM1891237 GSM1891238 GSM1891239 GSM1891240 GSM1891241 GSM1891242 GSM1891243 GSM1891244 GSM1891245 GSM1891246 GSM1891247 GSM1891248 GSM1891249 GSM1891250 GSM1891251 GSM1891252 GSM1891253 GSM1891254 GSM1891255 GSM1891256 GSM1891257 GSM1891258 GSM1891259 GSM1891260 GSM1891261 GSM1891262 GSM1891263 GSM1891264 GSM1891265 GSM…
!Series_contact_name	Anguraj,,Sadanandam
!Series_contact_email	anguraj.sadanandam@icr.ac.uk
!Series_contact_laboratory	Systems and Precision Cancer Medicine Team
!Series_contact_department	Molecular Pathology
!Series_contact_institute	Institute of Cancer Research (ICR), London
!Series_contact_address	15 Cotswold Road
!Series_contact_city	Sutton
!Series_contact_state	Surrey
!Series_contact_zip/postal_code	SM2 5NG
!Series_contact_country	United Kingdom
!Series_supplementary_file	ftp://ftp.ncbi.nlm.nih.gov/geo/series/GSE73nnn/GSE73338/suppl/GSE73338_RAW.tar
!Series_platform_id	GPL20945
!Series_platform_taxid	9606
!Series_sample_taxid	9606
!Series_relation	BioProject: https://www.ncbi.nlm.nih.gov/bioproject/PRJNA296799
!Sample_title	33-Non-functional PanNET	34-Non-functional PanNET	35-Insulinoma	36-Non-functional PanNET	37-Non-functional PanNET	38-Non-functional PanNET	39-Non-functional PanNET	40-Non-functional PanNET	41-Insulinoma	42-Insulinoma	43-Insulinoma	44-Non-functional PanNET	45-Non-functional PanNET	46-Non-functional PanNET	47-Insulinoma	48-Non-functional PanNET	49-Non-functional PanNET	50-Non-functional PanNET	51-Non-functional PanNET	52-Non-functional PanNET	53-Non-functional PanNET	54-Non-functional PanNET	55-Insulinoma	56-Non-functional PanNET	57-Non-functional PanNET	58-Non-functional PanNET	59-Insulinoma	60-Non-functional PanNET	61-Insulinoma	62-Non-functional PanNET	63-Non-functional PanNET	64-Non-functional PanNET	65-Non-functional PanNET	66-Non-functional PanNET	67-Non-functional PanNET	68-Non-functional PanNET	69-Non-functional PanNET	70-Non-functional PanNET	71-Insulinoma	72-Non-functional PanNET	73-Non-functional PanNET	74-Non-functional PanNET	75-Non-functional PanNET	76-Normal pancreas	84-Non-functional PanNET	86-Non-functional PanNET	87-Non-functional PanNET	88-Non-functional PanNET	89-Non-functional PanNET
!Sample_geo_accession	GSM1891230	GSM1891231	GSM1891232	GSM1891233	GSM1891234	GSM1891235	GSM1891236	GSM1891237	GSM1891238	GSM1891239	GSM1891240	GSM1891241	GSM1891242	GSM1891243	GSM1891244	GSM1891245	GSM1891246	GSM1891247	GSM1891248	GSM1891249	GSM1891250	GSM1891251	GSM1891252	GSM1891253	GSM1891254	GSM1891255	GSM1891256	GSM1891257	GSM1891258	GSM1891259	GSM1891260	GSM1891261	GSM1891262	GSM1891263	GSM1891264	GSM1891265	GSM1891266	GSM1891267	GSM1891268	GSM1891269	GSM1891270	GSM1891271	GSM1891272	GSM1891273	GSM1891274	GSM1891275	GSM1891276	GSM1891277	GSM1891278
!Sample_status	Public on Oct 30 2015	Public on Oct 30 2015	Public on Oct 30 2015	Public on Oct 30 2015	Public on Oct 30 2015	Public on Oct 30 2015	Public on Oct 30 2015	Public on Oct 30 2015	Public on Oct 30 2015	Public on Oct 30 2015	Public on Oct 30 2015	Public on Oct 30 2015	Public on Oct 30 2015	Public on Oct 30 2015	Public on Oct 30 2015	Public on Oct 30 2015	Public on Oct 30 2015	Public on Oct 30 2015	Public on Oct 30 2015	Public on Oct 30 2015	Public on Oct 30 2015	Public on Oct 30 2015	Public on Oct 30 2015	Public on Oct 30 2015	Public on Oct 30 2015	Public on Oct 30 2015	Public on Oct 30 2015	Public on Oct 30 2015	Public on Oct 30 2015	Public on Oct 30 2015	Public on Oct 30 2015	Public on Oct 30 2015	Public on Oct 30 2015	Public on Oct 30 2015	Public on Oct 30 2015	Public on Oct 30 2015	Public on Oct 30 2015	Public on Oct 30 2015	Public on Oct 30 2015	Public on Oct 30 2015	Public on Oct 30 2015	Public on Oct 30 2015	Public on Oct 30 2015	Public on Oct 30 2015	Public on Oct 30 2015	Public on Oct 30 2015	Public on Oct 30 2015	Public on Oct 30 2015	Public on Oct 30 2015
!Sample_submission_date	Sep 22 2015	Sep 22 2015	Sep 22 2015	Sep 22 2015	Sep 22 2015	Sep 22 2015	Sep 22 2015	Sep 22 2015	Sep 22 2015	Sep 22 2015	Sep 22 2015	Sep 22 2015	Sep 22 2015	Sep 22 2015	Sep 22 2015	Sep 22 2015	Sep 22 2015	Sep 22 2015	Sep 22 2015	Sep 22 2015	Sep 22 2015	Sep 22 2015	Sep 22 2015	Sep 22 2015	Sep 22 2015	Sep 22 2015	Sep 22 2015	Sep 22 2015	Sep 22 2015	Sep 22 2015	Sep 22 2015	Sep 22 2015	Sep 22 2015	Sep 22 2015	Sep 22 2015	Sep 22 2015	Sep 22 2015	Sep 22 2015	Sep 22 2015	Sep 22 2015	Sep 22 2015	Sep 22 2015	Sep 22 2015	Sep 22 2015	Sep 22 2015	Sep 22 2015	Sep 22 2015	Sep 22 2015	Sep 22 2015
!Sample_last_update_date	Oct 30 2015	Oct 30 2015	Oct 30 2015	Oct 30 2015	Oct 30 2015	Oct 30 2015	Oct 30 2015	Oct 30 2015	Oct 30 2015	Oct 30 2015	Oct 30 2015	Oct 30 2015	Oct 30 2015	Oct 30 2015	Oct 30 2015	Oct 30 2015	Oct 30 2015	Oct 30 2015	Oct 30 2015	Oct 30 2015	Oct 30 2015	Oct 30 2015	Oct 30 2015	Oct 30 2015	Oct 30 2015	Oct 30 2015	Oct 30 2015	Oct 30 2015	Oct 30 2015	Oct 30 2015	Oct 30 2015	Oct 30 2015	Oct 30 2015	Oct 30 2015	Oct 30 2015	Oct 30 2015	Oct 30 2015	Oct 30 2015	Oct 30 2015	Oct 30 2015	Oct 30 2015	Oct 30 2015	Oct 30 2015	Oct 30 2015	Oct 30 2015	Oct 30 2015	Oct 30 2015	Oct 30 2015	Oct 30 2015
!Sample_type	RNA	RNA	RNA	RNA	RNA	RNA	RNA	RNA	RNA	RNA	RNA	RNA	RNA	RNA	RNA	RNA	RNA	RNA	RNA	RNA	RNA	RNA	RNA	RNA	RNA	RNA	RNA	RNA	RNA	RNA	RNA	RNA	RNA	RNA	RNA	RNA	RNA	RNA	RNA	RNA	RNA	RNA	RNA	RNA	RNA	RNA	RNA	RNA	RNA
!Sample_channel_count	1	1	1	1	1	1	1	1	1	1	1	1	1	1	1	1	1	1	1	1	1	1	1	1	1	1	1	1	1	1	1	1	1	1	1	1	1	1	1	1	1	1	1	1	1	1	1	1	1
!Sample_source_name_ch1	Non-functional PanNET	Non-functional PanNET	Insulinoma	Non-functional PanNET	Non-functional PanNET	Non-functional PanNET	Non-functional PanNET	Non-functional PanNET	Insulinoma	Insulinoma	Insulinoma	Non-functional PanNET	Non-functional PanNET	Non-functional PanNET	Insulinoma	Non-functional PanNET	Non-functional PanNET	Non-functional PanNET	Non-functional PanNET	Non-functional PanNET	Non-functional PanNET	Non-functional PanNET	Insulinoma	Non-functional PanNET	Non-functional PanNET	Non-functional PanNET	Insulinoma	Non-functional PanNET	Insulinoma	Non-functional PanNET	Non-functional PanNET	Non-functional PanNET	Non-functional PanNET	Non-functional PanNET	Non-functional PanNET	Non-functional PanNET	Non-functional PanNET	Non-functional PanNET	Insulinoma	Non-functional PanNET	Non-functional PanNET	Non-functional PanNET	Non-functional PanNET	Normal pancreas	Non-functional PanNET	Non-functional PanNET	Non-functional PanNET	Non-functional PanNET	Non-functional PanNET
!Sample_organism_ch1	Homo sapiens	Homo sapiens	Homo sapiens	Homo sapiens	Homo sapiens	Homo sapiens	Homo sapiens	Homo sapiens	Homo sapiens	Homo sapiens	Homo sapiens	Homo sapiens	Homo sapiens	Homo sapiens	Homo sapiens	Homo sapiens	Homo sapiens	Homo sapiens	Homo sapiens	Homo sapiens	Homo sapiens	Homo sapiens	Homo sapiens	Homo sapiens	Homo sapiens	Homo sapiens	Homo sapiens	Homo sapiens	Homo sapiens	Homo sapiens	Homo sapiens	Homo sapiens	Homo sapiens	Homo sapiens	Homo sapiens	Homo sapiens	Homo sapiens	Homo sapiens	Homo sapiens	Homo sapiens	Homo sapiens	Homo sapiens	Homo sapiens	Homo sapiens	Homo sapiens	Homo sapiens	Homo sapiens	Homo sapiens	Homo sapiens
!Sample_characteristics_ch1	tissue: pancreatic neuroendocrine tumours	tissue: pancreatic neuroendocrine tumours	tissue: pancreatic neuroendocrine tumours	tissue: pancreatic neuroendocrine tumours	tissue: pancreatic neuroendocrine tumours	tissue: pancreatic neuroendocrine tumours	tissue: pancreatic neuroendocrine tumours	tissue: pancreatic neuroendocrine tumours	tissue: pancreatic neuroendocrine tumours	tissue: pancreatic neuroendocrine tumours	tissue: pancreatic neuroendocrine tumours	tissue: pancreatic neuroendocrine tumours	tissue: pancreatic neuroendocrine tumours	tissue: pancreatic neuroendocrine tumours	tissue: pancreatic neuroendocrine tumours	tissue: pancreatic neuroendocrine tumours	tissue: pancreatic neuroendocrine tumours	tissue: pancreatic neuroendocrine tumours	tissue: pancreatic neuroendocrine tumours	tissue: pancreatic neuroendocrine tumours	tissue: pancreatic neuroendocrine tumours	tissue: pancreatic neuroendocrine tumours	tissue: pancreatic neuroendocrine tumours	tissue: pancreatic neuroendocrine tumours	tissue: pancreatic neuroendocrine tumours	tissue: pancreatic neuroendocrine tumours	tissue: pancreatic neuroendocrine tumours	tissue: pancreatic neuroendocrine tumours	tissue: pancreatic neuroendocrine tumours	tissue: pancreatic neuroendocrine tumours	tissue: pancreatic neuroendocrine tumours	tissue: pancreatic neuroendocrine tumours	tissue: pancreatic neuroendocrine tumours	tissue: pancreatic neuroendocrine tumours	tissue: pancreatic neuroendocrine tumours	tissue: pancreatic neuroendocrine tumours	tissue: pancreatic neuroendocrine tumours	tissue: pancreatic neuroendocrine tumours	tissue: pancreatic neuroendocrine tumours	tissue: pancreatic neuroendocrine tumours	tissue: pancreatic neuroendocrine tumours	tissue: pancreatic neuroendocrine tumours	tissue: pancreatic neuroendocrine tumours	tissue: normal pancreas	tissue: pancreatic neuroendocrine tumours	tissue: pancreatic neuroendocrine tumours	tissue: pancreatic neuroendocrine tumours	tissue: pancreatic neuroendocrine tumours	tissue: pancreatic neuroendocrine tumours
!Sample_molecule_ch1	total RNA	total RNA	total RNA	total RNA	total RNA	total RNA	total RNA	total RNA	total RNA	total RNA	total RNA	total RNA	total RNA	total RNA	total RNA	total RNA	total RNA	total RNA	total RNA	total RNA	total RNA	total RNA	total RNA	total RNA	total RNA	total RNA	total RNA	total RNA	total RNA	total RNA	total RNA	total RNA	total RNA	total RNA	total RNA	total RNA	total RNA	total RNA	total RNA	total RNA	total RNA	total RNA	total RNA	total RNA	total RNA	total RNA	total RNA	total RNA	total RNA
!Sample_extract_protocol_ch1	total RNA from snap frozen tissue using 4M guanidine thiocyanate containing 0.1M 2-mercaptoethanol and centrifuged through a CsCl2 gradient. RNA quality and concentration were assesed using Agilent 2100 Bioanalyzer.	total RNA from snap frozen tissue using 4M guanidine thiocyanate containing 0.1M 2-mercaptoethanol and centrifuged through a CsCl2 gradient. RNA quality and concentration were assesed using Agilent 2100 Bioanalyzer.	total RNA from snap frozen tissue using 4M guanidine thiocyanate containing 0.1M 2-mercaptoethanol and centrifuged through a CsCl2 gradient. RNA quality and concentration were assesed using Agilent 2100 Bioanalyzer.	total RNA from snap frozen tissue using 4M guanidine thiocyanate containing 0.1M 2-mercaptoethanol and centrifuged through a CsCl2 gradient. RNA quality and concentration were assesed using Agilent 2100 Bioanalyzer.	total RNA from snap frozen tissue using 4M guanidine thiocyanate containing 0.1M 2-mercaptoethanol and centrifuged through a CsCl2 gradient. RNA quality and concentration were assesed using Agilent 2100 Bioanalyzer.	total RNA from snap frozen tissue using 4M guanidine thiocyanate containing 0.1M 2-mercaptoethanol and centrifuged through a CsCl2 gradient. RNA quality and concentration were assesed using Agilent 2100 Bioanalyzer.	total RNA from snap frozen tissue using 4M guanidine thiocyanate containing 0.1M 2-mercaptoethanol and centrifuged through a CsCl2 gradient. RNA quality and concentration were assesed using Agilent 2100 Bioanalyzer.	total RNA from snap frozen tissue using 4M guanidine thiocyanate containing 0.1M 2-mercaptoethanol and centrifuged through a CsCl2 gradient. RNA quality and concentration were assesed using Agilent 2100 Bioanalyzer.	total RNA from snap frozen tissue using 4M guanidine thiocyanate containing 0.1M 2-mercaptoethanol and centrifuged through a CsCl2 gradient. RNA quality and concentration were assesed using Agilent 2100 Bioanalyzer.	total RNA from snap frozen tissue using 4M guanidine thiocyanate containing 0.1M 2-mercaptoethanol and centrifuged through a CsCl2 gradient. RNA quality and concentration were assesed using Agilent 2100 Bioanalyzer.	total RNA from snap frozen tissue using 4M guanidine thiocyanate containing 0.1M 2-mercaptoethanol and centrifuged through a CsCl2 gradient. RNA quality and concentration were assesed using Agilent 2100 Bioanalyzer.	total RNA from snap frozen tissue using 4M guanidine thiocyanate containing 0.1M 2-mercaptoethanol and centrifuged through a CsCl2 gradient. RNA quality and concentration were assesed using Agilent 2100 Bioanalyzer.	total RNA from snap frozen tissue using 4M guanidine thiocyanate containing 0.1M 2-mercaptoethanol and centrifuged through a CsCl2 gradient. RNA quality and concentration were assesed using Agilent 2100 Bioanalyzer.	total RNA from snap frozen tissue using 4M guanidine thiocyanate containing 0.1M 2-mercaptoethanol and centrifuged through a CsCl2 gradient. RNA quality and concentration were assesed using Agilent 2100 Bioanalyzer.	total RNA from snap frozen tissue using 4M guanidine thiocyanate containing 0.1M 2-mercaptoethanol and centrifuged through a CsCl2 gradient. RNA quality and concentration were assesed using Agilent 2100 Bioanalyzer.	total RNA from snap frozen tissue using 4M guanidine thiocyanate containing 0.1M 2-mercaptoethanol and centrifuged through a CsCl2 gradient. RNA quality and concentration were assesed using Agilent 2100 Bioanalyzer.	total RNA from snap frozen tissue using 4M guanidine thiocyanate containing 0.1M 2-mercaptoethanol and centrifuged through a CsCl2 gradient. RNA quality and concentration were assesed using Agilent 2100 Bioanalyzer.	total RNA from snap frozen tissue using 4M guanidine thiocyanate containing 0.1M 2-mercaptoethanol and centrifuged through a CsCl2 gradient. RNA quality and concentration were assesed using Agilent 2100 Bioanalyzer.	total RNA from snap frozen tissue using 4M guanidine thiocyanate containing 0.1M 2-mercaptoethanol and centrifuged through a CsCl2 gradient. RNA quality and concentration were assesed using Agilent 2100 Bioanalyzer.	total RNA from snap frozen tissue using 4M guanidine thiocyanate containing 0.1M 2-mercaptoethanol and centrifuged through a CsCl2 gradient. RNA quality and concentration were assesed using Agilent 2100 Bioanalyzer.	total RNA from snap frozen tissue using 4M guanidine thiocyanate containing 0.1M 2-mercaptoethanol and centrifuged through a CsCl2 gradient. RNA quality and concentration were assesed using Agilent 2100 Bioanalyzer.	total RNA from snap frozen tissue using 4M guanidine thiocyanate containing 0.1M 2-mercaptoethanol and centrifuged through a CsCl2 gradient. RNA quality and concentration were assesed using Agilent 2100 Bioanalyzer.	total RNA from snap frozen tissue using 4M guanidine thiocyanate containing 0.1M 2-mercaptoethanol and centrifuged through a CsCl2 gradient. RNA quality and concentration were assesed using Agilent 2100 Bioanalyzer.	total RNA from snap frozen tissue using 4M guanidine thiocyanate containing 0.1M 2-mercaptoethanol and centrifuged through a CsCl2 gradient. RNA quality and concentration were assesed using Agilent 2100 Bioanalyzer.	total RNA from snap frozen tissue using 4M guanidine thiocyanate containing 0.1M 2-mercaptoethanol and centrifuged through a CsCl2 gradient. RNA quality and concentration were assesed using Agilent 2100 Bioanalyzer.	total RNA from snap frozen tissue using 4M guanidine thiocyanate containing 0.1M 2-mercaptoethanol and centrifuged through a CsCl2 gradient. RNA quality and concentration were assesed using Agilent 2100 Bioanalyzer.	total RNA from snap frozen tissue using 4M guanidine thiocyanate containing 0.1M 2-mercaptoethanol and centrifuged through a CsCl2 gradient. RNA quality and concentration were assesed using Agilent 2100 Bioanalyzer.	total RNA from snap frozen tissue using 4M guanidine thiocyanate containing 0.1M 2-mercaptoethanol and centrifuged through a CsCl2 gradient. RNA quality and concentration were assesed using Agilent 2100 Bioanalyzer.	total RNA from snap frozen tissue using 4M guanidine thiocyanate containing 0.1M 2-mercaptoethanol and centrifuged through a CsCl2 gradient. RNA quality and concentration were assesed using Agilent 2100 Bioanalyzer.	total RNA from snap frozen tissue using 4M guanidine thiocyanate containing 0.1M 2-mercaptoethanol and centrifuged through a CsCl2 gradient. RNA quality and concentration were assesed using Agilent 2100 Bioanalyzer.	total RNA from snap frozen tissue using 4M guanidine thiocyanate containing 0.1M 2-mercaptoethanol and centrifuged through a CsCl2 gradient. RNA quality and concentration were assesed using Agilent 2100 Bioanalyzer.	total RNA from snap frozen tissue using 4M guanidine thiocyanate containing 0.1M 2-mercaptoethanol and centrifuged through a CsCl2 gradient. RNA quality and concentration were assesed using Agilent 2100 Bioanalyzer.	total RNA from snap frozen tissue using 4M guanidine thiocyanate containing 0.1M 2-mercaptoethanol and centrifuged through a CsCl2 gradient. RNA quality and concentration were assesed using Agilent 2100 Bioanalyzer.	total RNA from snap frozen tissue using 4M guanidine thiocyanate containing 0.1M 2-mercaptoethanol and centrifuged through a CsCl2 gradient. RNA quality and concentration were assesed using Agilent 2100 Bioanalyzer.	total RNA from snap frozen tissue using 4M guanidine thiocyanate containing 0.1M 2-mercaptoethanol and centrifuged through a CsCl2 gradient. RNA quality and concentration were assesed using Agilent 2100 Bioanalyzer.	total RNA from snap frozen tissue using 4M guanidine thiocyanate containing 0.1M 2-mercaptoethanol and centrifuged through a CsCl2 gradient. RNA quality and concentration were assesed using Agilent 2100 Bioanalyzer.	total RNA from snap frozen tissue using 4M guanidine thiocyanate containing 0.1M 2-mercaptoethanol and centrifuged through a CsCl2 gradient. RNA quality and concentration were assesed using Agilent 2100 Bioanalyzer.	total RNA from snap frozen tissue using 4M guanidine thiocyanate containing 0.1M 2-mercaptoethanol and centrifuged through a CsCl2 gradient. RNA quality and concentration were assesed using Agilent 2100 Bioanalyzer.	total RNA from snap frozen tissue using 4M guanidine thiocyanate containing 0.1M 2-mercaptoethanol and centrifuged through a CsCl2 gradient. RNA quality and concentration were assesed using Agilent 2100 Bioanalyzer.	total RNA from snap frozen tissue using 4M guanidine thiocyanate containing 0.1M 2-mercaptoethanol and centrifuged through a CsCl2 gradient. RNA quality and concentration were assesed using Agilent 2100 Bioanalyzer.	total RNA from snap frozen tissue using 4M guanidine thiocyanate containing 0.1M 2-mercaptoethanol and centrifuged through a CsCl2 gradient. RNA quality and concentration were assesed using Agilent 2100 Bioanalyzer.	total RNA from snap frozen tissue using 4M guanidine thiocyanate containing 0.1M 2-mercaptoethanol and centrifuged through a CsCl2 gradient. RNA quality and concentration were assesed using Agilent 2100 Bioanalyzer.	total RNA from snap frozen tissue using 4M guanidine thiocyanate containing 0.1M 2-mercaptoethanol and centrifuged through a CsCl2 gradient. RNA quality and concentration were assesed using Agilent 2100 Bioanalyzer.	total RNA from snap frozen tissue using 4M guanidine thiocyanate containing 0.1M 2-mercaptoethanol and centrifuged through a CsCl2 gradient. RNA quality and concentration were assesed using Agilent 2100 Bioanalyzer.	total RNA from snap frozen tissue using 4M guanidine thiocyanate containing 0.1M 2-mercaptoethanol and centrifuged through a CsCl2 gradient. RNA quality and concentration were assesed using Agilent 2100 Bioanalyzer.	total RNA from snap frozen tissue using 4M guanidine thiocyanate containing 0.1M 2-mercaptoethanol and centrifuged through a CsCl2 gradient. RNA quality and concentration were assesed using Agilent 2100 Bioanalyzer.	total RNA from snap frozen tissue using 4M guanidine thiocyanate containing 0.1M 2-mercaptoethanol and centrifuged through a CsCl2 gradient. RNA quality and concentration were assesed using Agilent 2100 Bioanalyzer.	total RNA from snap frozen tissue using 4M guanidine thiocyanate containing 0.1M 2-mercaptoethanol and centrifuged through a CsCl2 gradient. RNA quality and concentration were assesed using Agilent 2100 Bioanalyzer.	total RNA from snap frozen tissue using 4M guanidine thiocyanate containing 0.1M 2-mercaptoethanol and centrifuged through a CsCl2 gradient. RNA quality and concentration were assesed using Agilent 2100 Bioanalyzer.
!Sample_label_ch1	biotin	biotin	biotin	biotin	biotin	biotin	biotin	biotin	biotin	biotin	biotin	biotin	biotin	biotin	biotin	biotin	biotin	biotin	biotin	biotin	biotin	biotin	biotin	biotin	biotin	biotin	biotin	biotin	biotin	biotin	biotin	biotin	biotin	biotin	biotin	biotin	biotin	biotin	biotin	biotin	biotin	biotin	biotin	biotin	biotin	biotin	biotin	biotin	biotin
!Sample_label_protocol_ch1	For target preparation, 5 渭g of total RNA were reverse transcribed using SuperscriptT-II/RNaseH-priming with T7-(dT)24 oligonucleotides and the second-strand cDNA synthesized using E coli DNA polymerase I. Biotinylated cRNA was generated using T7 RNA polymerase and Biotin 11-UTP.	For target preparation, 5 渭g of total RNA were reverse transcribed using SuperscriptT-II/RNaseH-priming with T7-(dT)24 oligonucleotides and the second-strand cDNA synthesized using E coli DNA polymerase I. Biotinylated cRNA was generated using T7 RNA polymerase and Biotin 11-UTP.	For target preparation, 5 渭g of total RNA were reverse transcribed using SuperscriptT-II/RNaseH-priming with T7-(dT)24 oligonucleotides and the second-strand cDNA synthesized using E coli DNA polymerase I. Biotinylated cRNA was generated using T7 RNA polymerase and Biotin 11-UTP.	For target preparation, 5 渭g of total RNA were reverse transcribed using SuperscriptT-II/RNaseH-priming with T7-(dT)24 oligonucleotides and the second-strand cDNA synthesized using E coli DNA polymerase I. Biotinylated cRNA was generated using T7 RNA polymerase and Biotin 11-UTP.	For target preparation, 5 渭g of total RNA were reverse transcribed using SuperscriptT-II/RNaseH-priming with T7-(dT)24 oligonucleotides and the second-strand cDNA synthesized using E coli DNA polymerase I. Biotinylated cRNA was generated using T7 RNA polymerase and Biotin 11-UTP.	For target preparation, 5 渭g of total RNA were reverse transcribed using SuperscriptT-II/RNaseH-priming with T7-(dT)24 oligonucleotides and the second-strand cDNA synthesized using E coli DNA polymerase I. Biotinylated cRNA was generated using T7 RNA polymerase and Biotin 11-UTP.	For target preparation, 5 渭g of total RNA were reverse transcribed using SuperscriptT-II/RNaseH-priming with T7-(dT)24 oligonucleotides and the second-strand cDNA synthesized using E coli DNA polymerase I. Biotinylated cRNA was generated using T7 RNA polymerase and Biotin 11-UTP.	For target preparation, 5 渭g of total RNA were reverse transcribed using SuperscriptT-II/RNaseH-priming with T7-(dT)24 oligonucleotides and the second-strand cDNA synthesized using E coli DNA polymerase I. Biotinylated cRNA was generated using T7 RNA polymerase and Biotin 11-UTP.	For target preparation, 5 渭g of total RNA were reverse transcribed using SuperscriptT-II/RNaseH-priming with T7-(dT)24 oligonucleotides and the second-strand cDNA synthesized using E coli DNA polymerase I. Biotinylated cRNA was generated using T7 RNA polymerase and Biotin 11-UTP.	For target preparation, 5 渭g of total RNA were reverse transcribed using SuperscriptT-II/RNaseH-priming with T7-(dT)24 oligonucleotides and the second-strand cDNA synthesized using E coli DNA polymerase I. Biotinylated cRNA was generated using T7 RNA polymerase and Biotin 11-UTP.	For target preparation, 5 渭g of total RNA were reverse transcribed using SuperscriptT-II/RNaseH-priming with T7-(dT)24 oligonucleotides and the second-strand cDNA synthesized using E coli DNA polymerase I. Biotinylated cRNA was generated using T7 RNA polymerase and Biotin 11-UTP.	For target preparation, 5 渭g of total RNA were reverse transcribed using SuperscriptT-II/RNaseH-priming with T7-(dT)24 oligonucleotides and the second-strand cDNA synthesized using E coli DNA polymerase I. Biotinylated cRNA was generated using T7 RNA polymerase and Biotin 11-UTP.	For target preparation, 5 渭g of total RNA were reverse transcribed using SuperscriptT-II/RNaseH-priming with T7-(dT)24 oligonucleotides and the second-strand cDNA synthesized using E coli DNA polymerase I. Biotinylated cRNA was generated using T7 RNA polymerase and Biotin 11-UTP.	For target preparation, 5 渭g of total RNA were reverse transcribed using SuperscriptT-II/RNaseH-priming with T7-(dT)24 oligonucleotides and the second-strand cDNA synthesized using E coli DNA polymerase I. Biotinylated cRNA was generated using T7 RNA polymerase and Biotin 11-UTP.	For target preparation, 5 渭g of total RNA were reverse transcribed using SuperscriptT-II/RNaseH-priming with T7-(dT)24 oligonucleotides and the second-strand cDNA synthesized using E coli DNA polymerase I. Biotinylated cRNA was generated using T7 RNA polymerase and Biotin 11-UTP.	For target preparation, 5 渭g of total RNA were reverse transcribed using SuperscriptT-II/RNaseH-priming with T7-(dT)24 oligonucleotides and the second-strand cDNA synthesized using E coli DNA polymerase I. Biotinylated cRNA was generated using T7 RNA polymerase and Biotin 11-UTP.	For target preparation, 5 渭g of total RNA were reverse transcribed using SuperscriptT-II/RNaseH-priming with T7-(dT)24 oligonucleotides and the second-strand cDNA synthesized using E coli DNA polymerase I. Biotinylated cRNA was generated using T7 RNA polymerase and Biotin 11-UTP.	For target preparation, 5 渭g of total RNA were reverse transcribed using SuperscriptT-II/RNaseH-priming with T7-(dT)24 oligonucleotides and the second-strand cDNA synthesized using E coli DNA polymerase I. Biotinylated cRNA was generated using T7 RNA polymerase and Biotin 11-UTP.	For target preparation, 5 渭g of total RNA were reverse transcribed using SuperscriptT-II/RNaseH-priming with T7-(dT)24 oligonucleotides and the second-strand cDNA synthesized using E coli DNA polymerase I. Biotinylated cRNA was generated using T7 RNA polymerase and Biotin 11-UTP.	For target preparation, 5 渭g of total RNA were reverse transcribed using SuperscriptT-II/RNaseH-priming with T7-(dT)24 oligonucleotides and the second-strand cDNA synthesized using E coli DNA polymerase I. Biotinylated cRNA was generated using T7 RNA polymerase and Biotin 11-UTP.	For target preparation, 5 渭g of total RNA were reverse transcribed using SuperscriptT-II/RNaseH-priming with T7-(dT)24 oligonucleotides and the second-strand cDNA synthesized using E coli DNA polymerase I. Biotinylated cRNA was generated using T7 RNA polymerase and Biotin 11-UTP.	For target preparation, 5 渭g of total RNA were reverse transcribed using SuperscriptT-II/RNaseH-priming with T7-(dT)24 oligonucleotides and the second-strand cDNA synthesized using E coli DNA polymerase I. Biotinylated cRNA was generated using T7 RNA polymerase and Biotin 11-UTP.	For target preparation, 5 渭g of total RNA were reverse transcribed using SuperscriptT-II/RNaseH-priming with T7-(dT)24 oligonucleotides and the second-strand cDNA synthesized using E coli DNA polymerase I. Biotinylated cRNA was generated using T7 RNA polymerase and Biotin 11-UTP.	For target preparation, 5 渭g of total RNA were reverse transcribed using SuperscriptT-II/RNaseH-priming with T7-(dT)24 oligonucleotides and the second-strand cDNA synthesized using E coli DNA polymerase I. Biotinylated cRNA was generated using T7 RNA polymerase and Biotin 11-UTP.	For target preparation, 5 渭g of total RNA were reverse transcribed using SuperscriptT-II/RNaseH-priming with T7-(dT)24 oligonucleotides and the second-strand cDNA synthesized using E coli DNA polymerase I. Biotinylated cRNA was generated using T7 RNA polymerase and Biotin 11-UTP.	For target preparation, 5 渭g of total RNA were reverse transcribed using SuperscriptT-II/RNaseH-priming with T7-(dT)24 oligonucleotides and the second-strand cDNA synthesized using E coli DNA polymerase I. Biotinylated cRNA was generated using T7 RNA polymerase and Biotin 11-UTP.	For target preparation, 5 渭g of total RNA were reverse transcribed using SuperscriptT-II/RNaseH-priming with T7-(dT)24 oligonucleotides and the second-strand cDNA synthesized using E coli DNA polymerase I. Biotinylated cRNA was generated using T7 RNA polymerase and Biotin 11-UTP.	For target preparation, 5 渭g of total RNA were reverse transcribed using SuperscriptT-II/RNaseH-priming with T7-(dT)24 oligonucleotides and the second-strand cDNA synthesized using E coli DNA polymerase I. Biotinylated cRNA was generated using T7 RNA polymerase and Biotin 11-UTP.	For target preparation, 5 渭g of total RNA were reverse transcribed using SuperscriptT-II/RNaseH-priming with T7-(dT)24 oligonucleotides and the second-strand cDNA synthesized using E coli DNA polymerase I. Biotinylated cRNA was generated using T7 RNA polymerase and Biotin 11-UTP.	For target preparation, 5 渭g of total RNA were reverse transcribed using SuperscriptT-II/RNaseH-priming with T7-(dT)24 oligonucleotides and the second-strand cDNA synthesized using E coli DNA polymerase I. Biotinylated cRNA was generated using T7 RNA polymerase and Biotin 11-UTP.	For target preparation, 5 渭g of total RNA were reverse transcribed using SuperscriptT-II/RNaseH-priming with T7-(dT)24 oligonucleotides and the second-strand cDNA synthesized using E coli DNA polymerase I. Biotinylated cRNA was generated using T7 RNA polymerase and Biotin 11-UTP.	For target preparation, 5 渭g of total RNA were reverse transcribed using SuperscriptT-II/RNaseH-priming with T7-(dT)24 oligonucleotides and the second-strand cDNA synthesized using E coli DNA polymerase I. Biotinylated cRNA was generated using T7 RNA polymerase and Biotin 11-UTP.	For target preparation, 5 渭g of total RNA were reverse transcribed using SuperscriptT-II/RNaseH-priming with T7-(dT)24 oligonucleotides and the second-strand cDNA synthesized using E coli DNA polymerase I. Biotinylated cRNA was generated using T7 RNA polymerase and Biotin 11-UTP.	For target preparation, 5 渭g of total RNA were reverse transcribed using SuperscriptT-II/RNaseH-priming with T7-(dT)24 oligonucleotides and the second-strand cDNA synthesized using E coli DNA polymerase I. Biotinylated cRNA was generated using T7 RNA polymerase and Biotin 11-UTP.	For target preparation, 5 渭g of total RNA were reverse transcribed using SuperscriptT-II/RNaseH-priming with T7-(dT)24 oligonucleotides and the second-strand cDNA synthesized using E coli DNA polymerase I. Biotinylated cRNA was generated using T7 RNA polymerase and Biotin 11-UTP.	For target preparation, 5 渭g of total RNA were reverse transcribed using SuperscriptT-II/RNaseH-priming with T7-(dT)24 oligonucleotides and the second-strand cDNA synthesized using E coli DNA polymerase I. Biotinylated cRNA was generated using T7 RNA polymerase and Biotin 11-UTP.	For target preparation, 5 渭g of total RNA were reverse transcribed using SuperscriptT-II/RNaseH-priming with T7-(dT)24 oligonucleotides and the second-strand cDNA synthesized using E coli DNA polymerase I. Biotinylated cRNA was generated using T7 RNA polymerase and Biotin 11-UTP.	For target preparation, 5 渭g of total RNA were reverse transcribed using SuperscriptT-II/RNaseH-priming with T7-(dT)24 oligonucleotides and the second-strand cDNA synthesized using E coli DNA polymerase I. Biotinylated cRNA was generated using T7 RNA polymerase and Biotin 11-UTP.	For target preparation, 5 渭g of total RNA were reverse transcribed using SuperscriptT-II/RNaseH-priming with T7-(dT)24 oligonucleotides and the second-strand cDNA synthesized using E coli DNA polymerase I. Biotinylated cRNA was generated using T7 RNA polymerase and Biotin 11-UTP.	For target preparation, 5 渭g of total RNA were reverse transcribed using SuperscriptT-II/RNaseH-priming with T7-(dT)24 oligonucleotides and the second-strand cDNA synthesized using E coli DNA polymerase I. Biotinylated cRNA was generated using T7 RNA polymerase and Biotin 11-UTP.	For target preparation, 5 渭g of total RNA were reverse transcribed using SuperscriptT-II/RNaseH-priming with T7-(dT)24 oligonucleotides and the second-strand cDNA synthesized using E coli DNA polymerase I. Biotinylated cRNA was generated using T7 RNA polymerase and Biotin 11-UTP.	For target preparation, 5 渭g of total RNA were reverse transcribed using SuperscriptT-II/RNaseH-priming with T7-(dT)24 oligonucleotides and the second-strand cDNA synthesized using E coli DNA polymerase I. Biotinylated cRNA was generated using T7 RNA polymerase and Biotin 11-UTP.	For target preparation, 5 渭g of total RNA were reverse transcribed using SuperscriptT-II/RNaseH-priming with T7-(dT)24 oligonucleotides and the second-strand cDNA synthesized using E coli DNA polymerase I. Biotinylated cRNA was generated using T7 RNA polymerase and Biotin 11-UTP.	For target preparation, 5 渭g of total RNA were reverse transcribed using SuperscriptT-II/RNaseH-priming with T7-(dT)24 oligonucleotides and the second-strand cDNA synthesized using E coli DNA polymerase I. Biotinylated cRNA was generated using T7 RNA polymerase and Biotin 11-UTP.	For target preparation, 5 渭g of total RNA were reverse transcribed using SuperscriptT-II/RNaseH-priming with T7-(dT)24 oligonucleotides and the second-strand cDNA synthesized using E coli DNA polymerase I. Biotinylated cRNA was generated using T7 RNA polymerase and Biotin 11-UTP.	For target preparation, 5 渭g of total RNA were reverse transcribed using SuperscriptT-II/RNaseH-priming with T7-(dT)24 oligonucleotides and the second-strand cDNA synthesized using E coli DNA polymerase I. Biotinylated cRNA was generated using T7 RNA polymerase and Biotin 11-UTP.	For target preparation, 5 渭g of total RNA were reverse transcribed using SuperscriptT-II/RNaseH-priming with T7-(dT)24 oligonucleotides and the second-strand cDNA synthesized using E coli DNA polymerase I. Biotinylated cRNA was generated using T7 RNA polymerase and Biotin 11-UTP.	For target preparation, 5 渭g of total RNA were reverse transcribed using SuperscriptT-II/RNaseH-priming with T7-(dT)24 oligonucleotides and the second-strand cDNA synthesized using E coli DNA polymerase I. Biotinylated cRNA was generated using T7 RNA polymerase and Biotin 11-UTP.	For target preparation, 5 渭g of total RNA were reverse transcribed using SuperscriptT-II/RNaseH-priming with T7-(dT)24 oligonucleotides and the second-strand cDNA synthesized using E coli DNA polymerase I. Biotinylated cRNA was generated using T7 RNA polymerase and Biotin 11-UTP.
!Sample_taxid_ch1	9606	9606	9606	9606	9606	9606	9606	9606	9606	9606	9606	9606	9606	9606	9606	9606	9606	9606	9606	9606	9606	9606	9606	9606	9606	9606	9606	9606	9606	9606	9606	9606	9606	9606	9606	9606	9606	9606	9606	9606	9606	9606	9606	9606	9606	9606	9606	9606	9606
!Sample_hyb_protocol	10 ug of purified unfragmented target cRNA was hybridized on each chip.	10 ug of purified unfragmented target cRNA was hybridized on each chip.	10 ug of purified unfragmented target cRNA was hybridized on each chip.	10 ug of purified unfragmented target cRNA was hybridized on each chip.	10 ug of purified unfragmented target cRNA was hybridized on each chip.	10 ug of purified unfragmented target cRNA was hybridized on each chip.	10 ug of purified unfragmented target cRNA was hybridized on each chip.	10 ug of purified unfragmented target cRNA was hybridized on each chip.	10 ug of purified unfragmented target cRNA was hybridized on each chip.	10 ug of purified unfragmented target cRNA was hybridized on each chip.	10 ug of purified unfragmented target cRNA was hybridized on each chip.	10 ug of purified unfragmented target cRNA was hybridized on each chip.	10 ug of purified unfragmented target cRNA was hybridized on each chip.	10 ug of purified unfragmented target cRNA was hybridized on each chip.	10 ug of purified unfragmented target cRNA was hybridized on each chip.	10 ug of purified unfragmented target cRNA was hybridized on each chip.	10 ug of purified unfragmented target cRNA was hybridized on each chip.	10 ug of purified unfragmented target cRNA was hybridized on each chip.	10 ug of purified unfragmented target cRNA was hybridized on each chip.	10 ug of purified unfragmented target cRNA was hybridized on each chip.	10 ug of purified unfragmented target cRNA was hybridized on each chip.	10 ug of purified unfragmented target cRNA was hybridized on each chip.	10 ug of purified unfragmented target cRNA was hybridized on each chip.	10 ug of purified unfragmented target cRNA was hybridized on each chip.	10 ug of purified unfragmented target cRNA was hybridized on each chip.	10 ug of purified unfragmented target cRNA was hybridized on each chip.	10 ug of purified unfragmented target cRNA was hybridized on each chip.	10 ug of purified unfragmented target cRNA was hybridized on each chip.	10 ug of purified unfragmented target cRNA was hybridized on each chip.	10 ug of purified unfragmented target cRNA was hybridized on each chip.	10 ug of purified unfragmented target cRNA was hybridized on each chip.	10 ug of purified unfragmented target cRNA was hybridized on each chip.	10 ug of purified unfragmented target cRNA was hybridized on each chip.	10 ug of purified unfragmented target cRNA was hybridized on each chip.	10 ug of purified unfragmented target cRNA was hybridized on each chip.	10 ug of purified unfragmented target cRNA was hybridized on each chip.	10 ug of purified unfragmented target cRNA was hybridized on each chip.	10 ug of purified unfragmented target cRNA was hybridized on each chip.	10 ug of purified unfragmented target cRNA was hybridized on each chip.	10 ug of purified unfragmented target cRNA was hybridized on each chip.	10 ug of purified unfragmented target cRNA was hybridized on each chip.	10 ug of purified unfragmented target cRNA was hybridized on each chip.	10 ug of purified unfragmented target cRNA was hybridized on each chip.	10 ug of purified unfragmented target cRNA was hybridized on each chip.	10 ug of purified unfragmented target cRNA was hybridized on each chip.	10 ug of purified unfragmented target cRNA was hybridized on each chip.	10 ug of purified unfragmented target cRNA was hybridized on each chip.	10 ug of purified unfragmented target cRNA was hybridized on each chip.	10 ug of purified unfragmented target cRNA was hybridized on each chip.
!Sample_scan_protocol	The microarrays were hybridized, washed, and processed using a direct detection method of the biotin-containing transcripts by a Streptavidin-Alexa647 conjugate (Invitrogen, Carlsbad, CA). Scanned images were analyzed using the Genepix 6.0 software (Axon Instruments, Sunnyvale, CA).	The microarrays were hybridized, washed, and processed using a direct detection method of the biotin-containing transcripts by a Streptavidin-Alexa647 conjugate (Invitrogen, Carlsbad, CA). Scanned images were analyzed using the Genepix 6.0 software (Axon Instruments, Sunnyvale, CA).	The microarrays were hybridized, washed, and processed using a direct detection method of the biotin-containing transcripts by a Streptavidin-Alexa647 conjugate (Invitrogen, Carlsbad, CA). Scanned images were analyzed using the Genepix 6.0 software (Axon Instruments, Sunnyvale, CA).	The microarrays were hybridized, washed, and processed using a direct detection method of the biotin-containing transcripts by a Streptavidin-Alexa647 conjugate (Invitrogen, Carlsbad, CA). Scanned images were analyzed using the Genepix 6.0 software (Axon Instruments, Sunnyvale, CA).	The microarrays were hybridized, washed, and processed using a direct detection method of the biotin-containing transcripts by a Streptavidin-Alexa647 conjugate (Invitrogen, Carlsbad, CA). Scanned images were analyzed using the Genepix 6.0 software (Axon Instruments, Sunnyvale, CA).	The microarrays were hybridized, washed, and processed using a direct detection method of the biotin-containing transcripts by a Streptavidin-Alexa647 conjugate (Invitrogen, Carlsbad, CA). Scanned images were analyzed using the Genepix 6.0 software (Axon Instruments, Sunnyvale, CA).	The microarrays were hybridized, washed, and processed using a direct detection method of the biotin-containing transcripts by a Streptavidin-Alexa647 conjugate (Invitrogen, Carlsbad, CA). Scanned images were analyzed using the Genepix 6.0 software (Axon Instruments, Sunnyvale, CA).	The microarrays were hybridized, washed, and processed using a direct detection method of the biotin-containing transcripts by a Streptavidin-Alexa647 conjugate (Invitrogen, Carlsbad, CA). Scanned images were analyzed using the Genepix 6.0 software (Axon Instruments, Sunnyvale, CA).	The microarrays were hybridized, washed, and processed using a direct detection method of the biotin-containing transcripts by a Streptavidin-Alexa647 conjugate (Invitrogen, Carlsbad, CA). Scanned images were analyzed using the Genepix 6.0 software (Axon Instruments, Sunnyvale, CA).	The microarrays were hybridized, washed, and processed using a direct detection method of the biotin-containing transcripts by a Streptavidin-Alexa647 conjugate (Invitrogen, Carlsbad, CA). Scanned images were analyzed using the Genepix 6.0 software (Axon Instruments, Sunnyvale, CA).	The microarrays were hybridized, washed, and processed using a direct detection method of the biotin-containing transcripts by a Streptavidin-Alexa647 conjugate (Invitrogen, Carlsbad, CA). Scanned images were analyzed using the Genepix 6.0 software (Axon Instruments, Sunnyvale, CA).	The microarrays were hybridized, washed, and processed using a direct detection method of the biotin-containing transcripts by a Streptavidin-Alexa647 conjugate (Invitrogen, Carlsbad, CA). Scanned images were analyzed using the Genepix 6.0 software (Axon Instruments, Sunnyvale, CA).	The microarrays were hybridized, washed, and processed using a direct detection method of the biotin-containing transcripts by a Streptavidin-Alexa647 conjugate (Invitrogen, Carlsbad, CA). Scanned images were analyzed using the Genepix 6.0 software (Axon Instruments, Sunnyvale, CA).	The microarrays were hybridized, washed, and processed using a direct detection method of the biotin-containing transcripts by a Streptavidin-Alexa647 conjugate (Invitrogen, Carlsbad, CA). Scanned images were analyzed using the Genepix 6.0 software (Axon Instruments, Sunnyvale, CA).	The microarrays were hybridized, washed, and processed using a direct detection method of the biotin-containing transcripts by a Streptavidin-Alexa647 conjugate (Invitrogen, Carlsbad, CA). Scanned images were analyzed using the Genepix 6.0 software (Axon Instruments, Sunnyvale, CA).	The microarrays were hybridized, washed, and processed using a direct detection method of the biotin-containing transcripts by a Streptavidin-Alexa647 conjugate (Invitrogen, Carlsbad, CA). Scanned images were analyzed using the Genepix 6.0 software (Axon Instruments, Sunnyvale, CA).	The microarrays were hybridized, washed, and processed using a direct detection method of the biotin-containing transcripts by a Streptavidin-Alexa647 conjugate (Invitrogen, Carlsbad, CA). Scanned images were analyzed using the Genepix 6.0 software (Axon Instruments, Sunnyvale, CA).	The microarrays were hybridized, washed, and processed using a direct detection method of the biotin-containing transcripts by a Streptavidin-Alexa647 conjugate (Invitrogen, Carlsbad, CA). Scanned images were analyzed using the Genepix 6.0 software (Axon Instruments, Sunnyvale, CA).	The microarrays were hybridized, washed, and processed using a direct detection method of the biotin-containing transcripts by a Streptavidin-Alexa647 conjugate (Invitrogen, Carlsbad, CA). Scanned images were analyzed using the Genepix 6.0 software (Axon Instruments, Sunnyvale, CA).	The microarrays were hybridized, washed, and processed using a direct detection method of the biotin-containing transcripts by a Streptavidin-Alexa647 conjugate (Invitrogen, Carlsbad, CA). Scanned images were analyzed using the Genepix 6.0 software (Axon Instruments, Sunnyvale, CA).	The microarrays were hybridized, washed, and processed using a direct detection method of the biotin-containing transcripts by a Streptavidin-Alexa647 conjugate (Invitrogen, Carlsbad, CA). Scanned images were analyzed using the Genepix 6.0 software (Axon Instruments, Sunnyvale, CA).	The microarrays were hybridized, washed, and processed using a direct detection method of the biotin-containing transcripts by a Streptavidin-Alexa647 conjugate (Invitrogen, Carlsbad, CA). Scanned images were analyzed using the Genepix 6.0 software (Axon Instruments, Sunnyvale, CA).	The microarrays were hybridized, washed, and processed using a direct detection method of the biotin-containing transcripts by a Streptavidin-Alexa647 conjugate (Invitrogen, Carlsbad, CA). Scanned images were analyzed using the Genepix 6.0 software (Axon Instruments, Sunnyvale, CA).	The microarrays were hybridized, washed, and processed using a direct detection method of the biotin-containing transcripts by a Streptavidin-Alexa647 conjugate (Invitrogen, Carlsbad, CA). Scanned images were analyzed using the Genepix 6.0 software (Axon Instruments, Sunnyvale, CA).	The microarrays were hybridized, washed, and processed using a direct detection method of the biotin-containing transcripts by a Streptavidin-Alexa647 conjugate (Invitrogen, Carlsbad, CA). Scanned images were analyzed using the Genepix 6.0 software (Axon Instruments, Sunnyvale, CA).	The microarrays were hybridized, washed, and processed using a direct detection method of the biotin-containing transcripts by a Streptavidin-Alexa647 conjugate (Invitrogen, Carlsbad, CA). Scanned images were analyzed using the Genepix 6.0 software (Axon Instruments, Sunnyvale, CA).	The microarrays were hybridized, washed, and processed using a direct detection method of the biotin-containing transcripts by a Streptavidin-Alexa647 conjugate (Invitrogen, Carlsbad, CA). Scanned images were analyzed using the Genepix 6.0 software (Axon Instruments, Sunnyvale, CA).	The microarrays were hybridized, washed, and processed using a direct detection method of the biotin-containing transcripts by a Streptavidin-Alexa647 conjugate (Invitrogen, Carlsbad, CA). Scanned images were analyzed using the Genepix 6.0 software (Axon Instruments, Sunnyvale, CA).	The microarrays were hybridized, washed, and processed using a direct detection method of the biotin-containing transcripts by a Streptavidin-Alexa647 conjugate (Invitrogen, Carlsbad, CA). Scanned images were analyzed using the Genepix 6.0 software (Axon Instruments, Sunnyvale, CA).	The microarrays were hybridized, washed, and processed using a direct detection method of the biotin-containing transcripts by a Streptavidin-Alexa647 conjugate (Invitrogen, Carlsbad, CA). Scanned images were analyzed using the Genepix 6.0 software (Axon Instruments, Sunnyvale, CA).	The microarrays were hybridized, washed, and processed using a direct detection method of the biotin-containing transcripts by a Streptavidin-Alexa647 conjugate (Invitrogen, Carlsbad, CA). Scanned images were analyzed using the Genepix 6.0 software (Axon Instruments, Sunnyvale, CA).	The microarrays were hybridized, washed, and processed using a direct detection method of the biotin-containing transcripts by a Streptavidin-Alexa647 conjugate (Invitrogen, Carlsbad, CA). Scanned images were analyzed using the Genepix 6.0 software (Axon Instruments, Sunnyvale, CA).	The microarrays were hybridized, washed, and processed using a direct detection method of the biotin-containing transcripts by a Streptavidin-Alexa647 conjugate (Invitrogen, Carlsbad, CA). Scanned images were analyzed using the Genepix 6.0 software (Axon Instruments, Sunnyvale, CA).	The microarrays were hybridized, washed, and processed using a direct detection method of the biotin-containing transcripts by a Streptavidin-Alexa647 conjugate (Invitrogen, Carlsbad, CA). Scanned images were analyzed using the Genepix 6.0 software (Axon Instruments, Sunnyvale, CA).	The microarrays were hybridized, washed, and processed using a direct detection method of the biotin-containing transcripts by a Streptavidin-Alexa647 conjugate (Invitrogen, Carlsbad, CA). Scanned images were analyzed using the Genepix 6.0 software (Axon Instruments, Sunnyvale, CA).	The microarrays were hybridized, washed, and processed using a direct detection method of the biotin-containing transcripts by a Streptavidin-Alexa647 conjugate (Invitrogen, Carlsbad, CA). Scanned images were analyzed using the Genepix 6.0 software (Axon Instruments, Sunnyvale, CA).	The microarrays were hybridized, washed, and processed using a direct detection method of the biotin-containing transcripts by a Streptavidin-Alexa647 conjugate (Invitrogen, Carlsbad, CA). Scanned images were analyzed using the Genepix 6.0 software (Axon Instruments, Sunnyvale, CA).	The microarrays were hybridized, washed, and processed using a direct detection method of the biotin-containing transcripts by a Streptavidin-Alexa647 conjugate (Invitrogen, Carlsbad, CA). Scanned images were analyzed using the Genepix 6.0 software (Axon Instruments, Sunnyvale, CA).	The microarrays were hybridized, washed, and processed using a direct detection method of the biotin-containing transcripts by a Streptavidin-Alexa647 conjugate (Invitrogen, Carlsbad, CA). Scanned images were analyzed using the Genepix 6.0 software (Axon Instruments, Sunnyvale, CA).	The microarrays were hybridized, washed, and processed using a direct detection method of the biotin-containing transcripts by a Streptavidin-Alexa647 conjugate (Invitrogen, Carlsbad, CA). Scanned images were analyzed using the Genepix 6.0 software (Axon Instruments, Sunnyvale, CA).	The microarrays were hybridized, washed, and processed using a direct detection method of the biotin-containing transcripts by a Streptavidin-Alexa647 conjugate (Invitrogen, Carlsbad, CA). Scanned images were analyzed using the Genepix 6.0 software (Axon Instruments, Sunnyvale, CA).	The microarrays were hybridized, washed, and processed using a direct detection method of the biotin-containing transcripts by a Streptavidin-Alexa647 conjugate (Invitrogen, Carlsbad, CA). Scanned images were analyzed using the Genepix 6.0 software (Axon Instruments, Sunnyvale, CA).	The microarrays were hybridized, washed, and processed using a direct detection method of the biotin-containing transcripts by a Streptavidin-Alexa647 conjugate (Invitrogen, Carlsbad, CA). Scanned images were analyzed using the Genepix 6.0 software (Axon Instruments, Sunnyvale, CA).	The microarrays were hybridized, washed, and processed using a direct detection method of the biotin-containing transcripts by a Streptavidin-Alexa647 conjugate (Invitrogen, Carlsbad, CA). Scanned images were analyzed using the Genepix 6.0 software (Axon Instruments, Sunnyvale, CA).	The microarrays were hybridized, washed, and processed using a direct detection method of the biotin-containing transcripts by a Streptavidin-Alexa647 conjugate (Invitrogen, Carlsbad, CA). Scanned images were analyzed using the Genepix 6.0 software (Axon Instruments, Sunnyvale, CA).	The microarrays were hybridized, washed, and processed using a direct detection method of the biotin-containing transcripts by a Streptavidin-Alexa647 conjugate (Invitrogen, Carlsbad, CA). Scanned images were analyzed using the Genepix 6.0 software (Axon Instruments, Sunnyvale, CA).	The microarrays were hybridized, washed, and processed using a direct detection method of the biotin-containing transcripts by a Streptavidin-Alexa647 conjugate (Invitrogen, Carlsbad, CA). Scanned images were analyzed using the Genepix 6.0 software (Axon Instruments, Sunnyvale, CA).	The microarrays were hybridized, washed, and processed using a direct detection method of the biotin-containing transcripts by a Streptavidin-Alexa647 conjugate (Invitrogen, Carlsbad, CA). Scanned images were analyzed using the Genepix 6.0 software (Axon Instruments, Sunnyvale, CA).	The microarrays were hybridized, washed, and processed using a direct detection method of the biotin-containing transcripts by a Streptavidin-Alexa647 conjugate (Invitrogen, Carlsbad, CA). Scanned images were analyzed using the Genepix 6.0 software (Axon Instruments, Sunnyvale, CA).
!Sample_description	K1	K10	K11	K12	K13	K14	K15	K16	K17	K18	43 (replicate of 42)	K19	45 (replicate of 44)	K2	K20	K21	K23	K24	K25	K26	K27	K28	K29	K3	K31	K32	K33	K35	K36	K37	K38	K39	K4	K40	K41	K42	K43	K45	K47	K48	K49	K5	K50	K51	K6	K61	K63	88 (replicate of 87)	K64
!Sample_description											K18-Ac		K19-Ac																																			K63-Ac
!Sample_data_processing	The chip was annotated using AnnBuilder Package available for the R software starting from the GeneBank accession numbers made available through Compugen/Sigma-Genosys.	The chip was annotated using AnnBuilder Package available for the R software starting from the GeneBank accession numbers made available through Compugen/Sigma-Genosys.	The chip was annotated using AnnBuilder Package available for the R software starting from the GeneBank accession numbers made available through Compugen/Sigma-Genosys.	The chip was annotated using AnnBuilder Package available for the R software starting from the GeneBank accession numbers made available through Compugen/Sigma-Genosys.	The chip was annotated using AnnBuilder Package available for the R software starting from the GeneBank accession numbers made available through Compugen/Sigma-Genosys.	The chip was annotated using AnnBuilder Package available for the R software starting from the GeneBank accession numbers made available through Compugen/Sigma-Genosys.	The chip was annotated using AnnBuilder Package available for the R software starting from the GeneBank accession numbers made available through Compugen/Sigma-Genosys.	The chip was annotated using AnnBuilder Package available for the R software starting from the GeneBank accession numbers made available through Compugen/Sigma-Genosys.	The chip was annotated using AnnBuilder Package available for the R software starting from the GeneBank accession numbers made available through Compugen/Sigma-Genosys.	The chip was annotated using AnnBuilder Package available for the R software starting from the GeneBank accession numbers made available through Compugen/Sigma-Genosys.	The chip was annotated using AnnBuilder Package available for the R software starting from the GeneBank accession numbers made available through Compugen/Sigma-Genosys.	The chip was annotated using AnnBuilder Package available for the R software starting from the GeneBank accession numbers made available through Compugen/Sigma-Genosys.	The chip was annotated using AnnBuilder Package available for the R software starting from the GeneBank accession numbers made available through Compugen/Sigma-Genosys.	The chip was annotated using AnnBuilder Package available for the R software starting from the GeneBank accession numbers made available through Compugen/Sigma-Genosys.	The chip was annotated using AnnBuilder Package available for the R software starting from the GeneBank accession numbers made available through Compugen/Sigma-Genosys.	The chip was annotated using AnnBuilder Package available for the R software starting from the GeneBank accession numbers made available through Compugen/Sigma-Genosys.	The chip was annotated using AnnBuilder Package available for the R software starting from the GeneBank accession numbers made available through Compugen/Sigma-Genosys.	The chip was annotated using AnnBuilder Package available for the R software starting from the GeneBank accession numbers made available through Compugen/Sigma-Genosys.	The chip was annotated using AnnBuilder Package available for the R software starting from the GeneBank accession numbers made available through Compugen/Sigma-Genosys.	The chip was annotated using AnnBuilder Package available for the R software starting from the GeneBank accession numbers made available through Compugen/Sigma-Genosys.	The chip was annotated using AnnBuilder Package available for the R software starting from the GeneBank accession numbers made available through Compugen/Sigma-Genosys.	The chip was annotated using AnnBuilder Package available for the R software starting from the GeneBank accession numbers made available through Compugen/Sigma-Genosys.	The chip was annotated using AnnBuilder Package available for the R software starting from the GeneBank accession numbers made available through Compugen/Sigma-Genosys.	The chip was annotated using AnnBuilder Package available for the R software starting from the GeneBank accession numbers made available through Compugen/Sigma-Genosys.	The chip was annotated using AnnBuilder Package available for the R software starting from the GeneBank accession numbers made available through Compugen/Sigma-Genosys.	The chip was annotated using AnnBuilder Package available for the R software starting from the GeneBank accession numbers made available through Compugen/Sigma-Genosys.	The chip was annotated using AnnBuilder Package available for the R software starting from the GeneBank accession numbers made available through Compugen/Sigma-Genosys.	The chip was annotated using AnnBuilder Package available for the R software starting from the GeneBank accession numbers made available through Compugen/Sigma-Genosys.	The chip was annotated using AnnBuilder Package available for the R software starting from the GeneBank accession numbers made available through Compugen/Sigma-Genosys.	The chip was annotated using AnnBuilder Package available for the R software starting from the GeneBank accession numbers made available through Compugen/Sigma-Genosys.	The chip was annotated using AnnBuilder Package available for the R software starting from the GeneBank accession numbers made available through Compugen/Sigma-Genosys.	The chip was annotated using AnnBuilder Package available for the R software starting from the GeneBank accession numbers made available through Compugen/Sigma-Genosys.	The chip was annotated using AnnBuilder Package available for the R software starting from the GeneBank accession numbers made available through Compugen/Sigma-Genosys.	The chip was annotated using AnnBuilder Package available for the R software starting from the GeneBank accession numbers made available through Compugen/Sigma-Genosys.	The chip was annotated using AnnBuilder Package available for the R software starting from the GeneBank accession numbers made available through Compugen/Sigma-Genosys.	The chip was annotated using AnnBuilder Package available for the R software starting from the GeneBank accession numbers made available through Compugen/Sigma-Genosys.	The chip was annotated using AnnBuilder Package available for the R software starting from the GeneBank accession numbers made available through Compugen/Sigma-Genosys.	The chip was annotated using AnnBuilder Package available for the R software starting from the GeneBank accession numbers made available through Compugen/Sigma-Genosys.	The chip was annotated using AnnBuilder Package available for the R software starting from the GeneBank accession numbers made available through Compugen/Sigma-Genosys.	The chip was annotated using AnnBuilder Package available for the R software starting from the GeneBank accession numbers made available through Compugen/Sigma-Genosys.	The chip was annotated using AnnBuilder Package available for the R software starting from the GeneBank accession numbers made available through Compugen/Sigma-Genosys.	The chip was annotated using AnnBuilder Package available for the R software starting from the GeneBank accession numbers made available through Compugen/Sigma-Genosys.	The chip was annotated using AnnBuilder Package available for the R software starting from the GeneBank accession numbers made available through Compugen/Sigma-Genosys.	The chip was annotated using AnnBuilder Package available for the R software starting from the GeneBank accession numbers made available through Compugen/Sigma-Genosys.	The chip was annotated using AnnBuilder Package available for the R software starting from the GeneBank accession numbers made available through Compugen/Sigma-Genosys.	The chip was annotated using AnnBuilder Package available for the R software starting from the GeneBank accession numbers made available through Compugen/Sigma-Genosys.	The chip was annotated using AnnBuilder Package available for the R software starting from the GeneBank accession numbers made available through Compugen/Sigma-Genosys.	The chip was annotated using AnnBuilder Package available for the R software starting from the GeneBank accession numbers made available through Compugen/Sigma-Genosys.	The chip was annotated using AnnBuilder Package available for the R software starting from the GeneBank accession numbers made available through Compugen/Sigma-Genosys.
!Sample_data_processing	The median signal subtracted for the background was normalized using a variance-stabilizing transformation stratifying the spots by grid (Huber W, von Heydebreck A, Sultmann H, et al: Bioinformatics 18:S96-S104, 2002 [suppl 1]) as implemented in the vsn package.	The median signal subtracted for the background was normalized using a variance-stabilizing transformation stratifying the spots by grid (Huber W, von Heydebreck A, Sultmann H, et al: Bioinformatics 18:S96-S104, 2002 [suppl 1]) as implemented in the vsn package.	The median signal subtracted for the background was normalized using a variance-stabilizing transformation stratifying the spots by grid (Huber W, von Heydebreck A, Sultmann H, et al: Bioinformatics 18:S96-S104, 2002 [suppl 1]) as implemented in the vsn package.	The median signal subtracted for the background was normalized using a variance-stabilizing transformation stratifying the spots by grid (Huber W, von Heydebreck A, Sultmann H, et al: Bioinformatics 18:S96-S104, 2002 [suppl 1]) as implemented in the vsn package.	The median signal subtracted for the background was normalized using a variance-stabilizing transformation stratifying the spots by grid (Huber W, von Heydebreck A, Sultmann H, et al: Bioinformatics 18:S96-S104, 2002 [suppl 1]) as implemented in the vsn package.	The median signal subtracted for the background was normalized using a variance-stabilizing transformation stratifying the spots by grid (Huber W, von Heydebreck A, Sultmann H, et al: Bioinformatics 18:S96-S104, 2002 [suppl 1]) as implemented in the vsn package.	The median signal subtracted for the background was normalized using a variance-stabilizing transformation stratifying the spots by grid (Huber W, von Heydebreck A, Sultmann H, et al: Bioinformatics 18:S96-S104, 2002 [suppl 1]) as implemented in the vsn package.	The median signal subtracted for the background was normalized using a variance-stabilizing transformation stratifying the spots by grid (Huber W, von Heydebreck A, Sultmann H, et al: Bioinformatics 18:S96-S104, 2002 [suppl 1]) as implemented in the vsn package.	The median signal subtracted for the background was normalized using a variance-stabilizing transformation stratifying the spots by grid (Huber W, von Heydebreck A, Sultmann H, et al: Bioinformatics 18:S96-S104, 2002 [suppl 1]) as implemented in the vsn package.	The median signal subtracted for the background was normalized using a variance-stabilizing transformation stratifying the spots by grid (Huber W, von Heydebreck A, Sultmann H, et al: Bioinformatics 18:S96-S104, 2002 [suppl 1]) as implemented in the vsn package.	The median signal subtracted for the background was normalized using a variance-stabilizing transformation stratifying the spots by grid (Huber W, von Heydebreck A, Sultmann H, et al: Bioinformatics 18:S96-S104, 2002 [suppl 1]) as implemented in the vsn package.	The median signal subtracted for the background was normalized using a variance-stabilizing transformation stratifying the spots by grid (Huber W, von Heydebreck A, Sultmann H, et al: Bioinformatics 18:S96-S104, 2002 [suppl 1]) as implemented in the vsn package.	The median signal subtracted for the background was normalized using a variance-stabilizing transformation stratifying the spots by grid (Huber W, von Heydebreck A, Sultmann H, et al: Bioinformatics 18:S96-S104, 2002 [suppl 1]) as implemented in the vsn package.	The median signal subtracted for the background was normalized using a variance-stabilizing transformation stratifying the spots by grid (Huber W, von Heydebreck A, Sultmann H, et al: Bioinformatics 18:S96-S104, 2002 [suppl 1]) as implemented in the vsn package.	The median signal subtracted for the background was normalized using a variance-stabilizing transformation stratifying the spots by grid (Huber W, von Heydebreck A, Sultmann H, et al: Bioinformatics 18:S96-S104, 2002 [suppl 1]) as implemented in the vsn package.	The median signal subtracted for the background was normalized using a variance-stabilizing transformation stratifying the spots by grid (Huber W, von Heydebreck A, Sultmann H, et al: Bioinformatics 18:S96-S104, 2002 [suppl 1]) as implemented in the vsn package.	The median signal subtracted for the background was normalized using a variance-stabilizing transformation stratifying the spots by grid (Huber W, von Heydebreck A, Sultmann H, et al: Bioinformatics 18:S96-S104, 2002 [suppl 1]) as implemented in the vsn package.	The median signal subtracted for the background was normalized using a variance-stabilizing transformation stratifying the spots by grid (Huber W, von Heydebreck A, Sultmann H, et al: Bioinformatics 18:S96-S104, 2002 [suppl 1]) as implemented in the vsn package.	The median signal subtracted for the background was normalized using a variance-stabilizing transformation stratifying the spots by grid (Huber W, von Heydebreck A, Sultmann H, et al: Bioinformatics 18:S96-S104, 2002 [suppl 1]) as implemented in the vsn package.	The median signal subtracted for the background was normalized using a variance-stabilizing transformation stratifying the spots by grid (Huber W, von Heydebreck A, Sultmann H, et al: Bioinformatics 18:S96-S104, 2002 [suppl 1]) as implemented in the vsn package.	The median signal subtracted for the background was normalized using a variance-stabilizing transformation stratifying the spots by grid (Huber W, von Heydebreck A, Sultmann H, et al: Bioinformatics 18:S96-S104, 2002 [suppl 1]) as implemented in the vsn package.	The median signal subtracted for the background was normalized using a variance-stabilizing transformation stratifying the spots by grid (Huber W, von Heydebreck A, Sultmann H, et al: Bioinformatics 18:S96-S104, 2002 [suppl 1]) as implemented in the vsn package.	The median signal subtracted for the background was normalized using a variance-stabilizing transformation stratifying the spots by grid (Huber W, von Heydebreck A, Sultmann H, et al: Bioinformatics 18:S96-S104, 2002 [suppl 1]) as implemented in the vsn package.	The median signal subtracted for the background was normalized using a variance-stabilizing transformation stratifying the spots by grid (Huber W, von Heydebreck A, Sultmann H, et al: Bioinformatics 18:S96-S104, 2002 [suppl 1]) as implemented in the vsn package.	The median signal subtracted for the background was normalized using a variance-stabilizing transformation stratifying the spots by grid (Huber W, von Heydebreck A, Sultmann H, et al: Bioinformatics 18:S96-S104, 2002 [suppl 1]) as implemented in the vsn package.	The median signal subtracted for the background was normalized using a variance-stabilizing transformation stratifying the spots by grid (Huber W, von Heydebreck A, Sultmann H, et al: Bioinformatics 18:S96-S104, 2002 [suppl 1]) as implemented in the vsn package.	The median signal subtracted for the background was normalized using a variance-stabilizing transformation stratifying the spots by grid (Huber W, von Heydebreck A, Sultmann H, et al: Bioinformatics 18:S96-S104, 2002 [suppl 1]) as implemented in the vsn package.	The median signal subtracted for the background was normalized using a variance-stabilizing transformation stratifying the spots by grid (Huber W, von Heydebreck A, Sultmann H, et al: Bioinformatics 18:S96-S104, 2002 [suppl 1]) as implemented in the vsn package.	The median signal subtracted for the background was normalized using a variance-stabilizing transformation stratifying the spots by grid (Huber W, von Heydebreck A, Sultmann H, et al: Bioinformatics 18:S96-S104, 2002 [suppl 1]) as implemented in the vsn package.	The median signal subtracted for the background was normalized using a variance-stabilizing transformation stratifying the spots by grid (Huber W, von Heydebreck A, Sultmann H, et al: Bioinformatics 18:S96-S104, 2002 [suppl 1]) as implemented in the vsn package.	The median signal subtracted for the background was normalized using a variance-stabilizing transformation stratifying the spots by grid (Huber W, von Heydebreck A, Sultmann H, et al: Bioinformatics 18:S96-S104, 2002 [suppl 1]) as implemented in the vsn package.	The median signal subtracted for the background was normalized using a variance-stabilizing transformation stratifying the spots by grid (Huber W, von Heydebreck A, Sultmann H, et al: Bioinformatics 18:S96-S104, 2002 [suppl 1]) as implemented in the vsn package.	The median signal subtracted for the background was normalized using a variance-stabilizing transformation stratifying the spots by grid (Huber W, von Heydebreck A, Sultmann H, et al: Bioinformatics 18:S96-S104, 2002 [suppl 1]) as implemented in the vsn package.	The median signal subtracted for the background was normalized using a variance-stabilizing transformation stratifying the spots by grid (Huber W, von Heydebreck A, Sultmann H, et al: Bioinformatics 18:S96-S104, 2002 [suppl 1]) as implemented in the vsn package.	The median signal subtracted for the background was normalized using a variance-stabilizing transformation stratifying the spots by grid (Huber W, von Heydebreck A, Sultmann H, et al: Bioinformatics 18:S96-S104, 2002 [suppl 1]) as implemented in the vsn package.	The median signal subtracted for the background was normalized using a variance-stabilizing transformation stratifying the spots by grid (Huber W, von Heydebreck A, Sultmann H, et al: Bioinformatics 18:S96-S104, 2002 [suppl 1]) as implemented in the vsn package.	The median signal subtracted for the background was normalized using a variance-stabilizing transformation stratifying the spots by grid (Huber W, von Heydebreck A, Sultmann H, et al: Bioinformatics 18:S96-S104, 2002 [suppl 1]) as implemented in the vsn package.	The median signal subtracted for the background was normalized using a variance-stabilizing transformation stratifying the spots by grid (Huber W, von Heydebreck A, Sultmann H, et al: Bioinformatics 18:S96-S104, 2002 [suppl 1]) as implemented in the vsn package.	The median signal subtracted for the background was normalized using a variance-stabilizing transformation stratifying the spots by grid (Huber W, von Heydebreck A, Sultmann H, et al: Bioinformatics 18:S96-S104, 2002 [suppl 1]) as implemented in the vsn package.	The median signal subtracted for the background was normalized using a variance-stabilizing transformation stratifying the spots by grid (Huber W, von Heydebreck A, Sultmann H, et al: Bioinformatics 18:S96-S104, 2002 [suppl 1]) as implemented in the vsn package.	The median signal subtracted for the background was normalized using a variance-stabilizing transformation stratifying the spots by grid (Huber W, von Heydebreck A, Sultmann H, et al: Bioinformatics 18:S96-S104, 2002 [suppl 1]) as implemented in the vsn package.	The median signal subtracted for the background was normalized using a variance-stabilizing transformation stratifying the spots by grid (Huber W, von Heydebreck A, Sultmann H, et al: Bioinformatics 18:S96-S104, 2002 [suppl 1]) as implemented in the vsn package.	The median signal subtracted for the background was normalized using a variance-stabilizing transformation stratifying the spots by grid (Huber W, von Heydebreck A, Sultmann H, et al: Bioinformatics 18:S96-S104, 2002 [suppl 1]) as implemented in the vsn package.	The median signal subtracted for the background was normalized using a variance-stabilizing transformation stratifying the spots by grid (Huber W, von Heydebreck A, Sultmann H, et al: Bioinformatics 18:S96-S104, 2002 [suppl 1]) as implemented in the vsn package.	The median signal subtracted for the background was normalized using a variance-stabilizing transformation stratifying the spots by grid (Huber W, von Heydebreck A, Sultmann H, et al: Bioinformatics 18:S96-S104, 2002 [suppl 1]) as implemented in the vsn package.	The median signal subtracted for the background was normalized using a variance-stabilizing transformation stratifying the spots by grid (Huber W, von Heydebreck A, Sultmann H, et al: Bioinformatics 18:S96-S104, 2002 [suppl 1]) as implemented in the vsn package.	The median signal subtracted for the background was normalized using a variance-stabilizing transformation stratifying the spots by grid (Huber W, von Heydebreck A, Sultmann H, et al: Bioinformatics 18:S96-S104, 2002 [suppl 1]) as implemented in the vsn package.	The median signal subtracted for the background was normalized using a variance-stabilizing transformation stratifying the spots by grid (Huber W, von Heydebreck A, Sultmann H, et al: Bioinformatics 18:S96-S104, 2002 [suppl 1]) as implemented in the vsn package.	The median signal subtracted for the background was normalized using a variance-stabilizing transformation stratifying the spots by grid (Huber W, von Heydebreck A, Sultmann H, et al: Bioinformatics 18:S96-S104, 2002 [suppl 1]) as implemented in the vsn package.
!Sample_platform_id	GPL20945	GPL20945	GPL20945	GPL20945	GPL20945	GPL20945	GPL20945	GPL20945	GPL20945	GPL20945	GPL20945	GPL20945	GPL20945	GPL20945	GPL20945	GPL20945	GPL20945	GPL20945	GPL20945	GPL20945	GPL20945	GPL20945	GPL20945	GPL20945	GPL20945	GPL20945	GPL20945	GPL20945	GPL20945	GPL20945	GPL20945	GPL20945	GPL20945	GPL20945	GPL20945	GPL20945	GPL20945	GPL20945	GPL20945	GPL20945	GPL20945	GPL20945	GPL20945	GPL20945	GPL20945	GPL20945	GPL20945	GPL20945	GPL20945
!Sample_contact_name	Anguraj,,Sadanandam	Anguraj,,Sadanandam	Anguraj,,Sadanandam	Anguraj,,Sadanandam	Anguraj,,Sadanandam	Anguraj,,Sadanandam	Anguraj,,Sadanandam	Anguraj,,Sadanandam	Anguraj,,Sadanandam	Anguraj,,Sadanandam	Anguraj,,Sadanandam	Anguraj,,Sadanandam	Anguraj,,Sadanandam	Anguraj,,Sadanandam	Anguraj,,Sadanandam	Anguraj,,Sadanandam	Anguraj,,Sadanandam	Anguraj,,Sadanandam	Anguraj,,Sadanandam	Anguraj,,Sadanandam	Anguraj,,Sadanandam	Anguraj,,Sadanandam	Anguraj,,Sadanandam	Anguraj,,Sadanandam	Anguraj,,Sadanandam	Anguraj,,Sadanandam	Anguraj,,Sadanandam	Anguraj,,Sadanandam	Anguraj,,Sadanandam	Anguraj,,Sadanandam	Anguraj,,Sadanandam	Anguraj,,Sadanandam	Anguraj,,Sadanandam	Anguraj,,Sadanandam	Anguraj,,Sadanandam	Anguraj,,Sadanandam	Anguraj,,Sadanandam	Anguraj,,Sadanandam	Anguraj,,Sadanandam	Anguraj,,Sadanandam	Anguraj,,Sadanandam	Anguraj,,Sadanandam	Anguraj,,Sadanandam	Anguraj,,Sadanandam	Anguraj,,Sadanandam	Anguraj,,Sadanandam	Anguraj,,Sadanandam	Anguraj,,Sadanandam	Anguraj,,Sadanandam
!Sample_contact_email	anguraj.sadanandam@icr.ac.uk	anguraj.sadanandam@icr.ac.uk	anguraj.sadanandam@icr.ac.uk	anguraj.sadanandam@icr.ac.uk	anguraj.sadanandam@icr.ac.uk	anguraj.sadanandam@icr.ac.uk	anguraj.sadanandam@icr.ac.uk	anguraj.sadanandam@icr.ac.uk	anguraj.sadanandam@icr.ac.uk	anguraj.sadanandam@icr.ac.uk	anguraj.sadanandam@icr.ac.uk	anguraj.sadanandam@icr.ac.uk	anguraj.sadanandam@icr.ac.uk	anguraj.sadanandam@icr.ac.uk	anguraj.sadanandam@icr.ac.uk	anguraj.sadanandam@icr.ac.uk	anguraj.sadanandam@icr.ac.uk	anguraj.sadanandam@icr.ac.uk	anguraj.sadanandam@icr.ac.uk	anguraj.sadanandam@icr.ac.uk	anguraj.sadanandam@icr.ac.uk	anguraj.sadanandam@icr.ac.uk	anguraj.sadanandam@icr.ac.uk	anguraj.sadanandam@icr.ac.uk	anguraj.sadanandam@icr.ac.uk	anguraj.sadanandam@icr.ac.uk	anguraj.sadanandam@icr.ac.uk	anguraj.sadanandam@icr.ac.uk	anguraj.sadanandam@icr.ac.uk	anguraj.sadanandam@icr.ac.uk	anguraj.sadanandam@icr.ac.uk	anguraj.sadanandam@icr.ac.uk	anguraj.sadanandam@icr.ac.uk	anguraj.sadanandam@icr.ac.uk	anguraj.sadanandam@icr.ac.uk	anguraj.sadanandam@icr.ac.uk	anguraj.sadanandam@icr.ac.uk	anguraj.sadanandam@icr.ac.uk	anguraj.sadanandam@icr.ac.uk	anguraj.sadanandam@icr.ac.uk	anguraj.sadanandam@icr.ac.uk	anguraj.sadanandam@icr.ac.uk	anguraj.sadanandam@icr.ac.uk	anguraj.sadanandam@icr.ac.uk	anguraj.sadanandam@icr.ac.uk	anguraj.sadanandam@icr.ac.uk	anguraj.sadanandam@icr.ac.uk	anguraj.sadanandam@icr.ac.uk	anguraj.sadanandam@icr.ac.uk
!Sample_contact_laboratory	Systems and Precision Cancer Medicine Team	Systems and Precision Cancer Medicine Team	Systems and Precision Cancer Medicine Team	Systems and Precision Cancer Medicine Team	Systems and Precision Cancer Medicine Team	Systems and Precision Cancer Medicine Team	Systems and Precision Cancer Medicine Team	Systems and Precision Cancer Medicine Team	Systems and Precision Cancer Medicine Team	Systems and Precision Cancer Medicine Team	Systems and Precision Cancer Medicine Team	Systems and Precision Cancer Medicine Team	Systems and Precision Cancer Medicine Team	Systems and Precision Cancer Medicine Team	Systems and Precision Cancer Medicine Team	Systems and Precision Cancer Medicine Team	Systems and Precision Cancer Medicine Team	Systems and Precision Cancer Medicine Team	Systems and Precision Cancer Medicine Team	Systems and Precision Cancer Medicine Team	Systems and Precision Cancer Medicine Team	Systems and Precision Cancer Medicine Team	Systems and Precision Cancer Medicine Team	Systems and Precision Cancer Medicine Team	Systems and Precision Cancer Medicine Team	Systems and Precision Cancer Medicine Team	Systems and Precision Cancer Medicine Team	Systems and Precision Cancer Medicine Team	Systems and Precision Cancer Medicine Team	Systems and Precision Cancer Medicine Team	Systems and Precision Cancer Medicine Team	Systems and Precision Cancer Medicine Team	Systems and Precision Cancer Medicine Team	Systems and Precision Cancer Medicine Team	Systems and Precision Cancer Medicine Team	Systems and Precision Cancer Medicine Team	Systems and Precision Cancer Medicine Team	Systems and Precision Cancer Medicine Team	Systems and Precision Cancer Medicine Team	Systems and Precision Cancer Medicine Team	Systems and Precision Cancer Medicine Team	Systems and Precision Cancer Medicine Team	Systems and Precision Cancer Medicine Team	Systems and Precision Cancer Medicine Team	Systems and Precision Cancer Medicine Team	Systems and Precision Cancer Medicine Team	Systems and Precision Cancer Medicine Team	Systems and Precision Cancer Medicine Team	Systems and Precision Cancer Medicine Team
!Sample_contact_department	Molecular Pathology	Molecular Pathology	Molecular Pathology	Molecular Pathology	Molecular Pathology	Molecular Pathology	Molecular Pathology	Molecular Pathology	Molecular Pathology	Molecular Pathology	Molecular Pathology	Molecular Pathology	Molecular Pathology	Molecular Pathology	Molecular Pathology	Molecular Pathology	Molecular Pathology	Molecular Pathology	Molecular Pathology	Molecular Pathology	Molecular Pathology	Molecular Pathology	Molecular Pathology	Molecular Pathology	Molecular Pathology	Molecular Pathology	Molecular Pathology	Molecular Pathology	Molecular Pathology	Molecular Pathology	Molecular Pathology	Molecular Pathology	Molecular Pathology	Molecular Pathology	Molecular Pathology	Molecular Pathology	Molecular Pathology	Molecular Pathology	Molecular Pathology	Molecular Pathology	Molecular Pathology	Molecular Pathology	Molecular Pathology	Molecular Pathology	Molecular Pathology	Molecular Pathology	Molecular Pathology	Molecular Pathology	Molecular Pathology
!Sample_contact_institute	Institute of Cancer Research (ICR), London	Institute of Cancer Research (ICR), London	Institute of Cancer Research (ICR), London	Institute of Cancer Research (ICR), London	Institute of Cancer Research (ICR), London	Institute of Cancer Research (ICR), London	Institute of Cancer Research (ICR), London	Institute of Cancer Research (ICR), London	Institute of Cancer Research (ICR), London	Institute of Cancer Research (ICR), London	Institute of Cancer Research (ICR), London	Institute of Cancer Research (ICR), London	Institute of Cancer Research (ICR), London	Institute of Cancer Research (ICR), London	Institute of Cancer Research (ICR), London	Institute of Cancer Research (ICR), London	Institute of Cancer Research (ICR), London	Institute of Cancer Research (ICR), London	Institute of Cancer Research (ICR), London	Institute of Cancer Research (ICR), London	Institute of Cancer Research (ICR), London	Institute of Cancer Research (ICR), London	Institute of Cancer Research (ICR), London	Institute of Cancer Research (ICR), London	Institute of Cancer Research (ICR), London	Institute of Cancer Research (ICR), London	Institute of Cancer Research (ICR), London	Institute of Cancer Research (ICR), London	Institute of Cancer Research (ICR), London	Institute of Cancer Research (ICR), London	Institute of Cancer Research (ICR), London	Institute of Cancer Research (ICR), London	Institute of Cancer Research (ICR), London	Institute of Cancer Research (ICR), London	Institute of Cancer Research (ICR), London	Institute of Cancer Research (ICR), London	Institute of Cancer Research (ICR), London	Institute of Cancer Research (ICR), London	Institute of Cancer Research (ICR), London	Institute of Cancer Research (ICR), London	Institute of Cancer Research (ICR), London	Institute of Cancer Research (ICR), London	Institute of Cancer Research (ICR), London	Institute of Cancer Research (ICR), London	Institute of Cancer Research (ICR), London	Institute of Cancer Research (ICR), London	Institute of Cancer Research (ICR), London	Institute of Cancer Research (ICR), London	Institute of Cancer Research (ICR), London
!Sample_contact_address	15 Cotswold Road	15 Cotswold Road	15 Cotswold Road	15 Cotswold Road	15 Cotswold Road	15 Cotswold Road	15 Cotswold Road	15 Cotswold Road	15 Cotswold Road	15 Cotswold Road	15 Cotswold Road	15 Cotswold Road	15 Cotswold Road	15 Cotswold Road	15 Cotswold Road	15 Cotswold Road	15 Cotswold Road	15 Cotswold Road	15 Cotswold Road	15 Cotswold Road	15 Cotswold Road	15 Cotswold Road	15 Cotswold Road	15 Cotswold Road	15 Cotswold Road	15 Cotswold Road	15 Cotswold Road	15 Cotswold Road	15 Cotswold Road	15 Cotswold Road	15 Cotswold Road	15 Cotswold Road	15 Cotswold Road	15 Cotswold Road	15 Cotswold Road	15 Cotswold Road	15 Cotswold Road	15 Cotswold Road	15 Cotswold Road	15 Cotswold Road	15 Cotswold Road	15 Cotswold Road	15 Cotswold Road	15 Cotswold Road	15 Cotswold Road	15 Cotswold Road	15 Cotswold Road	15 Cotswold Road	15 Cotswold Road
!Sample_contact_city	Sutton	Sutton	Sutton	Sutton	Sutton	Sutton	Sutton	Sutton	Sutton	Sutton	Sutton	Sutton	Sutton	Sutton	Sutton	Sutton	Sutton	Sutton	Sutton	Sutton	Sutton	Sutton	Sutton	Sutton	Sutton	Sutton	Sutton	Sutton	Sutton	Sutton	Sutton	Sutton	Sutton	Sutton	Sutton	Sutton	Sutton	Sutton	Sutton	Sutton	Sutton	Sutton	Sutton	Sutton	Sutton	Sutton	Sutton	Sutton	Sutton
!Sample_contact_state	Surrey	Surrey	Surrey	Surrey	Surrey	Surrey	Surrey	Surrey	Surrey	Surrey	Surrey	Surrey	Surrey	Surrey	Surrey	Surrey	Surrey	Surrey	Surrey	Surrey	Surrey	Surrey	Surrey	Surrey	Surrey	Surrey	Surrey	Surrey	Surrey	Surrey	Surrey	Surrey	Surrey	Surrey	Surrey	Surrey	Surrey	Surrey	Surrey	Surrey	Surrey	Surrey	Surrey	Surrey	Surrey	Surrey	Surrey	Surrey	Surrey
!Sample_contact_zip/postal_code	SM2 5NG	SM2 5NG	SM2 5NG	SM2 5NG	SM2 5NG	SM2 5NG	SM2 5NG	SM2 5NG	SM2 5NG	SM2 5NG	SM2 5NG	SM2 5NG	SM2 5NG	SM2 5NG	SM2 5NG	SM2 5NG	SM2 5NG	SM2 5NG	SM2 5NG	SM2 5NG	SM2 5NG	SM2 5NG	SM2 5NG	SM2 5NG	SM2 5NG	SM2 5NG	SM2 5NG	SM2 5NG	SM2 5NG	SM2 5NG	SM2 5NG	SM2 5NG	SM2 5NG	SM2 5NG	SM2 5NG	SM2 5NG	SM2 5NG	SM2 5NG	SM2 5NG	SM2 5NG	SM2 5NG	SM2 5NG	SM2 5NG	SM2 5NG	SM2 5NG	SM2 5NG	SM2 5NG	SM2 5NG	SM2 5NG
!Sample_contact_country	United Kingdom	United Kingdom	United Kingdom	United Kingdom	United Kingdom	United Kingdom	United Kingdom	United Kingdom	United Kingdom	United Kingdom	United Kingdom	United Kingdom	United Kingdom	United Kingdom	United Kingdom	United Kingdom	United Kingdom	United Kingdom	United Kingdom	United Kingdom	United Kingdom	United Kingdom	United Kingdom	United Kingdom	United Kingdom	United Kingdom	United Kingdom	United Kingdom	United Kingdom	United Kingdom	United Kingdom	United Kingdom	United Kingdom	United Kingdom	United Kingdom	United Kingdom	United Kingdom	United Kingdom	United Kingdom	United Kingdom	United Kingdom	United Kingdom	United Kingdom	United Kingdom	United Kingdom	United Kingdom	United Kingdom	United Kingdom	United Kingdom
!Sample_supplementary_file	ftp://ftp.ncbi.nlm.nih.gov/geo/samples/GSM1891nnn/GSM1891230/suppl/GSM1891230_K1.spot.gz	ftp://ftp.ncbi.nlm.nih.gov/geo/samples/GSM1891nnn/GSM1891231/suppl/GSM1891231_K10.spot.gz	ftp://ftp.ncbi.nlm.nih.gov/geo/samples/GSM1891nnn/GSM1891232/suppl/GSM1891232_K11.spot.gz	ftp://ftp.ncbi.nlm.nih.gov/geo/samples/GSM1891nnn/GSM1891233/suppl/GSM1891233_K12.spot.gz	ftp://ftp.ncbi.nlm.nih.gov/geo/samples/GSM1891nnn/GSM1891234/suppl/GSM1891234_K13.spot.gz	ftp://ftp.ncbi.nlm.nih.gov/geo/samples/GSM1891nnn/GSM1891235/suppl/GSM1891235_K14.spot.gz	ftp://ftp.ncbi.nlm.nih.gov/geo/samples/GSM1891nnn/GSM1891236/suppl/GSM1891236_K15.spot.gz	ftp://ftp.ncbi.nlm.nih.gov/geo/samples/GSM1891nnn/GSM1891237/suppl/GSM1891237_K16.spot.gz	ftp://ftp.ncbi.nlm.nih.gov/geo/samples/GSM1891nnn/GSM1891238/suppl/GSM1891238_K17.spot.gz	ftp://ftp.ncbi.nlm.nih.gov/geo/samples/GSM1891nnn/GSM1891239/suppl/GSM1891239_K18.spot.gz	ftp://ftp.ncbi.nlm.nih.gov/geo/samples/GSM1891nnn/GSM1891240/suppl/GSM1891240_K18-Ac.spot.gz	ftp://ftp.ncbi.nlm.nih.gov/geo/samples/GSM1891nnn/GSM1891241/suppl/GSM1891241_K19.spot.gz	ftp://ftp.ncbi.nlm.nih.gov/geo/samples/GSM1891nnn/GSM1891242/suppl/GSM1891242_K19-Ac.spot.gz	ftp://ftp.ncbi.nlm.nih.gov/geo/samples/GSM1891nnn/GSM1891243/suppl/GSM1891243_K2.spot.gz	ftp://ftp.ncbi.nlm.nih.gov/geo/samples/GSM1891nnn/GSM1891244/suppl/GSM1891244_K20.spot.gz	ftp://ftp.ncbi.nlm.nih.gov/geo/samples/GSM1891nnn/GSM1891245/suppl/GSM1891245_K21.spot.gz	ftp://ftp.ncbi.nlm.nih.gov/geo/samples/GSM1891nnn/GSM1891246/suppl/GSM1891246_K23.spot.gz	ftp://ftp.ncbi.nlm.nih.gov/geo/samples/GSM1891nnn/GSM1891247/suppl/GSM1891247_K24.spot.gz	ftp://ftp.ncbi.nlm.nih.gov/geo/samples/GSM1891nnn/GSM1891248/suppl/GSM1891248_K25.spot.gz	ftp://ftp.ncbi.nlm.nih.gov/geo/samples/GSM1891nnn/GSM1891249/suppl/GSM1891249_K26.spot.gz	ftp://ftp.ncbi.nlm.nih.gov/geo/samples/GSM1891nnn/GSM1891250/suppl/GSM1891250_K27.spot.gz	ftp://ftp.ncbi.nlm.nih.gov/geo/samples/GSM1891nnn/GSM1891251/suppl/GSM1891251_K28.spot.gz	ftp://ftp.ncbi.nlm.nih.gov/geo/samples/GSM1891nnn/GSM1891252/suppl/GSM1891252_K29.spot.gz	ftp://ftp.ncbi.nlm.nih.gov/geo/samples/GSM1891nnn/GSM1891253/suppl/GSM1891253_K3.spot.gz	ftp://ftp.ncbi.nlm.nih.gov/geo/samples/GSM1891nnn/GSM1891254/suppl/GSM1891254_K31.spot.gz	ftp://ftp.ncbi.nlm.nih.gov/geo/samples/GSM1891nnn/GSM1891255/suppl/GSM1891255_K32.spot.gz	ftp://ftp.ncbi.nlm.nih.gov/geo/samples/GSM1891nnn/GSM1891256/suppl/GSM1891256_K33.spot.gz	ftp://ftp.ncbi.nlm.nih.gov/geo/samples/GSM1891nnn/GSM1891257/suppl/GSM1891257_K35.spot.gz	ftp://ftp.ncbi.nlm.nih.gov/geo/samples/GSM1891nnn/GSM1891258/suppl/GSM1891258_K36.spot.gz	ftp://ftp.ncbi.nlm.nih.gov/geo/samples/GSM1891nnn/GSM1891259/suppl/GSM1891259_K37.spot.gz	ftp://ftp.ncbi.nlm.nih.gov/geo/samples/GSM1891nnn/GSM1891260/suppl/GSM1891260_K38.spot.gz	ftp://ftp.ncbi.nlm.nih.gov/geo/samples/GSM1891nnn/GSM1891261/suppl/GSM1891261_K39.spot.gz	ftp://ftp.ncbi.nlm.nih.gov/geo/samples/GSM1891nnn/GSM1891262/suppl/GSM1891262_K4.spot.gz	ftp://ftp.ncbi.nlm.nih.gov/geo/samples/GSM1891nnn/GSM1891263/suppl/GSM1891263_K40.spot.gz	ftp://ftp.ncbi.nlm.nih.gov/geo/samples/GSM1891nnn/GSM1891264/suppl/GSM1891264_K41.spot.gz	ftp://ftp.ncbi.nlm.nih.gov/geo/samples/GSM1891nnn/GSM1891265/suppl/GSM1891265_K42.spot.gz	ftp://ftp.ncbi.nlm.nih.gov/geo/samples/GSM1891nnn/GSM1891266/suppl/GSM1891266_K43.spot.gz	ftp://ftp.ncbi.nlm.nih.gov/geo/samples/GSM1891nnn/GSM1891267/suppl/GSM1891267_K45.spot.gz	ftp://ftp.ncbi.nlm.nih.gov/geo/samples/GSM1891nnn/GSM1891268/suppl/GSM1891268_K47.spot.gz	ftp://ftp.ncbi.nlm.nih.gov/geo/samples/GSM1891nnn/GSM1891269/suppl/GSM1891269_K48.spot.gz	ftp://ftp.ncbi.nlm.nih.gov/geo/samples/GSM1891nnn/GSM1891270/suppl/GSM1891270_K49.spot.gz	ftp://ftp.ncbi.nlm.nih.gov/geo/samples/GSM1891nnn/GSM1891271/suppl/GSM1891271_K5.spot.gz	ftp://ftp.ncbi.nlm.nih.gov/geo/samples/GSM1891nnn/GSM1891272/suppl/GSM1891272_K50.spot.gz	ftp://ftp.ncbi.nlm.nih.gov/geo/samples/GSM1891nnn/GSM1891273/suppl/GSM1891273_K51.spot.gz	ftp://ftp.ncbi.nlm.nih.gov/geo/samples/GSM1891nnn/GSM1891274/suppl/GSM1891274_K6.spot.gz	ftp://ftp.ncbi.nlm.nih.gov/geo/samples/GSM1891nnn/GSM1891275/suppl/GSM1891275_K61.spot.gz	ftp://ftp.ncbi.nlm.nih.gov/geo/samples/GSM1891nnn/GSM1891276/suppl/GSM1891276_K63.spot.gz	ftp://ftp.ncbi.nlm.nih.gov/geo/samples/GSM1891nnn/GSM1891277/suppl/GSM1891277_K63-Ac.spot.gz	ftp://ftp.ncbi.nlm.nih.gov/geo/samples/GSM1891nnn/GSM1891278/suppl/GSM1891278_K64.spot.gz
!Sample_data_row_count	15961	15961	15961	15961	15961	15961	15961	15961	15961	15961	15961	15961	15961	15961	15961	15961	15961	15961	15961	15961	15961	15961	15961	15961	15961	15961	15961	15961	15961	15961	15961	15961	15961	15961	15961	15961	15961	15961	15961	15961	15961	15961	15961	15961	15961	15961	15961	15961	15961
!series_matrix_table_begin
ID_REF	GSM1891230	GSM1891231	GSM1891232	GSM1891233	GSM1891234	GSM1891235	GSM1891236	GSM1891237	GSM1891238	GSM1891239	GSM1891240	GSM1891241	GSM1891242	GSM1891243	GSM1891244	GSM1891245	GSM1891246	GSM1891247	GSM1891248	GSM1891249	GSM1891250	GSM1891251	GSM1891252	GSM1891253	GSM1891254	GSM1891255	GSM1891256	GSM1891257	GSM1891258	GSM1891259	GSM1891260	GSM1891261	GSM1891262	GSM1891263	GSM1891264	GSM1891265	GSM1891266	GSM1891267	GSM1891268	GSM1891269	GSM1891270	GSM1891271	GSM1891272	GSM1891273	GSM1891274	GSM1891275	GSM1891276	GSM1891277	GSM1891278
1	6.55521	8.0307	5.91149	6.36176	7.44031	7.9862	8.47281	6.43774	7.46445	7.57012	7.92137	8.43806	8.62025	6.11575	6.24125	6.04549	6.96469	7.14781	7.42182	5.9457	5.32773	7.15834	7.14715	7.39709	8.07505	6.63461	5.89089	5.68482	7.57609	8.32282	7.69615	7.07649	6.95655	6.62795	6.27144	6.71785	8.04593	6.68755	6.96343	7.55707	7.56963	6.59503	6.78579	4.90771	7.64597	8.0968	6.26519	6.31622	7.1072
2	5.96127	5.69496	3.67756	5.68727	5.90526	5.45456	5.61812	4.73739	4.91691	5.2719	4.95294	6.02292	6.01072	6.03438	4.95331	5.83751	4.37956	5.14017	5.48342	4.91476	5.2082	5.18689	6.24895	5.18387	5.49523	4.78695	6.64536	4.29873	4.90906	5.90996	5.55917	5.90577	5.48244	4.9802	7.60581	4.49471	5.42944	6.12866	5.50483	5.10466	5.44536	6.36271	4.41455	3.87685	5.05321	5.5472	5.35535	5.54073	5.08937
3	3.97364	2.77952	3.14191	3.07804	3.7846	4.04381	2.8492	3.37157	3.13122	3.13212	3.44112	4.01467	3.23101	3.07153	3.71822	3.42392	3.64782	3.45908	2.86602	3.97971	3.22595	3.17283	3.32873	3.7564	3.28981	3.58016	3.1603	3.08275	3.27212	2.829	3.32192	3.03653	2.66379	3.69657	3.30774	3.25604	3.08651	2.86672	4.39175	3.45484	5.1613	3.24599	3.35773	3.01772	3.34616	2.64628	3.4969	4.14706	3.24346
4	3.85792	5.96549	4.56686	3.46171	3.49105	7.35598	6.79744	7.71962	5.99435	7.55189	8.06905	5.68428	6.01257	6.56868	3.11414	3.9144	4.71325	3.95101	7.77928	3.24393	7.9193	4.02308	8.654	4.98839	10.3111	7.83592	6.44359	3.26657	2.90701	5.64087	8.20839	5.28599	6.63674	8.99473	4.78188	4.87598	8.93598	6.61808	8.4855	6.02813	7.61227	9.48274	4.86983	7.37728	5.6565	3.09808	6.92683	7.15328	4.57588
5	6.46379	4.59639	4.58516	4.99447	4.07955	5.72155	5.53547	5.49439	4.67202	4.17652	4.96862	4.68506	5.05093	6.02672	4.70408	4.68389	4.32015	4.59303	5.51498	4.13069	4.68882	4.76095	5.48748	4.58744	6.49397	6.94136	4.20565	4.77035	4.12506	4.50911	5.95049	4.25266	5.36186	5.60065	4.6676	4.61099	5.67471	5.1111	6.23043	4.86942	5.8219	6.54365	4.5257	8.13221	5.72937	4.8377	6.27408	6.36509	4.81139
6	5.54137	5.33703	5.32766	5.57858	6.01388	4.96951	4.93133	5.6497	5.61859	5.63525	5.88838	5.3989	5.41304	5.21494	5.51748	5.57128	4.77879	6.11609	5.40607	4.2756	4.99631	5.83828	5.22128	5.40063	5.00921	6.15456	3.68885	5.23356	5.25915	5.94594	5.0221	5.76526	5.82054	5.24361	4.94366	5.25501	5.21134	5.89743	5.61619	4.61126	5.15023	4.25524	5.96503	4.84039	4.5963	5.60988	5.81778	5.18029	4.67338
7	4.06273	3.76625	3.20098	3.20911	3.41453	3.76272	3.75371	3.48805	3.44242	3.24909	3.00561	3.65991	3.68902	4.04621	3.24491	3.62913	3.91752	3.1727	3.76913	3.27575	3.56154	7.34868	3.28454	4.34669	2.83803	3.28677	4.79946	3.34182	3.80467	3.74174	3.54094	2.7956	3.118	3.40782	3.903	3.82655	3.84565	3.26407	4.0329	3.98871	3.19832	2.82956	3.22006	3.87113	3.94468	3.87566	3.61614	3.55891	3.719
8	7.07673	7.93336	8.41433	7.56893	7.31136	7.06357	7.40325	7.69752	7.60435	8.24539	8.26068	7.60909	7.7104	7.12869	7.68052	7.46138	7.33194	7.44416	7.68696	7.70787	7.16246	7.73782	7.102	7.43523	7.36833	7.20001	8.24051	7.20352	7.51049	8.16162	7.32425	7.19606	6.9432	7.9887	7.44666	7.81638	7.51493	7.63837	8.05152	7.98544	7.42098	7.40688	7.89764	7.6039	7.47204	7.67656	7.49708	7.80063	7.15971
9	5.74194	4.92121	5.46306	5.08441	4.77693	3.92954	4.84831	4.56271	4.57243	4.1226	3.95795	4.08351	4.14807	4.37496	4.93351	4.7922	4.93395	4.13757	4.84341	4.82074	3.91416	5.26503	3.75651	5.16427	4.31249	3.63802	4.25126	4.1087	5.37718	5.45318	4.13929	4.90489	4.84465	4.15715	4.67623	4.17228	5.11545	3.47769	3.72743	4.90374	4.77007	4.60167	3.93082	4.84947	4.58173	4.99899	4.21681	3.86042	4.85641
10	8.18981	8.21391	7.96641	7.83752	6.12418	5.44431	6.35178	5.95194	7.47092	8.14883	7.27206	7.87077	6.80421	8.19549	7.85411	8.02436	8.28978	7.86411	7.78608	8.22497	7.79273	7.37893	7.35578	6.96549	7.35914	7.95306	7.78717	8.19722	8.36321	7.88993	7.86168	8.38519	7.51305	6.80125	6.93351	8.5406	7.52343	8.01819	7.08774	7.11253	7.19811	7.71159	8.31359	8.67628	6.82654	6.37987	6.95507	6.97936	8.30637
11	8.39328	8.25761	7.78631	7.70802	6.08471	5.09025	6.21353	5.7107	7.22497	8.08399	7.43455	7.97618	7.11619	8.15182	7.88116	8.23011	8.24862	7.66538	7.77101	8.21997	7.54335	7.24469	6.21839	5.82192	7.27547	7.92914	7.75923	8.17853	8.22162	8.03743	7.97255	8.36807	7.65114	6.83203	6.91465	8.44741	7.50483	7.8245	7.13663	7.25425	7.1797	7.0662	8.38507	8.70332	5.25704	4.72443	6.93122	6.78546	8.37643
12	3.28547	3.27445	3.24321	3.68391	3.557	3.50995	3.29416	3.22711	3.19218	3.41185	3.65958	3.33295	3.79826	3.68608	3.30255	3.30972	2.97174	4.02605	3.93799	3.56325	2.76342	3.39703	3.98627	4.20061	3.03749	3.49093	3.55931	2.1537	3.71545	2.99859	3.16988	3.6528	3.3355	3.95315	3.62422	4.00024	3.27742	3.59034	3.75001	3.06766	2.52751	2.85033	3.56374	4.18407	3.0959	2.92886	3.61662	3.88665	3.74217
13	4.54866	4.92944	5.43548	3.64735	5.34984	4.78445	4.49234	3.23064	3.8095	5.3116	4.93045	4.76501	4.98491	3.80277	3.5479	5.05092	3.80703	4.55614	4.5893	4.77151	1.89766	5.14061	3.16061	3.59338	6.16646	4.40227	4.71646	4.4136	4.90606	4.65816	4.157	4.34856	4.71578	4.41488	3.50749	3.57261	3.3476	4.54826	5.06474	3.74506	3.86301	5.34472	4.1727	3.85178	4.26966	4.38761	3.89442	4.59155	4.59232
14	8.64568	9.24507	9.18561	8.73288	9.27533	8.03582	7.94229	8.09231	9.21946	8.65942	8.48006	8.3153	8.31423	8.64777	8.48139	8.74092	8.43583	8.72554	8.87707	9.63391	7.38465	9.18594	7.77344	7.61017	8.81487	8.11633	9.37651	8.61748	8.69223	9.60166	8.71335	8.5436	8.52597	9.68015	7.2963	8.62571	7.82148	8.37407	8.35522	8.46843	8.13913	7.58621	9.21991	7.2663	8.68628	9.01569	8.67091	8.63263	8.03066
15	5.3678	6.23673	4.49635	4.94563	6.46923	5.60643	5.35963	6.21148	5.19841	5.41035	5.66138	5.82498	6.04129	4.49719	6.451	5.6803	5.11085	5.42459	5.42386	4.85064	4.80715	5.7777	5.72664	5.0224	5.22286	5.41415	5.38716	5.25863	5.32156	5.10079	5.209	5.26881	6.07837	4.13248	4.79418	5.64852	5.29252	5.16582	5.36852	5.00646	5.09893	5.17328	5.03528	4.34941	5.0817	4.80458	4.99461	4.92724	5.06685
16	4.82085	5.04635	4.5695	4.87329	5.34881	4.45381	4.52403	4.10334	4.50547	4.94213	5.52468	4.32502	4.46651	4.45356	5.01421	4.15797	4.0671	4.61702	4.53674	4.44339	4.68651	4.52369	4.05847	4.79034	4.16951	3.89199	4.53334	4.04133	3.70273	4.49771	4.22475	4.46683	3.97384	4.14026	4.69922	4.45731	4.53727	4.56477	5.44985	4.70079	4.60962	4.1249	4.67578	4.29967	4.10223	4.01224	4.04887	4.48181	3.76684
17	2.68699	2.12813	3.97135	2.6925	2.82423	3.90741	3.4529	4.44978	3.13982	3.83864	4.08704	3.56711	3.03161	1.99887	3.43728	3.611	3.68339	3.28943	2.77352	3.69544	4.02283	3.59537	3.44613	3.26586	2.25235	3.17758	4.17653	3.6924	3.46878	3.69994	2.44617	2.23396	4.01398	3.39971	3.87783	2.49392	4.31227	4.89697	4.15007	2.98587	3.43512	2.82848	2.74644	3.87839	2.41494	3.70956	1.72748	4.53013	3.10101
18	5.69615	5.85776	5.99701	5.07928	6.12237	5.65955	6.18354	6.31925	5.64419	5.82666	6.18673	6.2082	5.90324	5.67375	5.68283	6.41611	6.43956	5.80256	5.38509	5.52617	5.52241	5.34441	5.61681	5.55826	5.97627	5.72013	5.54013	6.03764	5.66691	5.39049	6.2365	5.65657	5.62064	5.64086	5.31267	5.88043	6.06698	5.85277	5.74474	6.43619	5.13804	5.46921	5.83093	4.23149	5.62523	5.74615	5.77666	5.62825	6.1557
19	4.61397	5.56901	4.25066	4.64529	3.67813	4.17456	3.39206	5.24728	3.61048	3.987	3.34336	3.51943	3.70567	4.7226	3.12504	3.63289	3.75587	3.69754	3.37875	4.00411	2.7695	3.93431	4.41147	3.6847	3.80818	4.04964	3.50055	4.30508	4.31226	3.15604	4.36546	3.87697	3.71509	6.4071	2.58813	3.57476	3.74522	3.79323	4.03508	4.15436	4.30951	5.16486	4.29245	4.32814	3.41489	3.80613	3.23796	4.55879	3.8274
20	6.34332	6.48083	6.07235	6.11076	7.14404	4.59445	6.08867	5.40449	6.11952	6.53888	6.41034	6.43327	6.2058	6.44862	6.09612	6.0098	5.74032	6.3857	6.14108	4.8497	5.59517	6.7101	4.75961	5.66946	6.04395	4.94807	5.19156	5.61869	5.70102	6.60279	6.09517	6.61099	6.62978	6.21943	5.53945	6.2591	6.32794	6.57574	5.78309	7.13085	5.29908	5.48836	5.13157	5.46059	6.58543	6.65042	5.70752	5.4774	5.49835
21	4.88868	4.43854	4.19873	4.53793	4.74111	4.90295	5.38883	5.06765	4.72687	4.72274	4.16979	4.9336	4.76001	4.67	4.36794	4.13225	4.28033	4.55543	3.97029	4.61033	4.64473	4.78423	4.48849	5.19233	5.00692	3.94154	3.9624	4.50054	3.41935	4.33484	5.2563	4.47968	3.18198	4.62857	4.38156	4.13497	5.01648	4.46068	4.42375	5.00721	4.94124	4.83257	4.87607	3.61654	4.89359	4.22031	4.2261	4.71754	4.47428
22	2.81698	3.54364	3.48268	3.29983	3.36646	3.51057	3.52999	3.42671	3.09519	2.8365	3.20944	3.51713	3.46808	2.7418	3.16666	2.63211	3.50863	3.85059	3.89392	3.41999	4.5331	3.06839	3.29453	3.53142	2.97921	4.36262	3.55301	3.52914	3.05132	4.26901	3.64555	3.77235	2.93872	3.71556	3.60239	3.17893	2.47918	3.38843	3.66547	4.0732	3.52289	2.76459	3.41101	4.36963	3.27166	3.45846	3.05316	3.27518	3.46273
23	6.63332	3.23606	3.32431	3.50046	3.53082	6.40166	4.86434	3.49343	3.37872	3.52059	3.44014	3.8385	3.89105	4.90243	3.37132	4.02671	5.26235	3.25399	6.34736	2.80657	4.79013	5.20917	4.71526	3.64831	4.19301	6.43212	4.6039	3.59601	3.27351	4.42081	4.30956	4.8684	3.693	4.68325	5.20922	5.69952	4.6931	3.57545	3.35787	5.7188	7.52518	4.814	3.4006	3.99701	5.91688	4.33004	3.49189	3.62798	5.51283
24	6.08044	5.87643	7.20158	6.529	6.20259	5.61782	5.78074	6.11353	6.42074	5.66974	6.02404	5.65175	6.25267	4.61874	6.41408	6.09978	5.98994	6.29845	6.27029	5.43947	4.67044	6.54539	5.73604	5.63263	6.04634	5.76064	7.20511	6.61426	6.99673	6.57618	5.06044	5.78933	5.48962	6.51697	5.48052	6.08701	6.45019	6.31265	6.0351	6.08093	5.20745	4.96705	6.39074	3.10668	5.73467	6.55445	6.59062	6.3744	5.85466
25	4.50003	3.97077	4.59187	4.84497	4.61562	4.46239	3.97654	3.8343	3.9471	4.6105	4.41948	3.78217	3.92363	4.3796	4.54953	4.20923	3.92234	4.45143	4.67091	4.54694	3.56333	4.49598	4.01141	3.83169	3.84803	4.39224	4.68375	3.5516	3.89455	4.23664	3.27957	4.04689	4.16102	4.83213	4.44254	3.83559	3.80069	4.51167	4.48145	4.12835	4.07585	4.44331	3.6122	4.19109	4.32278	4.10253	4.74712	4.6166	4.76294
26	1.94112	2.92008	4.01933	3.14954	3.08304	3.34475	3.42708	3.49319	3.84306	5.19477	5.36309	3.3618	3.39114	3.33916	3.2805	4.12161	3.15062	3.32557	4.15888	4.06414	4.98629	3.46777	3.87264	3.37101	4.93007	3.71882	4.73847	4.09207	3.86415	4.11793	5.49925	4.0455	4.14248	4.63325	3.88578	4.26254	4.73525	4.42069	6.09305	3.43305	3.86901	4.52172	3.8644	7.13051	4.29429	3.83384	4.42364	4.97568	3.83677
27	8.04715	7.17031	7.1033	8.1915	8.51421	8.28352	7.40697	7.01551	7.87977	7.71242	7.56193	7.62753	7.47259	7.58553	8.14639	7.16965	7.4726	7.13381	7.17852	6.10223	7.47702	6.92761	7.40903	7.5347	6.95449	7.19924	7.21936	7.7068	7.14526	7.32126	7.62243	7.33866	7.91989	6.85919	8.03762	6.76285	7.25987	7.66599	7.64442	7.06599	6.51599	8.36331	7.56055	7.4124	6.71178	7.4997	7.6086	7.78447	7.82857
28	3.72898	7.41547	5.68589	5.78314	3.84239	5.29486	4.41028	4.45892	4.77099	4.95785	4.89538	4.32152	3.75514	4.85957	4.78274	4.65672	4.38115	4.40296	4.83905	5.28016	5.44357	4.98119	4.48068	4.4748	4.83156	4.38396	5.05021	4.6014	5.24789	5.51978	5.13522	4.44535	3.9218	5.20903	4.75759	4.80995	5.00749	4.96407	5.54926	5.89315	4.55173	5.18929	5.86315	5.91513	4.96842	4.95986	4.86011	5.13147	4.68574
29	4.70718	4.78751	5.50043	4.69774	4.28424	5.47588	4.68808	4.85132	4.98723	5.96285	6.18502	4.53152	4.51894	6.81837	5.32329	4.0068	4.66924	4.48106	4.72061	4.27517	5.75841	4.72266	5.39543	4.36113	5.55227	5.09915	5.38578	4.89544	4.83622	4.44497	7.37408	4.71116	6.6654	4.95466	3.90901	3.41048	5.48045	6.79225	7.4159	4.3522	4.6171	5.05344	4.72646	8.56499	3.99141	4.41624	6.51748	6.35354	4.65793
30	6.69699	6.24649	6.02472	5.88999	6.2951	6.56947	6.58284	5.3802	6.32927	5.66215	6.14908	6.03615	6.06383	5.19517	6.34957	6.20379	5.92683	6.10102	5.69738	5.19057	6.04646	6.1462	5.46633	5.98048	5.74185	6.16377	5.49545	5.52873	5.91538	5.74022	6.05244	6.34643	6.43194	5.23421	6.18599	5.59475	6.00691	6.01103	6.47746	6.22604	5.17431	6.87446	5.97546	5.79791	5.86454	6.045	5.573	5.78785	6.09024
31	5.86625	6.66909	5.92796	6.04882	6.45897	6.57558	5.93618	6.65564	6.40223	6.31096	6.49786	6.90458	7.10836	4.81217	6.88376	6.80896	5.79387	6.79116	6.49381	5.02762	6.38319	6.97047	6.4252	6.16203	6.132	6.5815	6.35257	5.81019	6.06727	6.12498	6.3746	5.57983	5.81486	5.36673	6.8818	5.91524	6.0742	5.74672	6.73001	5.93407	4.91379	6.77603	5.99669	6.47003	5.56898	5.81016	7.05002	7.18391	5.63828
32	5.66281	6.07614	4.82948	5.21789	4.89415	4.85121	4.94305	5.17072	6.59826	5.64142	5.86173	4.83363	5.5929	4.92198	6.01296	5.61596	5.14424	5.36176	5.2779	4.39957	5.46765	5.42743	5.68034	6.08691	5.91755	5.42671	5.8569	5.35528	4.54276	5.53231	5.84256	5.00575	5.49421	5.3	5.52622	4.89406	5.94539	5.71188	5.91866	4.58628	4.6304	5.97763	5.75709	5.37291	4.50728	4.56857	6.68392	6.54647	4.45271
33	2.87425	4.07516	2.6119	3.41747	2.76012	3.23855	3.22368	3.3162	3.68949	3.11961	3.97894	3.89594	2.87288	1.99244	3.71246	3.3866	3.35548	3.33119	3.45492	4.91163	2.83838	4.87557	3.94879	4.18033	3.273	3.99855	2.52863	3.21777	3.17532	3.9417	3.49494	2.39151	3.77507	1.60848	3.87557	3.21505	2.33883	3.06995	3.15146	2.87481	2.21955	4.2827	3.90457	1.48652	3.34353	3.35676	4.26739	4.36366	3.63949
34	3.57893	3.35144	2.32759	2.68589	3.10229	4.20512	3.21875	3.13909	3.50956	4.01927	3.40284	3.30671	3.82418	2.68627	2.75249	3.39963	3.98888	3.03964	4.23817	4.00799	3.47291	4.0102	3.50936	3.25438	2.90254	3.03892	2.23335	3.61182	3.27922	4.87298	3.47635	3.0378	2.36112	2.09563	4.31013	3.22307	3.22485	3.40004	2.17853	3.09742	4.61901	3.52481	3.09957	2.32103	3.6048	3.36066	2.12656	2.8648	3.55564
35	6.1374	6.3433	6.46319	6.29344	6.18415	5.78941	5.96299	5.60326	5.74507	6.58443	6.30419	6.39335	6.35646	5.82462	6.76151	6.5543	6.14055	6.63714	5.3424	5.02633	5.7205	6.31584	5.41345	6.29171	5.73795	5.41857	5.73056	6.46407	6.65662	6.25907	5.55811	6.41613	5.95334	5.49599	6.10872	5.92997	5.87773	6.05064	6.13495	5.82051	5.30498	5.77431	5.64064	2.70952	6.07223	6.00103	5.65072	5.51344	5.70738
36	6.39588	6.48189	4.43043	4.53093	5.67918	6.3441	6.3859	4.448	5.82254	5.21028	5.93963	6.20281	6.43685	4.8333	4.73625	4.72126	6.03604	6.3173	3.76308	4.14059	2.93735	5.14032	4.90731	4.38626	4.28295	5.52088	4.39766	4.59706	5.03896	4.99914	5.95207	5.32546	5.86367	4.40623	5.79288	5.96904	4.88146	5.83352	6.06832	5.36858	4.42742	4.88538	5.05635	5.27986	5.03193	5.80501	4.44249	3.65134	6.25974
37	7.32471	7.98428	7.89613	8.17994	7.70393	7.22898	8.15019	7.80842	7.35995	8.53215	8.29727	7.98428	8.05776	7.44878	6.91182	7.85201	7.91928	7.32413	7.75751	7.66278	8.07652	7.50314	7.89611	7.26292	7.92141	7.74274	8.37515	7.34336	8.06536	7.58722	8.05439	7.7663	7.44818	7.84629	8.01802	7.20973	7.82478	7.71129	9.10509	7.49742	7.78163	7.87125	8.21863	8.29528	7.41142	7.11211	7.49196	7.99816	8.05444
38	3.68617	4.24759	5.38258	4.35973	3.84533	4.09937	3.4102	4.0615	4.42119	3.63712	3.77945	4.26036	3.52484	4.90437	3.74235	3.9392	4.21258	4.09567	4.422	4.35014	4.57583	4.60429	4.9569	4.28716	4.21475	4.53889	2.3447	3.98793	4.56759	3.99142	4.07902	3.9477	3.02929	3.98843	2.67179	4.30228	6.28209	4.0407	2.44036	2.86134	4.97594	4.32134	4.92783	5.33062	4.34021	4.22456	3.8109	2.05205	4.36205
39	4.4372	4.63503	4.2371	4.39637	4.46644	4.08984	4.42051	4.23633	4.05378	4.26733	4.50847	4.35105	4.25373	3.59485	4.68882	3.5832	4.14246	4.56289	4.08225	5.32782	4.09167	4.302	4.27583	4.63635	4.16138	4.81584	4.73061	3.76321	4.05911	3.94132	4.01695	4.73162	4.69386	2.83939	4.42051	4.12349	4.36703	4.66327	4.45029	4.09403	3.3108	5.82356	4.62861	4.79251	4.12841	4.29758	4.09586	4.29289	4.59992
40	6.65406	6.75943	6.53005	6.07085	6.72469	6.65107	6.1159	7.12914	6.87782	6.21232	6.51341	6.57293	6.53872	6.14227	6.78043	6.41999	6.58963	6.48354	6.04755	6.01208	5.58049	6.51317	6.63824	6.12933	6.02669	5.88909	5.85486	6.51416	6.40151	6.14504	6.62306	6.14391	6.62981	5.7295	6.10652	6.51065	5.77171	6.41332	6.38807	6.02169	5.78709	6.83264	6.48346	5.55933	5.63463	6.38411	6.80455	6.54217	5.89269
41	6.57648	6.72175	6.63742	7.58848	6.95576	6.2366	6.39826	5.83125	6.4014	5.88692	6.25578	6.50678	6.85881	5.95851	7.02945	7.82606	6.26637	7.06515	6.73221	6.08802	5.35595	7.05186	6.31466	6.55795	6.47931	6.83856	6.42189	5.58495	5.50762	6.47769	6.4168	7.0469	6.3446	6.70305	6.24238	6.45811	6.72843	6.51815	6.51169	7.10659	6.35004	6.66512	6.63104	5.90971	6.46748	6.05616	5.93623	5.85694	6.10232
42	4.31374	2.64689	3.73305	5.2432	4.30963	2.60948	5.03176	5.01155	3.07455	4.2758	4.99215	4.03523	3.88203	3.70151	2.6365	3.86443	3.47288	4.19247	5.78291	3.20806	4.40162	4.34108	5.75934	6.1658	6.22372	4.94718	6.00814	2.71872	3.15789	4.29914	3.55569	4.59017	4.65984	4.11762	3.54772	3.98147	3.77639	3.04534	4.37789	3.62064	2.52751	4.48132	3.99192	4.79278	4.19942	3.69263	4.46318	2.95184	4.53391
43	4.35325	4.13109	4.38538	4.33927	4.08114	4.78892	4.8221	4.40872	4.19156	4.8138	5.36507	4.36224	4.21804	4.06709	4.56293	4.16712	4.63658	4.85621	4.41092	4.50471	4.05461	4.42951	4.81216	4.07877	4.97105	5.01492	5.09874	4.78979	3.43743	4.27471	4.53541	3.84599	4.67389	3.99824	3.96015	4.83817	5.08047	4.89416	4.68875	4.35555	4.53431	4.04284	6.94859	2.11214	4.47554	4.55594	4.54922	4.15459	3.915
44	6.705	7.2905	8.25871	8.02198	6.82388	6.99249	6.51194	7.56567	7.92301	6.99535	5.90746	6.71372	5.83737	7.86527	6.76647	6.72027	7.28253	7.53877	7.93411	8.09148	7.38362	7.11479	7.64684	7.64146	7.23353	7.34373	6.8094	7.59186	8.12029	8.00082	7.62475	8.14582	7.37796	8.4013	6.9442	7.42259	7.85298	7.76589	6.10809	7.68701	8.12392	7.78839	7.83434	8.05646	7.67358	7.6223	6.55434	6.11969	7.88816
45	10.9336	10.6952	10.9109	10.6928	10.6384	11.0018	10.5114	10.4796	10.1477	11.0379	10.6359	10.8547	10.572	10.7894	10.172	10.8002	10.7874	10.7519	10.9639	11.2034	11.1241	10.5424	10.9024	10.7044	11.1187	10.9747	10.7801	10.9687	10.6503	10.7477	10.8868	10.9695	10.8405	11.0764	10.4177	10.9943	11.0393	10.9822	10.4996	10.8687	11.0442	11.0834	11.1236	10.6303	10.8939	10.9959	10.9781	10.7572	10.8789
46	8.46315	8.63672	8.43554	8.32741	8.37857	8.31959	8.47852	8.52843	7.96383	8.40738	7.72213	8.44806	7.97636	9.01568	7.65723	7.85995	8.55323	8.32519	8.25938	9.18201	8.40754	8.33469	8.28943	8.54797	8.64355	8.50662	7.63637	8.38584	8.03737	7.99033	8.60693	8.34257	8.88832	8.48671	7.48251	8.27411	8.34264	8.30343	7.32803	8.316	8.05372	8.50778	8.54354	8.04824	8.29817	8.46289	8.53599	7.70896	8.28253
47	5.57116	4.59376	5.49824	5.62142	5.90323	4.76834	4.65864	4.174	5.1318	5.49406	5.2035	5.02177	4.88851	5.77546	4.7118	4.04069	5.39582	4.2267	5.38309	5.43664	4.33324	5.98176	3.90047	4.31931	6.72035	5.68678	3.9164	5.37754	7.15958	5.68492	6.10274	6.42475	7.31474	6.06705	4.776	4.68168	6.2271	5.94013	5.31447	5.87418	4.44063	5.74394	5.7829	5.49258	5.45175	5.98533	6.00015	5.30223	5.14233
48	5.85251	5.98785	5.91003	6.47316	6.31055	5.53251	6.00824	5.3511	5.41292	5.74776	5.77201	6.28266	6.17253	5.57081	6.00412	5.94379	5.53219	5.82418	5.9009	5.7238	5.63061	6.27236	5.88347	6.29127	6.165	5.83664	5.26905	6.69714	6.34197	5.63674	5.72604	6.35712	6.0156	6.33621	5.16713	5.77192	5.93462	6.24684	5.46852	6.05319	5.19504	6.42416	6.20745	5.05822	5.75637	6.33947	5.7803	5.29849	6.12805
49	5.31503	5.77829	6.64177	6.89666	4.93987	5.64891	5.86003	5.75492	6.18413	5.85263	4.94417	6.20509	5.00637	5.5911	5.40835	6.67651	5.94312	6.75294	6.5483	5.40352	6.70845	6.23674	6.94897	6.62963	5.6771	6.03587	5.46808	6.63979	6.54761	6.22135	5.88901	6.64492	5.02227	4.75966	5.07216	5.64261	6.54584	6.41003	4.74477	3.96861	5.70817	6.25498	6.66997	5.05308	5.73039	6.5287	5.567	5.6121	5.47163
50	6.04227	6.09963	5.83239	6.18043	5.9673	6.22931	6.52371	6.54319	6.23277	6.29745	6.7295	6.61597	6.86625	5.91363	6.72175	6.85338	6.36979	6.94633	5.72728	4.6334	7.07103	6.10296	6.81161	6.29309	5.80258	5.83748	6.31105	6.70824	5.64799	5.99163	6.25412	5.78194	6.45176	5.01738	6.11147	6.03733	6.01587	6.44432	6.17427	5.02573	5.32698	6.21878	6.09324	4.74828	5.20943	6.04155	6.58793	6.61359	5.52354
51	3.45278	3.72658	3.54021	4.90075	3.4851	3.68059	4.09404	4.16709	4.11088	3.64996	3.57408	4.05177	3.82385	4.39	3.6984	3.65922	3.19052	3.8968	3.87388	3.439	4.17849	3.8104	4.76515	4.7754	4.08061	4.13473	3.83773	3.63405	3.15693	4.52385	3.78341	3.84159	3.15054	5.2537	3.47694	4.52649	4.34757	4.35867	3.09597	4.3017	4.28184	4.63911	4.27353	4.00907	4.40953	4.26205	2.8188	4.41673	4.40621
52	3.41901	3.95749	3.46074	3.9284	4.71132	4.27804	4.06909	3.56712	3.22594	3.11005	3.36857	2.96652	3.2977	2.55321	3.25817	2.4388	3.34774	3.15433	3.38139	3.7328	3.28495	3.54488	3.4853	3.32143	3.19799	3.50785	3.39166	2.88537	3.11317	3.61946	3.43639	4.21823	4.53421	4.51509	1.93707	4.21414	3.49057	4.00095	3.89809	3.65517	3.56531	4.00597	3.45216	4.39652	4.77546	3.69678	3.89407	3.48882	3.93959
53	3.43594	3.05585	3.31023	3.33231	3.10181	2.89736	3.32027	3.71244	3.24228	2.74329	4.2267	3.21884	3.05153	3.1939	3.26754	3.79129	2.97938	3.6041	3.27649	3.99855	3.00632	3.26	2.9988	3.36013	4.23897	2.31631	3.97206	3.99641	2.73734	3.43561	2.97444	3.94242	3.61629	3.27833	3.15379	3.4362	3.14091	2.73133	3.26154	3.04981	3.47971	3.588	3.16927	3.05417	4.14694	3.30775	4.16085	4.12681	4.24838
54	4.81718	3.2721	5.08317	5.24729	3.38727	4.25879	3.62192	3.79682	3.65926	4.09042	5.70581	3.54296	3.03013	3.21538	3.34146	3.53361	3.71241	4.81958	4.39177	3.99186	3.77384	4.5509	4.56291	3.6956	2.97008	4.11686	4.20919	4.05276	4.40352	4.40673	2.26765	4.22915	2.56192	2.41352	4.15503	2.97992	4.60519	3.85439	3.64927	3.73021	4.69127	4.03367	4.27282	4.52949	3.68018	4.81859	4.03338	3.6132	4.0357
55	6.61264	6.20198	5.67916	6.3111	6.61323	5.5886	6.33849	5.56693	6.12516	6.20409	6.37513	6.37286	6.51864	5.85028	5.89031	6.34319	5.69481	5.41502	6.27507	5.59458	5.44597	6.25488	5.67248	5.96861	6.33739	5.84406	11.0755	5.91879	5.3618	6.45697	5.36088	6.13965	5.5279	6.24352	6.25655	5.57273	6.30571	6.22833	5.50125	5.77738	5.65801	5.2899	6.45101	3.74234	5.8222	5.92613	5.42114	5.59711	5.74508
56	3.61913	3.46428	4.1813	4.86994	3.49814	2.41194	3.44774	3.08071	3.77862	3.85718	3.3604	2.03425	3.53318	1.98862	3.48404	3.81984	3.334	3.74645	2.92731	3.93169	4.85676	3.29526	3.50543	4.00694	3.80188	3.08103	3.64431	3.65384	3.66933	4.28977	3.7825	3.11742	2.37751	1.89751	3.45438	4.06534	3.67888	2.10879	3.91275	2.722	3.99953	3.91044	4.13467	1.838	3.29697	3.48183	2.9507	3.52474	2.00388
57	4.14514	4.84138	6.47219	6.77635	4.94681	6.20009	5.96841	5.69506	6.35612	6.86113	6.87745	5.53918	5.07585	4.09513	6.71753	4.35128	5.91903	5.14233	5.47484	5.50477	5.82266	6.53585	5.24654	5.63686	5.58278	5.2161	5.78323	5.55974	6.31118	6.52995	4.98497	3.62963	4.55327	6.09772	4.20909	5.38696	6.06169	4.47344	5.79196	5.29649	5.14223	6.8382	6.65185	5.47227	5.9424	5.63173	5.72207	5.5438	6.5042
58	5.2473	6.43275	5.92209	4.84911	5.49464	5.20875	6.1159	6.34305	5.64694	6.17849	6.42468	6.41646	6.18322	5.7146	6.62629	6.2763	5.62358	5.5908	5.52684	5.61481	5.49452	5.86051	5.26302	5.2216	5.85705	5.35575	5.29614	5.73924	5.06397	5.74298	6.05947	5.07418	5.6042	5.68923	5.35596	5.38566	5.69087	5.51782	5.67672	5.57498	4.95667	5.68301	5.90786	5.47942	4.72	5.65509	5.75011	5.83558	4.29592
59	5.37873	6.32596	5.67219	6.01055	4.89301	4.76309	5.63618	5.57311	4.93046	5.96122	6.22274	5.29383	5.34208	5.58715	6.16452	5.65152	6.23824	5.47427	5.42535	5.93579	7.25363	6.15939	4.66542	5.46734	5.03306	5.12214	6.17938	6.0845	5.84832	6.186	6.04739	6.4885	6.07458	6.92126	5.41176	6.10629	5.68535	5.24411	5.74879	6.18462	5.52965	4.88678	5.21323	5.88961	6.48885	4.7963	5.03379	4.93724	5.06452
60	4.06066	4.06769	4.42438	4.67817	3.68324	4.04793	3.88656	3.15196	4.07861	3.90105	3.60032	3.99492	4.73552	4.32689	3.98978	3.74069	4.33968	4.0182	4.3001	3.33045	3.97575	3.94508	4.39289	4.03197	3.98233	4.57009	4.53146	3.14368	4.20546	4.45207	4.32484	3.11196	4.07001	4.31325	3.93848	4.0921	4.12432	4.15973	3.53571	4.05208	4.0581	3.51994	4.46045	3.78065	3.56623	4.55735	3.99955	3.16421	4.29267
61	3.94302	3.60386	3.89321	5.12448	3.85841	4.04132	3.95519	4.21443	4.10178	3.59336	3.91531	4.11008	4.25594	3.87937	4.001	4.13278	2.34847	3.46132	3.14623	3.75927	4.63213	3.3496	4.54673	4.27756	4.0118	4.44851	4.63166	4.07403	3.94208	3.40872	3.13636	3.53925	3.65782	4.50846	3.59976	3.67725	3.45456	3.54722	4.16936	3.88259	3.44512	5.10908	3.85917	3.58453	3.9135	3.95476	4.5362	4.41741	2.71341
62	7.06716	6.70577	6.62656	7.53553	7.76974	8.2272	7.5266	7.58915	6.68841	7.04269	7.19881	7.64382	7.81711	7.01903	7.56443	7.74669	7.97951	7.73759	6.98217	6.70038	5.35947	7.36864	7.43493	7.28486	7.6197	7.62403	7.24431	7.2564	7.04297	7.4293	7.05578	7.38629	7.59735	6.81611	7.5445	7.49318	7.43197	7.23837	7.57562	7.27212	6.3908	6.41588	8.03064	6.08938	7.59583	7.26351	7.89348	8.11063	7.21178
63	6.22033	7.2474	5.59895	6.46572	6.04539	7.44268	6.93745	6.84162	6.60681	6.61351	6.8798	7.89326	8.34526	6.34916	4.48195	5.3063	5.72539	6.05229	7.39986	5.04643	7.32292	5.5473	7.03539	6.8486	7.19575	6.15845	5.64552	5.08752	6.31214	5.53961	7.28437	5.84146	5.98836	6.77145	6.18191	6.03574	6.19326	5.87769	5.88575	6.2123	7.09198	7.1426	6.3991	6.8517	6.60875	7.42717	5.70489	5.99591	5.83137
64	6.51921	9.67286	6.35565	7.86406	6.72627	6.43799	6.95458	6.77218	7.36745	7.76592	7.88742	8.44695	8.21581	6.59096	6.78612	6.46718	6.54442	6.43351	7.71639	6.92587	5.96181	7.70629	6.63121	6.79259	8.00392	6.50221	7.34708	7.2244	7.2374	7.73404	8.33089	6.32269	6.75025	6.93237	6.33613	6.04599	6.58455	6.1147	6.88791	5.61451	7.5676	7.56536	6.92445	5.44972	6.10841	9.39894	7.88148	8.476	6.20286
65	3.04827	3.8735	2.74493	3.15127	3.29247	3.69932	3.50974	3.11215	3.44844	4.18518	3.29155	3.11078	2.73951	2.93928	3.27513	3.07124	4.26718	2.97738	3.38885	1.2208	4.67596	3.41012	3.67485	3.32306	3.88664	4.09872	3.04245	3.46543	3.09169	3.47178	2.68943	2.78786	3.37704	2.53555	2.52826	2.80649	2.38531	3.9906	3.15737	3.58201	3.47172	2.94504	2.39517	3.09253	3.55253	3.81221	3.36433	3.16851	3.04306
66	3.11721	2.99646	4.13454	3.38575	3.14717	3.43227	3.20141	3.21777	3.25212	3.36406	2.8195	3.0433	3.18249	3.21489	3.69752	3.04376	3.87704	3.70196	3.57954	3.19007	2.86958	3.21551	3.68694	2.92588	3.46335	4.02299	2.52307	3.16748	3.81437	2.60407	3.16988	3.52803	3.08846	3.09163	3.66862	3.66433	3.33467	4.02266	3.88629	4.11732	3.92625	3.53228	2.75751	5.15997	3.54275	2.94337	3.06256	3.56328	3.34981
67	5.701	6.79631	5.27596	5.05135	6.84627	6.00334	6.22094	6.48258	5.99953	5.7648	5.96128	6.30863	6.14404	5.58106	6.71697	6.00314	5.85469	6.31734	5.65127	4.86845	4.89036	5.97946	5.84277	6.19721	5.473	5.34403	4.95931	4.68597	5.67795	5.55986	5.96919	6.06633	6.51591	4.83856	5.70728	5.66406	5.43982	6.09514	5.42145	5.77615	5.45177	6.26416	4.32285	4.36573	5.68073	5.89766	5.07425	4.87088	5.51769
68	4.44358	4.92209	4.30215	4.61431	5.16756	4.7756	4.50532	4.90769	4.61724	5.18811	5.56768	4.96603	5.01431	4.94167	4.96994	4.78961	4.59239	4.73954	4.96537	4.1762	5.12113	4.84848	5.29818	5.25653	6.09002	4.70803	4.68734	4.47368	4.37525	4.18917	6.11465	4.75633	5.4206	5.16055	3.71249	4.39028	4.95683	5.40531	5.18286	4.50467	4.69302	4.82195	4.75075	6.74072	4.87722	5.50332	5.61897	5.67568	4.54668
69	3.42739	4.18037	3.86488	3.8796	3.64012	4.14427	3.61802	4.05491	3.8615	3.55794	3.81245	3.86002	4.32741	3.64777	3.83061	3.9535	3.78103	3.58549	3.92232	3.86537	4.4479	3.79407	3.39985	4.10299	3.59016	3.97684	3.09461	4.53981	3.27962	3.84693	3.67019	3.96843	3.30011	3.05007	4.22014	3.75125	3.61384	3.8256	4.12377	3.93727	3.00861	4.19515	4.02543	3.07707	3.76362	4.00818	3.85502	4.48997	3.62213
70	3.04883	3.6589	6.6582	6.54306	3.60497	4.27683	4.90631	4.60412	5.14793	3.45388	2.47665	4.14151	3.00065	4.59839	4.0462	3.42346	3.68042	6.53971	5.66812	4.89578	4.04967	6.33504	5.83165	5.44891	3.65174	5.24142	4.72117	3.8363	5.49988	4.44005	4.08796	5.18448	4.50607	4.54102	3.49476	4.22594	5.98517	5.23268	2.94751	3.89092	5.55539	6.0125	5.19757	3.78201	6.38558	6.90011	4.22194	3.27658	3.36753
71	5.30261	4.9497	6.68154	4.75869	6.03207	5.03377	5.33365	6.6131	5.53975	5.64935	5.68273	5.63731	5.19922	5.69801	5.35229	6.00979	6.62093	5.86881	5.83354	6.42856	5.13453	5.136	5.81371	5.65953	6.16354	5.31058	5.00504	5.29958	5.47781	5.26421	5.26607	5.73953	5.61215	5.73291	5.24639	5.63311	5.67396	6.08382	5.77946	4.85584	4.93377	6.48689	6.04741	6.45078	4.75439	5.90465	5.6869	5.63611	5.02557
72	3.05106	4.50427	4.88205	3.46576	4.79776	4.01474	4.76814	4.8021	5.41505	3.33991	3.24789	3.82085	3.82154	4.86681	3.78755	3.03138	5.37745	4.15426	5.03597	4.31791	3.1557	5.04317	4.06077	3.63556	4.48358	4.30723	2.83097	4.09871	3.37312	4.91457	3.81536	3.53096	4.33501	3.80393	4.20386	4.30187	4.72365	4.29178	4.017	4.44905	4.71205	3.10669	3.85886	4.83745	4.72464	3.64848	3.81805	3.46517	3.95523
73	6.18586	6.46319	6.5339	6.29852	6.42128	7.15542	7.3087	7.20114	7.19054	5.75873	6.34698	6.65048	6.38098	6.24101	6.27787	6.0851	6.87265	6.64273	6.34187	6.54211	4.67705	7.02489	6.76077	6.58614	6.48801	6.59405	5.25792	5.92601	6.27955	6.73251	6.59965	6.33275	6.28979	5.9377	6.1489	6.33736	6.44799	6.44663	6.2382	6.7308	6.61117	6.55082	6.0197	5.74975	7.16565	6.65569	6.14126	6.08457	6.7534
74	7.97458	6.3789	6.40377	9.12668	6.13223	6.06337	6.61904	4.64891	4.18323	6.2538	6.26109	4.64671	3.98134	4.77616	5.35992	7.11314	4.94543	7.33202	7.83446	6.98942	5.6847	8.64396	6.38431	4.50148	7.30307	6.83325	7.03239	7.13833	5.8936	8.92871	4.53999	6.32778	6.48239	7.52335	7.60088	6.29637	6.5331	6.79521	4.37195	7.78859	5.77572	6.88888	7.40199	4.31791	7.17171	7.263	8.23477	8.21137	6.83586
75	4.04093	4.93031	5.14791	4.21178	5.37153	4.95756	4.72267	4.43001	4.92565	4.69034	4.64907	5.14157	4.90754	4.35083	4.14409	4.05188	4.86523	4.31111	4.3751	4.64988	3.69632	4.34907	4.43995	5.19709	4.8844	4.40409	4.68984	4.26897	5.50606	3.98884	4.80539	3.48684	4.39628	4.91548	5.21744	4.97958	4.93329	4.40389	4.94139	5.74225	4.86296	3.97578	5.09776	4.43861	4.40842	5.70564	3.9325	4.27093	5.43177
76	3.60145	3.56446	3.33558	4.10215	3.17327	3.00973	3.10374	3.51399	2.81779	4.4524	7.53816	3.3032	6.94149	2.61011	3.35916	2.6045	3.92511	3.50004	2.21933	3.81335	3.30273	3.41332	3.22682	3.1667	3.14185	3.17929	2.86373	3.71166	3.84287	3.07279	4.18351	2.70289	3.36094	2.70863	3.24897	3.80388	2.97372	4.30231	3.14304	3.00675	3.06539	3.7466	3.32705	3.51374	2.28822	3.56955	3.47618	3.80152	3.36561
77	6.24005	5.57471	5.12517	6.17887	6.09542	5.93053	5.41693	4.74418	5.46774	5.34816	5.28163	5.38432	5.20095	5.58722	4.65191	5.90755	5.60516	5.76297	5.29393	5.3765	4.69605	6.19036	5.07581	5.04704	5.52445	5.94572	4.89578	5.06026	5.43388	6.01816	5.7288	6.16163	5.68849	5.70333	5.37528	5.99931	5.92517	6.00204	4.8433	5.80634	5.461	5.38992	5.79529	4.55617	5.70931	5.90773	5.15166	5.24599	5.24183
78	3.58623	3.58844	3.10165	3.2338	3.04637	2.97914	3.6001	3.13963	3.03266	3.66004	3.41721	2.84315	3.35119	3.16262	3.78873	3.45314	3.47841	3.42008	3.28276	4.29393	3.47006	3.2419	3.05805	3.88008	3.396	2.78284	2.67963	3.50589	3.9508	3.74386	4.38427	3.72475	2.55926	3.78812	3.50857	4.54421	4.11688	2.28284	4.10908	3.41147	2.93079	3.3837	3.38937	4.22339	3.41469	3.16725	2.72393	3.04343	2.81636
79	4.02337	3.3981	3.97225	3.64965	3.92827	3.0477	3.40054	3.82519	6.70129	3.64472	3.36793	2.23094	3.54932	4.2963	3.66772	3.95052	3.09467	5.39712	4.24528	2.8264	3.40053	3.24261	5.39541	3.05109	2.81358	3.33363	3.79922	3.76728	5.75758	3.08842	3.57389	3.84587	4.8688	3.17606	3.07239	3.51343	3.3548	3.7777	3.22875	3.62432	2.36162	3.2419	3.84113	3.86565	3.52205	2.84584	3.03427	3.21475	4.14476
80	2.0136	3.20313	3.39876	3.20207	3.35753	4.97114	3.32437	3.4198	2.73365	4.17394	3.4753	3.85304	3.5798	3.67029	3.28903	2.7895	3.36987	3.41534	3.21151	3.57465	3.13895	3.1912	3.63465	3.48975	4.76037	2.26424	3.54273	3.27907	2.87739	3.26963	2.7762	3.05884	3.88496	4.51663	2.6365	3.43303	3.36029	2.27893	3.78523	3.72256	4.27172	3.15838	2.76862	4.89722	3.59977	3.99502	3.46618	4.08433	3.1976
81	4.39354	3.30307	3.47469	2.76163	3.64558	2.91083	3.11185	3.34463	3.55832	3.52954	3.93255	4.11743	3.45697	1.90273	3.22894	3.03107	3.27244	3.09015	3.09081	2.71146	3.52603	2.99818	4.51235	3.4769	3.02115	3.44657	2.82763	2.79829	1.89519	4.54633	3.07809	4.17598	3.32426	2.94599	4.29869	2.9719	2.67302	3.70365	3.09902	3.06997	3.38211	3.66785	3.3276	5.46753	3.0211	2.79597	2.7625	2.78688	3.92383
82	5.82544	6.27331	5.69032	5.27783	5.96779	4.67352	5.5516	5.01776	5.11683	4.60419	4.9903	5.27419	5.19357	3.86007	6.00538	5.59995	5.91215	5.71608	5.27265	4.77439	4.66488	5.36622	6.28615	5.38225	3.48861	5.47566	5.31319	4.44486	5.53186	4.63509	5.30398	5.19738	5.77483	4.30856	4.44409	5.59079	5.42095	4.85872	4.80161	5.60067	4.74561	4.15687	4.44172	4.41087	5.49186	5.77132	4.0867	4.29612	5.09657
83	3.86923	3.17069	2.65305	3.12362	3.38933	5.01912	3.01886	3.54765	3.17707	1.95491	2.88824	3.68552	3.88108	4.44819	3.5827	3.37737	3.34279	3.20346	2.50276	4.4016	3.61201	3.18652	3.53929	3.17432	2.78858	1.96753	3.53027	3.23939	3.59552	3.54332	3.21726	3.58071	3.14204	2.96194	3.40773	3.07989	3.4829	3.08242	3.93794	2.76496	2.91344	3.20618	3.29377	3.79969	3.69634	2.99968	2.86237	3.49712	3.47182
84	7.14801	6.00298	6.40854	6.7625	7.05158	7.325	7.03319	6.12839	6.44824	6.59498	6.62592	6.89986	6.6487	6.57087	7.02754	6.99835	6.86531	7.22413	6.36783	6.42407	6.31313	6.93202	6.54753	6.8995	6.77134	6.67881	6.31114	6.89997	5.77713	6.60487	6.72294	7.29331	6.73381	6.83138	6.77	7.32059	6.83514	7.17871	6.45085	7.35658	5.63103	6.23436	7.05328	5.55437	6.57247	7.25749	6.60816	6.77229	6.73243
85	4.11845	4.95467	4.14229	3.82347	3.40796	4.3051	3.41077	4.57191	3.7431	3.93388	3.20387	3.67424	3.63861	4.30668	3.47827	2.98989	3.20495	3.68411	3.89928	4.43474	4.79226	3.31198	4.54281	3.64904	3.97515	2.94344	3.49486	3.84083	3.88178	3.83394	2.50724	3.31769	4.07533	4.33758	3.58169	3.41278	2.91063	2.70486	4.09621	2.91785	3.93004	3.48272	4.97877	4.43723	4.0668	4.20488	4.51494	3.2552	3.86042
86	4.26302	5.83269	5.07385	5.20952	5.39939	5.32653	5.17959	4.04806	5.59987	5.0718	4.96593	5.23717	5.26739	4.60646	6.23966	4.89144	4.46992	5.51477	5.28673	4.74953	6.23653	5.86658	4.94781	7.43467	5.33106	4.95226	4.11242	3.98347	5.58379	5.62498	5.2589	4.86308	5.52744	4.4772	4.09174	4.68438	5.16169	4.95304	4.56046	4.3848	4.698	5.3151	5.30837	2.16644	4.32734	4.98159	5.17741	4.41151	4.91912
87	4.09703	5.20706	5.06779	4.99266	5.93452	5.67815	5.82247	5.30003	5.76341	6.07355	6.31147	6.09131	6.48732	5.26901	3.74745	5.13909	5.33355	5.21751	7.21751	4.09249	5.14304	4.78505	6.52483	7.27831	6.72013	4.85041	4.49136	3.61213	5.30182	4.33963	5.37186	6.34901	5.49097	5.11589	7.24108	4.29203	6.47012	5.25512	4.87087	4.51679	4.41787	5.22497	4.24276	4.98964	5.10235	5.67427	5.22785	4.30738	5.18198
88	2.98713	3.49093	3.17221	4.10076	2.91956	3.12672	3.38449	4.01026	4.22339	4.15435	2.90533	3.57541	2.65368	3.66526	3.05051	4.14323	3.29335	3.56946	3.11293	3.93715	4.81454	6.49933	3.54971	3.85557	3.35201	3.50739	4.59423	3.0812	3.30927	9.73786	3.00204	2.84698	3.79505	4.06782	1.92134	3.34845	4.21273	3.89639	4.70813	4.67581	4.58285	3.90401	4.49641	4.98326	3.5119	4.07663	3.47007	3.79647	4.09534
89	3.34185	3.41366	2.90692	3.6932	3.91331	3.36828	4.08399	3.65897	5.97521	4.02821	4.3628	5.11408	5.28514	3.74192	3.36009	3.99145	3.33198	3.85735	3.72119	3.17532	3.67487	3.27436	4.1681	3.48957	3.49723	4.10108	4.18992	3.21095	3.2793	4.22459	4.30588	2.61356	4.61848	5.40714	3.79327	3.48821	5.27887	4.97751	4.74156	3.48254	3.91342	3.77139	4.90989	4.66071	3.62371	3.28983	4.06644	4.23358	4.69146
90	3.58406	3.61464	2.88809	3.08078	3.79437	3.82459	3.73407	2.99246	3.18702	3.74652	3.60569	3.97457	3.68038	3.33156	3.48679	3.3672	3.55529	4.2474	4.02178	4.84589	1.8804	2.98211	2.95699	2.88782	2.76964	2.97174	4.18314	3.04837	3.15403	3.83632	3.27549	3.28318	3.7287	3.80675	1.8953	3.14672	3.78132	3.22075	3.08403	3.63928	3.57981	3.43734	3.71496	4.76226	3.27612	3.27535	2.89771	2.359	3.88611
91	6.54174	7.22568	6.81624	7.47206	6.27053	7.1804	7.3235	6.60413	7.0275	6.209	6.81188	7.36956	7.49518	6.09061	7.98639	7.08847	7.87082	7.44617	6.72571	6.25887	5.91561	7.56207	6.77141	7.12584	6.74741	6.90878	6.52604	6.65642	6.27595	7.77165	6.69694	6.82576	6.66449	6.41356	6.33292	7.19229	6.7746	6.82794	7.12177	6.68976	6.45827	6.26151	7.22944	5.3124	6.62765	6.96396	7.3845	7.61616	6.40865
92	3.64869	3.02661	3.74553	3.74466	3.53335	2.86749	3.9183	3.63248	3.41836	2.58593	3.3636	3.27112	3.70185	3.35947	3.52364	3.65737	3.75572	4.02447	2.62654	4.22855	3.32563	2.94129	2.59232	4.55305	2.96108	4.02209	3.00231	3.46543	2.83538	3.68215	3.10194	3.79648	3.58425	3.72546	3.117	2.82435	3.40401	2.88823	3.37955	3.10901	4.48841	2.86216	4.00077	1.89907	3.55253	2.9936	3.73974	4.40083	3.45868
93	3.09891	3.74126	3.222	3.9446	4.06614	2.97089	3.32303	3.77543	4.08573	3.61356	4.44946	3.42991	3.19917	3.02313	3.59125	3.9397	3.7172	4.07365	3.07471	4.33098	3.17282	3.58285	4.06747	3.35372	3.80103	4.49473	2.70156	3.1477	3.7359	4.11811	4.28625	4.36948	3.80617	4.72251	3.96469	3.01481	2.45942	3.90263	4.02148	2.82599	4.49147	3.77446	4.13673	4.72162	3.59076	3.37091	3.59977	3.35824	4.10392
94	8.52994	7.67757	7.76757	7.01821	7.87452	7.55107	7.51587	7.56708	7.93564	7.68222	8.02993	7.66076	8.01098	7.96385	7.81966	8.0911	7.39766	7.53307	7.74377	7.44519	7.7825	7.66201	7.93627	8.41194	7.7425	7.48671	8.28627	7.83465	7.85878	7.94899	7.55677	7.55128	7.79349	7.65899	8.4285	7.44072	7.45317	8.04101	8.28618	7.10198	7.58138	8.41854	8.23975	7.85137	6.67983	7.78047	8.04001	8.25825	7.46812
95	6.87062	9.64346	6.02847	7.12669	7.51029	10.2086	10.012	7.76816	6.64774	8.64893	8.3696	8.82098	8.84139	6.63276	5.03872	5.9447	7.31376	7.12209	7.91555	6.02741	10.5605	5.65941	8.46274	7.4539	9.0494	7.32234	5.57737	5.38486	7.18787	5.99181	9.71251	6.99833	7.20647	7.82432	6.8746	6.50289	8.22643	6.44464	6.50699	7.3003	7.12264	6.14459	8.03139	6.16878	10.159	9.51961	6.3219	6.62161	7.37273
96	2.80662	3.20329	3.55419	3.71326	3.52517	3.01952	3.58798	3.57542	2.96677	3.92523	3.07798	2.59495	3.47906	3.56363	3.63662	3.90109	4.00108	3.42227	3.48026	4.07427	2.55901	3.64076	4.39062	3.19111	3.2202	2.98521	3.47173	4.04531	4.11698	3.95503	3.76061	3.08419	3.17671	3.23811	3.51138	3.45834	3.52967	3.20577	3.87771	2.94063	2.41548	4.00766	3.18419	4.90748	3.02741	3.98545	3.4361	3.57601	4.3964
97	2.89811	3.06327	3.25883	3.86157	3.16627	3.46372	3.03748	3.35115	3.10423	2.65302	3.95812	3.94371	3.62695	3.95785	2.91593	2.94506	2.82379	3.08241	2.86726	4.06994	3.84233	3.41334	3.64417	2.52882	3.91604	3.36823	2.15174	3.88866	2.87482	3.37429	3.55813	3.80236	3.86361	1.66362	4.30831	3.28471	3.3066	3.94883	2.45564	3.85135	4.06016	2.5504	4.18439	2.77315	3.2736	3.47733	2.79949	3.43995	2.85029
98	1.79335	2.84069	3.41771	2.40346	2.49234	2.54167	3.18439	3.25435	3.11838	3.29305	2.90499	3.03731	2.10447	2.2749	2.68518	3.5587	3.0001	2.72757	3.14434	2.57812	3.5977	3.17979	2.63871	2.73177	2.9574	2.04541	3.95528	2.84922	3.33396	2.67605	2.39892	3.82067	3.2043	2.61519	2.71819	3.82824	4.07851	2.79858	3.1836	3.26359	3.55683	2.29044	3.42642	4.72105	3.51745	2.06959	3.77675	3.25317	2.15427
99	5.02342	4.2628	4.80522	6.51922	3.94797	5.36883	4.5845	5.71389	4.83617	4.36064	4.56538	3.83879	4.22226	4.71138	3.74864	5.43737	3.80659	3.77365	3.87709	3.68514	4.40009	3.17042	4.10005	3.53645	4.08272	3.54972	4.12823	3.9095	4.10417	3.32445	4.43557	3.41374	3.24726	2.36221	2.78087	3.60852	4.01591	3.89401	4.02184	4.00678	3.16879	4.01611	3.57456	2.49613	4.32165	4.26154	3.47049	3.68018	4.41631
100	4.87462	5.96316	4.30712	5.53272	5.27344	4.63541	6.66008	5.55843	6.78431	5.9092	6.05727	6.58951	6.6766	5.75153	5.22784	5.71785	5.69812	4.83408	6.91285	5.54582	5.09278	5.88897	6.51218	6.09606	6.60966	5.9213	5.11657	5.40857	5.09363	5.41746	5.84125	6.17131	5.46419	5.56963	5.7197	5.27244	6.39554	5.88191	5.74156	5.61023	5.99796	5.71201	5.21462	4.37907	5.58987	5.81947	5.35178	5.47062	5.75867
101	2.72378	4.07906	3.64927	3.40292	4.05849	3.52815	3.70685	3.61319	3.83828	4.43773	3.7191	3.58481	4.15504	4.22519	3.40025	3.67114	3.69745	3.48388	3.29323	3.70319	3.86505	3.14531	2.96586	3.54973	4.09228	3.02723	4.32637	3.68045	3.28435	3.0674	4.10781	3.46067	3.40136	2.63384	3.50231	3.73061	3.56447	3.59042	3.82837	3.50254	4.10386	2.88676	2.74214	4.8118	2.92492	4.09117	4.294	4.47661	3.58805
102	7.3022	6.62022	6.77565	6.90416	7.33837	6.36252	6.31896	6.74845	7.30435	6.54548	6.13121	6.51823	6.49456	6.85211	6.27199	6.53419	6.95288	6.8718	6.63432	6.33701	7.23459	6.52391	6.85438	6.9265	6.84429	6.8998	6.95987	7.1556	6.62652	7.34405	6.27947	7.27596	6.93501	6.66419	6.41954	6.61525	6.17896	7.34792	6.7791	7.10324	6.42985	6.28106	7.64838	6.32035	6.31069	7.17141	6.78826	6.91367	6.21906
103	5.64381	5.26165	5.12185	5.74773	5.58352	4.96113	5.77325	5.41418	5.16714	5.24196	5.76204	5.84946	5.8448	5.24466	5.5783	5.59829	5.08968	5.66221	5.57545	4.13927	5.09331	4.99155	5.34792	5.31796	5.33759	4.78452	5.33924	5.08755	5.35557	5.05675	5.06759	5.45769	5.70692	4.00022	5.21026	5.17005	5.35751	5.72113	4.98586	4.7997	5.28064	6.24799	5.06617	4.69352	5.27235	5.52549	5.45363	5.38651	4.82738
104	3.12264	3.36362	3.2503	2.80409	3.05176	2.8735	3.35769	3.27251	3.35671	3.14245	3.68746	3.3895	2.29156	4.9407	3.34798	3.18073	3.54279	2.84708	2.54454	3.88059	3.98663	3.49108	2.81531	3.38077	3.21567	3.63118	2.95579	3.38238	4.04892	3.19062	3.4642	3.35767	2.95782	3.0808	3.96043	3.32859	3.36448	4.1292	3.85197	2.3262	3.32653	2.47221	3.10456	3.45775	3.78352	2.49075	3.44777	3.58145	3.72387
105	3.43362	3.32794	2.88764	3.55121	3.25052	3.20315	2.67432	3.16927	2.34241	3.40434	3.23832	2.27789	2.84463	3.14344	3.71131	2.23686	4.03034	2.60014	3.4125	2.41529	3.91079	3.47715	2.33198	2.43138	2.79131	3.39654	3.67367	3.65818	3.23426	3.86023	2.88967	2.76785	3.53829	4.51947	3.63559	2.06538	3.67579	3.41024	3.18493	3.9367	3.47055	2.56906	2.54204	4.2358	2.77136	3.92591	2.55056	2.8512	3.87924
106	3.30975	2.63979	4.38076	3.39627	3.29571	3.42377	3.61367	3.46193	3.51458	3.21695	3.73298	2.70663	3.01424	3.93214	3.66411	3.20961	3.83932	3.61225	1.48408	1.58153	3.32914	2.89119	3.2091	3.3514	3.03167	3.13565	3.54738	3.31661	4.06394	3.20145	4.0246	2.78715	3.0899	4.6	3.98158	3.54665	3.25718	2.58073	3.43273	3.159	2.4675	3.0612	3.48332	5.10366	2.47885	3.16288	3.29999	2.93471	2.84336
107	4.22959	3.69797	5.00699	3.80247	3.06226	3.27666	3.80818	3.16198	3.94806	5.72248	4.80704	3.15398	1.97348	3.5163	4.94313	3.14318	3.68449	3.65798	3.82242	3.23424	4.68402	3.52565	4.41233	3.31964	3.56146	4.19993	4.0993	4.80958	5.27137	3.67776	3.99194	4.11241	3.69414	3.55508	3.43474	3.35052	4.06171	4.4504	4.43309	3.40434	2.75491	5.28773	4.15119	2.81524	3.3484	3.22013	4.62024	3.77463	4.07288
108	4.29544	3.252	3.59524	3.48465	3.79088	3.64909	3.42651	3.6715	3.52327	3.39464	3.98207	3.64881	3.12521	3.83293	3.1627	3.35199	3.53964	3.97904	2.98948	3.72484	3.39874	3.33315	2.48759	3.81488	4.33992	3.92363	4.33253	2.86117	4.22915	4.32171	4.69027	2.7988	3.9328	3.679	3.53289	3.46452	3.22095	4.31223	3.84067	3.37831	4.72402	1.94444	3.59373	5.59003	3.65234	3.36029	3.36756	3.73066	3.37901
109	4.31016	4.0437	3.46532	3.56536	2.97655	3.09373	3.29336	3.3899	3.25669	4.22295	4.10441	3.25936	4.17673	3.04843	3.0536	3.05134	3.63118	3.76862	2.89093	4.71865	3.27264	3.22228	2.99242	4.29026	3.46167	3.68707	2.78567	3.61182	3.14886	2.82537	3.151	3.2772	4.04597	4.28151	3.46495	3.42618	3.87168	3.9664	3.99716	3.68561	3.68982	3.40355	4.08874	2.64301	2.9643	3.39725	3.70274	3.6295	3.99967
110	3.82528	4.43505	5.57105	4.81505	4.35489	4.06342	4.59623	6.70287	4.37279	4.00766	3.19236	3.64095	3.96016	6.2034	3.38618	4.9113	4.52754	6.10327	6.50685	6.24699	5.37504	4.49845	4.48365	6.69442	5.6402	5.03504	3.27528	4.47857	4.61359	5.30135	4.66209	4.967	5.37781	5.76984	4.36301	5.30982	5.59935	5.0545	4.02529	5.38961	6.12099	5.38642	5.67027	5.74393	4.79501	4.62905	5.23198	4.43219	5.211
111	3.93873	3.64102	3.76824	3.64713	3.33932	3.23764	3.52273	4.6871	4.19002	3.53529	3.20892	4.13459	4.0532	4.49451	4.09423	3.50927	4.59888	4.36755	4.71409	4.02948	4.58807	3.66395	3.62713	3.56313	3.93072	4.20663	3.46404	3.70899	4.38943	4.13333	4.17222	2.81351	3.69909	4.75823	4.42088	3.80509	4.23091	4.04962	4.33092	3.01722	4.2361	3.65056	3.71089	5.08174	3.00657	3.61226	3.33639	4.087	4.18159
112	4.83787	4.7443	4.85562	3.31455	4.80518	3.80548	4.20398	3.92187	4.6682	5.50398	5.65394	5.12853	4.92826	4.0274	3.36674	3.64582	3.72777	4.65127	5.43825	3.68124	4.447	5.70504	4.77268	4.46338	4.46474	4.57774	4.48191	4.22164	5.69118	5.11742	4.90751	5.32119	4.37232	2.98228	4.75469	4.18653	5.50997	4.73314	4.48266	4.5154	5.90826	4.27693	4.88593	4.0176	4.62269	4.31729	3.77051	4.08178	3.70302
113	4.61954	4.97398	5.6653	5.16331	4.65385	4.66783	4.41376	4.69249	5.84167	4.45627	3.93701	4.87322	3.96368	5.48758	4.27561	4.80165	4.91065	4.51884	5.7708	6.09084	5.14616	4.65698	4.90388	5.08505	5.44447	5.20058	4.88738	5.09776	5.22218	5.2738	4.86478	5.24298	4.76855	5.86882	3.91581	5.19622	5.22236	4.83179	3.95429	4.15165	5.00334	6.01787	5.23667	5.70603	5.10542	5.43276	4.57818	5.13811	5.28951
114	4.04266	4.0365	5.20603	4.06103	3.60418	4.36626	4.22922	3.82665	5.79805	4.02277	2.40393	5.02221	3.41109	4.69598	3.59646	4.10299	4.25276	4.49315	5.05296	5.70827	3.89529	4.40502	4.92338	4.87517	5.13956	4.75366	3.39458	4.10711	4.55451	5.26954	4.49842	4.45881	4.39232	5.87239	4.08917	4.55581	5.35818	4.56733	4.12782	4.16752	5.14358	4.23933	5.28831	4.81533	4.87949	4.5807	3.83537	3.95025	5.13858
115	3.59249	3.67961	4.38676	5.71505	4.88852	3.47894	3.41897	4.59979	4.60072	4.07409	4.50958	3.87926	3.59562	4.18518	3.61782	4.1898	4.43406	4.1114	4.29794	3.67029	5.16582	4.70399	3.94911	4.58562	3.81036	3.67075	4.10329	4.39574	4.68635	3.4372	3.9065	3.43048	4.28384	4.36477	4.72485	2.79111	4.27949	4.48266	4.47188	4.82526	4.06448	3.98987	5.39656	3.49722	4.01559	3.46497	2.99766	3.62212	3.67174
116	6.9074	7.23188	6.84562	7.57516	7.17218	6.76659	7.1758	7.21294	7.27143	6.86971	7.32303	7.57738	7.9016	6.75413	6.91763	7.40783	7.03462	7.20437	7.15568	6.51959	7.03345	7.40126	7.34567	7.14355	7.22171	6.67753	6.99782	7.01511	7.15542	7.38832	7.32921	6.77049	6.63721	7.12176	7.54772	6.67173	7.20646	6.91793	4.33087	6.82215	6.87204	6.71474	7.50627	6.46695	6.98543	7.50964	7.34119	7.70255	6.72055
117	6.81196	6.57436	6.39853	6.48513	6.74329	6.65126	6.42607	6.71205	6.92907	6.42881	6.28734	6.92495	6.67075	6.44407	6.84652	6.82511	6.15729	6.79144	6.45611	5.91361	7.34496	6.5345	6.51253	7.02909	6.86102	6.27672	5.77333	6.93157	6.54168	6.74977	7.14441	6.32992	6.87167	5.99983	5.57238	6.51591	6.42382	6.86841	6.11975	6.55263	6.03514	6.61057	7.51303	5.48704	6.14421	6.74141	6.81512	6.37661	6.36114
118	4.05401	4.45874	3.81948	3.99168	4.44103	4.12427	4.00307	3.97923	3.67677	4.18872	3.96997	3.75998	3.88625	4.06058	4.21686	3.75494	3.70525	4.06212	4.73377	4.27964	4.08064	4.05534	3.52166	4.6203	3.99209	3.9009	3.95639	4.17722	3.57286	3.75918	3.76716	3.74452	4.305	4.31293	4.15025	3.57258	3.42507	3.03971	4.02547	3.69764	4.35556	4.50744	3.81262	3.81811	3.97955	4.26188	4.0224	4.38032	3.79092
119	4.5181	4.2677	4.00611	4.50954	4.88106	4.58178	4.48355	4.13169	4.53646	4.09249	4.40844	4.64068	4.77832	4.39408	3.80107	5.08568	3.86107	4.8405	4.51727	3.93471	3.63623	4.6542	4.39533	4.43395	3.88904	4.71411	4.37235	4.65305	4.21328	4.17894	4.49525	4.25681	4.18605	4.77137	4.70669	4.79424	4.3848	4.34851	4.46046	4.397	4.7591	4.28466	4.22313	5.0261	5.17194	4.64522	4.1671	4.33479	4.53181
120	6.14828	6.18667	5.646	5.77674	5.63927	5.62005	5.68248	6.09992	5.2046	5.09889	5.34731	5.48679	5.77523	5.36589	5.30358	5.4635	5.75019	5.42255	5.68916	5.65209	5.08195	5.92479	5.42238	5.49165	5.53709	5.03953	6.22057	5.16438	4.87559	6.08763	5.57005	5.41081	5.91099	6.09776	6.02174	5.50119	6.24529	4.8207	5.65203	6.19224	5.68484	5.26652	4.9156	3.37806	6.4463	6.28244	4.98915	5.06563	4.41202
121	5.4261	4.21833	4.47836	5.69082	5.6669	5.2186	4.58117	4.56834	4.39041	5.03372	4.83285	4.25996	4.31784	4.93392	4.11386	4.35583	5.18094	4.82242	4.59182	5.31177	3.62231	4.85361	4.80254	4.34474	4.81699	5.2161	4.40548	5.02804	4.8355	4.47206	4.95308	5.50561	5.59167	5.43573	4.73058	5.13786	5.67522	5.2512	5.39704	5.38016	4.65367	4.47036	4.64016	4.1674	5.56649	4.64484	5.22853	4.53316	4.59592
122	7.3149	6.61216	6.80818	7.17651	6.82073	6.1842	6.43427	6.81106	6.21337	6.57517	6.6779	6.34453	6.28122	6.88106	6.74785	6.78416	4.03438	6.3436	6.59641	6.22315	5.69186	6.61557	6.08582	6.09354	5.93141	6.33263	5.91751	6.78178	6.43938	6.42164	6.57289	6.31375	6.90777	6.02393	6.37535	6.69206	6.48788	6.76891	6.00004	7.09703	5.88535	6.5056	6.22427	5.17981	6.48245	6.51337	6.37069	5.62624	6.60098
123	3.92007	4.16693	5.27917	5.50297	4.01033	4.53621	6.60352	4.60625	5.74353	4.30695	3.8132	5.38547	5.10289	4.58597	3.97569	4.75659	4.31478	5.5528	5.22146	5.67179	5.08256	5.34166	5.17837	5.99193	6.39165	5.19965	4.22336	4.64012	3.60154	5.17164	4.09765	4.66245	4.69876	5.1442	4.14242	3.93534	6.08142	5.09698	4.37289	4.53107	4.38345	4.60844	4.77256	5.15315	5.19313	4.83501	4.93477	4.17662	4.10841
124	3.14024	3.8751	4.02045	2.95926	3.35048	3.05246	3.3112	3.38349	3.65077	3.83956	3.38683	3.44058	5.69234	3.43403	3.38625	3.02541	3.25203	3.69794	3.14004	4.71353	4.18859	3.5675	4.01077	2.71215	3.34402	4.26364	3.03511	2.80329	3.73055	4.20253	4.1922	4.51691	3.01757	3.58718	2.81576	3.62555	4.11716	2.98054	3.84038	3.99859	3.43844	3.14602	3.5199	3.71188	3.55425	3.57838	3.53494	3.0662	2.8136
125	6.38008	6.76494	6.8296	6.56772	6.81914	6.58749	6.1524	7.10237	6.70112	6.37503	6.42907	6.91103	6.98985	6.19056	7.46507	6.95702	6.46115	7.06053	6.44985	6.12908	6.37402	6.89161	6.51121	6.09807	5.85423	6.09634	5.51634	6.98671	6.44635	6.06156	6.55823	5.93861	6.56017	5.90706	5.84861	6.48201	5.88794	6.40018	5.74197	5.26579	5.86923	6.1098	5.63086	5.52641	6.00039	6.63381	6.67882	6.33537	6.56491
126	4.01723	3.8777	4.08334	6.48111	3.23077	3.79582	3.56081	3.4849	3.4584	3.88687	3.02891	3.41422	2.69843	3.78385	3.68475	3.52779	3.55632	2.95039	3.0862	4.65865	2.9556	3.43273	3.43901	3.98152	3.19844	3.33782	5.69631	3.16458	3.19565	4.17298	3.70554	3.1203	2.82474	3.03567	3.50222	3.96878	3.57602	2.98593	2.85328	3.23152	5.24812	3.66035	3.44762	3.42882	3.63548	3.27504	3.61887	3.86542	3.66327
127	4.34386	3.3789	4.90288	3.61256	4.52881	3.25092	3.43852	4.58363	4.29188	5.55858	5.65453	3.71155	4.06621	6.27481	3.55133	3.66163	3.7593	3.54705	4.29901	4.48424	6.63643	3.33977	5.16442	3.4828	6.34021	4.7599	5.12858	3.76267	4.21785	4.10786	6.58627	3.65467	5.92496	5.51665	4.23079	3.7181	5.17914	6.33638	6.75247	3.28015	4.65945	3.06888	3.34835	7.44648	4.16297	3.47394	6.13764	5.99434	4.57163
128	8.05993	4.67818	3.35872	2.93581	4.75369	3.25745	3.91373	3.5593	3.14218	3.50112	2.74197	3.40777	3.20642	5.33188	2.78512	2.42694	5.21278	3.8859	6.513	4.46131	3.64219	3.02155	3.54441	3.90744	2.92577	5.76268	3.45118	2.37729	3.04665	2.89382	3.64801	6.39412	3.80291	2.97708	1.9083	5.63815	3.47175	4.79178	2.70895	5.94178	8.1065	2.64428	3.50336	3.87272	2.73619	3.0645	2.44521	3.30644	3.48098
129	3.74296	3.65516	3.01772	2.97016	3.41234	3.91148	3.95926	3.65277	3.45959	3.49347	3.79348	3.20846	3.42458	3.80422	3.81557	3.36541	4.42468	5.64169	5.04839	4.06616	3.81249	3.37638	3.93945	3.81039	3.23312	4.22103	4.27705	3.60994	3.13396	3.67953	2.95799	3.30259	3.15474	2.51328	3.21214	4.06245	2.82041	3.5532	4.00178	5.36216	6.59985	3.49537	2.98373	4.20828	2.64029	4.07151	3.25983	5.26415	3.98552
130	6.98796	6.21844	6.72054	5.61505	7.76122	6.96763	6.24632	4.8717	6.62536	6.05647	6.09266	5.97395	6.57017	6.05623	7.35191	7.04137	6.26402	5.80659	5.52938	5.85029	4.96441	6.51136	6.03373	5.37612	5.87745	6.1343	6.44119	5.7627	5.72159	5.92769	6.14257	6.28143	6.62015	4.63775	6.91026	6.39535	6.58864	6.94717	6.38667	6.48461	5.69506	6.11414	5.79498	6.21016	6.27597	5.98795	5.44385	5.26534	6.87821
131	3.96099	4.0495	4.5484	4.00941	4.11835	3.7451	3.78361	4.29714	3.44808	3.73712	3.83758	4.68404	4.37696	3.7506	4.8709	4.47563	4.18763	3.64469	4.03404	3.66916	4.21728	4.07295	3.9641	4.17405	4.25789	4.22798	4.12927	4.08031	3.98031	4.1987	4.24238	3.35309	4.23264	4.64534	3.72439	3.61777	3.52093	4.15421	3.37042	3.41454	3.24857	4.06162	4.01368	8.31668	3.64752	3.94408	3.62042	3.96179	3.57627
132	3.5518	2.97497	4.16447	3.34643	3.7846	3.53032	3.12537	3.62206	3.39976	2.49002	3.57333	3.76532	3.63581	3.64551	4.31577	3.73319	3.20227	3.35889	4.45791	3.3515	4.66255	5.30548	3.89448	3.79688	3.88532	1.9767	3.31095	4.4249	3.26463	4.0334	2.67657	3.67829	3.53334	2.93528	3.35986	3.06563	3.88359	3.39759	4.35905	2.73326	4.45869	3.4299	4.10917	3.28429	3.19953	3.75904	2.75393	3.82328	2.74669
133	4.50317	4.48641	4.19108	4.97491	4.85282	3.90622	4.17273	3.69452	4.98317	3.52182	4.01673	4.41749	4.79413	4.91339	4.74282	4.48123	4.89528	5.14218	3.61409	4.38843	4.29704	4.90345	4.44137	4.02493	3.92632	3.90654	4.44306	4.06339	3.72584	4.80243	4.30422	4.94777	4.88268	4.18481	4.6837	4.06991	4.30229	4.48595	4.12504	4.39295	3.78537	5.0092	4.13581	3.88225	3.95306	4.54064	4.2383	4.53068	3.96516
134	2.71714	3.6626	3.86079	3.58219	3.33662	6.55635	3.29501	3.52804	3.72872	5.10945	4.61545	3.82447	3.57516	3.86573	4.4309	3.87832	3.66951	3.59647	3.70273	3.37991	3.59596	3.86176	3.78235	3.42925	3.63054	3.29719	4.79851	3.76442	3.87169	4.13632	3.74212	3.79981	3.45524	4.26476	4.18632	3.96527	3.61958	2.78526	3.42709	3.38954	3.54366	3.57233	3.59508	3.73545	3.21406	2.86511	2.28308	3.30824	3.16329
135	5.19618	5.86627	6.37628	5.83321	5.27394	5.43471	5.23073	5.92933	6.14563	5.2522	4.65243	5.53729	5.24602	6.09814	5.19891	5.52217	4.49661	5.49836	6.15165	6.55966	6.06758	5.94333	5.6939	5.8443	6.27978	5.85232	5.42753	5.88506	6.09342	5.99083	5.93383	6.30332	5.66603	6.25817	5.13534	5.73186	5.98321	5.87806	5.09136	5.14699	6.08389	5.82194	5.82454	6.10228	6.02944	6.07298	5.76506	5.54009	5.85237
136	3.20688	3.64717	3.49636	2.97942	3.38173	3.32013	3.92427	4.45231	3.28202	3.51065	3.22298	3.47295	3.33662	3.42464	3.43525	3.34373	3.18492	3.44308	3.1696	3.58152	2.6724	3.77412	3.46193	4.2968	2.40129	3.3024	3.34968	3.83523	2.9706	3.55114	3.02553	3.13412	3.56184	3.5254	2.29882	3.34138	2.31172	4.0979	6.25643	3.40098	3.15963	3.47479	2.953	2.90263	3.70311	3.7253	3.42338	3.2437	3.51057
137	9.68526	5.9043	5.53082	5.98585	6.55298	8.04201	6.69236	5.50717	6.22727	4.83444	3.78569	5.40294	5.07226	7.90227	4.4137	5.72373	6.26516	5.57386	8.76433	5.06296	5.34037	5.78219	8.63131	5.90679	5.95884	10.6557	4.37369	5.25076	5.03473	5.43104	6.06832	9.7496	7.40103	5.64113	5.52853	7.18293	9.05777	8.38941	4.8861	8.75828	10.1282	5.6197	6.17552	6.09574	8.16694	7.22172	5.43203	5.59927	7.04931
138	8.48507	8.60294	8.12538	7.20305	7.73263	7.85734	7.11585	7.29639	8.58021	8.91713	9.03877	8.48423	8.49889	7.61809	8.38736	7.98706	7.52438	8.55429	7.83302	7.31282	8.26135	8.24229	7.37543	7.76507	7.47838	7.14356	8.14004	8.43322	8.25203	8.69794	8.01929	7.51218	7.81616	7.58591	8.71436	8.30607	7.24138	8.00147	8.47509	7.33598	7.06924	7.88172	7.74557	6.43299	6.95008	7.72831	8.34647	8.52744	7.81758
139	3.4109	3.96039	4.06535	3.83395	3.80135	3.21827	3.4105	3.58486	3.91826	4.38736	4.25513	3.7938	3.96823	3.49897	3.76943	3.74889	3.89448	3.2511	3.44016	3.65368	3.70303	3.14231	3.29847	2.9976	3.47084	3.81389	4.27362	3.32228	2.92419	3.8401	4.05331	4.54528	3.47792	4.18495	3.66791	4.40923	3.77048	3.43986	4.77091	3.57023	3.18268	3.43144	3.54476	4.63145	2.9119	3.66073	3.44359	3.35572	3.99262
140	3.37225	3.24112	4.07916	3.93295	3.582	3.16071	3.60599	4.09298	3.54213	3.5868	3.59212	4.07937	4.20384	4.71664	4.21686	4.07905	3.86619	3.77965	4.12708	3.96469	2.11142	3.53746	4.22635	3.53898	4.00846	4.10053	4.68992	3.55236	3.74197	3.35666	4.19852	4.98795	2.84479	3.50197	3.64277	4.41951	3.02302	4.17946	3.77218	3.25061	2.54708	2.83088	4.04214	4.34607	4.13571	4.18302	3.04993	3.73835	4.94841
141	6.25026	5.21224	5.5149	5.09418	6.59048	7.31635	7.29356	8.80338	5.85802	7.24985	7.59232	5.5399	6.12723	6.68571	6.31846	7.1689	6.64016	7.57005	5.6328	6.36572	4.17965	5.74879	7.07208	5.4076	6.05526	5.70679	5.30417	8.87406	6.74563	5.39966	6.66067	5.39532	8.01685	4.98379	6.19447	7.80496	7.29246	7.47317	6.49313	8.65547	6.33718	6.17958	4.72838	4.49434	7.69419	5.57347	7.31404	7.37003	6.43207
142	7.79588	7.89154	7.98864	8.23456	7.65511	8.07334	8.18884	9.21928	7.71809	7.62433	8.26252	7.72384	7.81902	7.82447	7.37356	8.00103	8.45793	7.80465	8.18264	7.6712	8.00569	7.7272	8.83029	8.13147	7.62425	8.37218	8.89226	7.69423	7.91108	7.6381	7.76162	7.84367	7.62186	6.92795	8.3105	8.18461	8.1325	7.8274	8.39897	8.11984	8.32119	8.02624	8.09527	8.08786	7.80724	7.79838	7.96759	8.24876	7.79765
143	3.42634	2.80001	2.1595	3.29763	3.70283	3.76563	3.05013	2.92833	3.09754	2.65994	3.19298	3.70038	3.34899	3.74624	3.55748	3.71214	4.28252	3.01832	3.85005	5.42176	3.23391	3.01575	1.98069	3.36468	3.03599	2.91214	3.81147	2.78082	3.62116	3.31588	3.1275	4.38619	3.28284	4.76034	3.98242	3.34947	3.50062	2.72215	3.29406	3.36075	4.25529	2.73503	3.16382	5.14848	3.88299	3.1837	2.98624	4.42303	4.64289
144	3.59189	3.96996	4.80509	3.9944	4.07055	4.08895	3.89233	4.17588	4.46658	4.17346	2.80488	4.53067	3.3025	3.43718	3.69938	4.07051	3.88516	4.48859	4.13647	5.13778	4.90852	4.12237	4.26934	4.6726	4.52419	4.0969	4.11098	3.6593	3.71757	2.94639	4.29914	4.5082	3.70285	4.96854	4.04078	3.57792	3.96829	3.88171	3.3054	3.59413	4.02588	3.69466	4.7773	5.37542	4.32718	3.91874	4.17364	3.70915	4.20661
145	4.79663	5.28136	6.28308	5.41473	5.09013	5.17168	5.14245	5.40885	5.69987	5.12485	4.66962	5.23087	4.83505	5.79485	5.09387	5.55782	4.18795	5.01749	5.08193	6.09251	5.30364	5.94425	5.22205	5.33552	5.22349	5.74867	4.36133	5.76962	5.9712	6.00185	5.40573	5.81173	5.19391	5.90237	4.48754	5.68449	5.34869	5.04097	4.74167	5.0742	5.52577	5.15448	5.80937	5.60897	5.76884	5.57211	5.34034	4.63422	5.79281
146	4.56979	5.23743	5.22752	7.51663	5.83999	5.0547	6.41698	5.92646	5.17729	7.26863	7.03508	5.72277	5.71108	5.88436	3.51868	4.49168	5.60658	5.20597	7.39917	5.58069	5.35257	5.8451	6.07598	7.2146	6.83832	5.73662	5.42208	4.94654	5.62405	5.94898	6.47869	5.76736	5.80195	7.39476	5.86844	4.84169	7.28181	6.35127	5.94057	5.50269	6.03381	8.1864	8.09403	6.42933	5.4865	5.69187	5.48217	6.15166	5.75232
147	4.63288	3.82268	4.34425	4.87554	4.90925	3.94592	4.11821	4.05695	3.90957	5.08156	4.6478	3.78858	3.82547	5.34097	4.19823	4.94937	4.98224	4.84768	4.55031	3.95267	3.58476	3.9197	4.63678	4.86204	4.37121	3.41537	3.93662	4.43204	4.70793	3.53957	4.02169	5.56653	5.23922	4.66717	5.06664	4.82974	5.12504	5.32599	3.97372	4.3026	4.3753	5.94694	5.1084	5.05325	3.7113	3.82085	3.91122	3.12327	4.72025
148	6.2531	6.87382	6.30294	6.96301	6.10745	6.65761	6.79098	6.52272	5.67111	4.96311	5.23261	6.98676	6.84062	6.07779	4.57698	6.78602	7.21517	7.204	6.89677	6.26357	4.72382	6.48109	6.99621	6.13012	6.2106	6.2022	5.6467	5.9255	5.54224	5.84358	5.98233	6.50889	6.53786	5.97243	6.03244	5.69308	7.16176	6.51213	5.91771	6.20081	6.34981	8.73964	6.60432	4.88802	6.39696	5.73115	5.54761	6.03293	6.60724
149	4.26317	3.28582	4.55732	3.53955	4.29041	3.4374	3.62	4.05648	4.82681	3.67917	4.25575	3.69221	3.70726	3.26807	3.11336	3.70506	3.63595	3.68411	4.93269	2.41575	5.21207	3.23495	3.35644	3.20305	4.02662	2.31786	3.85498	4.29584	4.52547	4.57017	3.68469	3.58715	4.16489	3.61061	3.69701	3.42174	3.15256	4.28116	4.509	3.74751	2.66595	3.10669	3.79396	4.03739	3.96847	3.96884	3.94096	3.27126	3.9241
150	4.02971	4.31334	4.19205	4.60938	3.55152	5.32992	5.40432	4.78071	3.51007	3.51901	4.10084	3.89159	3.7983	3.84505	3.24979	3.61477	3.69838	4.3566	4.03598	3.92159	4.61451	4.50412	3.87859	4.02533	3.54314	4.84862	3.53448	3.82651	4.2288	4.84845	4.47707	3.41248	3.99432	4.08884	3.07355	3.3075	3.96505	3.62305	3.94299	4.97005	3.61326	5.15291	4.60096	4.92594	5.19685	5.50222	4.55123	4.09945	4.78891
151	4.39684	4.5191	4.50228	5.17985	4.23129	4.72679	4.04242	4.10335	4.96962	4.15052	4.88592	4.43073	4.47633	4.63706	3.96558	4.56286	3.83096	4.05261	4.16191	4.16807	4.19339	4.28286	4.44507	3.98631	4.66359	4.65193	4.41517	4.73876	4.66354	4.38254	4.52246	4.39404	4.40201	3.83929	4.2256	4.02004	4.94315	4.48843	4.20044	4.53714	4.36597	4.81319	4.51382	5.26721	4.74545	5.08107	4.26424	5.7061	3.95409
152	5.05996	5.3828	4.09743	5.02909	5.51006	5.38366	5.53145	4.83398	4.92479	4.87144	5.09817	5.2649	5.05388	4.54559	5.05416	4.88672	5.14429	5.20108	4.07386	4.39957	4.70337	4.72212	4.90853	4.66522	4.51739	4.69968	4.43413	4.58486	3.71545	4.29251	4.34512	4.98844	4.80834	3.12833	4.35476	4.89143	4.5119	4.52939	4.94749	4.6514	4.78195	4.49089	4.52343	2.481	4.64787	4.75794	4.1879	4.76699	8.8102
153	4.12318	3.39361	4.45881	3.94905	3.82926	4.04855	4.00367	3.88891	4.09298	4.51713	3.41982	3.98225	3.44295	3.95632	4.09443	4.36814	3.99966	3.7607	4.40112	4.15977	4.78002	4.38624	3.14596	4.01132	3.24811	4.52945	3.667	3.57893	4.40876	3.53025	3.7151	4.14505	3.7264	3.13251	2.75967	3.71389	3.67408	3.81281	4.18912	4.13163	4.08759	4.28437	4.16963	3.02826	3.91525	4.12551	4.63597	4.15677	4.00705
154	4.87767	4.67782	5.22533	5.36637	5.83254	6.13878	6.29865	5.93468	5.41545	5.17777	5.1017	5.24961	5.62497	5.19468	5.56179	5.26755	4.8635	5.76708	5.19658	5.04026	5.5524	5.81464	5.48762	5.39537	5.17431	4.88114	4.83174	4.83523	5.28803	5.45373	5.47049	5.31835	5.21068	4.79642	4.95629	4.83488	5.70281	5.32111	6.09617	5.66421	5.10151	5.92126	5.56868	4.23499	5.76189	5.37016	4.61271	5.37496	5.01308
155	4.88986	5.05725	5.27302	5.32491	5.13427	4.99906	5.21391	4.91405	4.91476	5.36358	4.64703	4.78769	4.80123	4.8206	5.58754	4.72229	4.76743	5.36053	4.74093	1.94584	4.56037	5.82449	5.54774	4.80413	4.89096	5.68219	5.03864	4.99181	5.47171	4.81069	5.06669	5.44891	5.34215	3.45363	5.24424	4.81333	5.8128	5.00508	5.20683	4.79347	5.18747	6.57189	4.79173	4.75474	4.58541	4.94959	4.7013	4.50741	4.62228
156	4.34387	3.34739	3.41761	3.4513	3.84625	3.89479	3.82737	3.76194	3.46196	3.58204	4.42088	3.54748	3.65275	3.61822	3.61922	2.98321	3.86645	3.43329	3.31621	4.5626	3.33451	3.57744	3.80744	3.76623	3.502	3.06615	3.64876	4.13787	3.53091	3.95395	3.40027	3.63763	4.43804	2.73602	3.93739	3.32407	3.8046	3.14676	3.43865	3.98353	2.53594	3.33133	3.61288	3.93552	4.13903	3.14868	3.97016	3.61003	2.96153
157	5.1432	3.22375	5.2379	3.26217	3.13364	3.56715	5.38466	4.09704	4.19862	7.19116	7.35764	3.34767	3.68834	8.47793	4.23524	3.06336	5.37529	3.42872	9.4336	6.76755	5.21293	6.31076	6.53693	2.95897	6.14201	6.19384	6.65094	3.49924	4.41112	4.8778	9.43335	3.58304	8.2811	6.91143	3.89669	4.14079	5.78182	9.01732	9.24241	9.76705	10.9633	5.33839	4.89433	10.6471	4.16558	4.39694	7.8889	8.05651	5.30765
158	3.72651	3.46096	3.27814	2.84171	3.20807	3.01835	3.36386	3.44794	2.77939	3.33563	3.27808	3.15955	3.45105	3.64085	3.56281	3.43686	3.63734	2.88995	2.14426	2.64809	3.43143	3.134	3.56429	3.37423	2.20256	2.34859	4.12491	3.3619	3.79157	4.56846	3.26372	4.31095	3.1396	3.24613	3.27277	2.44124	3.60358	3.35054	3.80904	3.62793	4.18182	4.41344	3.37192	4.58638	3.91057	2.89306	4.41158	3.98842	3.35309
159	8.03718	6.54632	9.28151	6.04276	7.27804	8.1338	7.69598	9.38093	7.64498	8.659	8.84006	7.36061	7.15992	7.4696	9.4692	8.68524	8.28855	8.1669	7.93805	6.86052	6.64743	8.33682	7.30611	8.03925	7.39894	7.39147	8.9548	9.54914	9.38207	8.88082	7.73012	7.18954	7.83888	6.67268	7.83948	6.4178	7.50238	8.11004	8.82973	8.08249	6.76345	7.47003	7.07437	6.21179	7.40807	6.85134	8.97566	8.77757	6.90593
160	3.37053	3.59065	3.94147	3.54028	3.53331	2.9255	3.72455	4.09283	3.74648	4.85995	3.89847	3.67424	3.67435	3.36417	3.38942	3.39961	3.61507	3.38203	3.58927	3.82108	3.17609	3.81183	3.16061	3.23816	4.59672	3.30551	4.47618	3.10838	3.78931	3.19628	3.90696	3.73609	2.82827	2.34649	3.97043	3.97222	2.89469	3.55254	4.66435	3.02037	2.55454	3.71768	3.292	3.86209	2.85481	3.10923	3.11569	3.44435	4.01059
161	7.71713	8.78753	7.58795	8.94582	9.88225	7.20589	8.70807	6.73278	8.51936	8.6131	8.73674	8.95113	9.13459	9.47908	8.93407	9.20139	10.1811	9.59311	7.42917	6.90591	8.49396	6.87257	8.52523	6.35421	8.1087	8.98098	6.11741	7.8355	6.94993	7.13076	8.95969	9.58251	9.76913	8.37836	10.4715	9.70998	9.30238	9.77065	8.31202	9.7003	8.28336	9.95732	8.78545	8.92429	7.49004	6.84737	7.07701	7.07697	10.3966
162	6.50207	6.72527	6.18475	7.26737	5.7583	6.8017	7.09968	4.36153	6.16812	6.22307	6.38845	6.53826	6.927	5.06603	6.24085	6.20564	6.02738	6.62287	6.45598	5.18448	4.20634	7.10902	5.65716	6.73363	6.48976	6.0026	5.37535	4.2766	5.49707	5.84977	6.31925	6.56767	5.21768	6.33554	6.38996	6.968	6.43268	6.49541	6.44482	5.52728	5.5579	8.43059	5.85425	6.16233	6.10644	5.84884	5.50965	6.10034	6.44163
163	3.86089	3.70983	2.93678	3.60005	3.65846	4.24578	3.58429	3.65546	3.9439	4.18011	4.02753	3.75934	4.03578	4.13782	4.07082	4.05455	3.51552	3.48982	2.93844	3.37991	2.78834	3.7801	4.07717	3.55054	2.99567	3.51411	4.2497	3.11697	3.16066	2.86097	3.95697	3.14551	3.96555	2.96922	4.11631	3.82847	3.53804	3.72301	3.45558	3.89747	3.66115	4.84551	4.0363	4.20046	4.05049	3.90344	4.49663	3.50024	4.26769
164	3.36851	3.60193	3.45191	3.49367	4.35168	3.51018	4.03244	4.73876	3.51458	3.43987	4.05146	4.04811	4.26761	3.4007	3.19992	3.93365	3.6244	4.84256	3.95548	2.33555	2.84651	3.33864	4.41438	4.66059	4.0648	3.2467	4.16462	2.77108	3.95166	3.22121	3.07632	3.48009	4.19902	3.80861	4.18576	3.49031	4.32416	3.61602	4.14769	3.49065	3.48888	3.76434	3.79372	3.14019	3.32563	3.70933	4.01281	4.00347	4.87588
165	3.55565	3.45788	3.15034	3.75579	3.63414	3.6978	3.70257	3.16565	3.45704	4.30683	3.96189	3.63474	3.5336	4.96546	3.71382	4.17146	3.25586	2.94906	3.70468	3.26818	3.71712	3.43902	3.48898	2.98543	3.87796	3.56685	3.52553	3.03376	3.43085	2.6119	4.367	3.32774	3.27812	4.03388	4.85922	3.31771	3.27812	2.93684	3.75208	3.57306	3.45487	3.55947	3.59219	4.02551	3.78966	3.39433	4.05806	4.0074	3.82269
166	3.12233	3.61175	3.77539	3.27852	3.60389	4.74504	6.00886	3.7356	4.9568	3.99682	3.81073	4.55193	4.66948	4.06807	3.14957	3.85477	3.20108	3.61008	4.68555	4.49521	4.78235	3.96769	5.13196	6.61084	5.88429	3.87337	4.32226	3.34526	4.32377	3.46209	4.39822	3.9508	3.1364	4.21497	4.29649	3.53084	4.94947	3.66401	4.10179	4.13229	3.4626	3.71502	3.9604	3.96611	4.92258	3.51857	2.60627	3.571	2.43571
167	4.28745	3.61942	3.32702	4.51888	4.02689	3.98891	3.92324	3.33177	3.19904	3.34111	3.25483	3.66185	4.21977	4.03305	3.62306	3.84007	4.0404	3.82354	3.73834	4.25743	3.80156	3.03475	4.12366	3.65034	3.37233	3.70048	2.92877	3.38501	3.70254	3.90241	3.72175	3.89996	4.29102	4.5029	2.55816	3.23445	3.80483	3.451	4.12211	3.91673	2.83223	3.8841	3.79636	3.91152	3.97633	3.66137	4.17081	3.85669	4.27539
168	2.71775	3.6025	4.83012	3.88406	3.55663	3.77079	3.51794	3.61333	4.38091	4.07315	3.45557	3.84814	3.32937	4.84056	3.39895	3.74287	4.08369	3.77952	5.04446	4.22569	3.97081	3.86896	3.92505	3.8166	4.39463	3.56693	2.92074	4.53135	4.36238	4.88156	4.44096	5.03568	3.9341	4.2969	4.46908	3.8697	4.05194	4.93755	2.75167	4.18378	3.23509	3.68848	4.19593	5.56535	3.5928	3.89228	4.2548	4.23674	3.87025
169	3.3248	3.22408	2.96152	2.90026	3.70948	3.16221	3.35769	3.15676	3.03334	3.4796	2.82038	2.8375	3.26222	2.69471	2.85166	2.41788	3.25961	3.30174	3.29134	3.51679	3.39792	3.11884	3.37183	3.30861	3.83903	3.36261	4.25911	3.23646	3.96693	3.46454	2.84932	2.96187	2.7462	2.93039	4.32664	3.08219	3.18992	3.42473	2.71396	2.81934	3.58089	2.22628	2.91047	1.88053	2.95242	2.92766	2.83957	3.39055	3.82928
170	8.50243	8.27725	8.32536	9.05942	8.17488	7.59535	8.00928	8.2114	6.19673	8.03094	8.03644	8.07391	7.94956	8.35265	7.99843	8.54728	8.43807	8.63119	3.13681	5.18949	8.66757	8.77537	5.65956	6.55674	7.90312	5.46142	8.36772	8.47931	7.53069	3.62261	8.48584	8.46732	8.32103	8.29302	8.4478	8.34734	8.09521	8.52341	8.23009	8.82508	3.93424	8.21775	7.48498	7.30566	4.03761	8.53027	8.39346	8.53561	8.08503
171	6.63686	5.81714	6.06096	6.05337	4.98927	6.10911	6.00622	5.62191	6.29246	5.58369	5.8262	5.49996	5.81698	4.54952	6.82821	5.1991	5.75969	5.95373	5.34599	4.77514	6.60849	6.2689	4.26303	5.26505	5.67986	6.15502	5.73277	5.34615	5.5017	5.53794	5.81053	5.67118	5.77323	3.62706	5.88822	5.02216	5.85285	5.52484	6.29722	4.9702	4.90689	7.69757	4.68579	5.31015	5.5365	5.40682	5.47876	5.95536	6.33995
172	4.53664	4.88219	5.92547	5.82863	4.89744	4.97084	5.8846	5.51026	6.3714	4.41092	3.50249	5.33014	3.94926	3.27889	4.17109	4.61589	4.81684	6.84441	6.80383	6.82141	5.85349	6.29823	6.7206	7.11554	4.4021	6.43129	3.98452	4.4785	6.45513	6.45265	4.45939	6.83176	2.97867	4.33117	2.02814	4.28932	5.95041	6.82379	4.02533	4.9849	6.62253	7.12107	6.9978	4.46332	6.82467	6.47781	3.87348	3.53239	4.12614
173	11.245	11.1234	11.0092	10.5631	10.7323	10.4906	10.8624	10.7914	10.3495	11.1586	10.9612	11.0134	10.7771	10.8264	10.3105	11.0071	10.7528	10.6952	10.8038	11.2337	10.6071	10.5108	10.9463	10.846	10.9252	10.8809	11.1128	10.8999	11.0356	10.7661	10.9172	11.0425	10.627	10.8877	10.4461	10.8329	10.7575	10.8194	11.1678	10.6554	11.1182	10.7746	10.639	10.5258	10.5791	10.8096	10.5759	11.1525	10.8849
174	6.66975	8.04107	6.78772	6.20614	5.96312	7.79249	7.54848	7.33975	6.93029	6.21962	6.62271	7.71212	7.88129	6.76036	7.25673	6.60222	5.97891	6.75146	6.72275	6.841	5.59225	7.13392	7.27731	6.59583	7.28266	6.85934	6.86827	7.02872	6.56672	6.7491	7.62821	6.46174	6.28756	6.12951	5.71262	6.6149	6.31121	6.92383	7.18028	6.15929	6.16572	7.10094	6.28041	5.61739	7.67847	7.91889	6.76963	7.22736	6.41572
175	2.49019	3.70276	3.78313	3.42196	5.84181	2.53743	3.74259	3.63878	3.41362	3.97703	3.51304	4.28262	2.95248	3.99629	3.31946	3.57686	4.08211	3.33322	3.77393	3.05289	8.77798	3.33977	3.46113	2.92335	3.52479	3.91514	3.67253	3.34754	4.07874	3.82327	4.53955	4.41511	3.40566	4.13258	3.64426	3.58216	4.41515	3.43244	3.30365	6.48277	4.95284	4.62856	3.67666	4.90771	3.51505	3.35818	4.11536	3.95176	7.37898
176	5.43398	4.02718	4.48975	7.06335	3.09769	6.97081	7.1716	3.59708	4.83255	4.78449	4.8422	5.12879	5.8348	4.35413	5.66205	4.91072	4.33155	5.23416	3.43737	4.2047	4.44118	5.02072	5.61409	5.72852	4.79488	4.51704	5.02122	4.24553	4.21453	5.29062	5.7996	3.4385	3.66047	4.54236	4.38812	5.05307	3.76136	4.05896	5.65268	3.77543	4.37424	5.07995	3.84078	4.76778	5.9156	6.28294	6.11848	6.66796	4.62616
177	4.60772	4.14799	4.67586	3.05378	3.70677	2.90376	3.11198	3.43268	3.27407	4.77765	5.04774	2.66984	3.59688	4.64612	3.60965	3.66808	3.47365	3.84959	2.79303	3.70088	2.65544	3.51304	4.4272	3.10937	3.26106	4.13521	3.38071	4.57436	4.23109	3.18655	4.49469	4.017	4.49397	4.30397	3.52644	2.52504	4.72078	5.21046	4.40578	3.16916	3.04831	4.44871	2.93462	4.73832	3.23407	3.53866	3.80071	3.49283	3.51822
178	3.06843	2.58245	3.48921	3.35435	2.94613	3.26543	3.76012	3.18567	3.11793	3.38702	3.32924	3.44289	3.66697	2.81613	3.58057	3.80063	2.71409	2.85398	3.0452	3.03674	3.19355	3.37131	3.76467	3.02238	3.94082	3.98683	2.61473	3.85982	3.17546	3.32727	2.82899	3.63135	3.90399	3.51923	3.23565	3.24324	3.08781	3.29467	4.10195	3.19119	4.40854	3.82359	3.23548	4.38369	3.15401	2.79923	3.96775	3.75456	3.43751
179	4.44531	3.48604	3.80367	2.89142	3.83577	3.84903	3.70723	3.37307	3.29338	3.27901	4.18714	4.00163	3.612	3.15282	3.24566	3.70016	3.62557	3.45769	3.43372	3.42332	3.78632	3.40288	3.87562	3.23564	3.27043	3.97978	3.85625	3.62256	3.90325	3.48586	3.82884	4.09522	3.05959	2.97894	3.82221	3.27996	3.28189	4.67359	3.70146	3.65933	4.85323	3.05405	3.65324	5.21077	3.15401	3.14342	2.6815	3.55962	3.26835
180	5.39384	9.40255	5.96684	4.97645	5.61957	4.86432	6.83216	6.24971	7.66524	7.45548	7.01424	9.25676	9.05772	6.04155	8.92806	5.42213	4.55632	5.92037	7.3997	6.88739	9.12032	5.48531	6.43374	5.73826	7.79836	6.2966	6.09285	4.75043	5.88669	5.67493	7.68323	6.37102	6.08503	6.94753	6.02528	5.09044	6.84843	6.04791	8.46718	7.42423	7.43483	6.78719	6.81889	5.65752	5.46711	7.07934	6.00728	6.16324	6.60619
181	3.42237	4.08093	3.72708	3.24099	3.04289	3.47588	3.11045	3.48522	3.30174	3.85504	2.26734	3.29214	4.03933	3.31216	3.19483	2.29218	2.80257	3.20233	3.51618	3.87195	3.24994	2.97019	3.34605	2.85413	3.86097	3.6202	4.34231	2.99136	2.73672	3.11027	3.99195	3.23283	3.43059	3.26114	3.42731	2.40133	3.32827	3.79928	3.95979	3.29278	3.63484	3.2158	2.75877	4.05235	2.95609	3.81804	3.24478	3.5466	3.11512
182	4.4123	4.9395	3.94151	5.05681	6.03949	5.75091	5.3889	3.54371	5.44124	4.64124	4.55602	4.73924	4.22098	5.07045	3.45775	4.906	6.00022	5.46758	4.63978	4.65621	4.47202	3.59692	5.75691	5.87475	5.68239	4.50197	4.29115	4.06164	4.16358	4.45748	4.8001	4.89669	5.43357	4.5422	4.7426	5.48551	5.40445	5.12475	4.39865	3.91972	5.05022	4.23248	4.53617	5.28402	5.81562	4.19907	4.13055	3.88481	5.36369
183	4.16038	4.34166	4.20618	4.44625	4.0015	4.68321	4.466	4.3843	4.14656	3.69482	4.23972	4.37785	4.03441	4.23486	4.32676	4.46397	4.71202	4.44403	4.94168	5.08297	3.34239	3.97575	4.14986	4.54029	3.41564	4.79874	4.24584	4.1577	4.28155	4.17751	4.01832	4.74452	5.00299	3.38499	4.03099	4.56987	4.43732	4.67763	3.93414	4.38115	5.10509	4.12134	4.4867	5.08037	4.56645	4.37395	4.06475	4.29246	4.11054
184	4.60006	3.3565	4.26766	4.4896	3.47655	3.86409	4.11873	4.01117	3.67658	4.09265	4.35668	3.25018	3.94986	4.09251	3.92688	3.96583	4.24261	4.20697	3.54996	3.81137	4.20669	4.17285	3.78804	3.84373	3.42615	4.21482	3.61408	4.10321	3.89645	3.88828	3.94363	3.84976	3.55229	3.79659	4.5154	4.02342	4.19448	4.22607	3.45844	3.85318	3.63438	4.51125	3.94223	5.59406	3.80553	4.33034	3.48366	3.34293	4.39258
185	3.86106	2.77292	3.63404	3.18002	3.51192	2.68339	3.50694	3.57562	3.31328	3.57202	3.41763	3.32272	3.06809	2.60601	3.22762	3.33821	3.56255	3.4833	4.32611	2.77131	3.84455	3.28647	3.50866	3.74383	2.7181	3.36725	3.69427	3.5512	3.83219	3.76462	3.56947	3.15561	2.67323	4.00202	2.62788	4.24443	4.00292	3.3749	3.80148	3.36774	3.34173	3.2821	3.2078	5.08967	3.49844	3.09409	2.78716	3.62671	3.4586
186	4.42249	4.56336	4.89604	4.54848	3.94668	4.80329	4.36797	4.17327	4.22193	4.46198	4.31975	4.53137	4.53779	5.04875	4.11154	4.65033	4.46844	4.29536	4.81833	5.59941	4.55616	4.05524	4.09855	4.66703	5.18049	3.40401	4.30777	4.59204	4.73764	4.27596	4.96633	5.0863	4.91618	4.62395	4.68129	4.57255	4.53486	4.22574	4.07248	4.64018	4.48085	4.88005	4.96935	4.61286	5.3633	4.64403	3.83456	4.26402	4.33357
187	3.35769	3.62411	3.88761	3.66585	4.05885	2.25722	3.28134	4.09759	3.75388	4.53306	4.7262	3.51528	3.82956	3.45618	3.81896	3.83741	3.82927	3.35932	3.14184	2.72405	3.4437	3.42555	3.44267	3.38019	3.96751	3.39166	4.31301	3.42532	4.78806	3.26065	3.67253	2.67269	3.36171	3.51803	4.39529	3.35483	4.02027	3.11402	3.70564	3.48707	3.3034	3.49644	3.60024	3.53317	3.02219	3.35027	3.29197	4.36071	2.63337
188	3.8405	4.21615	3.34296	4.14825	3.5286	3.86913	3.88222	3.75294	3.70038	3.55767	3.36316	3.74645	3.90679	4.26498	3.48679	3.62509	4.05275	3.68927	3.79503	3.6241	3.57201	3.40182	3.82471	3.59849	3.81548	2.95385	4.71375	3.69739	3.99711	4.0066	3.50243	3.50259	3.30606	2.83764	4.68375	3.38327	3.63888	3.86482	4.27842	3.50411	6.29806	4.16213	4.76113	3.61872	3.47159	3.49248	4.14831	2.90358	4.18851
189	6.12313	6.51613	7.31605	6.34854	5.54117	6.56929	6.27544	6.33726	6.62044	6.40393	5.86219	6.86929	6.24153	6.61026	6.11733	6.5835	6.43734	6.46608	6.99672	8.10652	7.25765	6.68103	6.38138	6.73834	6.31207	6.89337	6.36963	6.64463	7.17775	6.75292	7.09717	6.89442	6.232	7.33073	5.85691	6.38569	6.59447	6.60335	6.46589	5.78606	7.51821	7.12533	6.92457	8.33164	7.10412	7.06182	6.46762	6.57026	7.149
190	3.55726	3.52632	3.31474	3.43542	3.76981	4.712	4.05012	3.58946	3.1282	3.07679	3.86913	3.4183	4.48226	3.22615	3.61029	3.31314	3.533	3.65553	3.08246	3.43355	2.57356	3.46383	3.32681	3.90096	2.85719	3.7241	3.56304	4.04391	3.12108	2.60582	4.44212	2.7988	3.50697	2.81125	4.32848	3.25709	3.56895	3.59728	3.72484	3.40799	2.59828	3.60151	3.24727	4.76022	4.57226	3.76429	3.5611	3.56225	2.77523
191	3.69225	3.48919	2.99796	3.13674	3.68421	2.79628	4.0117	3.28256	2.93703	3.65039	3.39204	3.42062	3.53279	3.41941	3.59361	3.21089	2.98196	3.07765	2.85495	3.13173	2.33853	2.94938	4.49322	3.53863	3.38924	3.67804	3.13059	3.90127	3.86737	3.53469	3.13478	3.29545	3.33556	4.17202	2.7011	3.69391	3.32539	2.97832	3.49366	3.65205	4.27942	3.47731	4.17393	3.00169	3.76882	3.4133	4.24008	3.70008	3.42195
192	2.95208	3.0027	2.83625	2.89521	3.27978	3.28065	3.30712	3.15768	3.72134	3.47026	3.80364	3.21144	3.1908	2.74254	3.90143	3.6231	3.53293	3.51772	3.587	3.74798	3.35835	3.33063	4.13792	2.94945	3.3438	3.73884	2.20861	2.55283	2.77085	3.835	2.64688	3.18298	2.82526	1.75327	3.62787	3.15154	3.22239	1.75137	3.53192	2.85022	3.8706	3.87822	3.55848	4.44132	1.94154	3.48765	2.79124	3.80716	3.26305
193	4.93877	4.58613	4.59863	4.36009	4.52514	6.10122	6.24712	5.82195	4.89948	4.42857	5.3119	4.70176	5.50151	4.55939	4.81334	4.41122	4.90099	4.43071	4.28601	5.16471	3.75111	5.06287	5.12552	6.51417	5.19481	4.89203	5.33154	4.64696	3.84653	4.38872	4.40862	4.78413	4.08555	4.5133	5.29649	4.76834	4.42695	3.55927	5.02716	5.0301	4.23273	5.39919	4.75915	5.07573	5.77503	5.05808	5.18417	5.22598	5.06086
194	7.79497	8.13419	7.43479	7.173	7.29249	7.20893	7.73224	7.25719	7.32675	8.03504	7.74377	7.55604	7.09596	7.3852	7.98437	7.43482	7.21218	7.89774	7.22659	6.65666	7.08278	7.17763	7.0106	7.49415	6.56517	6.74488	7.69713	7.46259	7.55216	7.04205	7.38304	7.08648	8.01564	6.39974	7.5466	7.4073	7.08483	7.49019	8.03991	7.27267	7.24861	7.82659	6.13854	6.40232	7.25624	7.1399	6.87494	7.05085	7.32182
195	3.09428	3.55426	3.77715	3.47392	3.54911	3.63349	3.14296	2.97763	3.29811	4.15514	3.84689	4.00933	4.21846	2.00601	3.61257	3.73892	4.06914	3.83029	2.82684	1.74884	2.83162	3.70245	3.22125	3.95978	3.3209	3.56371	2.45483	3.39886	2.90604	3.87538	4.03303	3.40131	3.61057	2.85258	3.44248	3.82103	2.87997	3.7864	3.56175	4.05166	3.82676	3.27986	2.6205	2.06088	3.06379	3.75077	2.03505	4.1532	3.36902
196	5.41724	5.22472	4.96667	5.469	6.19319	5.04639	5.50453	5.04894	5.4181	5.59864	5.79336	6.00771	6.22672	5.43626	5.77525	4.92063	4.97539	5.16623	5.09812	4.07553	4.63517	5.85023	5.53481	6.18924	4.93326	4.54733	4.8425	5.96325	4.75801	5.5704	5.64501	5.79203	5.31628	4.56057	5.11919	5.07895	5.10738	5.79255	5.51007	4.82071	4.27096	5.43575	4.88721	4.94472	5.37782	5.75866	5.01719	5.55029	5.46418
197	4.42721	4.07992	4.5757	4.00622	3.62271	4.65968	4.97711	5.03612	4.33739	4.43839	3.94356	4.38531	4.46334	4.78964	4.14913	4.48892	4.25711	4.24737	4.9331	5.32702	4.63852	4.40455	4.11988	4.16909	4.05244	4.91025	3.73959	4.3603	4.22864	4.37768	4.12643	4.08123	4.4142	4.92932	4.33136	4.09671	3.7262	3.88056	4.20103	3.69745	3.95784	4.86742	3.89644	5.29755	5.21386	3.85061	4.47313	4.05798	3.93229
198	3.50229	3.96159	3.15528	3.74018	3.24122	3.2942	3.16516	3.04231	2.92667	2.88103	1.79126	2.95435	4.01208	3.53909	3.75672	2.81494	3.11033	3.99946	3.67241	3.66114	5.3577	3.17583	3.81367	3.00966	3.13371	4.20363	3.3465	3.96697	3.99835	3.53113	2.12707	3.21859	3.47253	3.6841	4.18383	3.41808	3.01438	4.30561	2.33449	3.02424	3.45963	4.00251	4.66969	2.93639	3.65542	3.35076	3.60999	3.83139	3.12872
199	4.17902	2.75788	2.66411	3.14478	2.5896	3.2074	3.45658	3.40537	3.4791	3.49753	3.1616	3.94823	4.02618	2.86222	3.81621	2.35492	3.11385	3.65339	3.6626	4.00605	3.42523	3.12599	3.15364	3.89965	4.92075	3.28738	3.98083	2.28602	3.36229	2.26565	3.12371	3.35596	2.79039	3.93169	1.78188	3.6383	3.84124	3.95583	3.72749	3.41687	3.81651	3.86095	3.28397	3.22156	3.15519	3.41029	3.22781	4.16725	2.16637
200	4.26847	3.7465	3.66523	3.89079	3.40415	4.62662	4.16883	3.82178	4.57098	5.7595	4.50451	3.71431	4.5068	4.34037	4.7092	4.52144	4.3227	4.7775	4.89426	4.07658	5.25681	4.47203	4.67675	6.57354	3.27777	5.10171	3.81677	3.28623	2.92772	3.96284	4.39699	4.48194	3.97301	4.85895	4.67031	4.74801	4.47246	4.48303	4.04852	3.92203	3.72648	3.52092	4.26702	3.2313	5.1542	4.43662	2.85676	3.96674	5.25943
201	5.22849	5.6932	5.25979	5.41884	5.12643	5.98889	5.32757	5.64634	5.07632	5.04218	5.13963	4.96319	5.43732	5.02829	5.43762	5.62192	5.40443	5.39044	5.26631	4.87218	4.88421	5.50126	5.26812	5.55745	5.59137	5.57181	5.36251	5.22899	5.33279	5.04761	5.36834	5.09042	4.82384	5.21014	4.86824	5.53359	4.90967	5.18245	5.01892	5.44638	5.57652	5.11134	5.42449	4.42017	5.30441	5.34866	5.49394	5.64515	5.72316
202	4.29929	3.84087	4.74244	3.69208	3.595	4.25337	4.25188	4.22754	3.96176	5.79746	5.82378	4.71965	4.45098	3.52219	6.76981	5.25996	4.58841	4.33552	3.91745	3.9116	4.34086	3.57392	3.91282	3.64287	4.1498	4.84947	4.56162	5.94301	4.24377	3.47398	4.24329	3.24566	3.8188	5.10889	5.01712	4.92211	3.65849	3.71766	4.60367	5.11536	4.76031	4.35487	3.91175	4.24806	3.76882	4.41044	4.80521	5.01745	3.69686
203	3.54796	4.9482	4.53145	4.88786	4.73557	4.28033	4.27769	3.80444	4.78182	3.18341	4.357	4.69442	4.75982	5.08851	4.05401	4.44862	4.8294	5.25215	3.53533	4.12033	3.95909	4.9116	4.01828	4.24808	3.92049	4.45914	3.26268	4.68675	4.55243	4.88742	4.86504	5.00691	4.81951	4.63839	4.48903	4.3674	4.24437	4.84183	4.19456	3.85679	2.98271	5.04112	5.04419	3.44998	4.15477	5.01292	4.51057	4.26711	4.39799
204	4.37653	5.4085	4.00849	6.63376	4.66417	3.52197	3.85946	3.97164	4.68783	5.06539	4.92689	5.5893	5.31675	4.40376	4.25886	4.29266	3.7923	4.79509	4.5188	4.49132	5.27849	4.92199	3.25974	6.25934	4.88284	4.22604	5.17375	4.17722	4.2097	5.33824	5.4854	4.63159	5.06604	5.05231	4.63025	4.4797	4.60021	4.8121	5.2455	4.04939	3.87474	4.08718	4.58562	5.44941	3.4001	4.53832	5.25844	5.22717	4.45146
205	7.19338	8.19729	10.9552	5.34125	6.32819	7.02127	6.87423	10.5546	8.36914	11.0713	10.766	7.45838	7.62303	10.9217	6.79242	8.49836	7.76375	6.41457	10.4564	6.19494	4.83047	6.46256	11.1128	5.73665	11.1977	10.8122	11.0561	6.9172	5.44584	10.2533	10.8915	6.43611	10.8629	11.1867	8.13505	6.45989	11.064	10.9857	10.999	6.38438	7.58016	6.91421	5.86991	11.4443	6.87142	7.20756	11.0099	11.0835	8.94812
206	3.54969	4.52201	3.55974	3.93629	3.93068	3.77286	3.85584	3.40414	4.29752	3.96193	3.95983	4.51071	5.01691	3.45088	3.40618	4.43869	3.91173	3.94342	4.87753	3.21665	3.36353	3.53174	3.59214	4.05781	3.84482	1.92714	4.16251	4.65394	4.10037	3.72114	3.95556	4.20818	3.50263	4.15978	4.64417	2.92234	3.6622	3.30254	3.36518	4.3915	2.44696	3.01401	3.85919	2.90718	3.17963	4.25243	3.17971	4.10503	4.11574
207	6.65233	7.18505	5.46359	5.23502	6.72179	8.59419	7.47291	5.22478	5.85438	5.44954	5.94438	6.66326	6.89282	5.49221	5.28334	6.03872	6.27245	6.02511	5.48752	6.41989	4.56717	5.04173	6.86706	6.86337	6.58369	6.28633	5.01637	5.47487	5.86061	4.60374	6.87884	6.1904	4.85955	4.77002	4.85043	5.91801	5.48236	4.79186	4.70637	6.79943	6.07506	5.96435	4.51288	4.92952	8.05556	7.22808	4.9229	5.17938	7.34337
208	4.49623	3.57266	4.21333	2.80652	4.1645	4.39046	3.96806	3.19648	3.53259	3.44146	3.44499	4.18023	3.34311	3.58083	3.81017	3.68317	3.34378	3.81504	4.17222	3.45913	4.03702	4.00207	2.75194	3.38612	3.81863	5.18157	3.84269	3.77487	3.52423	3.32131	3.53087	4.67892	4.7308	4.3035	4.23239	4.15297	4.27031	4.77508	3.89988	4.28331	3.17519	3.44476	4.11641	3.37166	4.48716	4.8705	3.5499	2.9744	3.65261
209	9.07668	8.83873	9.05963	9.55232	9.85652	9.49377	9.74417	9.39125	9.41259	9.15594	9.31268	9.16487	9.10646	9.92465	9.36662	9.11275	9.97752	10.0446	9.92761	9.39275	9.127	8.76271	9.32279	8.92026	9.03622	10.0581	9.55932	9.9964	9.51545	9.22985	8.67688	8.97032	9.88325	9.99739	10.4169	10.0514	9.11318	9.20527	9.92157	9.63952	9.92782	9.21078	10.381	10.519	9.52579	9.02941	9.67023	9.78646	9.58424
210	5.11943	4.59304	4.31262	3.18247	4.65645	3.59689	3.53521	3.84307	3.29191	4.60051	4.94035	3.58431	3.85319	2.87059	3.17205	3.24482	2.76474	3.91802	2.956	3.70753	3.40485	2.93251	3.77859	3.00031	4.236	3.97888	3.76146	3.09262	3.92595	3.49329	3.36984	4.64248	4.90797	3.63036	3.72445	3.89313	3.32603	3.95735	4.92965	3.6455	4.38756	2.987	4.31068	3.03383	4.28146	4.31623	3.11711	3.23428	2.70083
211	5.344	3.77679	3.77686	3.01354	3.67547	4.4122	3.95972	3.64502	3.43917	3.35835	3.75933	3.45405	3.80208	2.74831	3.73477	4.49812	3.53745	3.39121	3.60388	4.82489	2.62368	3.80192	4.02803	3.50982	4.19369	5.33899	3.42769	4.09377	2.84248	4.08576	3.53609	5.2051	4.17692	4.20981	4.44304	4.95161	4.05453	3.81886	4.35458	3.9114	3.93071	3.79117	5.15947	4.32928	4.94048	4.84426	3.17049	3.44027	4.06049
212	4.67731	3.67759	3.29573	3.27665	3.7497	3.87796	3.64654	3.01396	3.15188	4.27729	3.7366	3.83229	3.8131	4.25255	3.4726	4.36376	3.53202	3.87534	4.30408	4.07601	4.34086	4.7733	3.5594	3.3973	3.8905	3.19402	3.37362	4.02003	3.56809	5.71876	3.03626	5.62892	4.07191	4.59106	4.22	3.94915	4.54393	3.37774	4.02052	4.18831	4.39142	3.58507	4.184	4.49827	4.64255	2.62389	5.25829	5.08345	4.47483
213	4.57687	4.21365	3.59565	3.39361	3.13998	4.14441	3.5195	3.62425	3.78764	3.98431	3.74012	3.81636	3.433	4.38839	3.80237	4.04694	3.33931	3.3093	4.18782	4.0772	4.62596	4.09319	4.03845	3.76542	3.55912	3.17035	4.05897	4.13674	4.2919	4.6085	4.23314	4.1477	4.18083	3.2405	4.80325	4.10687	3.49234	4.12049	4.4811	3.43499	3.97972	3.40719	3.58798	3.61843	4.0859	4.17959	4.67328	4.34974	3.98658
214	4.90737	3.66715	3.74872	3.68299	3.9641	4.4243	4.48325	4.44948	4.01087	3.98099	3.43669	4.23657	3.40389	4.06707	3.67637	4.10848	3.76842	3.76618	5.26107	4.51964	4.34493	4.49918	3.81861	3.2097	4.13759	4.14592	3.64361	4.01885	4.09667	5.0933	4.01369	5.66202	4.16464	4.56531	4.25877	3.91209	3.97915	3.88266	3.94454	4.4942	4.86411	4.3409	4.28324	3.0425	4.43296	3.98256	5.39278	4.39878	4.0042
215	3.4631	3.07537	2.83427	3.32076	2.82507	3.72179	2.69801	3.32141	2.87147	2.14953	3.74957	3.71609	2.7925	3.38467	3.28239	2.55254	2.37053	2.78085	1.88391	2.43528	3.95506	2.51027	3.8663	3.38753	4.05822	3.46017	3.6904	2.2614	3.48634	3.29218	4.14444	3.11021	3.7214	2.30981	3.78653	3.85709	3.79277	3.40648	4.47496	3.45948	2.3778	2.38714	2.4065	5.45466	3.75091	2.70653	1.78052	3.33976	2.91413
216	3.52344	2.48605	3.11794	2.77767	2.71384	3.07113	2.89264	2.64515	3.05605	2.64157	3.12919	2.18235	3.47656	2.59346	3.4037	2.92943	3.05571	3.22913	2.85385	3.70294	2.74556	2.72699	2.53995	3.14496	3.55848	2.6309	1.58457	3.30461	2.85672	3.67457	2.78394	3.86069	3.62327	4.25329	3.68502	2.70634	3.09193	2.82482	3.60152	2.93509	2.74243	2.85668	4.20746	3.64953	3.57541	3.22665	3.1103	3.00683	2.87118
217	8.33607	8.333	7.49536	8.17816	7.76542	8.80705	7.62707	7.73256	7.40502	7.73502	7.57169	8.32902	8.24359	7.96558	8.48308	8.45783	8.38528	8.19551	7.79115	7.77954	6.99583	8.27583	7.53774	6.93847	7.4146	8.3679	7.77908	8.2508	7.14851	8.17063	8.43561	7.77236	8.22254	7.84206	7.82318	8.24192	7.80224	8.11692	7.95143	8.37928	7.77667	7.18601	7.61339	7.55275	7.33515	8.03949	8.33199	8.44233	8.70873
218	6.90434	7.12969	7.36519	7.46694	6.44816	7.13014	6.11804	6.62391	7.27058	6.50129	3.59148	6.62079	4.60281	7.77343	6.16485	6.95104	6.98311	7.21245	7.70569	8.07313	7.41301	6.03636	7.5705	7.23767	7.52886	7.61162	6.03378	7.33752	7.53843	6.78613	7.15076	8.0123	6.62491	7.16937	5.23677	7.41778	6.98629	7.3331	5.57658	6.58581	7.57161	7.12881	7.19713	8.16558	7.31679	6.92893	6.38822	5.76291	8.12575
219	8.6459	9.21285	8.48568	9.08603	8.72243	9.368	8.70078	10.3087	8.35409	8.12344	8.14055	8.66652	8.85301	8.94363	8.76	8.63661	9.67715	9.35238	9.1544	9.22105	9.19232	8.23556	9.63076	8.50981	8.90704	9.24536	8.83828	8.90624	8.36724	7.79587	8.64893	9.00482	8.67868	8.55871	9.67178	9.13117	9.40379	8.9289	9.31953	9.25729	9.59856	9.81361	8.94036	9.9272	8.68064	9.02011	8.63714	9.07345	9.50527
220	7.40186	7.96339	7.43778	8.13504	8.42604	8.50201	8.14237	7.82083	7.91165	8.16926	8.76654	8.35427	8.67541	7.52933	7.62216	8.52346	10.1179	8.42642	8.06551	7.96711	7.45451	8.61442	8.85898	8.12839	7.8685	7.33831	8.36268	8.14455	7.87181	7.57004	7.93413	8.55207	7.92465	7.25181	8.06666	7.61201	8.33537	7.81965	8.44691	7.80022	7.14742	7.17472	8.37638	7.60953	8.2383	8.38973	8.32929	8.45404	7.6372
221	10.1134	10.5277	9.77259	10.0809	10.2227	10.8842	10.4852	10.3045	10.2101	10.9017	10.521	10.8084	10.5115	9.96591	9.96466	10.7158	10.2133	10.389	10.7539	11.0776	10.5433	10.6181	11.1419	10.4001	10.3122	10.3985	10.5078	10.6453	10.4855	10.3359	10.848	10.5263	9.81941	9.90312	10.1558	10.4593	10.4553	9.87378	10.4746	10.0421	9.92811	9.40635	10.4292	10.7215	10.684	10.4527	10.6976	10.7817	10.4454
222	5.10766	5.85938	4.43725	6.15114	6.20884	6.62292	7.2558	5.84914	6.87872	6.32924	6.73926	7.77787	8.04	6.32863	4.19684	5.74118	6.10656	5.96754	6.9499	5.64558	4.41466	5.82813	6.74334	7.31812	6.76266	6.21781	5.20381	5.47696	5.54694	5.59131	6.18489	5.58107	6.31985	6.45633	6.17425	5.43651	6.88104	6.3728	5.40688	6.50434	6.62623	5.70203	7.13002	4.94312	6.4203	6.6171	6.25642	6.59794	5.9074
223	3.62427	4.19731	6.09291	4.11816	3.41596	3.69145	3.91714	3.60626	5.47549	5.54529	4.07767	3.83972	3.51325	4.34935	4.00541	4.10325	4.13598	4.05498	4.3352	4.61794	5.05059	3.95579	3.86449	3.61907	4.39344	4.47806	3.81534	3.60938	5.79117	4.879	4.13546	4.54921	3.76387	3.71912	4.46627	4.39696	4.31098	3.44922	4.43792	3.80863	4.23208	3.99293	4.21222	5.50891	4.52494	3.9931	3.92398	7.15649	4.56025
224	3.98851	2.99824	2.3485	3.44662	3.12453	3.74441	2.70131	3.98119	3.18909	2.55448	3.4619	3.32139	4.08739	3.98729	3.42859	3.28142	2.78792	3.73131	3.91404	5.72843	4.08602	3.10944	3.39467	3.88441	4.36167	3.93613	4.71756	6.17176	4.0674	4.04111	4.39666	3.66852	3.37459	2.76055	3.91192	4.04862	3.49121	2.88214	4.0389	3.19439	4.22325	4.19969	3.15558	4.44759	2.82565	3.84918	2.73583	3.49216	4.35467
225	3.71494	3.68626	4.05448	3.42005	4.59912	4.57584	3.41353	4.0193	3.56881	3.414	4.3694	3.49974	3.82062	3.48206	3.73178	3.36966	3.01835	3.73009	3.97489	4.02763	3.17802	3.12832	4.26408	4.60655	3.54611	3.11588	3.68143	3.60371	3.09512	3.03958	3.27908	2.76512	4.84671	4.48467	4.10373	3.05708	3.23712	3.43524	3.71252	4.27118	4.70508	4.38535	2.82876	3.13882	3.42943	3.32196	3.7407	3.8729	3.23273
226	5.12511	5.84115	5.31235	4.72253	5.63055	4.13197	5.04474	4.54155	5.24376	5.95126	6.25739	5.44542	5.70655	4.88131	5.57448	5.18238	5.18893	5.87862	5.01671	4.21011	4.91991	5.27595	4.25235	4.84555	4.59762	4.80663	5.20677	4.84571	3.99688	5.14964	5.01564	4.90999	5.66106	4.29749	5.5087	4.15161	4.9256	5.50356	5.56327	4.91037	4.35702	4.64103	5.17601	4.41489	4.12873	4.47736	5.49859	5.42675	4.67822
227	6.64245	6.65083	6.50042	6.79161	6.62906	6.85202	6.91781	6.48867	6.79171	6.92682	6.93488	6.67674	6.60478	6.70621	6.78467	6.64936	6.58749	7.02945	6.51495	6.42896	6.45879	6.92203	6.95296	6.87663	6.72304	6.73786	6.15676	6.71438	6.30334	6.4337	6.86219	6.55352	6.57816	6.51277	6.37003	6.965	6.71112	6.7762	6.174	6.75634	6.77161	6.72044	6.95696	5.20245	6.81831	6.75923	6.24309	5.99454	6.8183
228	3.35159	3.28042	2.79351	3.51295	3.34113	3.4352	3.84031	3.52212	3.36574	2.96761	3.36296	2.7683	3.58483	2.05365	3.07663	2.96879	4.31465	3.52257	4.22214	2.92062	4.3852	3.07266	3.46508	3.28866	3.05898	3.75751	4.73616	3.28866	3.67381	3.58839	3.22507	3.05432	3.33368	3.36621	3.56366	4.61099	3.84462	4.20477	5.35988	4.60309	4.86806	4.90338	2.46853	4.47781	4.64746	2.63573	3.6296	4.01406	3.98806
229	4.68651	4.19765	4.06306	4.488	4.59638	4.40937	4.48527	4.41402	4.78558	4.17771	5.6332	4.55767	5.32651	3.75155	5.25294	5.03447	3.88903	4.89486	4.35196	4.28325	4.95871	4.58531	4.97078	4.55912	4.53677	4.37998	4.79714	4.43052	3.25849	4.06669	4.47723	4.45964	4.64126	3.98472	5.09726	3.99237	3.84823	4.39885	5.09276	4.30468	3.45809	4.28525	4.6156	4.70164	3.90604	4.33134	4.87219	5.17584	3.99982
230	5.97277	5.72601	5.42298	5.6812	5.13632	4.71514	5.16819	5.29652	5.75867	5.67392	5.93299	5.36443	5.40033	5.07271	5.93397	5.49665	5.55891	5.73295	4.90152	4.67909	5.66942	5.9359	5.13544	5.74681	5.24248	5.33887	5.66246	5.92671	6.03854	5.37047	5.19257	5.34687	5.46019	5.14505	5.85099	5.07333	5.45818	5.03759	5.10987	5.36936	4.9083	5.24324	5.21998	4.20702	4.51994	4.66394	4.88715	4.73874	5.50645
231	3.66193	3.12748	3.13397	3.19945	3.44041	4.05763	3.25157	3.38787	3.21186	3.67236	3.86939	3.32302	3.39477	3.84259	3.29266	3.35864	3.40744	3.02608	3.19217	3.12394	4.71722	3.35057	3.38793	3.76188	2.87641	3.97314	3.78254	3.42662	3.31183	2.71439	3.683	4.10629	2.90886	4.18148	3.48769	3.2676	3.47386	2.95864	3.5941	4.28884	4.14887	3.68021	2.77901	4.86307	3.34226	2.87225	3.6296	4.14154	2.80327
232	6.44335	6.40008	7.14857	6.6562	7.10551	6.41163	6.07069	4.54517	5.65275	6.35482	6.06271	5.68668	5.42216	7.35385	6.4715	6.82785	6.88172	6.72847	5.5921	5.45687	6.11812	6.71311	5.94158	5.41108	5.93766	6.57463	5.39374	6.49426	6.32754	6.69792	6.58583	6.23045	7.4019	6.05135	5.9405	6.59616	6.62831	6.3258	5.21245	7.23125	6.35114	4.75869	7.13637	5.04844	6.16418	6.88837	6.14592	5.08016	6.13659
233	5.9037	7.02881	6.92566	6.28921	6.86111	6.31947	6.33536	6.90335	6.85343	6.33148	6.36517	6.62539	6.39778	6.58028	6.32319	6.27408	5.94866	6.55398	6.33058	6.50583	6.52705	6.22897	6.40346	6.81541	6.64519	5.6666	5.22123	6.15571	6.65174	5.78223	6.5068	6.58775	6.95077	6.44074	5.2626	6.3696	6.23142	6.21507	5.83839	5.62434	6.03463	6.90539	5.8479	5.598	5.79848	6.55552	5.71903	5.50111	6.33918
234	3.67159	3.3571	3.71825	3.28732	3.21108	3.72831	3.48478	3.50911	3.31251	4.12781	2.82141	3.06803	3.22713	3.87218	3.14828	2.99398	3.29194	3.42868	3.42431	2.80307	3.88452	3.34784	3.89754	3.64974	2.7979	3.05044	4.21426	3.57558	2.92582	4.89574	3.37047	3.01663	4.65728	4.26076	3.00332	3.26201	2.68813	3.03496	4.0427	3.5113	2.28316	3.99621	3.13328	4.28573	3.63883	3.78073	3.42495	3.48754	3.98846
235	4.09539	5.58483	4.21828	5.87908	4.57369	5.23926	5.56353	5.86485	5.79631	5.75867	5.31756	5.93689	5.949	5.36893	3.86244	4.38464	4.4407	4.06537	6.78753	4.4985	3.66736	5.16163	5.81671	6.47982	6.49925	4.93785	4.74804	4.1137	4.79582	5.25953	5.29126	6.25076	4.88651	6.25986	3.75679	4.17536	6.19143	5.02384	4.32345	4.72301	6.14859	5.07449	6.23097	4.54587	5.65649	6.25377	5.71503	5.33439	4.82383
236	7.1219	7.5728	6.69285	7.13089	7.59129	7.69952	7.91391	7.77199	7.35412	6.40733	6.6495	7.54701	7.74886	6.68828	8.2796	7.88701	8.52155	8.35056	7.53698	6.65449	6.94222	8.21883	7.86704	7.55164	7.09979	8.34761	6.42781	7.20023	6.32924	8.04811	6.89596	7.34194	7.72587	6.70062	6.38089	8.08297	7.41327	7.49116	6.95609	7.21006	7.09493	6.73303	6.99393	5.55786	6.95074	7.71655	8.69477	8.29625	6.98304
237	5.73455	3.65081	5.31559	7.39041	6.21175	6.57953	7.02095	3.94869	5.81701	5.38393	5.67605	4.7454	5.02153	6.39607	3.39749	3.58632	5.5054	5.59309	5.28849	4.55921	6.95046	7.96524	5.794	4.44485	6.24608	5.17542	5.01335	3.724	3.96989	6.38813	7.08774	5.90187	6.72025	7.22156	6.12524	5.52908	6.63831	7.08316	6.91019	5.52375	6.36721	6.09822	7.09434	8.25381	6.07052	6.18419	5.93652	5.74112	6.44706
238	3.8649	5.22192	4.64357	4.52538	4.49572	5.69412	4.68792	5.89974	4.53613	7.17946	6.64506	4.97801	4.45093	3.74987	4.47271	4.795	6.09356	5.22066	6.17316	5.58818	5.02428	6.34524	5.02057	5.00381	4.59903	5.15554	5.72434	4.17556	5.40394	7.31019	5.5829	4.49915	4.41056	4.75357	4.4618	5.47428	4.89952	4.5363	5.36605	5.40054	6.48721	5.04469	5.82527	3.28901	5.72823	5.33172	5.19089	5.6349	6.25005
239	6.03204	5.79403	5.7875	6.166	5.98545	5.60902	5.97289	7.18075	5.64302	6.23319	7.1498	6.9164	7.43376	5.96031	5.96729	6.45162	7.07434	6.22373	6.53374	5.82057	5.56956	6.55916	6.45104	6.32425	6.21475	6.58038	6.9367	6.64938	5.99209	6.93107	5.64109	6.73481	6.12118	6.38315	6.35709	6.01885	6.42989	5.81216	6.13862	6.24557	6.52846	5.31275	6.96567	6.81892	5.99728	5.75492	7.53627	7.7295	5.97535
240	4.6117	4.79942	4.72156	4.31942	4.23187	5.28118	5.17711	4.78732	4.71312	4.49125	4.49646	5.24341	5.37149	4.12723	5.14496	5.44805	4.39564	5.92079	4.74667	4.81497	4.44125	5.41807	4.07672	4.64287	4.49197	4.73328	4.09962	4.27498	5.3659	5.39242	5.46971	5.41801	4.74554	5.72745	4.63982	5.4941	4.39077	4.81376	4.2357	4.40426	5.33653	4.51886	4.51288	4.88138	4.99726	5.2864	3.90254	3.25656	5.10895
241	3.80375	4.03441	5.12639	4.23531	3.70456	3.57892	4.24254	3.83541	4.67942	4.47565	3.75446	3.50023	3.07776	3.5692	3.7082	4.06235	3.74793	4.88254	4.8358	5.38177	5.12868	5.0081	4.22309	6.39505	4.15589	4.89447	3.80309	3.73689	4.25535	5.0806	3.73106	4.71124	3.92167	4.43363	3.50074	4.03693	5.06328	4.47028	4.20851	4.81758	4.53977	4.60703	4.66955	4.65629	4.25399	4.91053	3.35887	3.92696	4.01188
242	4.36402	4.45691	4.15705	4.17616	4.02096	3.86569	4.14295	3.43427	4.05891	4.14822	4.33898	4.29968	4.4354	4.05732	4.32831	3.62034	3.25849	4.99718	3.23526	3.94573	4.21343	5.00463	4.0246	4.10492	4.00251	3.26397	4.16462	3.68031	4.22269	4.4155	3.88293	4.07089	4.1337	3.90973	2.84946	4.26788	4.07901	3.70611	4.78526	3.80631	3.66046	4.02094	3.09408	3.79486	4.66999	3.50595	4.47714	3.72968	4.57953
243	6.24513	5.54531	5.85751	5.96889	6.34495	5.39358	5.61933	5.24254	5.71607	5.78034	5.60349	5.35803	5.37717	5.51128	5.42813	5.64328	5.70945	5.5317	5.37061	6.33171	5.32099	5.44408	5.38856	3.82025	5.16009	6.7472	7.24992	5.89974	5.88561	6.15541	5.1889	5.94637	5.71085	6.39961	6.57494	6.3413	5.71875	5.2746	5.70566	6.50884	5.8068	4.58983	6.17025	3.93912	5.9643	5.11512	3.77849	4.2944	5.79646
244	4.35057	3.4075	3.97969	4.01125	4.33331	4.46497	4.8922	4.78511	3.82934	4.3508	3.65088	4.10774	4.05645	4.06043	4.22713	3.62893	4.07367	3.62801	3.67464	4.83604	3.59944	4.44631	4.17924	3.70943	4.23229	3.82743	3.87109	3.6413	3.68578	4.43238	3.55352	4.3528	4.37299	4.38684	4.11226	4.04367	4.097	4.10626	4.44251	3.97834	4.4718	4.08397	4.30228	4.10027	4.38446	4.00502	3.13314	3.89907	4.39596
245	3.90758	3.59217	3.32851	4.07877	3.7439	3.82836	3.10366	3.65779	3.21698	4.00493	3.54382	3.92739	3.57824	4.03535	3.39369	3.55503	4.17194	3.32207	3.76999	3.05775	3.71348	3.59929	3.40496	3.36883	3.18124	3.693	3.47882	3.02364	3.6188	3.71794	3.53307	3.42092	3.2209	4.13151	3.93848	3.21099	2.99841	3.60537	4.1212	3.86737	2.68615	3.05582	4.08584	4.43034	3.29323	2.85778	3.79711	3.81215	3.99504
246	4.87219	5.18899	4.36805	4.9455	4.84973	5.0979	4.85297	5.66591	5.63695	4.82101	4.79125	5.36158	5.42644	4.7125	4.83704	4.94467	4.35082	5.57689	4.49744	4.22305	4.46237	5.43397	4.77459	5.08632	4.91683	4.76309	4.37575	4.50444	4.56553	4.65693	4.37358	4.85704	4.40668	4.36677	4.26365	3.59386	4.36439	4.70032	4.65899	4.40652	3.59181	4.57421	4.98715	4.60118	3.66243	5.05205	5.1755	5.18532	4.63498
247	4.18742	3.60714	3.28091	3.21473	3.17774	2.44652	3.33194	3.36368	2.56468	4.00766	3.3257	3.69637	3.50051	3.64475	3.56181	3.17176	2.34411	3.39328	3.93148	2.9245	3.78694	3.90768	3.03225	3.26604	3.90524	2.61773	4.68251	3.56262	2.83671	3.03379	3.26186	2.49014	2.92865	4.4439	3.98018	3.40129	3.40001	3.10265	4.37299	3.18075	2.71806	2.53739	3.20002	4.79906	2.79566	2.87138	3.13489	4.33599	2.55959
248	6.47638	6.48992	6.02236	5.69475	6.52192	6.91005	7.03762	7.31285	6.4893	6.52343	7.07161	6.14607	6.71549	6.25887	7.18137	6.57319	7.12573	6.66207	6.42492	6.06147	6.51305	5.85879	6.88605	6.61874	6.1851	6.78191	6.8488	5.68211	5.39143	5.66	6.33646	4.25031	5.93101	5.3906	6.53388	6.44121	6.59271	6.28138	7.40847	5.12059	6.29785	5.99014	6.5363	5.71626	6.40522	5.70361	6.28151	6.50625	6.11845
249	5.65371	6.20265	5.52237	6.07643	6.429	5.07032	6.29119	5.60461	6.07611	6.73673	6.71548	6.06518	6.27929	5.56857	6.3252	6.1828	5.95112	6.2211	6.00949	5.08616	6.80005	6.04645	5.78764	6.47848	6.04395	5.7575	4.87768	5.41083	5.63493	5.84973	6.72975	5.6989	6.32957	5.01256	5.9706	5.41773	6.17219	5.83361	6.51567	5.36819	5.33291	7.40246	4.48948	5.64328	5.59196	5.64168	5.55603	5.66537	5.67971
250	4.92732	4.79728	6.23816	5.20023	4.934	5.42684	4.79971	5.36988	5.52044	5.07206	3.45148	4.65866	3.67198	6.02406	5.70942	5.25404	5.22233	5.41	5.63415	6.79818	5.66836	5.05926	5.28926	5.33022	5.40426	5.33097	5.05387	5.96058	5.76472	5.59724	6.07195	5.86651	4.99017	6.01585	3.75385	5.59277	5.42373	4.97853	4.16963	4.63606	5.85314	5.95846	5.49488	5.81799	5.52004	5.63902	5.16232	5.21558	6.11722
251	3.61901	3.90144	3.42193	3.1724	3.39155	2.94967	3.43768	3.13452	2.85176	3.15379	3.37096	3.07234	3.97242	2.97878	3.51171	3.25304	2.81182	3.0056	2.99412	3.30119	4.57466	2.76114	3.63275	3.4218	3.32433	2.70099	2.67935	3.15793	3.39024	3.77354	3.23728	3.40106	4.74185	3.28179	3.65886	2.77821	2.95644	3.51469	3.40779	2.20074	3.48514	4.06867	2.78993	2.72482	3.23082	3.2123	3.69741	2.87773	4.38236
252	8.3141	7.86101	8.66344	5.46072	8.66459	8.00664	7.7719	6.84611	7.40967	7.067	7.29836	7.26681	7.25199	7.55566	7.82746	8.86912	9.12054	8.77925	7.39827	8.64577	5.68555	8.153	6.59135	4.74719	7.01826	8.45257	8.11882	8.60366	8.20483	8.56159	7.36894	7.9815	7.96102	6.92902	7.45809	9.07288	8.00283	8.11374	7.40289	8.05388	7.74291	6.54738	7.40927	3.06512	7.95819	7.61381	7.36933	7.44379	8.6343
253	7.58391	8.43731	8.6778	8.5134	7.48589	7.94828	8.2372	8.78546	8.53296	8.79707	8.58011	9.03998	8.87432	7.29922	8.7076	8.50197	7.65159	7.68384	8.40003	7.77367	7.88486	8.77463	7.88124	9.61692	8.14957	8.25544	9.05623	7.8712	8.24717	8.5491	8.30812	7.49139	7.45472	8.20972	7.89989	7.5283	8.35174	8.01115	8.77652	8.92948	7.85614	8.75565	7.61933	7.00602	8.20378	8.55168	8.16393	8.09995	8.1995
254	6.27164	6.97907	7.73911	7.07887	5.60463	6.60265	6.15296	7.32984	6.81833	7.48343	6.36769	7.60308	6.51902	5.97481	6.71343	7.12806	6.24079	6.1895	7.26869	6.52407	6.6403	6.82478	6.23282	8.08859	7.01433	6.90842	6.49866	6.45727	7.12779	7.21551	7.03286	6.50764	5.45593	6.52919	5.18461	6.26487	6.93616	6.26257	6.15036	6.71465	6.21084	7.29141	6.26368	5.35968	6.31088	7.07556	6.05055	5.38357	7.12359
255	7.52752	7.59923	7.72929	7.35194	7.34713	7.45225	7.79352	8.07218	7.84436	7.55045	7.25796	7.5331	7.30009	7.47615	7.51832	7.33369	7.52572	7.31377	7.0888	7.72949	7.18819	7.34842	7.44215	7.7774	7.54343	7.55226	6.9801	7.31318	7.32439	7.06242	7.84827	7.16374	7.54377	7.38825	6.48751	7.32274	7.20838	7.39223	6.89052	7.38345	7.1541	7.51418	7.49197	6.60693	7.54502	7.32369	7.56502	7.11856	7.19319
256	7.36108	7.06834	7.2746	7.2559	6.8767	8.17061	8.2312	8.02743	7.26657	6.96617	6.94226	7.59572	7.79594	7.08368	7.31847	7.04818	6.9666	7.19027	7.49341	7.69575	6.14563	7.59322	7.62025	7.35113	7.61238	7.5045	6.56799	7.14039	7.01496	7.33464	7.61106	7.40971	6.91876	7.1516	7.24947	7.18795	7.27172	7.24158	7.36476	7.95135	7.44735	7.83402	7.22948	5.88328	8.04547	7.57791	7.02774	7.24244	7.48026
257	3.47811	3.04114	3.8914	3.04757	3.50092	4.00351	3.53521	4.75181	3.21343	2.48695	2.70789	3.07778	3.05898	4.72807	3.20123	3.88041	3.21441	3.06481	3.24066	4.04699	2.85674	3.00095	2.80858	3.28654	3.86779	3.70459	4.59312	3.17592	3.11174	3.25138	3.00917	2.89746	2.92084	5.73208	3.65556	3.94021	3.33239	2.9747	3.12505	3.69739	4.8319	3.77543	3.51057	3.44072	4.02997	4.03465	3	3.18414	3.5782
258	4.07867	2.74219	3.2521	3.09232	2.81733	3.66373	4.35619	3.13344	3.47547	4.61996	4.1232	2.70317	3.40261	2.69262	3.46446	3.60344	3.43823	3.82693	3.08008	4.76149	3.00261	3.97693	3.63623	3.63057	3.63524	2.18677	3.66429	3.45118	3.28479	4.06378	3.55416	3.4261	4.03544	3.66111	4.11986	2.91744	3.59303	3.49389	3.38787	3.78606	4.12733	3.02567	3.71496	1.93103	2.57373	3.53245	4.43706	3.46273	4.04204
259	5.96798	5.89403	6.01166	6.28482	6.08234	6.08036	6.27252	5.50879	6.15041	6.07757	6.11694	6.11548	6.17174	5.76247	5.35535	6.1803	6.03943	5.6287	6.07521	5.88037	5.47735	6.24798	5.66053	5.80414	6.19512	5.985	5.90893	5.78021	5.89137	6.44038	6.2116	6.0728	6.17368	6.43873	5.30086	6.13215	6.20308	6.21076	5.41259	6.39499	5.49947	5.81436	6.36419	5.22259	5.85727	6.18162	6.37076	5.6563	5.88528
260	3.64593	3.83274	3.10568	4.19136	3.30716	3.53519	3.37818	4.1173	3.38933	3.14825	3.63205	2.92987	2.9555	1.77264	3.33122	3.67145	4.10456	3.75543	3.4047	3.99965	2.76561	3.83279	2.91174	3.70006	3.0279	4.45912	3.32318	2.71003	3.7085	3.82663	3.3508	4.26754	3.38646	2.45513	3.519	3.86785	3.93359	1.62291	3.55858	3.62924	2.35609	4.84321	3.21025	4.70623	3.76039	3.9729	4.23133	3.52489	3.31843
261	3.22721	3.32127	2.78314	3.81311	3.94291	4.21117	3.65799	3.35176	2.89137	3.64093	2.94279	3.54298	3.22108	4.42973	3.29695	3.45685	3.50722	3.53198	3.30669	4.56382	3.70734	3.70982	3.43311	2.55919	4.30486	3.47112	1.91684	3.68375	2.70196	3.05618	2.83358	4.32261	5.1008	3.25563	3.31966	3.06686	3.64457	4.44672	3.25134	4.0802	3.46091	3.77352	4.49889	4.27254	3.52128	4.25427	3.43173	3.55931	3.1407
262	3.98309	3.31276	3.33964	3.34764	3.48345	3.38002	3.59788	3.84738	3.2828	3.27252	4.48089	4.15664	3.169	3.60422	3.35589	4.32981	3.58704	3.02301	3.80672	3.25181	4.25331	2.95922	3.93708	4.31907	3.87766	3.04005	3.63651	3.00112	2.96632	3.19389	3.61838	3.58881	2.88293	4.27843	4.22464	4.03607	4.38592	2.89285	3.25566	3.10092	3.85551	3.35064	3.40962	3.54121	3.45915	3.11912	3.36341	4.5097	3.04477
263	4.71637	4.3295	6.30221	4.40622	4.83775	4.50589	4.59083	5.73039	4.35931	6.94949	7.5908	4.20382	4.67032	7.61436	4.56219	4.92772	4.84441	4.40296	5.09002	4.50257	8.3796	5.01813	5.9253	4.40135	7.17224	5.87938	6.33531	4.69889	4.07169	4.91808	8.58042	3.79829	7.98883	6.18314	4.68246	4.0304	6.85708	8.44305	9.40205	4.52167	3.99433	3.76224	4.21957	10.2837	4.63948	4.39786	8.17243	8.43444	4.59602
264	4.46387	4.58072	5.64949	5.01079	5.63392	4.26026	4.40371	5.25913	5.53294	4.96415	4.7081	4.29022	4.34146	5.19567	4.13014	5.56095	4.61591	4.37593	5.19776	5.21544	4.61206	4.31633	4.83405	5.24695	5.74716	4.28027	5.09697	4.56366	5.12756	4.51092	5.13927	5.12465	4.63707	5.47206	4.09571	4.56181	5.19867	5.29087	4.88945	4.17059	5.43599	4.52758	4.93748	5.15789	4.71592	4.73836	3.87901	3.59824	5.10789
265	5.09883	5.38978	5.85917	6.92938	5.33226	5.08774	5.74609	5.46083	5.30599	5.07991	4.54083	4.9121	4.29431	5.88799	4.55117	5.50929	6.07622	5.36501	5.86113	5.27038	5.4773	4.90476	5.83538	5.36925	5.77687	6.52463	4.94351	5.48944	5.53969	4.92116	5.65027	5.69365	5.15503	5.99362	7.99679	5.57755	6.95005	5.88418	5.42678	8.50422	6.11419	5.17881	7.74134	5.82205	5.40803	5.44618	5.22325	5.38601	7.87186
266	2.97726	3.38366	3.93144	3.25239	3.22334	2.86758	3.42193	4.19604	3.63298	3.85754	3.5876	3.95849	3.56925	3.04018	3.44142	3.05565	2.81736	4.03511	3.15163	3.13639	4.62521	4.06211	3.90047	3.29833	3.02985	3.42007	3.75866	4.26837	4.1272	3.27648	4.65477	3.88264	3.64659	3.8809	3.04284	3.40032	3.94658	4.03343	2.63505	3.60185	3.8145	3.71669	2.99417	3.60091	3.97381	4.16904	3.63619	3.22661	3.6951
267	5.47938	3.85186	4.02411	3.61395	3.96843	5.78749	8.07774	4.55294	5.32286	6.73287	6.96041	3.65865	3.67334	5.42335	3.84612	3.56877	3.64143	4.13557	4.56941	5.84169	3.33874	3.59619	5.58836	5.47109	6.89774	5.19485	4.63507	3.86859	4.67411	4.60452	5.89067	5.9153	5.81364	5.39499	4.64063	4.39286	7.41274	6.72007	4.6305	3.95481	3.82467	5.40411	6.40348	6.81101	4.79745	5.16174	6.65343	6.70353	4.40832
268	4.49897	4.49186	3.86394	4.78784	5.21498	6.8186	6.27912	5.60025	5.12646	5.3843	5.67734	5.10585	5.57065	1.75112	3.55214	4.31382	6.28856	5.5013	6.86484	5.7984	6.50352	5.27067	6.61447	6.92504	6.77573	5.94602	4.9337	2.9346	3.79191	4.73844	4.82711	4.02199	3.61873	5.09222	4.21841	6.27331	5.83775	3.28816	4.61551	5.93622	5.74415	4.74842	6.68717	3.76575	6.73615	4.32631	4.17573	4.22166	5.19397
269	10.2846	8.51214	4.38947	5.4618	9.48633	9.08593	8.57568	4.57568	5.17302	4.87109	5.32347	7.3141	7.07366	9.60997	5.19742	5.77226	9.43515	7.19876	7.53157	7.95455	5.24003	8.83071	6.28227	4.64955	5.66609	9.65548	4.81674	4.93036	4.38771	8.00663	7.25477	10.4987	10.0974	4.14461	7.88264	8.26124	8.98255	10.2158	4.62061	8.4841	9.10248	5.78678	6.24686	5.67342	7.76877	4.33264	5.05537	4.63314	9.20031
270	4.50532	5.28156	5.42703	3.4971	5.58987	4.25195	3.77076	4.95049	5.23456	5.22217	4.73596	4.98301	5.27248	4.60522	4.66037	4.59496	4.35281	4.58098	4.93217	5.36756	4.4302	5.53817	3.5941	4.48134	5.40148	4.32746	4.77775	5.3353	6.10009	6.06816	5.27113	5.22024	4.99172	4.94365	4.6905	4.22805	4.56589	4.73851	5.10867	4.82082	4.15926	4.47598	5.13039	4.66985	4.71041	5.85666	4.92394	5.21683	4.36996
271	5.74048	4.88202	5.15024	6.44991	6.449	4.77679	5.13581	6.18373	4.96622	5.76146	6.04699	4.40214	4.58249	6.32815	5.03286	5.23875	5.23899	5.36222	4.59259	3.4926	7.03656	4.48987	4.62475	4.62527	5.64613	4.95899	5.32725	5.24943	5.15744	4.6606	5.41223	5.44653	6.80844	4.12949	6.13116	4.81818	5.89209	6.13818	5.62782	5.70188	4.48292	5.69757	6.01269	5.07552	4.7643	5.36156	5.39987	5.17855	5.5983
272	3.49426	3.45014	4.83396	5.04134	3.0685	3.93744	3.18108	3.95044	4.202	3.77194	3.79908	3.61981	3.89496	4.04244	3.2512	3.28455	3.85465	3.52876	4.24437	3.82424	4.33684	3.76814	3.52975	3.94731	3.25232	4.18567	4.28859	3.80622	3.18385	3.34651	4.05648	2.70289	3.10292	5.46785	4.2775	3.49321	4.74305	2.89796	3.61018	3.96568	4.28196	5.3399	4.55792	5.46171	3.73054	3.89865	3.94947	4.68335	4.7577
273	3.58642	3.70973	3.73328	3.68223	3.29125	3.02505	3.27143	3.57363	3.41636	2.83929	3.10919	3.49562	3.16913	3.56112	3.50567	3.58736	3.5087	3.69233	3.74544	3.30145	3.3766	3.40682	2.97898	3.71721	3.49316	3.80981	4.07864	3.65999	2.98705	4.27182	3.83554	3.61164	3.25127	4.45217	3.80291	2.74038	4.64206	3.63054	3.83383	3.07941	4.20637	3.39497	2.87435	3.62331	3.98401	3.48894	4.5471	4.33124	4.13952
274	5.59012	5.8835	6.09009	6.73067	4.97835	5.12268	5.59189	6.48181	5.77904	5.16596	5.44202	5.96668	6.07786	5.78234	6.09079	5.71054	5.335	6.25789	6.3185	6.31714	5.55727	6.30902	6.09909	6.40188	5.54216	5.62551	5.31835	5.19506	5.19119	5.67618	5.61431	6.11505	5.57278	5.75216	5.30477	4.70942	6.06045	6.05164	5.08673	5.73699	5.48805	6.13165	6.44463	5.5026	5.8238	6.45537	6.19358	5.53081	5.27767
275	3.10962	3.55232	3.52781	3.19135	4.26179	3.61399	2.88306	3.39053	4.15208	3.18654	4.06624	3.38809	3.28027	4.03312	3.62756	2.79476	3.35282	3.35435	2.54895	3.21035	2.84299	2.86782	2.5566	3.12365	3.53361	3.41832	3.12922	2.72968	4.64049	4.09404	4.27366	3.62114	3.49565	4.57855	3.23107	3.52868	2.62616	3.66508	3.88464	3.08297	2.30405	4.45063	3.78812	4.6011	3.50272	3.71952	3.81831	3.41105	3.81061
276	2.6492	3.48146	2.82798	2.8713	2.69187	3.14363	2.84407	2.57267	2.82903	2.82429	3.52928	3.68127	3.98475	2.67914	3.79848	3.24992	3.16331	2.71121	3.30609	1.86007	3.8087	2.7616	3.7228	2.94278	2.64837	3.30214	4.12426	3.16359	3.92996	4.00138	3.31587	1.83791	3.53094	2.2076	3.45226	2.7485	2.4958	3.19662	2.971	3.10958	1.84449	2.17261	3.21109	2.24241	3.89479	3.10711	3.91958	3.54222	3.71243
277	3.43702	4.34459	4.85386	3.99018	4.03839	3.92717	4.26864	4.33392	4.29233	4.47871	4.54011	3.74904	3.2901	5.25527	4.09342	4.52854	3.78231	3.74843	5.1691	5.22174	5.64608	3.81701	4.46821	4.72128	5.37597	3.72131	4.53726	4.40595	4.53587	4.89898	5.76574	4.73661	4.77447	5.4463	4.24671	4.48478	4.6623	5.04392	5.05589	3.77068	4.56919	4.39957	4.40803	7.65568	3.5653	4.09259	4.31462	4.12194	4.62361
278	4.06537	5.45025	4.02871	4.35302	4.35268	5.84375	6.06871	5.02435	6.32758	4.53398	4.13278	6.42887	6.38599	4.6204	4.85231	4.78019	5.20877	4.77254	5.58702	5.40744	4.58149	4.5503	6.12466	6.55589	6.25718	5.59847	4.53329	3.86345	4.80606	5.0838	5.68014	5.11015	4.65823	5.5405	4.84507	5.17626	6.07204	5.29156	5.14306	5.56513	6.26914	6.33971	5.46083	3.98523	5.99759	6.27485	5.18286	4.95589	5.31728
279	4.06335	3.78751	3.57796	3.14869	3.74777	4.4484	3.65484	4.72862	3.47635	3.18931	3.04656	3.93718	3.61435	3.41388	2.9542	3.18356	3.73902	3.26873	3.99703	4.11861	4.233	3.69202	4.41231	6.71819	3.40414	4.09962	3.48677	3.82079	3.07756	3.26167	3.87156	3.64952	3.50764	2.8319	3.83799	3.25133	4.05771	3.90931	3.12421	3.88762	3.8378	3.68296	4.00002	3.70053	4.2739	3.16515	4.16569	3.24146	3.97308
280	7.54997	7.7598	7.96926	4.80122	8.53253	7.26261	7.21669	5.16276	7.31567	7.94036	7.51155	6.921	6.43144	8.06939	7.92528	8.03068	8.43419	8.10034	7.05214	7.18763	7.30637	6.08202	7.25602	6.60506	6.27285	7.61838	7.75297	7.51769	7.86599	6.59934	7.39622	7.82363	8.01822	4.15665	7.27551	8.1722	7.40195	7.90034	7.13242	8.07721	7.85249	6.99599	5.92977	5.91359	7.4354	6.62093	4.54354	4.4335	8.43007
281	5.54364	6.67801	5.36619	5.04964	4.85407	5.33776	6.63565	4.80888	5.93138	5.86242	6.35041	7.19805	7.67617	5.1767	3.76856	4.32995	3.97845	5.72767	5.62422	4.23313	4.97747	4.04595	5.2057	4.77938	5.9513	5.37083	5.36241	4.03026	6.39603	5.08337	7.03952	5.0197	4.40923	5.53124	4.35103	4.73446	6.76889	5.70361	6.73623	5.51752	5.35689	4.29678	4.97625	6.11775	5.25976	6.74125	4.71483	5.26585	4.81206
282	4.38204	3.15863	4.08797	3.90704	3.65409	3.40647	3.813	3.46068	4.24735	3.80553	4.05546	3.57088	3.94467	4.31163	3.79983	3.93416	3.05944	3.27806	4.18141	3.92698	4.8371	3.70395	2.69176	4.87619	3.52692	3.28997	4.30961	4.49422	3.66377	3.40127	3.99579	3.21285	3.26889	2.63516	1.53218	3.87306	4.12636	4.20641	4.79894	3.5521	3.89078	4.10929	3.4512	5.35576	3.40935	3.26613	3.82342	4.23345	4.8004
283	7.68466	4.26282	7.99671	7.21651	7.44466	6.87092	7.22889	4.6657	4.5384	7.03438	7.40384	5.35024	5.82493	7.12662	4.52916	5.00476	6.50462	4.78149	7.41697	4.27438	4.86115	8.15927	6.90554	3.47657	5.78253	6.7285	7.68833	7.18343	6.75099	4.50941	4.52273	7.76341	6.29061	6.17534	7.40456	6.84519	7.14166	6.8847	4.9979	7.08421	8.39607	5.20651	3.74716	4.11617	8.11927	4.4942	4.41158	4.54333	7.87926
284	3.53647	3.23292	4.07796	3.10224	4.0329	2.79459	3.40826	3.20043	3.86237	3.8009	3.05352	3.27331	3.43852	4.35003	5.09897	4.21727	4.78412	3.24549	3.79683	3.55335	3.9045	3.90758	4.51778	3.4583	2.99141	4.58827	3.8041	3.54069	3.45646	4.86204	3.23536	3.76727	5.11946	3.01738	3.60341	5.24986	3.55607	4.22494	3.96749	5.13671	4.5818	3.36496	3.19595	4.55599	3.29551	3.4034	3.88172	2.64267	4.93372
285	3.51822	3.7991	3.25945	3.35035	3.71849	3.12264	3.34744	3.65741	3.31994	3.28139	3.07549	2.74998	3.02666	2.92718	3.12883	3.60165	3.56278	3.2601	3.82507	3.77366	4.11727	2.98606	4.17595	3.23611	3.16685	2.85123	4.16941	3.95485	2.7608	2.53224	2.44657	3.25393	3.16102	3.43074	3.705	2.5216	4.13726	2.90686	3.25134	3.14907	4.28865	8.12306	3.54498	3.23233	3.25073	2.99771	2.78454	3.06362	3.51129
286	3.09309	3.51307	3.80495	3.53462	3.07788	2.81874	2.99781	3.11204	2.63901	3.04007	3.41891	3.1855	3.46852	3.89364	3.39314	3.73877	2.99782	3.11422	3.13127	3.72986	3.38556	2.98687	3.88002	3.22094	2.65402	2.87964	3.7402	2.69189	2.62657	3.269	2.95786	3.20966	2.70668	2.81856	3.88431	3.50625	3.37698	4.2183	1.82576	3.0197	2.70901	3.66453	2.93753	3.481	4.0257	3.14231	2.90696	2.85852	2.89365
287	4.0551	3.72275	4.75783	4.68775	3.54386	4.88678	4.49881	4.29505	4.78458	5.19043	4.39409	3.88818	2.93253	4.87027	3.8706	4.51512	5.56443	3.91399	4.05254	5.32513	3.4231	4.33979	4.04577	2.88702	4.50891	4.23203	4.08152	3.82005	4.97216	4.7958	3.91469	4.25986	4.0802	4.03782	3.64728	4.42173	3.86843	5.10833	4.11566	4.46811	3.594	6.56149	4.66872	4.82325	4.09679	3.54122	4.07007	2.78228	4.24182
288	3.411	3.39213	3.31656	4.18195	4.09515	3.63035	3.46264	2.98818	3.67623	3.18895	4.06496	3.25199	3.47656	4.03824	3.23319	3.77727	3.95928	3.01134	3.04609	3.92139	2.88003	3.71379	2.59398	3.78863	3.5069	3.57805	3.18889	4.02567	3.905	3.42954	4.45224	4.15054	4.3454	3.89415	4.14461	2.78491	3.26815	4.06406	2.73181	3.2274	3.53124	3.73078	3.24549	4.53371	3.00998	3.48423	3.18393	4.62223	4.31446
289	3.8422	3.8366	3.33473	3.3579	5.5234	3.81259	3.79391	3.92309	3.53609	5.08034	5.40486	3.73562	2.91747	3.90043	2.97632	3.20546	4.2163	3.29375	5.91091	2.29165	4.60498	3.51786	4.76353	4.01551	4.59574	3.88992	4.42005	3.94189	3.63416	3.56517	3.84904	2.26611	5.20691	3.08953	3.40572	3.92018	3.53433	3.35609	3.51681	3.07938	2.02037	3.27009	3.28532	4.75304	2.83326	4.70359	3.89407	3.49708	2.13574
290	6.53006	3.59193	3.89814	3.85585	4.03404	4.21397	3.76241	2.88459	4.2339	4.12669	3.44859	5.70458	5.7481	3.69868	3.85795	6.1123	3.55791	4.17935	4.16637	6.12129	4.31243	3.65501	4.16968	3.52523	4.73805	4.95045	4.46867	4.64571	4.74741	4.66473	4.43601	4.40276	5.20657	4.29938	3.39726	3.14682	4.61916	4.59302	3.82222	4.01321	4.42742	5.24776	4.08139	4.75906	4.02766	3.96793	3.18529	4.0617	3.60917
291	6.25497	5.05342	3.48973	7.24962	3.52064	4.39265	3.34947	2.96135	4.46695	3.71395	4.1254	3.82131	3.65173	4.6237	3.54047	2.5463	2.9442	3.03295	4.39708	4.18255	4.84295	3.22283	3.68941	3.42791	4.79741	4.73632	2.63965	2.75458	3.20835	2.14442	4.53021	6.74363	3.70633	4.5056	4.37989	3.88627	4.19458	4.93793	4.81565	5.59985	5.45318	4.1209	3.92024	5.267	4.01947	2.69367	2.85524	3.16632	4.32404
292	5.37175	5.64162	4.52146	5.47938	5.42276	5.01082	5.99911	4.38071	5.10662	4.51499	5.04104	4.83186	5.07232	4.62897	6.18583	4.81423	5.40824	5.39244	4.55341	4.29765	4.84718	5.71077	4.85773	4.5549	4.62088	5.06	4.57813	4.59445	4.10197	4.74321	4.64655	5.04798	5.42524	4.05893	4.95006	4.51054	5.19534	5.24206	4.51681	4.73458	5.00844	5.27792	4.64049	4.29378	4.75745	5.37267	4.58154	4.09672	5.04057
293	4.90001	4.68628	4.13062	3.87073	5.10084	5.32234	5.41179	5.20294	5.28632	5.44238	5.70401	4.54898	4.87183	4.70813	5.97956	5.24907	5.26049	5.19096	4.91064	4.82508	5.24871	5.2748	4.32723	4.68964	4.55234	5.00695	5.31077	4.87646	4.43574	4.40421	4.67733	4.43031	4.9953	4.75652	5.09479	5.25447	4.58638	4.92327	5.15645	4.35284	4.1691	3.79653	3.87024	3.40733	4.6679	4.05515	4.99185	4.87358	5.09211
294	3.27296	3.18977	3.49583	4.63105	3.60168	3.81315	3.31714	3.58378	3.34739	3.27535	3.8873	3.48646	2.21692	3.66663	3.66343	3.14035	3.79165	3.14487	3.78612	2.754	3.55339	2.981	3.61254	3.2825	3.92049	3.02319	2.86343	3.26788	2.71867	2.65206	3.93655	2.97767	3.35531	4.20659	4.34988	3.15812	3.67129	3.2771	2.60395	3.05282	3.62405	3.21147	2.68261	4.59669	3.22398	4.5388	3.15004	3.22178	3.61183
295	6.19456	4.60149	3.04399	3.84659	6.55484	5.63803	5.35778	3.8949	4.43962	5.94332	5.81176	3.76514	2.92439	5.25418	3.70206	3.93502	4.79183	4.42505	6.01257	3.2436	4.0423	3.54737	6.58631	6.23538	4.40847	5.23446	5.383	5.52883	3.77653	3.35197	5.60426	5.10388	6.82128	4.74588	5.81739	4.59041	6.0226	5.53957	3.08725	6.28412	6.01122	6.46582	3.88918	3.62146	5.14429	7.379	5.80902	5.21727	4.75076
296	5.26992	4.70878	4.85955	3.85588	5.7332	4.59445	4.18828	4.21095	4.99532	5.61831	5.737	4.42188	4.92271	5.09332	4.65665	3.79655	4.04615	3.64944	5.36614	4.584	5.22566	5.00146	3.50901	3.96753	5.56731	4.09951	4.56162	4.91164	5.71554	5.14548	5.20956	5.82714	6.24257	4.76488	4.14395	4.41374	4.75342	5.29957	5.60572	5.25385	3.89371	5.65214	3.45413	4.41427	4.1675	5.32258	5.06571	4.63677	4.48689
297	7.8151	7.87552	8.10827	8.24642	8.36587	8.15084	7.92721	8.1242	8.0267	7.96801	8.14333	7.85878	8.12119	8.09488	8.42389	8.10552	7.85329	8.14855	7.88764	7.8371	8.42042	7.99767	7.9556	7.89054	7.99745	7.60818	8.03417	8.42237	7.68227	7.87678	8.01585	7.98904	8.23611	7.73031	7.76599	7.95105	7.67859	8.19258	7.94593	8.60766	7.71147	8.29226	7.98317	7.18847	7.75754	8.30412	8.34639	7.87382	7.63903
298	5.79641	5.61937	6.7698	5.84172	5.23923	5.80797	5.4769	6.06708	6.38519	5.53653	5.26915	5.69271	5.42936	6.04706	5.26087	5.70737	5.74064	6.0517	6.0531	6.918	5.79929	6.2233	5.79151	6.58378	6.37812	5.70407	5.50698	6.04707	6.10401	6.03215	6.3087	6.22169	5.36043	6.35823	5.39312	5.999	5.83736	5.56945	5.34759	5.64436	6.38178	5.84717	6.05094	5.91993	5.79119	6.23282	5.73237	5.6027	6.15494
299	8.8079	8.48276	8.5726	8.16419	8.75563	8.26855	8.68922	8.26489	8.76376	8.99152	8.82821	8.84622	8.48265	8.23785	8.38896	8.85301	8.27137	8.38883	8.67578	8.01756	8.73567	8.54628	8.65125	8.78223	8.75317	8.42994	9.16004	8.9221	8.77029	8.2919	8.43954	8.23704	8.49652	8.55053	8.85627	8.3841	8.4006	8.49465	9.13594	8.54256	8.57789	9.01569	7.61828	7.61829	8.35203	8.29535	8.80222	8.90921	8.15912
300	3.90787	3.09655	3.84482	3.71281	3.80009	3.581	3.44521	3.41546	3.46702	4.68596	4.32612	3.1139	3.81264	4.51068	3.40789	3.66879	3.94429	3.32673	3.45149	4.1955	3.85497	3.67505	3.73828	3.26754	3.98525	3.39057	4.14276	4.42617	3.75952	3.82402	3.25039	4.10821	4.68426	4.26889	3.91765	4.33298	4.12901	3.47158	3.80878	3.64077	4.01791	3.66481	3.40962	4.52218	3.84099	4.22028	3.57919	3.99501	4.25485
301	3.61351	3.3016	3.71717	3.9462	3.33228	2.97755	3.58977	3.48506	3.47162	3.49236	3.66096	3.44633	3.68896	3.83874	3.45999	3.30926	3.22545	3.39196	3.7392	4.38647	3.06464	3.54082	3.6001	4.04582	3.89752	3.8004	4.49699	3.79572	4.05437	3.76462	3.92509	3.87687	3.81498	3.8767	2.20782	3.26327	4.09068	4.13743	4.42623	3.17948	3.65748	3.68192	3.03299	4.52331	2.97734	4.03503	4.07445	3.80007	3.71038
302	7.75961	7.18548	6.92745	7.73332	8.06052	7.90956	7.4768	7.45432	7.88789	7.21652	7.72658	7.33994	7.68638	7.49822	7.66479	7.65705	7.8487	7.70155	7.31343	7.24409	6.24443	7.85972	7.91704	7.20587	7.35047	7.01513	7.28616	7.85813	7.40527	7.18307	7.21838	7.04582	7.56536	6.89471	7.91142	7.51869	7.46166	7.44217	7.70799	7.70071	7.43129	6.6813	7.59651	6.81359	7.58517	8.2318	7.58421	7.64782	7.26088
303	6.35825	5.99683	5.58869	5.60484	6.84451	6.1309	6.53701	6.07128	5.6549	6.93788	6.91451	6.28982	6.33759	6.26661	6.17098	6.09701	6.51112	6.00906	6.07382	5.04451	5.15547	5.24591	5.70279	5.67309	6.06318	6.15601	5.4967	5.92856	5.65102	5.69841	6.2921	5.96367	6.73146	4.83597	6.01309	6.0592	6.01927	6.42387	6.55202	5.71391	5.63033	5.96104	5.9125	5.67914	5.78851	5.25918	5.40749	5.95813	6.20074
304	7.97746	3.83061	3.67841	3.48057	5.89651	4.18732	3.64709	3.63846	3.04967	5.43878	5.89532	3.46553	3.7745	4.19411	5.59886	6.79889	3.86418	3.77298	5.36206	2.98039	2.47264	3.59678	3.5982	3.61299	3.89527	8.99304	4.38019	3.0656	3.73873	3.81357	2.47479	4.02863	6.13617	3.4209	3.88028	5.2069	2.96461	4.59293	3.66536	6.06619	7.27092	3.78459	3.77511	4.21664	4.37261	3.54296	3.19159	3.68744	5.71957
305	5.58948	7.64952	7.3909	3.94627	4.78462	7.65682	7.82117	4.62028	4.65628	7.82629	7.84802	5.51032	5.35271	5.25288	5.39198	6.80021	7.75688	5.9144	5.66867	5.3381	3.92882	5.25353	6.69092	6.50701	5.13986	7.47271	6.68179	7.6362	6.13305	5.42338	5.25582	4.35838	7.3278	6.48556	5.22322	7.58454	5.82826	6.22752	6.76051	6.40507	6.5831	5.75922	4.48182	4.8002	6.70564	5.44134	5.85761	5.80705	7.39856
306	3.25216	3.2297	3.35023	3.28325	4.08682	3.4792	3.25464	2.97767	3.24324	3.07847	3.67559	3.2337	3.48352	3.51066	2.97535	3.40414	3.92706	3.36211	2.65567	3.51171	2.67794	3.02452	3.14184	3.15859	3.64132	3.02151	3.51288	2.74577	1.69528	3.56423	2.1532	3.86625	3.30135	3.05312	3.82307	2.54341	3.04214	2.29766	3.52425	3.00517	4.06062	2.67644	3.60587	3.68977	4.10988	2.58533	2.96817	2.98695	1.91245
307	7.67681	6.70309	5.96973	6.80718	7.93052	6.80623	6.13708	5.25193	6.15358	6.88659	7.35651	5.98672	6.48402	5.88704	5.23297	6.30457	6.17147	6.15935	7.07103	4.49253	7.94987	5.82547	5.92887	5.72253	5.95537	5.95277	5.14689	5.77676	6.19925	5.49729	7.27337	5.85291	6.67394	5.52178	5.43837	6.08701	6.80064	6.61408	6.03958	6.14182	5.77835	6.73008	5.94682	6.26174	5.6386	7.68204	7.52443	7.50464	6.05239
308	9.53239	8.48822	6.96353	8.63115	9.33834	8.45082	7.96006	7.11251	7.93156	8.74459	8.48182	7.82534	7.42147	7.94483	6.23245	7.93121	7.95773	7.66362	8.91521	6.75425	9.606	6.9497	7.37045	7.73859	7.82909	7.96637	7.17333	8.03704	7.26782	7.39736	9.18541	7.57701	8.52584	7.73745	7.57654	7.84532	8.5269	8.24722	7.73772	8.31285	7.65094	8.21942	8.25773	6.03328	7.75816	9.2067	9.36285	9.01382	8.03113
309	3.92687	4.07679	3.65586	3.1804	2.45535	2.99889	4.22211	4.32452	3.38882	4.04919	4.39414	5.31488	5.19785	4.02192	5.69019	3.614	3.45248	3.50059	3.96238	2.56982	4.56279	3.77176	3.62209	3.22736	3.6485	3.69539	4.31562	4.27143	3.67793	3.89647	4.17583	4.30716	3.78979	4.09478	3.65861	3.85367	4.83519	3.86061	3.61436	3.9075	3.58249	3.74276	3.33636	2.94707	3.30282	3.08066	5.17939	4.65326	3.48065
310	4.63945	4.96777	4.3602	4.96156	5.6819	5.36186	5.69793	7.48901	4.45276	4.99996	5.35032	5.28441	5.39431	4.10191	4.12549	5.15127	4.26811	5.16032	6.35498	4.27661	4.44608	6.67066	5.21584	5.98144	5.51998	5.27109	3.99931	4.73703	4.21301	7.43136	5.69322	5.36449	5.0816	5.0749	5.06773	4.508	5.40952	5.75989	4.46508	5.16992	4.75106	5.01446	3.77511	5.05095	5.18118	5.3113	6.49695	6.45822	4.0748
311	4.61114	5.87777	4.74289	5.78179	5.48187	4.72275	5.84005	5.80443	5.58169	5.38021	5.36289	5.46406	6.08944	4.80879	5.25714	4.67508	5.3322	5.24274	6.39603	5.54708	4.74175	4.9647	5.76389	6.25319	5.75229	5.22396	6.04208	4.56251	5.20871	4.85025	5.55998	5.37112	4.79853	6.18878	5.67259	5.26794	5.90513	4.83019	5.78831	6.17209	5.85228	5.92519	5.626	3.38859	5.66549	5.70844	4.91127	5.36657	5.26642
312	10.4558	10.8279	10.1303	9.89966	10.3077	9.98774	10.3073	10.0284	10.2017	9.98266	9.02739	10.4132	10.323	10.0337	9.82916	10.6627	10.0299	10.3727	10.5436	9.85143	9.92486	10.5576	9.77474	10.5543	10.7031	9.77138	10.2706	10.2061	10.1131	10.7166	9.9848	9.90293	10.0606	10.321	10.4755	10.6274	9.91957	9.91243	9.99383	10.2713	10.0093	10.0617	9.63003	8.93943	10.1471	10.0874	9.39463	9.38896	10.1965
313	3.89584	3.11053	4.49913	3.94538	3.6644	3.77201	3.29615	3.55826	4.49272	3.7284	3.54568	3.47857	3.31723	3.81001	3.78425	2.99797	3.83061	3.97531	3.12328	4.3689	4.80235	4.01392	5.49341	3.90882	3.60311	4.48421	3.62076	3.78969	4.46951	4.22304	3.57148	3.82618	4.32544	4.8115	4.49581	3.62271	4.15024	3.93192	4.48853	4.15085	3.85704	3.67711	4.24355	3.29098	4.37402	3.49442	3.75164	4.03472	3.62273
314	4.37802	5.25165	4.79704	5.4255	4.69461	4.536	4.98614	5.92622	4.73419	4.2348	4.64535	4.98457	5.03685	4.59097	4.02412	3.96595	4.29427	4.21487	5.22636	4.14128	4.45186	4.18957	4.79361	5.77866	5.3559	3.38274	4.61974	3.86615	4.89892	5.22495	4.82483	5.53728	4.71698	5.29089	4.30503	4.04936	5.61133	4.69212	4.36154	4.52843	5.04029	5.85558	4.46055	3.69861	5.06442	5.70045	4.79422	4.2938	4.58421
315	8.27943	8.6573	8.27355	8.38541	7.99354	8.32573	8.17441	8.59076	8.16081	8.53313	7.75406	8.17885	7.92274	8.06091	9.206	8.63461	8.23743	8.41765	8.35026	7.92306	8.50057	8.60275	8.31358	8.62323	7.7532	8.61498	8.07684	8.8012	8.04328	8.68175	8.70013	8.15756	8.25027	8.10505	7.85711	8.44582	8.52548	8.17852	7.86507	8.80076	8.42807	7.8928	8.51992	7.24276	8.64608	7.99292	8.47919	8.37458	8.54546
316	3.54865	3.73285	3.36955	3.669	3.63125	3.72304	3.66835	3.4703	3.17685	4.17872	3.19985	3.52936	3.52775	2.19344	2.95766	2.53152	2.45135	3.0689	3.60513	4.52266	2.85317	3.37457	2.19912	3.95719	3.61388	2.86327	3.04778	3.59659	3.65598	2.52073	2.82028	3.84464	3.7531	2.30547	3.72302	3.44405	3.78868	3.59885	3.41417	3.70241	3.3635	3.33453	2.75821	4.134	3.15344	3.37835	4.73366	3.62127	3.70558
317	3.68755	3.25066	3.32193	3.08352	3.41832	4.06382	3.4728	3.80191	3.33232	4.29848	3.75962	3.45365	3.56151	4.14727	3.64107	3.56077	4.32082	3.76046	3.56684	3.85372	3.73212	3.68214	3.7682	3.50329	3.77082	4.10473	3.59543	3.10336	3.77261	2.85199	4.05497	4.19017	2.83087	2.6587	3.69774	3.44806	3.70841	3.68295	3.85647	3.28137	3.94392	4.31837	3.30892	3.61872	3.56635	3.82695	3.66459	4.08014	2.51205
318	4.01803	3.69164	4.56568	4.66083	3.37867	3.70754	4.27652	4.3619	4.75279	4.03743	3.50622	3.84534	4.31562	4.52799	3.59589	3.14095	4.28086	5.02724	4.57905	3.73011	4.5912	4.67151	6.11842	5.4606	3.93993	4.51618	4.36089	3.59693	5.8408	4.35464	3.59291	5.67125	3.31167	2.86387	3.57825	3.94269	4.44458	5.39639	4.32716	3.50662	4.38808	6.24906	5.82934	3.92431	6.11706	5.17243	3.47501	4.35819	3.22888
319	3.40473	5.40935	3.75466	3.61181	4.0555	4.30242	4.93353	4.05605	4.18921	4.16221	4.02278	5.32127	5.20971	3.02778	3.51284	3.52525	3.75828	4.22725	5.06685	4.30548	3.46279	4.43423	3.2942	4.81515	3.60874	2.63131	3.91579	3.11316	5.27472	3.91376	4.69918	4.61855	3.56053	3.43776	4.47341	3.61263	3.68594	3.86331	4.17328	4.44085	4.15872	4.02975	3.20286	4.09122	4.37305	5.37444	4.15798	4.55616	4.40933
320	2.38293	3.25515	3.96319	3.43487	3.65541	2.89427	3.44204	3.70676	3.26177	3.03758	3.96668	3.23784	3.97546	2.14953	3.38732	4.44156	3.76097	4.41251	2.54032	4.34665	4.6989	3.51264	2.79525	3.18617	3.93745	3.61577	3.39116	2.49489	3.26332	3.53367	3.46838	1.78692	3.14687	4.35454	2.59218	2.67444	3.16098	3.02581	3.93956	3.44098	2.65144	4.1179	3.72381	5.1825	3.48759	3.25563	4.30009	4.12827	2.26798
321	3.83387	4.27467	3.77144	4.14805	3.84313	3.85416	4.90795	4.51715	4.00758	4.09629	4.33676	3.82589	3.85539	3.5743	3.7524	4.18115	4.20591	3.52461	4.87854	3.43619	4.20182	3.81077	3.40696	3.77877	4.83887	4.49759	4.17727	3.50466	3.78198	4.21975	4.00473	3.73285	4.27143	3.98577	5.01324	4.55318	4.56097	4.64802	4.58863	3.86929	5.02969	3.69679	3.77182	4.65509	3.93295	4.26907	3.37195	4.05275	3.71038
322	3.32819	3.89868	3.72044	3.67063	4.0793	3.67299	3.60519	3.11881	3.6757	4.25611	3.16492	3.21542	3.48635	3.60319	3.1841	3.23415	3.25887	3.7539	4.0978	4.53229	3.04076	3.32294	3.28011	3.61447	4.23341	3.69311	2.81786	3.96416	3.68564	4.28012	2.80151	3.38584	3.74981	4.21751	3.60983	3.38377	4.17965	3.10587	3.85168	3.64853	4.07292	3.82575	4.15782	4.06497	3.02065	3.89371	3.37113	3.73831	4.045
323	8.67583	7.59729	8.69563	7.34136	8.3782	8.36581	7.92366	8.0341	8.00265	7.75213	7.35571	7.5719	7.55468	7.68197	7.81332	8.35361	8.48818	8.05482	7.94281	7.31231	7.42695	7.59859	7.71685	7.26521	7.35669	7.91897	7.50597	8.42949	8.29601	7.45937	7.77515	7.93105	8.17787	6.91873	7.23034	8.04666	7.84792	8.12479	7.13306	8.37623	7.93712	7.67425	7.83534	6.59939	7.69483	7.70192	7.77713	7.07527	8.04041
324	8.38666	7.67204	8.5318	7.65548	8.46272	8.55898	7.93525	8.15457	8.29762	8.17529	8.23038	8.06814	8.29322	7.98068	8.11824	8.47616	8.40483	8.10401	7.97372	7.2109	8.51981	7.92298	8.38102	7.88626	8.01981	8.08373	8.33599	8.26817	7.83321	7.66763	8.1233	7.71523	8.0175	7.54179	8.36443	8.44764	7.91863	8.14976	8.34726	8.25743	8.24221	8.77549	7.61985	7.72111	7.80923	7.85583	8.32876	8.03108	8.31797
325	4.4488	3.83835	4.30988	3.98219	3.57493	3.7848	3.56208	4.03338	4.59688	7.64478	6.76128	3.06021	3.70824	4.12216	2.87735	2.63646	3.33871	4.02029	3.10785	4.48969	4.46512	3.5078	2.84313	3.56464	3.6817	3.6052	3.04907	4.21425	8.89555	3.57818	4.11199	2.88821	3.36713	4.32729	2.68764	3.55544	4.0678	3.05869	5.44607	3.04676	3.73247	3.97542	2.51125	2.74781	3.52388	3.82575	3.0608	3.14257	4.3556
326	6.09226	7.58901	6.2991	6.57353	6.41185	6.55	6.69788	6.16339	6.96524	6.33432	6.66129	7.3113	7.75907	6.01089	7.31052	6.62661	6.49985	7.39212	6.55682	6.34259	6.11188	7.23613	6.19608	6.40667	6.44036	6.90964	6.93279	5.94937	6.18657	6.97361	6.76093	6.57297	6.13643	6.53798	6.75896	6.09345	6.4415	6.45103	6.93845	6.16617	5.92007	5.15996	6.87786	4.98087	6.32884	6.90388	6.86204	7.14449	6.14372
327	9.65309	9.13798	8.81319	8.93917	8.92618	9.49806	8.84289	9.02516	9.63438	8.99476	9.27373	9.58309	9.76256	9.08432	9.2674	9.50284	7.08361	9.40807	9.45729	9.0199	8.75336	9.40551	9.49526	9.20758	9.01138	9.27172	9.53054	9.77201	8.99416	9.71581	9.1025	9.06595	8.80032	8.95595	9.84141	8.90786	8.80944	8.77657	9.2825	8.28196	8.77682	8.47837	9.25094	8.05678	8.69206	9.24697	10.0334	10.2916	9.03416
328	4.80216	4.67314	5.88236	5.06479	4.07919	5.06314	4.44963	3.61398	4.77076	4.45552	4.26685	4.3127	3.95612	5.55353	4.75398	4.84766	4.62861	6.1717	5.03679	5.1046	5.91256	5.64485	4.75322	4.86189	5.41819	4.54709	3.99636	5.16314	4.47907	5.50514	5.305	4.07698	5.03827	5.32549	4.39985	4.46595	5.26498	5.23862	3.93331	4.01733	4.4211	3.90688	4.68915	6.09302	5.26678	5.71789	5.36502	3.62974	4.65408
329	3.25988	3.5804	3.72364	3.7697	4.06771	3.71246	4.27057	4.10618	3.78906	3.82066	4.51521	4.26036	4.40333	4.50325	4.26235	3.98081	3.65398	3.5597	4.2273	3.3383	4.44824	3.73571	3.24112	4.13342	3.74371	4.32423	3.23291	3.70636	3.67528	3.34901	3.81175	4.32516	4.06029	3.83287	4.51966	3.47302	3.57744	4.18284	4.25674	3.88055	3.16091	3.55202	4.15237	4.36324	3.23606	3.5139	3.43634	4.54177	4.3409
330	3.87259	5.10175	4.87136	4.59889	3.964	4.47614	3.92545	3.84681	5.12658	4.49746	3.74734	4.70522	4.37301	4.30544	5.27347	3.89857	4.60059	4.45861	4.61683	5.06144	4.23954	3.96829	4.44137	4.46205	4.53453	4.12954	4.78866	4.70481	4.3552	3.52071	4.50505	4.43475	4.12077	4.94206	3.69826	4.40992	4.31642	4.14102	3.71088	4.84948	4.65783	5.15253	3.86887	3.71217	4.98463	4.43689	4.87782	4.22624	4.19221
331	2.75961	2.963	2.99685	3.04281	3.30169	3.68515	3.69312	3.226	2.70085	2.8518	3.78306	3.41507	4.11193	3.20341	3.38369	3.78366	3.04004	3.18842	2.91262	2.93179	2.94858	3.35916	3.84126	3.55675	3.36198	3.41546	4.28692	3.01515	3.60299	2.81281	3.02974	2.74	3.13945	3.11264	3.45738	3.39203	3.40892	3.6968	3.5189	3.13586	2.91174	3.22987	4.06231	3.22153	3.09388	3.81488	3.33958	3.67065	2.67973
332	3.78739	3.47944	2.25257	3.82539	2.50597	2.96788	3.16545	2.79992	2.41615	2.91296	3.20041	3.5456	3.39205	2.94923	4.05153	3.47497	3.40113	2.40399	3.28165	4.23313	4.31837	3.17275	1.88516	2.41798	4.15891	2.99188	3.51001	3.89241	3.20751	2.31726	3.71518	3.33111	3.06481	2.51602	4.08857	3.06551	3.37444	2.71612	4.02285	2.82391	2.19826	4.21629	3.09441	3.09777	2.86417	3.45339	3.45501	3.30812	3.05372
333	3.48671	3.17551	2.78243	3.36288	3.40415	2.97893	3.52694	3.19349	3.23399	4.8172	3.79794	3.25659	3.6628	3.98733	2.68403	3.13497	2.87538	3.22456	3.70024	2.9739	4.08064	2.84306	2.40865	3.08261	3.31665	3.4006	3.75047	3.75394	4.09788	2.79702	3.33436	3.68887	3.82203	2.75013	3.26402	3.57258	3.7225	3.16193	3.96051	2.76395	2.68911	3.47321	3.70819	4.4818	3.7065	2.74318	3.71273	3.33203	4.12862
334	4.06214	4.33933	4.32375	4.4111	4.7912	3.81379	3.78026	4.36798	3.71548	3.80319	4.7165	3.54168	3.72549	4.2508	3.60554	4.72894	4.03068	3.22913	4.07628	4.33611	3.57952	4.94252	3.62408	3.96638	3.82544	3.27545	4.56268	4.03239	5.23173	4.09985	4.0178	4.42325	4.21874	3.95933	4.60319	3.7485	4.58823	5.20039	4.49417	4.38689	3.09698	4.4786	5.33513	5.00406	4.54522	3.91245	3.81404	2.66238	3.82535
335	3.36126	3.55921	3.01371	3.72386	3.36162	3.22479	3.7663	3.64609	2.95282	3.80646	3.66143	3.46437	3.76261	4.0909	3.41851	3.80993	3.09251	3.29372	4.17954	3.55731	2.91701	3.70177	3.49091	3.08183	3.24444	2.46462	3.68066	3.26261	3.50997	3.3197	4.03042	3.78259	3.49194	2.79254	2.8409	2.91697	3.53378	3.22179	3.45816	3.12412	3.38653	3.24959	3.40348	4.01803	4.17382	3.8179	3.94695	3.65104	5.15394
336	5.7811	5.14278	5.61177	5.57784	6.16651	5.97381	5.7061	5.41979	6.07546	5.60419	5.66056	5.60823	5.43875	5.86011	5.89982	6.40899	5.67223	5.76075	5.16866	5.03799	6.04427	5.45415	5.66256	5.06198	5.70439	5.75673	5.1981	5.71788	5.68015	5.09937	5.84028	5.48969	6.32105	4.00049	5.40566	5.34359	5.63613	6.19924	5.58048	5.38047	5.78303	5.72867	5.32448	5.41516	5.2906	5.72444	5.74083	5.2206	5.15075
337	4.75936	4.88105	4.54372	4.88565	4.68262	4.1262	4.86551	5.94768	4.59902	5.19361	5.6218	5.49517	5.49414	3.72476	3.94892	4.75964	4.73957	4.44699	4.64595	5.6302	2.74951	5.18478	4.64583	4.70775	5.23665	3.32487	5.48503	4.11777	4.57155	4.03646	4.42618	3.99702	4.31013	4.62815	4.39929	4.41131	4.50277	4.49147	5.70023	4.75682	4.28312	4.87003	4.53987	4.07042	4.20258	5.18389	4.7394	4.66061	2.8133
338	3.35666	4.3233	3.97402	3.89564	4.24256	3.44496	4.4849	3.71959	4.55474	4.25288	3.85965	4.00894	4.13814	2.51321	3.59655	3.69822	4.14238	4.24526	3.11211	5.07234	4.62632	4.71303	4.79999	4.28037	4.34892	4.69489	4.30838	3.355	3.05538	4.5913	4.49091	4.25128	4.05243	4.4665	3.76711	4.21316	4.26314	4.6214	2.97261	4.26836	3.56258	4.61371	3.91733	4.85475	4.56643	3.91241	4.36181	3.45432	4.49144
339	4.08416	4.16746	3.25288	4.08565	2.98172	4.13309	5.28308	3.61907	3.19632	3.20518	4.23156	4.64753	4.6054	3.62718	2.94459	2.88989	5.53312	3.40299	3.72499	3.48356	3.42418	6.26395	5.56582	3.56007	3.63575	5.73957	4.0967	3.74885	3.51633	6.17542	4.93483	4.71578	3.53009	4.57633	4.47567	5.18591	5.48963	4.75309	4.68218	5.42712	3.45812	5.07281	4.07959	6.29538	4.67943	5.25968	3.67122	3.81881	6.80656
340	3.79383	3.79182	3.51821	3.5029	2.73074	4.33798	4.04266	3.40675	3.51648	2.83434	4.15438	4.06514	4.52684	3.83814	3.7469	3.13432	3.32305	3.29185	3.49824	2.64873	3.6442	3.12119	3.23294	3.37846	3.10839	3.78959	3.7028	3.00387	3.58072	3.3458	1.91906	3.24802	3.35307	3.01817	2.76492	2.99155	3.40127	3.63354	3.48232	3.21645	3.18102	3.21059	2.68069	3.64012	3.32016	3.1736	3.42637	3.37438	4.08545
341	3.68078	4.9642	3.85491	3.75851	3.53393	4.21687	4.51182	4.61628	3.61074	4.46113	3.58076	3.78676	4.14331	4.02193	3.63156	3.81041	3.92928	3.8295	3.07329	3.18196	3.06198	4.03223	4.49625	3.63487	4.02715	4.20523	3.40105	4.00663	4.03498	3.35105	3.57196	3.86175	4.66568	4.62231	3.98649	3.43303	3.69383	3.55764	4.28905	4.16275	4.32708	4.43873	3.56951	2.73848	4.21902	3.9738	4.24224	3.24673	3.31065
342	3.36185	4.37913	4.81853	5.63804	3.64023	3.66462	3.81408	4.4901	5.48975	5.01526	4.51942	4.33563	3.51677	4.21509	3.59453	3.71953	3.48634	5.6822	5.3074	3.47068	5.42952	5.3162	6.01535	5.60141	3.32117	8.70557	4.05609	3.90633	4.87486	5.59661	5.16523	5.68913	5.21534	4.3831	3.11682	3.7165	5.43898	5.99723	5.40466	4.04303	4.10617	6.01719	5.82133	4.8537	5.66299	5.64748	4.78975	4.40688	4.04408
343	4.35756	4.13324	3.69011	5.29775	3.86599	5.35622	5.11372	4.15623	6.03365	4.14515	4.39813	5.01539	6.16749	3.52415	3.50061	4.43537	4.89672	4.70331	4.83466	5.88551	4.03938	5.54765	4.31817	6.07021	4.20055	4.36778	4.73849	3.1854	4.1143	5.81425	4.58393	3.94363	5.31939	5.71835	4.0808	4.8399	6.18117	4.98582	4.45259	6.07179	5.66934	3.63483	5.35447	4.46296	5.66724	4.09468	4.86827	4.9952	4.46591
344	10.1612	9.95256	9.70592	9.52524	9.99514	9.70691	9.64773	10.216	10.3135	9.7699	9.48483	10.0888	9.91731	9.90583	10.0296	10.2529	9.76524	9.68878	10.3711	9.80796	9.94501	9.78154	9.76773	9.6883	10.0153	10.1521	10.2376	10.017	9.98028	9.39682	9.7159	9.93032	9.73066	9.93851	10.1585	9.5641	9.75999	10.0434	9.33532	9.8857	9.81487	9.7484	8.98818	8.74725	9.50477	9.62673	9.83725	9.83723	9.98223
345	3.5106	3.0785	6.82466	3.14665	3.60739	5.76477	3.22366	8.51347	4.96166	4.23578	3.85554	5.14497	5.67019	4.41032	6.79638	5.74072	3.35149	7.54818	5.00414	5.50434	3.13827	3.22083	3.05666	3.15015	6.4342	3.764	4.02446	3.93651	3.14533	3.31588	2.91097	5.20595	4.31025	4.0092	3.46085	3.23144	2.98306	3.92886	3.54419	3.08462	4.32766	3.43212	3.35377	3.95861	7.35125	2.95295	5.66743	5.50071	3.28026
346	4.87292	4.74531	4.44003	6.32596	5.10003	4.62584	4.81245	5.33978	5.56242	5.07142	5.18212	5.05116	5.07979	4.46493	4.10523	5.22676	4.60123	5.18686	5.2671	5.01293	4.89571	5.48857	4.82056	7.27387	5.38254	4.43948	3.77669	4.03298	3.98777	4.77761	4.21284	4.77996	4.57124	5.762	4.14843	4.33132	5.21789	4.77715	4.14166	4.27158	4.39527	4.49642	5.2795	4.7244	5.70223	5.12706	4.61934	4.64901	4.78339
347	5.167	3.98318	3.98368	8.64448	4.14575	5.63408	4.94581	4.11968	3.88124	3.48268	4.43768	3.58572	3.9664	5.4721	3.32028	3.43653	4.3746	3.7678	5.6912	4.96516	4.7888	6.59646	4.27808	3.79091	5.22511	5.67005	4.13596	4.70719	4.1712	6.79726	3.85057	7.17107	3.89694	6.58014	3.5324	3.69649	4.47238	4.65855	3.70515	4.13889	6.14681	4.13051	5.26282	4.25587	5.20489	5.83823	3.84613	4.03547	4.22866
348	3.81074	3.31368	3.93533	5.0489	4.96233	2.95381	2.98522	3.59335	4.8824	4.04872	3.38139	3.15762	3.04004	3.80217	3.73218	2.87794	3.25687	2.75932	2.36031	1.60452	2.72072	3.38198	3.16663	3.07234	4.05651	3.97953	3.04055	4.85677	3.14186	3.73311	2.00902	2.89527	2.75475	3.39226	4.25915	4.25373	3.41483	3.77975	3.37766	3.8003	4.73096	2.13244	4.62037	4.92311	3.39311	2.70542	3.61028	3.12843	3.25246
349	4.29009	3.56398	3.3189	3.34915	3.11021	3.58595	4.38218	3.67236	2.97507	4.20205	4.1262	3.67121	3.39731	1.78778	3.58543	3.5107	3.50847	3.49216	2.93275	3.47461	2.61182	3.14746	3.202	2.89922	2.35781	3.06238	3.97137	3.20992	4.46118	3.8686	3.73855	2.8638	3.21693	3.49134	4.30773	3.7875	3.26546	1.82762	4.55092	3.19119	4.43356	3.859	3.58218	3.65547	4.1686	3.96956	3.11053	2.73218	3.53282
350	5.71756	4.34837	4.93281	5.10357	5.58763	5.25472	5.22163	4.79108	5.54861	4.60293	4.75384	4.40758	4.87455	5.05678	5.16206	4.47925	4.82154	4.76782	4.70203	4.10234	4.58566	4.86452	5.60296	4.45446	4.76563	5.13577	5.00671	5.03321	4.08101	4.7525	4.79999	4.74767	5.24916	4.7021	5.96781	4.52648	4.92593	4.90489	5.43839	5.26983	4.45897	6.09572	3.69132	5.14989	5.27856	5.20589	4.80992	4.93021	4.93355
351	6.35171	5.84681	5.7577	5.81232	6.32216	6.08836	6.08994	6.44393	6.19374	5.157	5.00004	6.58696	6.34634	5.69617	6.466	6.58167	6.50518	6.29193	6.07967	5.44404	5.22827	6.33312	6.61769	5.82262	5.78862	6.60761	6.00681	6.6038	5.57753	6.44687	5.58866	6.12304	6.07247	5.16627	6.67896	5.81487	6.22546	6.09069	5.68658	5.75579	5.96109	4.92302	6.15733	5.17543	5.83571	6.1881	6.7145	6.76381	6.3558
352	5.51892	5.82636	6.29231	5.10695	6.26133	6.08078	5.42615	6.03758	6.01172	6.16977	7.09706	5.81587	6.08658	5.02254	5.98223	5.51887	5.70164	5.32241	5.70061	4.51478	4.86383	5.2459	5.2228	5.7458	5.81905	4.90515	5.69378	5.6211	6.19534	4.17237	5.28649	4.78616	5.59396	4.42741	5.4328	5.35822	5.62139	4.89175	6.17699	5.48287	4.98027	4.88252	4.93066	5.29169	5.55339	5.63462	5.3561	5.25566	5.3541
353	3.50817	4.15298	3.49021	5.11451	4.3244	3.99463	4.10899	3.74294	4.04406	3.99453	4.0127	4.26392	4.4314	3.54508	3.78086	3.4508	4.16371	3.89753	4.47792	3.77959	4.28325	3.63528	4.42699	4.10658	4.35167	4.26359	1.7896	3.2963	3.65779	4.30577	4.10802	4.1367	4.06394	4.07076	3.2348	3.37131	5.01902	3.91135	3.61646	3.80212	3.51374	3.39231	5.33267	4.88796	4.42849	3.46387	3.65631	3.97472	4.28428
354	4.34737	3.03463	3.38369	3.62833	2.45469	3.9516	3.20248	3.71355	3.30486	3.9218	2.98977	3.65463	6.76898	2.26449	3.79546	3.79814	2.97995	2.93757	3.33246	2.55556	4.314	3.095	4.14095	4.56954	3.3654	2.51599	2.65906	4.4828	3.32055	2.74286	4.18066	2.8349	3.48526	3.31072	3.66735	4.50555	3.06949	3.6661	3.45181	2.95312	3.19978	2.99668	3.81262	5.43253	3.35427	3.11671	3.94074	3.54894	2.79559
355	4.30585	4.64291	6.42116	4.11856	6.6038	4.54932	5.67858	8.42622	6.54744	6.28728	6.33488	5.76735	4.96574	5.12697	7.57303	5.88371	4.14009	5.55862	5.52255	4.79804	4.74722	4.04479	5.57334	5.72575	4.53973	4.80935	5.48014	5.41097	7.23517	4.21276	4.59493	4.46968	5.82681	3.92654	3.85997	4.35981	5.23551	5.05857	5.17496	3.74506	4.12528	4.86051	4.76968	5.22212	4.81782	4.19082	4.38482	3.4843	4.28337
356	5.19934	5.24615	5.14864	5.10365	5.03807	6.21721	6.27293	6.26077	5.69329	4.83022	5.17327	5.5654	5.55094	4.59998	4.82693	5.19681	5.01367	5.2179	5.33253	5.95412	5.0399	5.60058	5.37451	5.51145	5.25606	5.26741	4.70778	4.98268	5.29962	5.0381	5.59745	5.3058	4.96209	5.19901	5.19339	5.24884	5.13611	4.80456	5.00107	5.48598	5.51309	5.69657	5.30676	4.86109	6.1265	5.40182	5.31224	4.74369	5.39543
357	4.2747	3.77145	3.55568	3.68794	3.5193	4.04789	3.44231	3.86223	3.8499	3.65239	4.2158	3.44311	3.54997	3.8173	4.24847	3.12213	3.87656	4.01883	4.19435	4.52453	3.81003	3.43477	3.29454	4.10327	3.79361	3.60084	4.30958	4.61529	4.3532	4.27471	3.39405	2.95211	4.1879	3.97267	3.40114	4.01796	4.15289	4.54297	3.48677	4.38038	5.16607	3.32252	3.04009	4.02747	4.40118	4.03771	3.2083	3.45527	4.47255
358	3.23139	3.35146	3.11889	3.98047	3.37602	3.35551	2.97616	3.05843	3.10373	3.32358	4.31046	3.65618	4.69078	3.22237	3.1659	3.10999	3.70726	3.22604	4.24437	4.03122	1.66336	3.60845	4.50226	3.45245	3.34402	2.99243	3.99931	3.85226	3.50291	3.65584	3.12311	3.18367	3.87384	2.67048	3.79809	3.69465	3.1141	3.81419	3.48989	2.97081	3.29904	2.53788	3.60009	3.18986	3.03412	3.57838	4.22403	4.25824	3.06563
359	7.80715	6.59849	6.49848	4.00667	3.59378	5.08388	5.58051	5.41349	6.84553	3.78172	3.30048	6.64483	6.02561	6.83436	3.7435	7.634	5.61523	7.15438	4.32534	7.30328	4.54245	7.043	5.0136	5.52123	5.57666	7.53232	4.71007	7.71226	3.18488	7.53313	4.9649	6.37629	7.42353	4.09552	4.98933	7.30403	5.44035	6.38051	6.21531	6.56649	4.98535	3.51076	3.55229	3.24145	5.53407	3.89225	4.78901	4.29497	4.98432
360	3.70641	2.61202	3.35758	3.20767	3.08036	3.93294	3.78411	3.91363	3.39599	4.55716	0.891551	3.31288	3.77502	2.4629	3.09724	3.82349	2.67824	3.12299	2.97967	3.48397	4.51299	3.70245	3.2979	2.69734	4.70701	3.97386	3.16649	3.05732	4.75395	3.76608	3.51886	2.91773	2.87177	3.81845	4.12988	3.02715	4.53875	3.30969	4.18279	3.15214	3.8702	4.53117	2.37804	3.76769	3.68888	2.6879	3.74606	4.28804	3.33937
361	8.54534	9.07567	7.54432	7.59988	7.99661	6.16148	8.25486	7.24468	7.98904	8.50804	8.7352	8.53794	8.25521	7.22319	8.16086	7.47026	3.93689	8.06223	8.21645	7.43342	7.23393	8.05537	7.00634	8.47808	7.87669	7.58017	7.18244	7.71034	7.05583	8.86783	7.85203	7.12457	7.84016	8.01096	7.14435	7.31625	8.3325	8.03893	7.2952	7.89362	7.55561	8.6345	8.56587	6.63657	7.89312	8.53168	7.85811	7.96868	7.14153
362	3.65933	3.74299	3.6953	4.45272	4.24887	3.64137	3.21052	3.22336	3.57523	3.64336	4.13412	3.28291	2.86049	4.23663	3.68972	3.17364	3.65423	3.33194	4.19816	4.36534	4.00434	3.81326	3.23369	3.6427	4.66511	4.36262	3.28426	3.3954	4.95331	4.70501	4.0056	4.70961	4.14403	5.96965	4.32599	4.47225	4.76212	2.23252	3.54002	3.33138	4.2698	3.81239	4.11265	4.82785	6.15035	4.67528	3.97671	4.7309	4.12884
363	3.67996	4.478	3.32173	6.96217	6.22813	3.30055	5.12133	6.26587	5.39683	5.44287	5.83662	5.03802	5.17533	5.63312	3.25266	4.66154	4.30306	3.74523	4.56631	3.89815	3.58435	3.88329	3.62	5.49953	5.49382	3.63447	3.54384	6.15166	3.60341	3.06274	5.31358	3.66213	7.27337	4.35645	4.43797	4.13849	5.88335	6.06499	5.34854	5.21987	3.7982	4.50194	4.4805	4.32188	3.76152	6.44027	6.02199	6.38317	3.32806
364	5.13616	4.54834	5.24301	4.38321	6.47356	4.32147	4.62868	5.87179	4.92018	5.57854	5.82659	4.94277	5.20542	4.48625	4.93559	4.87018	5.06701	5.35897	4.23817	4.45988	4.04623	5.27295	4.50841	4.63297	5.46513	4.66467	4.05448	4.84172	4.99702	4.76107	5.17139	4.25593	5.95839	4.27221	5.03297	5.20076	5.18204	4.14198	5.55571	4.69528	4.28204	4.87293	4.88813	5.37258	4.8321	5.04011	5.35873	5.72482	3.0057
365	5.91085	5.58538	5.94908	5.63902	5.85723	5.56094	5.7805	7.24273	6.21704	6.1475	6.74193	5.9855	6.45058	5.95452	6.36364	6.23762	5.86925	5.39038	6.39444	5.59434	4.44811	5.77021	6.03711	6.68174	6.14781	6.01263	6.53911	6.60096	5.55821	5.50322	6.22728	5.76115	5.83008	4.86938	5.7778	5.74404	5.59047	6.54692	6.87055	5.44026	5.17461	5.52716	6.59173	5.54243	5.30597	5.59985	5.94888	6.22983	6.07733
366	6.90632	7.37086	7.19027	7.01964	6.61342	6.70303	7.11474	7.25917	7.05809	6.99636	6.74937	7.10946	6.91097	6.67581	7.34142	7.39251	7.04988	7.7014	7.35182	6.37573	6.72995	7.5584	6.84498	7.43861	7.1913	6.81047	6.67942	6.76465	6.71691	7.17596	7.40066	6.66836	7.02789	7.04004	6.5628	6.97409	7.24416	6.77864	6.69249	7.03897	6.82575	7.46861	7.00668	6.62935	6.98567	7.15044	7.31216	7.20228	6.71495
367	2.94348	3.1682	3.64518	3.4785	3.43857	2.76739	3.13042	3.24875	3.19348	2.97909	3.33033	2.76032	3.21207	3.85544	3.46158	3.1067	3.41262	3.23615	3.28382	3.18391	2.87102	3.13679	2.92656	2.52867	3.20236	4.28788	2.5782	3.00759	2.9698	3.107	3.10487	4.55018	3.5287	3.79198	3.2138	2.68455	3.55172	4.10123	4.37052	3.39315	2.95076	3.35683	3.05405	3.99393	3.39885	2.99656	2.7523	3.89766	4.17215
368	3.52102	3.68657	3.87394	3.3579	4.06107	3.53156	3.4359	3.14225	3.50896	2.99863	3.18315	2.65768	2.94817	3.50254	3.73546	3.74603	3.90932	3.35255	3.13521	3.91174	3.05392	3.89655	2.81896	3.305	3.95589	3.22372	2.6788	2.70906	3.28035	4.07277	3.46158	4.27247	4.35975	2.94288	3.97741	3.1796	3.5156	3.91387	4.12904	2.86119	3.23231	3.67703	3.85306	3.85355	3.46005	4.05146	4.04516	3.8984	3.10699
369	3.68445	2.86776	3.84423	3.64816	3.7103	3.88781	3.79021	3.96604	3.68937	3.35429	3.08157	4.05311	4.41814	4.40829	4.17232	4.11921	4.48605	3.54199	3.45035	2.89312	3.94947	3.99527	3.50676	3.90495	3.77746	4.00634	4.31807	4.03908	3.67852	3.13805	3.64935	4.29051	3.94708	3.27073	4.3065	4.31403	4.20738	3.88787	4.56529	3.94732	4.15541	3.93771	4.03548	3.92931	3.1822	3.56247	3.51699	4.00245	4.02323
370	3.18705	3.29231	3.03061	2.95966	3.1708	2.61233	3.19765	3.5612	3.13862	4.45165	4.04036	3.34967	3.56928	2.62266	2.96165	2.70181	2.62395	3.08186	3.94261	3.98475	3.23712	2.82612	3.36632	2.58493	2.69485	3.19327	3.24563	3.22758	2.86569	3.67228	3.18358	3.07034	1.88829	2.43934	2.3249	2.68158	2.94135	3.79188	3.28155	2.22338	3.86932	2.81838	3.44745	2.75468	4.20833	3.44388	3.17693	3.24343	3.46491
371	7.25711	5.94998	5.70478	6.92016	6.98229	6.67218	6.16062	6.65245	6.45381	5.92472	6.32174	6.68218	6.76013	7.20919	6.31989	7.46671	6.78952	6.57241	6.83772	6.16581	5.9023	6.67855	6.36137	6.41383	6.5585	7.34902	6.27428	6.97233	5.82378	6.68451	6.29693	7.17581	6.70327	7.04918	7.1304	6.89275	6.46243	6.83955	6.65166	7.58324	6.68659	5.56613	6.19205	6.27379	6.58626	6.16711	6.54121	6.45945	6.938
372	5.39509	5.36957	4.12411	4.22868	4.65453	4.35691	4.35056	4.01742	4.69201	5.27832	5.46325	5.02371	4.70302	4.72224	5.42346	5.05627	4.62537	4.57979	4.65571	3.87515	4.46811	4.99416	3.63134	4.68419	4.56982	4.06494	4.24711	4.87646	5.01206	5.12975	4.77743	4.51898	4.80069	3.7895	3.89264	4.73156	4.23853	5.22268	4.54963	4.31967	4.40518	4.05854	4.86749	2.93262	4.23875	3.78283	4.80137	5.07598	4.21397
373	7.46601	7.5696	7.27093	7.36353	7.14978	8.35872	8.57567	8.64498	7.7358	6.72619	7.24022	7.89999	7.99311	7.35027	7.25834	7.48475	7.40561	7.25714	7.33943	7.78673	6.43649	7.58118	7.58577	7.2886	7.53258	7.32886	7.23741	7.05397	7.19477	7.1233	7.8521	7.26878	6.88558	7.21793	7.38695	7.62349	7.4694	6.97984	7.51356	7.6543	7.75091	8.33665	7.19072	5.90088	8.20704	7.53345	7.24066	7.70747	7.49392
374	4.40376	4.61658	5.41052	4.67531	4.3289	4.70162	4.2075	4.20173	4.5813	3.97136	3.75545	4.11377	4.23233	4.62822	3.62878	4.41695	4.04971	4.61922	4.68693	5.36887	4.22932	4.31673	4.55626	4.44144	4.41416	4.26359	4.86757	4.63169	5.01173	5.01876	4.73659	4.65751	4.44829	4.7881	3.35218	4.96429	4.76319	4.4028	4.42349	3.58153	4.42814	4.82055	5.05723	5.43879	3.95627	4.52879	3.95906	4.10505	4.66116
375	3.89075	3.61342	3.41082	3.54166	3.3511	3.57396	3.68953	3.57324	3.48109	3.43935	2.2262	3.55269	4.03988	2.94541	3.9934	3.85778	3.02083	3.48117	2.90266	3.28276	4.19339	3.74032	3.95903	3.22389	3.49326	3.09955	3.01011	2.97328	3.67742	3.5418	3.78142	2.86386	3.51601	2.31674	3.6098	2.69158	3.55065	3.41953	3.41956	3.37117	3.78521	3.61277	3.65518	1.27629	3.70507	2.98093	3.3537	3.45743	3.70977
376	3.82224	3.11701	2.89831	2.86924	3.55279	2.87654	3.22632	3.47277	3.35867	3.74335	3.7295	3.37373	3.32672	3.42108	2.61167	3.27553	3.71691	2.80822	2.51421	2.24215	4.29684	3.31809	3.41736	2.81058	2.95003	2.65768	2.61412	3.15341	2.40223	3.49659	3.61123	3.44637	2.50287	3.75047	3.13567	3.44601	3.28933	2.64753	3.05098	3.19468	4.07003	3.64506	3.25343	4.45048	4.01896	2.66391	3.56012	3.26516	3.48668
377	5.35754	5.93322	6.2432	5.6754	4.07595	4.29499	5.77956	4.89948	4.58885	6.28955	6.16399	4.69531	4.70758	5.99531	7.77208	7.06535	7.19843	8.12207	5.85557	8.39917	4.84698	6.81233	3.84169	5.66367	5.3338	4.02574	5.31138	6.05748	6.71088	5.21683	4.8912	6.11092	6.41916	6.3817	5.03794	7.88518	5.52914	5.91493	6.00192	7.06178	4.21017	3.32661	5.2653	3.0954	5.41343	5.92717	5.8389	6.06333	6.59105
378	3.98281	4.79444	4.34425	4.19973	4.60657	4.76971	4.21183	4.6939	5.18381	4.3815	5.03486	4.61075	4.81722	4.94821	4.66576	4.14086	4.94715	4.69142	4.6029	4.83818	4.32238	4.0705	4.36221	5.18422	4.56028	3.71622	4.7441	4.86762	4.83733	4.29597	5.66008	4.0753	5.85007	3.9111	4.39882	4.45894	4.13954	4.46895	5.50561	4.71648	4.30616	5.22626	4.02378	4.82466	4.56729	4.19249	4.61652	4.31183	4.82073
379	6.21632	6.41704	6.33705	7.12499	6.53839	6.25269	6.5849	6.13506	6.60435	6.21932	6.09483	6.37015	6.23905	6.8683	6.02791	5.87503	6.82432	6.57584	6.07676	5.64909	4.60215	6.77096	5.92328	6.49527	6.35111	6.09558	6.02888	6.61725	5.89139	6.65875	6.22871	6.14407	6.38826	6.21698	6.35445	7.22333	6.4058	6.06298	5.22378	7.08019	6.0199	6.24515	6.46817	4.96818	6.49831	6.85939	6.1146	5.58184	6.62053
380	4.88978	5.81392	5.12357	7.06583	3.26221	6.21059	5.48222	7.26926	6.34296	5.10022	5.27886	5.56526	5.57551	4.96143	6.40815	5.25713	6.24244	4.97481	4.80413	5.60303	5.33172	6.19786	5.65751	3.83234	6.4393	5.78566	5.93174	6.05	5.6661	5.67705	6.24653	4.87689	4.20916	6.7187	5.62427	5.60596	6.83934	4.72876	5.19675	7.0516	5.38387	7.09831	6.5354	4.53175	7.84519	6.66148	5.24299	4.87425	7.22683
381	7.59772	7.03739	7.7057	6.80807	7.3747	7.12629	7.08064	6.89632	6.58352	6.64177	6.68495	7.1664	7.45292	7.38889	6.78794	7.56053	7.84725	7.06334	7.12346	6.82563	6.50194	6.63105	7.54011	6.77148	6.53182	7.57791	7.17077	7.3494	7.19184	7.17095	6.70213	7.30607	6.81276	6.90864	8.25694	7.86882	7.05408	6.97568	6.66755	8.0141	7.95917	6.58069	6.84499	5.23132	7.22952	7.47097	6.60033	7.13479	7.68034
382	3.30963	3.14668	3.58088	3.47002	3.34599	3.59217	3.65787	3.30575	3.09317	3.29411	2.54666	3.13053	3.0461	2.41644	3.18203	3.05422	3.07467	3.45931	3.2742	2.75178	2.25392	3.51029	3.01199	3.62365	3.41371	3.49805	2.40432	3.00551	3.36499	3.29023	3.4729	2.99101	2.9435	4.221	2.73127	2.57813	3.54814	2.42455	2.14212	3.35597	3.96198	3.7837	3.49283	3.66549	3.67079	3.05252	3.42687	2.60421	2.38079
383	3.08985	6.17888	3.09712	2.86043	2.79609	4.20295	3.30392	3.13391	3.3285	2.75199	3.5798	3.8198	4.16525	1.90778	3.27305	2.65818	3.23103	4.05017	2.83339	3.48252	4.2506	3.62257	4.16864	3.62799	3.83838	4.72409	2.53836	3.31485	2.73579	3.42335	3.94694	2.90152	3.35427	3.32101	3.91716	4.7552	3.73637	2.38493	3.49738	3.65963	3.51648	3.63113	3.29992	2.26868	2.94874	4.15188	3.46165	3.69849	3.17792
384	4.42843	3.7875	3.91643	3.71998	3.30652	3.48302	3.76202	4.13234	4.29189	3.73029	3.60364	3.39643	3.95153	4.53592	4.22743	3.62737	3.33638	3.9478	4.63373	4.14821	4.36231	4.13082	4.29931	3.76805	2.96225	4.41162	3.99678	4.13619	3.04665	4.32907	3.98691	3.75986	2.43821	2.89581	4.10963	4.05383	4.5046	3.31554	4.00567	3.94651	4.84759	4.11348	4.32487	4.8606	3.51444	4.25811	3.88803	3.79337	4.30025
385	3.06511	3.53407	2.88996	3.81314	4.49865	3.41788	3.12648	3.13011	3.45431	4.15351	3.04734	3.65724	3.70202	3.73407	3.04504	3.39649	3.08981	3.31318	3.38684	3.684	3.21772	3.09334	3.49911	3.25565	3.95761	4.41027	4.17055	3.01312	2.96153	4.15036	3.84542	3.83133	3.93186	1.96884	4.11563	3.11502	2.78731	3.2765	2.87644	3.96236	2.75398	3.70783	3.68789	3.79516	2.99619	3.2674	3.26833	3.43683	3.94645
386	2.89302	3.09369	3.6282	3.52269	2.80387	3.48207	4.00052	3.65219	7.97184	4.06801	4.02931	3.29627	3.71928	2.56328	3.56109	3.77654	3.12726	3.7254	3.54519	3.95356	5.5418	3.53447	3.68667	3.92325	3.31202	4.28246	1.63968	3.40031	4.20861	3.44117	3.33804	3.65024	2.34889	3.58306	4.2741	3.03668	3.72269	4.4504	3.74555	3.57001	4.56534	3.35823	4.02341	4.13481	3.66869	3.27388	3.64551	4.57723	3.47828
387	3.79856	3.5597	3.58859	4.92218	3.75497	2.98563	3.34165	3.35219	4.01038	4.43377	4.08733	3.43595	4.31829	3.32447	3.71922	3.8998	4.09216	3.78047	4.449	3.53291	5.28549	3.8497	3.73987	3.48168	3.8089	3.88774	3.69723	3.93602	3.56838	4.60489	4.8325	3.54079	4.22797	3.9502	3.37332	3.50342	3.34666	4.29077	3.7439	3.77257	3.93305	3.87336	4.07788	5.51587	3.33789	2.81382	4.51849	3.86909	3.79596
388	10.4475	10.5448	10.4511	10.4445	9.995	10.8013	10.3556	10.5958	10.2546	10.42	9.90116	10.5461	9.99121	10.8532	10.5001	10.5962	10.7736	10.393	10.688	10.9821	10.3078	10.3355	10.8469	10.4992	10.646	10.9384	10.8893	10.9899	10.9213	10.6754	10.7132	10.4104	10.4983	10.6193	10.5603	10.8604	10.566	10.656	10.694	10.5084	10.5418	10.468	9.83549	10.5259	10.46	10.7518	10.7469	10.5625	10.8762
389	5.7191	4.92467	5.00633	5.50701	4.30077	4.59231	5.25045	5.25388	4.82622	4.1297	4.74051	5.32784	5.09761	4.72083	4.39274	5.15459	4.02212	6.37892	5.3315	4.69857	5.15079	5.657	4.83087	5.22726	4.7379	5.60286	4.90072	4.24452	4.54259	5.43397	4.61752	4.87124	4.62422	4.76271	4.60736	5.17082	4.89983	5.13997	4.92528	4.84652	4.67614	4.69881	5.47398	4.6699	5.40622	5.41024	5.00962	4.96714	4.46803
390	3.66572	3.61133	4.06519	4.03954	3.91726	3.40952	3.11319	3.49839	4.14563	3.71232	3.9073	4.24475	3.59156	4.3233	3.59247	3.97675	3.42843	4.04297	3.15016	2.61616	3.59776	3.7666	3.48489	3.79774	3.4919	3.60369	2.40083	4.34189	3.85746	4.11793	3.46495	3.51199	3.17661	3.88222	2.56618	3.34699	3.17461	3.66014	2.30081	3.60585	4.00527	4.16916	3.69928	3.92461	3.40116	4.69658	4.117	4.33105	4.66376
391	7.10074	7.19953	6.59072	8.52232	7.90381	6.28126	9.22664	8.27231	8.48342	7.79725	8.88873	7.81647	9.58486	8.56867	7.92349	8.51562	9.16515	7.62685	9.26076	9.2272	10.0307	9.21159	7.37392	6.9745	6.59896	8.78127	8.31902	7.08848	7.44257	8.92832	8.89802	7.23749	8.09681	8.53911	9.04776	5.38136	9.27225	7.03571	8.84295	7.40256	8.86788	8.66344	7.44071	8.15372	8.59237	7.75622	7.42615	9.13421	8.65017
392	6.65694	6.72449	6.88466	7.17418	6.73414	6.88435	6.75013	7.30185	6.76171	6.09961	5.85134	7.05975	6.82086	6.67242	6.83763	6.74594	6.71338	6.8806	6.93663	6.62523	6.37708	6.75496	7.09206	7.14245	6.3935	6.59774	6.91428	7.4032	7.01196	6.72257	6.82999	7.05054	7.06897	6.40408	7.16629	6.42372	6.6213	7.24246	6.72654	6.26006	6.45176	7.93611	6.95263	6.71458	6.86469	7.07636	6.98562	6.38112	6.98569
393	10.9261	9.50745	10.18	9.33127	10.3091	10.5183	9.566	10.4312	9.87603	9.97082	10.4769	9.72734	9.95122	9.59333	9.74255	9.81193	10.2525	8.82675	9.72486	9.71959	9.60621	9.49839	10.7648	9.27366	9.78622	10.2448	10.4785	8.21681	10.0504	9.25995	9.52314	9.53512	9.7092	9.1623	10.254	10.2406	10.3575	9.936	10.5606	10.9003	10.0283	8.83006	9.75058	8.78476	9.6424	9.63687	10.0237	10.3998	10.5345
394	9.23326	9.05951	8.52588	9.41944	8.65182	8.98181	8.85821	9.11371	9.24576	9.01248	8.5756	9.88336	9.25377	9.28521	9.03775	9.22137	9.21889	9.14285	9.16963	8.59833	8.99999	9.23646	9.57402	9.34356	9.04064	9.09807	9.57809	9.47832	8.62505	9.32852	9.32594	9.0372	9.06625	9.0857	9.65978	9.08046	8.8952	9.28194	8.86043	9.0781	8.98589	9.95083	9.23701	8.99537	8.35545	9.44822	9.62823	9.70119	9.05665
395	8.32779	8.09454	8.05651	8.53914	8.0528	8.93702	9.03623	9.05784	8.13786	7.69194	7.82933	8.26456	8.41736	8.21138	7.86276	8.09626	8.31659	8.11294	8.10068	8.1628	7.65966	8.45382	8.43862	8.13164	8.18615	8.4728	7.95141	8.39381	8.17364	7.75296	8.43362	7.84983	7.85083	7.60743	8.33389	8.20433	8.0872	8.01366	7.86986	8.46983	8.1291	8.80836	8.35192	7.04097	8.71701	8.41861	8.43315	8.15148	8.59646
396	3.30285	3.01317	4.00928	3.23878	3.4375	3.01595	3.30894	2.99069	3.19502	2.52522	3.66095	3.18102	3.64008	3.8445	3.53253	2.90001	3.41262	3.42658	3.41125	3.26806	3.70203	3.28516	3.72154	3.1786	3.48291	3.3101	2.65149	3.79968	3.5595	4.14104	4.03851	3.24401	3.53408	5.09967	2.41452	3.8687	3.64652	4.49238	3.54911	3.84541	2.98688	3.56088	4.00834	4.14981	3.46378	4.15505	4.26464	2.74774	2.19335
397	7.99555	8.38392	7.59832	8.40175	7.50245	7.96261	7.04887	8.85764	8.37758	7.55074	7.81594	8.32932	8.51936	8.07537	8.41111	8.19865	7.73188	7.8601	7.90112	7.47182	8.39367	8.26075	8.1397	7.89895	7.91593	7.91613	7.80515	8.07641	8.00952	8.1182	8.22141	7.84161	8.08517	7.38661	8.34921	7.47845	7.64631	8.29722	7.76206	7.69601	7.33276	8.4256	8.15067	7.86447	7.07422	8.25174	8.82834	8.8248	7.90242
398	7.37746	6.69613	5.82289	7.19366	6.76357	7.76979	6.86413	7.49516	6.77262	6.03434	5.40047	6.73797	6.7734	6.52478	6.82151	6.91636	7.50465	6.85905	7.12878	6.73832	8.33761	6.33804	7.05812	6.71387	7.17114	7.34966	7.04771	6.65083	6.40177	6.72978	6.08658	7.10171	6.45765	6.141	7.90878	7.29733	6.75538	6.94901	6.86576	7.76744	7.13956	7.03355	6.74828	7.05527	6.98463	6.88293	6.61548	7.28082	7.40747
399	8.5728	9.50246	8.10596	8.11607	8.95454	7.75429	8.51369	9.6164	8.86637	8.51103	8.40783	9.35172	9.42969	8.38604	8.02941	7.84866	6.89618	8.06923	8.32693	8.49707	9.64666	8.66509	8.9457	8.41566	8.78181	8.33877	8.74103	8.38404	8.45021	8.67303	8.65047	7.65624	8.29183	8.27461	9.82251	8.13312	8.51266	8.70451	9.25505	7.10728	8.10339	9.00837	7.01309	9.0485	8.12404	8.97088	9.58974	9.81875	8.18127
400	7.28133	7.18717	7.47943	7.91817	6.35013	6.97568	6.98469	6.48932	7.46903	7.17801	7.18326	7.63205	7.49085	6.53743	7.81185	6.96394	6.74846	7.46709	6.88757	6.83071	7.06433	7.92775	6.99949	7.10396	6.8293	6.5197	7.18296	7.35437	7.6886	7.74673	6.4113	6.75974	6.6353	6.86323	7.79437	7.25018	6.70843	6.86211	7.80648	7.52976	7.11758	7.20731	6.03504	5.67664	6.45528	7.00174	7.12721	6.96927	7.04512
401	3.5213	4.40516	3.25494	4.49944	3.28326	3.7239	4.08218	5.86544	4.57615	4.45128	5.0252	4.08475	4.22136	3.94423	10.1917	3.59717	3.57917	4.31101	4.43397	5.70722	6.07293	3.20518	3.58324	8.07256	4.59197	2.90285	4.47445	4.1017	3.4775	3.05762	3.50066	3.62432	4.15779	4.1387	2.68189	4.08893	3.99984	3.61541	4.20078	4.15708	4.29955	3.76945	4.06695	5.2443	3.58101	3.69151	3.2196	3.5934	4.10709
402	7.06898	7.73532	7.46759	7.01932	7.2673	6.66812	6.72452	7.00013	7.23793	7.36474	7.26504	7.27059	7.42711	7.07687	8.24806	7.43834	7.0613	7.62853	7.04311	7.38642	6.05836	7.13459	6.71017	7.18369	6.73927	6.5885	7.36225	7.62498	7.52537	6.99882	7.18251	7.19101	7.38863	6.95159	7.01118	7.42737	6.70479	7.39232	7.02611	7.04527	6.45832	7.53573	7.30471	6.35545	6.45568	7.06483	7.43822	7.15279	7.20966
403	6.54135	7.08992	6.30102	5.97147	6.57003	6.32211	6.30579	6.87438	6.82336	7.01581	7.02264	7.03532	6.8964	5.70974	7.65939	6.90484	6.36945	7.18282	6.12814	5.82919	6.76377	6.70773	6.19943	6.55558	6.308	5.90369	6.08371	5.98529	6.49115	6.21154	6.25617	6.02999	6.67776	5.1738	6.89265	5.77938	5.97865	6.03887	6.36681	5.97008	5.39383	6.30732	6.05364	4.97562	5.0797	5.93854	6.66509	6.21354	6.42791
404	7.65365	7.36611	7.46494	7.11714	8.19221	7.58661	7.59495	7.86607	7.73826	7.6129	7.17524	7.76794	7.64735	7.42175	7.46839	7.98068	7.50085	7.7094	7.43713	6.08039	6.68458	7.74101	7.3003	7.60165	7.39736	7.92713	7.488	7.23738	7.4338	7.72798	7.90521	6.93183	7.58057	7.06739	7.77093	7.16092	7.04453	7.34228	7.41876	6.95133	7.12482	7.51945	7.4128	5.7497	6.7378	7.18306	7.63697	7.292	6.9571
405	7.49267	6.9254	6.99507	7.67149	8.42952	7.22169	6.84747	7.11262	7.73345	7.15032	6.81318	7.62064	7.49292	7.82268	7.50825	8.15335	7.51899	7.83987	6.47672	6.75362	6.00759	7.34486	7.77426	7.43323	7.04207	7.712	6.83641	7.36125	6.9982	7.17302	7.09016	7.63701	7.56176	6.46457	7.81111	7.06522	6.93967	7.59329	7.6692	7.07653	6.83513	7.3835	7.18236	6.31614	6.49452	7.347	8.12124	8.13805	7.04675
406	3.98075	3.56251	3.10403	3.81287	3.29571	2.9817	3.27689	4.10583	3.63157	3.38395	3.88356	3.2354	3.09368	3.62923	3.26983	3.75699	3.81534	3.2157	4.10389	4.14038	3.13939	3.69263	2.40799	3.35826	3.28491	3.57629	3.75786	2.78999	4.13494	3.46121	3.27229	3.12597	3.87324	5.00634	4.59037	2.93139	4.16942	3.81221	4.08132	3.46601	4.0062	4.15704	2.78227	5.14619	3.09831	3.62628	3.89261	3.61183	2.59802
407	7.40762	7.65788	7.11311	6.72237	7.64984	7.65789	7.0863	6.68348	7.07174	6.70194	6.85322	7.2523	7.16211	7.09515	7.66285	7.63942	7.35204	7.16159	7.01389	7.07396	5.95006	7.03369	6.65021	6.45584	6.77549	7.69791	7.07365	7.62706	6.72005	6.93522	6.73295	7.38069	7.4332	6.55183	6.92527	7.82161	7.01066	7.07903	6.78101	7.54161	6.7216	6.40088	6.60309	5.35353	7.26873	7.13572	6.82268	6.59238	7.52225
408	4.13051	3.30982	3.18608	4.43332	3.56001	3.66467	3.76874	3.52777	3.15927	4.27352	3.76569	3.55696	4.00121	3.10855	3.61389	3.60992	3.33341	3.65698	3.18818	4.69253	4.2496	3.35219	4.08634	3.62216	3.67914	2.98974	3.1935	3.64269	4.02726	2.96383	3.24061	3.99318	3.75536	1.93532	3.3026	2.98078	4.02919	3.82475	3.53693	3.80941	4.01785	3.86801	4.03956	3.37327	4.00889	4.51197	3.75899	3.50715	3.51747
409	7.87006	9.05708	7.98806	8.70619	8.27036	8.61322	8.20989	9.44927	8.53725	8.17281	7.81345	9.3281	9.41541	8.03276	8.61364	8.61335	7.79192	8.59732	8.55454	8.34221	8.49161	8.78263	8.76555	8.72707	8.708	8.27581	9.20513	8.95306	8.95219	8.71693	8.59871	8.47333	8.43163	8.04992	9.1561	8.01979	7.9518	8.60737	8.98421	8.00464	8.03129	9.07362	8.35018	7.99891	8.10127	8.59326	8.96528	9.23206	8.22548
410	3.92411	3.98083	3.60299	2.99175	3.52736	3.60741	3.48905	3.34069	3.63691	3.63728	3.44824	3.4025	4.90286	4.63255	3.6472	2.94496	3.11706	3.18812	3.3408	4.13964	3.46128	3.10571	3.93574	3.25191	3.54148	3.01238	3.32176	3.48062	4.25688	4.06656	3.30578	3.94363	3.60996	4.06845	3.66571	3.29852	3.98303	3.88681	3.6037	3.31762	3.17014	3.28121	4.09667	4.07071	3.19729	3.26805	4.16501	3.65564	4.42473
411	3.03172	3.37792	2.65936	3.21556	2.89664	3.6479	2.62652	3.44793	2.83723	3.14341	3.47245	3.58398	3.04003	2.29892	2.94733	3.31594	3.27775	2.8462	3.25644	2.02464	3.10514	3.44867	2.54049	3.4176	3.44175	2.88186	3.98716	2.98967	3.93084	2.98754	3.23642	2.17232	2.72339	2.9799	3.13522	3.28396	2.84958	3.46416	3.57273	3.12339	3.21187	1.97025	2.51419	4.52627	3.28697	3.12763	3.15086	3.33891	3.75001
412	4.18837	3.68719	4.22264	3.87858	3.91811	2.49128	3.70565	4.16294	3.78868	2.86015	3.4794	3.48919	3.1655	1.86864	3.90483	2.95822	4.13932	3.39703	3.75215	3.71099	4.57259	3.7349	2.44168	3.14091	2.91116	4.48858	3.18936	3.21178	2.99398	3.03279	4.17749	3.61923	4.32198	3.40304	3.82194	2.87416	3.63365	3.6728	4.20667	4.3784	5.17999	3.28391	3.77764	2.83147	3.4099	4.39551	3.82231	4.25792	3.68835
413	3.66346	2.67058	3.24494	3.12819	3.3411	3.00928	3.11959	3.23414	3.32575	3.55756	3.9691	3.42876	3.0301	3.01057	3.63274	3.23919	3.66815	3.23332	3.30235	3.51781	3.50508	3.45628	2.88269	3.18986	3.18612	3.57233	2.92194	3.56598	3.10719	4.27619	3.34629	4.22876	3.45194	3.94163	4.03475	3.70475	3.12732	3.61121	3.46508	3.79792	4.15052	2.91321	3.60935	4.69106	2.89264	3.15996	2.94386	2.91972	3.78812
414	6.58112	5.71229	6.15649	5.60849	5.74725	5.93119	6.15827	6.17235	6.48136	6.06117	6.37171	6.34788	6.0925	5.85106	5.79924	5.97753	6.3792	5.89262	5.66628	5.72741	6.71605	6.06196	5.4365	6.09507	6.07407	5.84348	6.61481	6.52463	6.20723	5.72029	6.71636	5.39435	6.01	5.86078	5.73712	6.14609	6.18436	5.47415	6.07306	5.96766	5.56463	6.19119	5.51916	5.10994	5.9262	5.84241	6.14915	6.12406	5.9159
415	6.09719	6.55207	6.14311	6.00296	6.37879	4.74119	6.25436	5.7532	5.6868	6.28181	6.632	6.21759	6.31051	5.74665	6.69224	5.95717	6.18747	6.26612	6.00107	5.87228	6.07326	6.32895	5.61196	6.03533	5.95817	5.90382	6.22469	6.08883	5.8123	6.29055	5.99798	6.13738	6.7505	5.67162	5.77932	6.47291	5.93616	6.19839	6.28956	5.36619	4.89813	5.7215	5.99299	5.07736	6.1385	6.10972	5.23147	5.40714	5.70834
416	3.33005	3.76476	4.11292	3.55984	2.28575	2.82739	2.71987	2.77842	3.23475	3.50392	2.93539	2.94902	3.41486	2.1559	3.28222	3.46955	2.32082	3.36678	3.2661	3.53092	3.34985	3.21187	1.91548	2.34914	2.63879	3.0253	4.07826	3.69254	4.10914	3.09164	2.37212	2.37889	3.67109	3.02902	3.63655	2.49876	3.07633	3.81138	2.46785	3.27616	2.76945	3.74793	2.53232	3.44072	3.59613	3.31916	2.8009	3.14438	3.31715
417	4.28086	2.62308	4.17075	3.86065	3.99262	4.93	4.68208	4.52727	4.19297	3.55056	4.03599	4.53139	4.04444	3.99585	4.02567	3.15927	3.84924	4.1058	3.77802	3.60965	4.21728	4.43312	4.31049	3.48624	4.29915	4.504	4.87325	3.5205	3.46239	3.92666	4.20973	3.34464	3.73244	3.42467	4.41922	3.83798	3.75903	3.36812	4.20114	4.2066	3.74409	4.646	4.25764	4.47288	4.7792	4.75282	3.59436	3.74152	3.71886
418	4.20214	3.62699	3.81048	3.61256	3.74815	3.57876	3.71906	3.69141	3.47566	3.74576	4.04284	3.69816	3.39731	4.02623	3.7612	3.64222	3.55698	3.92331	3.90481	3.60994	3.51314	3.87306	3.89105	3.64713	3.55282	4.22299	1.67529	4.17661	2.72519	2.99489	2.93977	3.97655	3.25709	4.44496	3.40671	3.16319	4.17432	3.73219	3.38105	3.95468	3.68039	4.71317	3.46982	4.5465	4.03982	3.26437	3.51421	3.85527	3.69786
419	6.8453	6.86458	6.90755	6.41096	7.01929	7.42696	7.10025	7.7861	7.18065	7.18613	7.42362	7.19629	7.18743	6.60079	6.86612	7.14388	7.0146	6.84065	6.84972	6.01735	6.45232	6.924	7.36241	6.67528	6.6367	6.73021	7.15278	7.00186	7.03138	6.77655	6.75186	6.65985	7.08357	6.04331	7.01511	6.84958	6.74275	7.09733	7.69294	6.84677	6.58054	7.02553	7.07737	6.96393	6.55422	6.40138	6.87074	7.32614	6.43996
420	5.72315	6.47422	6.10616	7.15323	6.5017	6.14969	6.31423	6.43124	6.16414	6.31265	6.13639	6.31215	6.53051	6.0095	6.47173	6.28555	5.81935	6.37285	6.34392	6.03729	6.54061	6.74835	6.25198	6.3825	6.51226	5.81237	5.56386	6.28193	6.14432	6.30015	6.18326	6.16632	6.43318	5.97626	5.82695	5.84172	6.42608	6.41548	6.33679	5.91539	5.75086	7.10515	6.41899	6.85967	6.08566	6.66967	6.42186	6.10843	5.53991
421	4.54585	5.08372	5.73948	4.53633	4.7197	4.83282	4.46462	5.96925	5.51214	5.15685	4.11727	5.53845	4.80008	5.31635	4.18196	4.77043	4.91174	5.05699	5.40447	6.11373	5.48948	4.58596	5.74634	5.01421	5.11516	5.28477	5.19276	5.64165	5.57195	5.05105	5.55367	4.9258	5.00475	5.74914	4.85482	5.08698	4.92352	5.10275	4.6244	4.76272	5.50597	5.4179	5.57653	5.4423	5.31436	5.12586	4.84507	4.93309	5.56731
422	3.27301	3.35939	3.44407	2.90557	4.14495	2.84408	3.72677	4.36598	3.30299	2.9757	3.19806	3.20269	3.66139	3.78582	3.43748	2.57202	3.45515	3.09733	3.54851	1.34459	4.45393	3.38881	3.67463	2.93678	3.51369	3.83009	2.72215	3.2588	4.02006	2.30989	4.09614	2.72708	3.55562	3.00978	2.66608	3.37624	3.19276	3.03987	3.62683	3.59521	3.56492	2.84665	2.64767	2.66665	2.35301	4.00701	2.73009	3.91946	3.33994
423	4.73663	4.49576	5.60346	5.60793	4.3317	4.48571	4.64544	4.67442	5.18645	4.81134	4.10692	4.54575	4.98843	5.17243	4.17823	5.03601	4.49943	4.84105	5.37982	5.34234	5.13434	5.2349	5.18678	5.27198	5.96681	5.28665	4.67921	4.85907	5.00602	5.0432	5.06759	5.475	5.60475	5.27842	3.93917	4.97535	5.3231	5.17146	4.66102	4.38749	5.6521	5.70208	5.41635	5.9662	5.57435	5.20678	4.67933	4.70194	4.89813
424	3.69628	3.64799	3.35538	3.62132	3.6655	3.90515	4.32017	3.50228	3.68005	2.97053	2.92154	3.75712	3.81281	3.55278	4.06451	3.675	3.33941	4.09653	4.17163	3.88059	4.22172	3.79407	3.68513	4.16693	3.692	4.29344	3.68542	3.41169	3.93169	3.51499	3.55874	4.24239	4.27701	3.9024	4.29902	4.05374	3.43146	3.80368	3.34579	3.93111	4.26372	4.53977	3.3345	3.82931	4.05679	3.66339	4.17692	3.61725	4.05753
425	4.54629	5.43688	6.32703	6.09645	4.84683	5.19325	4.86652	5.29248	5.55572	5.14607	3.94294	5.03464	4.25518	5.62391	5.24567	4.86393	5.04351	5.22932	6.26616	6.75974	5.84088	4.92044	5.39111	5.76814	5.69847	5.26909	4.84419	6.05948	6.1067	5.81006	6.03379	5.60817	5.5028	6.25931	4.01789	5.5052	5.3547	5.41273	4.13026	5.22588	6.2907	6.19534	5.50989	6.50626	5.51027	5.41845	5.63156	4.58811	6.22028
426	3.66457	3.48112	3.73323	3.89425	3.64069	4.0246	3.25393	3.45677	3.11331	3.45959	3.62278	2.98286	3.28357	3.90975	2.9742	3.66081	3.98808	3.61271	3.02072	3.89488	4.17118	3.36541	2.82401	3.20159	2.10093	3.72545	4.33581	3.23636	3.4964	3.63446	3.21042	3.92048	3.24879	4.17302	3.5068	4.05206	3.49139	4.11768	3.11328	3.52043	4.22676	4.12069	3.30369	3.24525	2.74556	3.85123	3.93752	3.39253	3.96616
427	3.85798	3.58625	3.81103	2.93237	3.50296	2.68258	3.31827	2.89242	3.48555	3.45022	3.32955	3.31582	3.76224	2.93552	3.70444	4.01069	3.12059	3.29995	2.92731	4.43574	4.26112	3.01019	3.15599	3.02354	2.81532	4.01268	4.09569	3.73077	4.34256	4.05445	3.56648	2.791	3.86398	3.3543	3.59787	3.45463	2.62038	3.87238	3.48471	3.5164	3.48194	3.75092	3.70887	3.06179	3.64928	3.13456	2.8518	4.14339	3.59181
428	3.57365	3.44854	3.03763	3.9975	4.41787	4.29787	3.74717	3.85395	3.15188	3.69425	3.65154	3.42062	3.7589	4.07156	3.38928	3.50863	3.4449	3.35816	4.33011	4.19882	2.848	3.28828	2.95293	3.7886	3.93631	3.87543	4.98921	4.05563	4.38415	3.54332	3.90574	4.2518	4.26015	4.68662	3.8977	3.17599	4.85928	3.37774	3.56782	4.61664	4.60296	3.56724	3.1618	4.35204	3.13739	3.1743	3.66169	3.74598	3.50166
429	3.96687	4.78423	3.83789	4.28962	6.59743	4.4732	4.65322	5.11891	4.28927	4.37377	4.9014	4.83557	5.29503	4.66602	3.40791	3.70474	4.69795	3.58193	4.57093	3.80298	3.79379	3.8356	4.12174	4.96386	6.11263	4.54818	4.40399	4.61848	4.62979	4.07293	5.56598	4.11296	5.4431	4.06614	4.23949	4.43029	4.91558	4.3657	5.00328	4.22668	4.56016	4.35592	4.64668	3.0424	4.52339	5.19325	4.30088	5.0865	3.93969
430	3.43704	2.89381	3.56536	3.09487	3.63703	3.81498	3.39206	3.88203	3.06004	3.35486	3.47252	3.23117	3.11137	4.03078	3.31187	3.92132	2.6512	3.18362	3.34282	2.75205	3.07977	2.98558	3.71058	3.41734	3.7109	3.72765	4.51019	2.81009	2.15809	3.41465	3.6283	2.62721	3.73144	3.50445	3.09333	3.51098	3.62324	4.10361	4.54351	6.81109	3.7438	3.31445	3.62083	4.81814	3.26801	3.06879	3.75882	3.8948	5.00603
431	6.12873	6.99318	5.98578	6.59179	6.92312	6.6727	7.5043	7.24995	6.56472	6.82382	7.08706	7.30918	7.47036	6.62318	6.35271	6.69631	6.85943	6.41707	7.06112	6.57896	7.89666	6.55131	6.81186	7.23992	7.26861	6.29803	6.80985	6.77807	7.02935	6.68137	7.21184	6.55242	6.55042	6.84813	7.04084	6.38408	7.01258	6.32435	6.66587	7.11076	6.69689	6.47116	7.14632	6.44899	6.56041	7.00084	7.48519	7.90084	6.11863
432	3.18299	3.91308	4.07242	4.01353	3.73413	3.81918	3.365	3.75906	3.48555	3.563	3.90225	3.16192	3.97428	4.79216	2.85264	3.67818	3.40462	3.46934	3.92864	4.03605	3.84469	3.41174	3.96117	3.71356	3.93757	4.08112	3.93142	3.68289	4.37716	3.66604	3.37549	3.42854	3.52121	4.71855	3.59787	3.851	4.49858	3.6334	4.19663	3.02285	3.53714	2.40346	4.16995	4.39818	4.23144	3.71952	4.4544	4.07607	3.50668
433	4.96957	6.46885	5.37241	7.11242	5.62855	6.30379	6.41345	6.69595	6.50331	5.44394	5.59396	6.86352	6.84812	5.20728	6.2964	6.14368	6.34613	6.94786	6.43077	5.66003	5.8562	6.49416	6.79849	6.3711	6.2887	6.12706	5.4956	5.5501	5.33382	6.18896	5.8175	5.84146	5.54864	5.9645	5.64117	6.196	6.28471	5.59851	5.8769	5.70235	5.60042	6.48713	6.63554	5.42403	5.74566	6.14127	6.51528	6.55292	6.00606
434	6.1912	6.97382	6.62127	7.16947	6.6244	7.5619	7.13587	6.83933	6.73829	6.46112	6.65311	7.08348	7.04109	6.64678	6.34907	6.93921	6.86222	7.11932	6.64417	5.48489	5.23463	6.85785	7.22825	5.7704	6.55957	7.02869	5.79305	7.25145	7.11042	6.81671	7.08785	6.76893	7.27844	5.98491	6.66344	6.51889	7.04456	6.57266	6.79113	6.76579	6.12141	7.28356	6.29524	5.69577	7.14364	6.00248	7.18721	6.71747	7.40994
435	4.30178	5.65561	3.91121	3.93413	4.00279	4.58266	3.49711	7.17381	3.74626	4.2049	4.37069	3.30117	3.43852	3.0262	3.95983	3.36937	4.16629	3.78555	3.30559	3.93392	3.39609	3.29262	4.26059	3.82961	3.63336	3.91307	4.60597	3.70222	4.49074	4.58339	4.35597	2.7731	4.03969	3.8879	3.01958	3.5199	3.70261	4.28084	3.06868	3.27794	4.24947	3.29697	4.25945	4.82438	4.12287	3.59965	4.36278	4.62291	4.16212
436	4.05328	3.00567	2.4668	3.28229	2.07703	2.75272	3.6128	3.83098	3.47852	2.64852	3.96286	4.31846	3.52166	1.71641	3.04868	3.52276	2.67351	3.346	3.15163	2.05236	4.16611	3.14374	3.66719	3.28805	2.98903	3.63118	2.10615	2.9101	3.61307	2.58379	2.98615	3.34253	2.61286	3.39134	2.54575	2.79681	3.22286	3.337	3.40729	3.29865	3.22499	3.17633	3.45965	4.58592	4.56945	3.2187	3.73768	2.9812	3.48039
437	6.06676	5.64833	5.88366	6.08023	6.02714	6.70397	6.67221	6.52025	5.84172	5.78136	6.41577	6.21422	6.5377	5.99082	6.28121	6.02696	5.90448	6.01814	5.98576	5.64259	5.44136	6.21833	6.13671	6.14622	6.43406	5.9913	5.82947	5.76071	5.32569	5.8789	6.09458	5.70008	5.84659	4.92841	5.86161	6.25045	5.91851	5.4525	6.23852	6.18676	5.83219	6.22957	5.83468	5.47809	6.36496	6.43277	6.2257	6.14531	6.03459
438	4.77291	5.69334	5.24125	4.47143	4.95234	4.22675	4.1983	5.42992	5.75535	6.03456	4.19491	5.6151	5.469	4.95547	6.01189	5.13651	4.60747	5.10551	5.1782	5.76864	4.89254	6.41742	4.47717	6.1021	4.89351	4.90796	4.27681	5.1213	5.51175	6.33264	6.13992	4.97388	4.50288	5.10017	3.0366	5.14039	4.41834	4.90822	4.24057	4.54919	5.63276	5.16754	5.13461	6.14658	4.66383	5.10205	6.53404	6.07924	4.85135
439	3.00794	3.3355	3.05854	2.98437	2.49863	3.85731	3.50582	3.52294	3.1679	3.05722	2.41538	2.67363	3.19557	2.56383	3.40789	3.24872	3.19662	3.65993	3.44783	3.60224	3.22213	4.01681	3.59758	2.92404	3.99829	3.59203	2.24258	4.04013	3.03671	3.71606	2.3946	3.83018	3.04538	2.52333	3.71993	3.16426	3.81889	2.53672	2.81564	3.61027	3.56226	3.69688	3.14694	2.61881	3.7861	3.3394	3.79508	4.1998	3.17252
440	3.82724	4.13462	3.08629	4.66894	3.27834	4.48734	7.17377	4.08421	5.36925	4.29341	3.85641	4.06753	4.04887	4.1466	4.09307	4.14777	4.05361	4.38718	5.0351	4.32748	7.43324	4.82827	5.36219	5.58726	6.07636	4.18971	3.89012	3.57599	4.25903	4.80501	4.55633	4.57036	4.03805	5.28032	3.75209	3.65714	5.49612	4.42924	3.9893	4.37265	4.26682	4.34678	4.20232	4.42273	4.53031	4.87549	3.62307	4.45165	4.38482
441	5.19149	5.85586	5.02509	4.65752	5.62687	5.2513	6.43941	6.35604	5.16404	5.26061	5.2775	5.62826	5.79796	5.11427	4.50877	5.29163	4.55718	5.55227	5.97567	4.82179	6.11792	4.68035	6.27911	7.72044	6.32262	5.01085	4.53688	5.29319	5.22461	4.65253	5.83246	4.57679	5.29666	5.1994	5.06152	5.26848	6.12124	5.43118	4.96937	5.35548	4.91028	6.15737	5.80413	5.66893	6.05198	6.70891	7.10188	7.14783	4.31577
442	3.24727	3.40922	3.46186	3.11005	3.84029	3.38176	3.53644	3.1811	3.25487	2.99372	2.55218	3.44268	3.70766	3.53731	3.3947	3.81416	3.20797	3.84914	3.44651	1.89576	2.74696	3.35923	3.30441	2.83564	2.30491	4.21572	3.31861	3.58697	3.43524	4.06711	2.8456	3.87127	3.28213	1.89033	2.22968	3.34699	3.81605	3.25866	2.93557	3.81287	3.00179	3.59793	3.33168	4.22939	2.83344	3.66718	2.87547	3.72968	3.30797
443	3.75803	4.05614	3.63838	3.78633	3.62951	4.00755	3.73135	3.96161	3.74683	3.45745	3.65298	3.67658	3.50391	3.10435	4.01111	3.956	4.45622	3.96538	4.14178	4.82831	3.53768	3.32792	3.85683	3.59652	3.44424	4.11322	4.2393	3.71148	3.541	3.57604	4.43964	3.81706	3.76868	4.43308	4.14785	4.23326	4.16294	4.20298	4.24001	4.3048	3.89914	3.80191	3.32285	2.62601	3.92421	4.05479	3.19456	2.69997	4.53437
444	7.05553	7.81491	7.19022	6.89496	6.31345	6.95152	7.01031	7.02675	6.95284	7.38197	6.65002	7.51264	6.87425	6.42392	7.82529	7.45636	6.76741	7.14717	7.36811	6.8516	7.20407	7.75726	6.22153	7.20845	6.67763	6.89164	6.67306	6.73859	6.60851	7.69431	7.54479	6.39891	7.04043	6.84644	5.94531	6.76851	6.99057	6.93749	6.47229	6.67164	6.33164	6.57004	7.13405	6.08831	7.28966	6.80328	7.22757	6.57652	7.27689
445	4.91342	6.04295	7.29578	4.56164	4.25237	5.582	6.83219	5.28025	6.24105	6.30628	6.11209	6.83523	6.71904	5.98841	3.78484	6.26066	5.09725	4.80668	7.50343	4.82795	5.58825	5.31258	7.35801	7.12646	7.42339	6.3224	5.62353	4.77332	5.17264	5.84379	7.46726	5.12811	6.12227	6.64465	4.41133	5.80945	7.03177	7.10529	7.34863	6.07951	5.8322	5.15828	5.51562	8.89892	7.29815	6.57703	7.66329	7.61282	4.91521
446	4.43974	4.13128	3.83361	3.26607	3.89385	3.25332	3.67267	4.00859	3.6201	3.75391	3.55008	3.60594	3.93391	3.91237	3.6282	3.72049	3.89787	3.18289	3.37541	3.16858	3.7531	3.23116	3.70174	4.01942	4.27552	3.20281	3.87663	3.56627	3.08354	3.05778	4.27002	3.24058	3.58393	4.69546	2.96607	3.87499	3.65733	4.18326	4.23481	3.04749	3.69675	3.74492	3.49163	5.0096	3.31119	3.27219	3.03809	3.38674	2.9117
447	5.60738	6.82439	5.94298	5.88503	5.63462	5.70357	5.79423	5.19245	6.05733	4.76026	4.91121	4.9763	5.15832	5.30836	6.41382	5.49452	5.3007	5.70211	5.22921	5.78056	5.30336	5.47118	5.4016	5.36848	5.43657	4.98417	5.02161	5.45653	5.45336	5.45021	5.33678	5.73774	5.69041	5.08555	5.53948	4.81077	5.33116	5.53874	5.22929	4.69684	4.58358	5.68013	4.94561	5.75468	6.06772	5.09185	4.52553	5.15235	5.21498
448	3.63318	4.67491	3.15303	4.55184	3.73347	3.99539	4.84935	3.87785	4.27452	4.09774	4.15449	6.97311	6.41775	3.83164	3.73217	2.92233	3.62025	4.72252	4.15472	5.39128	4.14815	3.70468	4.86785	4.58784	4.45523	4.29474	2.83242	3.82846	3.70437	3.85946	5.21186	4.64051	4.34801	3.28988	3.45492	6.35702	4.60843	4.51795	3.78581	5.73975	3.90277	3.55613	7.13497	4.5363	4.53262	3.41921	4.31226	3.51086	4.19124
449	6.59954	6.14099	6.60852	5.95287	6.42245	6.97314	6.65154	6.86203	6.23862	5.85071	6.03015	6.59822	6.52524	5.18714	7.47149	6.72643	6.18919	6.61606	6.30685	5.64293	5.89457	6.82039	6.27597	6.11666	5.76366	6.03562	6.68225	6.72015	6.28018	6.62589	5.86056	6.3702	6.70487	5.26296	5.43838	6.05426	5.88452	6.44062	6.26382	6.10231	5.64571	5.59897	5.84494	5.0444	6.7766	6.54636	6.37378	6.50123	5.65269
450	5.86994	4.90552	5.10277	4.66002	4.81782	5.02049	4.72324	5.29705	5.73306	4.35205	4.90969	4.99084	5.09669	4.62954	4.52483	4.74203	5.41513	5.08574	4.35899	4.45988	4.55153	4.8154	5.29528	4.56214	4.24066	5.00539	5.26835	4.96219	5.02743	4.34855	4.13991	4.28967	4.90923	2.82396	5.7434	4.73958	4.49713	5.14083	4.83837	4.86439	4.57232	5.5745	4.95217	4.70342	4.63353	4.7179	4.74622	5.02062	4.95794
451	3.16384	3.04361	3.67661	3.01496	3.61219	3.43393	3.53966	3.42234	3.40767	3.94531	3.49129	3.18288	3.6258	2.74382	3.49783	3.4681	3.08438	3.28743	3.40583	3.14977	3.1911	3.33942	2.76577	3.45054	3.14601	4.07939	3.15394	4.16465	2.02392	3.56813	3.52469	3.66079	2.97987	3.5861	2.71872	4.24522	3.12815	3.09904	3.67268	2.92318	2.15901	2.48797	3.48913	3.87959	3.04395	3.40758	3.98718	2.76684	3.23024
452	3.33332	3.49157	3.50286	3.61644	3.46284	4.01443	3.52271	4.16851	3.8981	3.21202	4.0282	3.31278	3.04894	3.2628	3.90146	3.22176	3.00139	3.46508	4.62672	4.21034	3.31582	3.6191	4.12085	4.18532	3.81036	3.85727	2.29944	3.20504	3.08964	3.56047	3.62158	4.61691	3.73879	4.33935	2.16591	3.44509	4.20246	3.54367	2.24648	4.16422	4.74279	2.7889	3.75778	3.21489	3.69435	3.71551	3.64182	4.18855	3.87131
453	4.58901	3.16338	3.45244	4.15553	4.03274	3.32798	3.47686	3.32008	3.50521	3.19914	3.28954	3.06547	3.97044	3.89045	3.09914	3.17139	3.54203	3.42416	3.56457	4.78754	3.37626	3.23636	4.54263	3.55902	4.11777	3.42711	3.94339	3.78147	2.58665	3.7464	2.35322	3.38438	3.33816	4.91907	3.68221	3.75393	3.96932	3.59978	3.54788	3.17275	3.27197	2.74847	3.40939	5.35653	3.51963	4.54944	4.45561	4.05638	4.79211
454	4.17878	4.08334	4.15918	4.33113	3.99249	4.50425	5.16689	4.51328	4.90474	4.913	4.86856	4.1196	4.04904	4.61651	4.42683	3.35864	4.26987	4.05074	5.26533	4.7943	4.25654	4.02491	4.43185	4.55254	5.98009	4.81215	3.22154	4.6439	4.30223	4.98894	4.78746	4.99562	4.89205	5.20826	3.87025	4.7821	5.67895	3.95077	4.6987	5.09821	5.09297	4.28592	4.78396	4.93612	5.16996	5.1044	6.31913	5.623	4.22041
455	4.30101	3.81106	4.63851	4.15286	3.8846	4.23171	3.88837	4.29155	3.90612	4.9981	3.91226	4.39204	3.90175	5.6587	4.17882	3.83731	3.88358	3.98682	4.13185	4.38758	3.17737	4.24183	4.15039	4.41207	4.93874	4.36915	4.16796	3.98713	3.71972	4.40163	7.33288	4.29264	5.84317	4.44344	4.34269	3.83512	4.12704	5.8571	6.13466	3.74537	3.59569	3.66904	3.8425	8.40933	3.83808	4.30124	4.97769	4.54583	3.37922
456	5.47687	4.92146	5.23747	4.9472	5.64015	4.61318	4.87524	5.33359	4.86216	5.56035	5.6845	4.82195	5.18889	5.00916	5.47219	5.26571	4.9346	5.49194	4.9107	5.24876	4.49403	5.14375	4.6905	4.64679	4.87788	5.08838	5.03326	4.15827	4.73033	4.69281	4.30668	5.22449	5.49509	4.54456	4.80611	5.10266	4.79775	5.27816	5.95971	5.04903	4.65549	3.90019	5.10614	4.70241	4.73437	4.55833	4.42666	4.72499	5.16511
457	6.29076	5.66991	5.70058	6.15315	6.83802	6.23924	6.03337	7.09109	4.83334	5.27074	4.8034	5.65929	5.26059	6.1362	4.38533	4.68092	5.07068	5.02755	5.77364	4.65381	4.38756	5.01796	6.22479	5.54253	5.82586	4.20636	5.24873	4.08915	5.25871	4.59914	6.56125	5.92936	4.97412	5.88257	4.77402	5.46213	6.17766	5.75538	5.09527	5.87242	6.20317	7.29402	6.25159	4.29112	6.32195	6.07233	5.08099	4.47577	5.42656
458	4.6656	3.61155	3.82167	4.78233	5.00272	3.72431	4.30939	4.01564	3.90501	3.91335	3.61443	4.25711	4.14162	4.81489	4.77266	4.53534	4.87759	5.52871	4.33668	3.9459	4.05504	5.58926	4.28737	3.66404	3.92468	4.53538	3.95189	4.42107	4.75204	4.88209	4.05307	4.84483	4.68289	4.1568	3.64477	3.97166	4.54845	5.07311	3.27548	4.35259	4.05897	3.93852	4.90147	3.15087	4.52884	3.6747	4.39019	4.20966	3.94234
459	3.4531	3.72465	3.76093	3.5057	3.53336	3.53735	3.49776	3.71855	3.4693	3.39719	3.84779	3.87642	3.12992	3.07054	3.58138	3.47571	3.52137	3.7825	3.45576	3.40415	3.50245	3.38122	3.15937	3.29755	3.9274	3.03255	3.57959	3.98638	3.44954	3.2962	3.27172	3.62708	2.74234	4.10206	3.34131	3.40831	4.47667	3.64147	2.82373	3.59132	3.7591	3.76977	2.34201	4.23884	3.88651	3.94637	2.85319	3.74298	3.43358
460	3.68497	3.47346	2.54106	3.84997	3.28464	3.31478	3.37151	3.95014	3.35433	4.07213	3.477	3.3497	3.92267	2.73424	3.86874	3.28021	3.33121	3.26755	3.26424	3.75243	3.01177	3.14797	3.78611	3.19769	3.3118	4.01958	4.1662	3.83196	4.50708	4.32296	3.02881	3.12674	3.19308	3.95621	3.68079	3.30904	2.93326	2.61951	4.12028	3.448	2.78488	2.79394	2.21891	3.49107	4.13009	2.98815	4.11788	3.0156	3.97575
461	7.51802	7.33174	7.50156	7.31804	7.14826	8.13456	8.32153	8.19487	7.54267	6.89558	6.98518	7.68002	7.46119	6.99038	7.27113	7.13643	7.11193	7.40516	7.54278	7.81915	6.24266	7.59603	7.72233	7.52727	7.55682	7.40152	7.00678	7.02519	7.3403	7.12867	7.47225	7.50815	7.12326	7.07868	7.3221	7.32262	7.56337	7.34237	6.95594	7.54944	7.6289	7.74794	7.14433	5.29129	7.85681	7.37629	7.20295	7.19982	7.43173
462	5.04434	4.00864	4.30264	3.86655	4.72811	4.46614	3.98648	4.08072	4.72787	3.74652	4.20609	4.54393	4.18763	3.79411	4.34094	3.69876	3.94012	3.87197	3.73108	4.81845	3.45491	4.26925	4.71131	4.58877	4.48233	5.05313	3.3008	3.61052	4.24576	3.54703	4.59363	4.49925	4.10515	4.11934	4.29229	4.43834	4.16043	4.17387	3.94299	5.24954	4.94099	3.32857	4.7013	3.55215	3.76058	4.26907	3.49135	3.56163	3.9938
463	3.4912	4.40789	4.27667	4.69569	4.27736	3.7006	3.71435	4.41344	4.9043	3.68973	3.49003	4.37449	3.6384	4.16439	3.80628	3.1936	3.43494	4.0491	4.23085	4.02072	4.3911	4.27625	4.38075	4.69227	4.00477	4.688	3.64945	4.19075	4.25438	4.80089	2.86005	3.8517	3.88192	4.1847	4.93534	3.39646	4.20039	3.86219	3.96734	4.01638	4.06498	4.07382	4.48929	4.54839	4.47077	4.02511	4.42882	3.55053	3.90847
464	4.35516	5.24527	5.15001	5.5083	5.77056	4.85332	4.70931	5.77788	5.30142	4.72113	4.92137	5.02236	4.93208	4.68875	5.8923	5.33636	4.98676	5.74021	5.2299	4.72498	4.80624	5.7792	5.09446	5.2461	5.39033	5.42081	5.2477	4.9299	5.00309	5.40481	4.66903	4.94009	5.15092	4.31322	4.77088	4.93778	5.14421	5.22738	5.28518	4.60989	4.85049	5.08759	5.57554	4.41413	4.54676	5.30951	5.56319	5.14504	5.03885
465	2.8156	3.02433	3.24216	3.20914	2.71369	3.31855	3.72511	3.47181	3.23169	2.19892	2.54625	3.03406	3.6421	2.63164	3.5575	3.47125	3.37773	3.22051	3.63024	3.92048	4.1132	3.93016	3.43517	2.50628	3.1511	3.74017	3.98576	3.88172	4.0489	4.63455	4.07346	1.64906	3.29202	2.8258	3.87557	2.90823	3.18303	3.30732	3.61523	3.01511	2.59828	3.93515	2.65564	2.92996	3.12528	3.2089	2.29468	4.75777	3.889
466	5.18635	4.36273	5.27114	5.87963	3.69726	5.11584	4.22813	3.99897	4.92269	4.68815	4.16363	4.73843	4.48266	4.77933	5.10194	4.48692	4.02641	4.67695	4.24928	4.93034	4.63577	5.16167	4.46268	4.82504	4.41221	5.16673	4.76259	4.71156	5.13654	5.07863	4.12488	4.23728	4.48195	4.71745	4.31938	4.8685	4.69021	4.49313	4.49229	3.90614	4.01349	5.79207	4.64886	4.85373	4.35482	4.39162	4.12954	2.98337	4.63585
467	3.7781	4.3576	4.32029	5.1355	3.89463	4.20952	4.28977	3.90622	4.48314	3.79999	3.48253	4.94701	3.92323	3.87165	3.39365	3.9499	3.93617	3.98864	4.37084	5.61803	4.7606	4.26882	5.17579	4.93039	4.41347	4.25908	4.61681	4.06849	4.25721	3.71426	4.5515	3.90011	3.96855	4.4215	3.4353	3.3464	5.09239	4.48619	4.1913	4.48222	4.12167	6.65579	3.97828	4.79018	3.44116	5.40624	3.51421	2.3988	4.40851
468	4.03178	6.33305	3.33397	5.05174	4.67785	4.69707	5.2092	3.33651	5.36014	4.27076	4.31324	6.29103	6.30285	4.25659	5.16027	3.64649	3.79502	3.438	4.18545	5.22649	4.73145	3.95082	4.67383	4.13189	4.61573	3.904	3.9494	4.80162	4.5624	4.21492	5.55515	3.59086	4.32821	4.3035	3.82804	3.75136	4.31068	4.03072	4.6121	5.31761	4.61219	4.22961	3.89327	2.60686	4.42028	6.20153	4.29869	4.31961	4.92326
469	3.2711	3.73344	3.12705	2.98927	3.74328	2.96392	2.90545	3.4631	3.30526	3.8977	3.38686	2.92129	3.36187	4.18586	3.19878	3.20217	3.3293	3.61292	3.14523	3.51757	3.40424	3.04826	2.70186	3.89917	2.48176	2.53459	3.42558	2.89267	3.63327	2.5671	3.45055	3.04597	3.13809	4.31022	3.30956	2.97272	2.70928	3.39993	2.934	3.63503	3.03106	2.87878	3.22379	2.46513	3.01428	3.05436	3.63672	2.96075	2.59976
470	3.37738	2.99576	2.84232	3.46869	2.97281	3.52821	3.64142	3.22475	3.23942	3.65046	3.05321	3.33746	3.26871	2.13081	3.8342	3.97283	4.24183	3.1689	4.46714	3.26946	4.13264	3.52347	2.40478	3.36438	3.12219	4.34546	5.45544	3.82291	3.41856	4.77252	3.22448	2.78117	3.70507	2.853	4.0406	4.07607	3.81453	3.81066	3.94156	4.33881	3.56493	3.77315	3.45365	2.06671	3.92686	2.82395	4.1458	4.48852	2.7219
471	4.55627	3.60019	3.71268	3.41182	3.3414	3.58818	3.65035	3.86459	3.79691	3.62841	3.68483	3.57405	3.69438	2.69944	3.98556	3.71344	3.70696	3.39918	3.33939	4.33141	2.77585	4.29081	3.78707	3.80139	3.75993	3.04117	3.70382	3.40145	3.46075	4.86509	3.33335	4.16775	4.66633	4.55231	3.50631	3.38037	3.34795	3.43017	4.44768	3.72145	3.04272	3.02757	3.59046	2.91335	3.1844	3.55285	3.32471	3.46963	3.48082
472	4.5176	4.03789	3.81752	3.50362	3.93424	3.22698	3.82547	3.55379	3.5939	3.8474	3.36874	4.11458	3.60504	2.88562	3.60205	3.9512	3.49683	3.56406	4.04402	4.69306	3.58121	3.56631	4.64622	3.61491	2.92152	3.42695	3.97395	3.62825	4.01349	4.30372	4.10145	4.73105	3.27157	3.27544	4.17204	3.80679	3.55798	3.87132	3.74959	3.84199	4.06512	3.23603	2.84504	5.04279	4.19149	3.76115	3.78306	3.92502	3.81624
473	5.6058	5.75209	5.84737	4.44613	3.43269	6.88761	5.3921	4.73041	5.63166	5.29569	5.73301	5.20332	5.39526	4.8016	5.20683	5.81784	5.55989	5.36906	5.36533	6.30622	6.94591	6.57141	6.45843	4.28722	5.61282	6.31753	6.63173	5.13048	5.71201	6.2882	5.50294	5.3764	4.62029	6.30072	5.10853	5.36965	5.96573	5.11163	5.49809	6.99503	6.29581	4.95327	6.07147	4.86962	5.8837	5.76402	5.76453	6.10199	6.61343
474	3.66896	5.55946	3.73004	4.96521	4.2	4.80659	6.00561	4.12075	5.83543	3.99569	4.30781	5.56414	5.40472	4.78436	4.18836	4.69464	3.97993	4.84586	5.35485	4.00893	4.37812	5.82377	5.06644	6.04629	5.76062	4.89757	4.7643	3.86185	3.5856	5.32375	5.0174	4.95209	4.53005	4.93095	4.39929	4.85825	5.18683	4.80037	4.11899	4.59185	5.26809	4.16851	3.91463	3.85585	5.23549	5.4661	3.83177	4.49453	4.81299
475	7.72423	6.82561	3.61356	8.38652	6.92136	7.22428	6.99221	4.32087	3.89791	5.31264	4.71496	5.90454	6.29756	7.25179	4.33906	4.32439	8.0828	6.25771	6.57082	6.48633	4.68262	7.10314	6.74422	4.16205	6.3816	7.87075	4.408	3.90753	4.12652	6.63915	5.94752	7.92856	7.40177	7.44321	7.16978	7.3396	7.93402	7.20202	3.03631	8.26358	8.31617	7.13489	6.15417	4.06744	7.13465	8.04913	4.43106	4.87187	8.2128
476	5.40683	3.74938	4.29375	4.61575	5.20295	4.39255	3.81929	3.37792	3.24851	2.99576	5.47546	3.18584	3.67762	5.10795	3.72606	4.10589	4.72797	3.49969	3.49757	3.72088	3.69442	4.32641	3.66218	3.27118	3.63722	4.85343	3.62674	2.72379	3.37502	3.55441	4.86453	5.08046	4.61945	2.96176	4.24375	3.92917	4.35399	4.72216	4.19416	5.42238	4.8329	4.85759	4.17379	3.75632	3.46984	5.14691	3.60086	2.93078	5.08898
477	3.40421	3.28739	3.45406	3.62946	3.49967	3.38208	2.78897	3.6895	3.55	2.78242	2.33406	3.39453	2.95498	3.14601	3.19076	3.71389	3.51229	7.34048	4.08162	2.83621	4.05325	3.53729	3.99215	4.57674	3.1305	3.14385	2.81955	3.01041	3.21432	4.1222	3.38141	2.52035	3.56626	2.67104	3.37733	3.9557	3.71234	4.32389	4.0279	3.20082	3.50403	4.44248	3.84984	3.99646	2.82309	2.78682	3.57927	3.52036	3.77101
478	3.94609	3.72117	3.84756	3.82711	4.21051	4.53964	4.24871	3.48195	4.02804	4.02725	3.95901	3.76368	3.90998	4.3188	3.92668	4.05124	4.18182	4.12289	3.30712	3.98362	3.02277	3.78326	3.21883	3.88129	4.30174	3.86906	3.37923	4.04323	3.13912	3.80242	3.73161	3.5623	4.43129	4.65477	3.65381	3.75484	4.26992	4.03037	3.58732	4.24412	4.65372	3.99255	3.45482	5.48787	4.23802	4.32645	3.97384	3.69062	3.88271
479	4.53535	4.19512	4.92978	3.87083	5.55353	4.21979	4.56147	3.46931	3.49602	4.1878	3.93786	4.51397	4.20137	4.61289	4.24339	4.23277	4.94668	4.45013	4.48801	4.63595	4.42554	5.42743	4.1963	3.8749	5.41052	5.04232	5.13698	4.49263	4.46807	5.62697	4.13492	5.30466	5.35487	4.82334	4.90971	5.39348	4.61512	4.88609	4.00876	4.9796	4.52862	3.82495	5.00713	3.25231	4.68537	5.92632	5.37087	4.85801	4.70659
480	5.25547	4.21436	5.12664	4.48992	5.7777	4.84949	5.25443	3.71345	4.5204	4.93087	4.73811	4.65586	4.65351	4.2502	4.65362	4.35681	5.20402	5.02335	4.94049	4.88762	4.89292	5.56971	3.80655	4.335	5.94907	4.88755	4.02517	3.9324	5.20882	6.17779	5.34377	5.60169	5.54277	4.5962	3.98995	5.81097	5.07281	4.96792	4.63757	5.14368	4.5877	4.63281	4.89105	2.66922	4.7792	6.25811	5.42182	5.03588	5.01534
481	7.13914	6.91603	5.64723	8.30365	7.97784	7.00015	7.21226	7.57783	6.42649	5.73949	5.96246	7.63128	7.53238	7.41895	3.73797	6.18507	8.11349	7.22962	7.17553	6.3099	5.77244	5.66968	8.10343	7.75498	7.24942	7.30154	6.16073	4.97464	6.74145	5.54831	7.00699	7.02867	7.16419	5.60677	7.80031	7.48236	7.41155	6.81418	5.53907	7.00712	7.11569	7.18848	7.11081	5.70398	6.68768	6.98741	6.17518	5.94535	7.18784
482	5.15044	4.64101	4.8538	5.98786	6.34125	4.6875	4.93187	4.52516	4.17782	4.68952	4.19444	4.99946	4.65436	4.99245	3.94321	4.08574	5.25313	5.10766	4.96734	4.7538	2.51382	4.60071	5.19101	5.38079	4.46382	4.65809	4.51795	3.69269	4.89966	4.54104	4.46161	5.37083	5.19193	3.96539	4.67912	5.66575	5.15437	5.17057	4.09628	4.90097	4.84054	4.58709	4.83448	4.77337	5.18588	5.45924	4.62256	4.73647	4.75263
483	5.18605	4.29939	4.89977	7.4119	5.23071	4.11483	3.59286	4.47709	5.4391	4.51549	3.89647	4.13757	4.06621	6.52921	3.45794	4.73115	4.9185	5.24084	5.08361	4.5198	4.61687	5.56411	4.75577	6.74878	5.14884	7.00979	4.51513	4.29467	5.1912	4.17237	4.38636	4.62148	6.12192	2.49969	4.61817	2.94633	5.9359	6.76218	3.91458	5.12801	6.25267	7.28653	6.21473	4.60077	5.37174	4.31905	6.34802	6.29162	3.98395
484	3.58472	5.03705	4.45133	3.92839	5.67623	4.56515	4.66734	3.81355	4.22472	5.14508	4.88882	4.81899	4.43916	2.56272	3.59993	3.57807	3.51092	4.07281	4.49545	4.54211	3.77042	3.88545	3.49013	4.40343	4.92764	3.82138	3.33121	4.28735	4.44944	3.87556	5.36155	5.04324	4.69385	3.86968	4.11553	4.09684	4.45977	4.70138	4.07248	4.49552	4.60773	5.03325	4.63417	4.24601	4.58919	5.76711	4.43728	3.45608	3.73805
485	3.89391	3.77752	3.87787	3.66335	3.75663	4.04237	3.88596	3.97786	3.86753	3.49233	4.14467	3.72547	3.56521	3.9718	3.93051	3.54899	5.62449	4.03233	3.93961	3.85372	3.96792	3.52587	4.09305	3.60707	3.67936	4.10473	4.56571	3.91561	3.99085	3.02189	4.2828	4.0775	3.24493	4.02012	3.97028	4.3315	3.9838	3.48454	4.16788	3.69019	3.43046	4.18325	3.90204	4.66141	3.75055	3.81248	3.633	4.01627	4.42377
486	3.20585	3.20359	2.88656	3.36766	3.55798	3.25578	3.60945	3.43363	3.41619	3.83616	3.11292	3.27268	2.67244	2.67392	3.78739	3.53473	3.82927	3.64525	3.21383	2.9245	2.90438	3.27077	3.01484	3.63778	3.55818	3.00276	4.20846	4.37218	3.06459	3.26065	3.50527	3.6482	3.45309	1.50433	3.70348	2.74898	3.52175	3.51246	3.82355	4.59913	2.02216	2.56639	3.95018	3.68982	3.41985	3.29751	4.525	4.47774	4.24577
487	3.50417	3.88434	3.72754	4.14953	3.7117	3.04846	3.62613	4.10313	3.18472	3.08517	3.326	3.6393	3.33782	3.48576	3.72497	3.79988	3.35234	4.25038	3.83572	3.25533	3.12874	4.00765	4.06521	4.62899	3.22884	3.47133	3.9445	3.65855	3.93331	3.23063	3.86201	4.3564	3.73493	4.2472	4.37932	3.07628	3.41819	2.62844	4.12437	4.18604	3.53658	3.71016	3.96101	4.83897	3.03763	3.7173	2.84227	3.65138	4.24747
488	6.03028	5.8771	6.51992	5.90665	6.24921	6.89326	6.38377	6.10055	5.93077	6.28945	6.21542	5.89177	6.0809	6.33276	5.88911	6.07821	6.46341	6.48959	6.302	5.68659	6.37458	6.44595	6.42407	6.14889	6.23768	6.68968	6.36867	5.8111	6.36349	6.31861	6.39565	6.36001	6.15753	5.47532	5.87495	6.4654	6.39957	6.17365	6.1006	6.18328	6.72223	5.57127	6.58653	5.11891	6.60293	6.31508	5.82976	4.86608	6.37938
489	3.95966	3.23592	4.09711	3.65592	3.52192	3.64512	3.74755	3.794	3.90086	4.28675	3.75091	3.26197	4.43581	4.52081	3.84038	3.47488	3.59271	4.74086	3.516	4.01227	4.78364	4.0268	3.7896	4.64005	3.72928	3.94826	4.48993	3.16427	3.52318	4.13008	3.28821	4.22398	3.48029	3.69105	2.77855	3.43365	4.12162	3.90688	4.05308	3.66429	4.03016	4.4404	3.79743	2.94843	4.30366	4.07393	3.59853	3.58546	4.24323
490	9.03595	9.04692	8.62811	8.18087	8.83963	9.31402	8.98391	8.94398	8.83674	8.65249	8.71647	9.01188	9.19478	8.06325	7.46007	8.71618	9.28671	8.73222	8.97491	8.65865	8.84457	8.50403	9.31175	8.35014	8.71693	9.0561	9.92576	8.63836	9.23773	8.62594	8.5431	8.10238	7.76205	8.38505	9.1211	9.2627	8.77502	8.324	9.33032	9.10263	8.91315	8.19729	8.85974	8.00693	8.77995	8.53059	8.61814	8.99469	9.2255
491	6.55092	5.72212	5.54038	6.14815	6.44011	5.90046	5.97792	6.32304	6.16211	5.81308	5.92764	6.24332	6.39035	6.61516	5.8211	5.9264	6.09346	6.17192	6.38556	5.75344	6.67028	5.34631	6.60138	6.22584	6.58047	7.5337	6.10573	6.6237	5.16474	5.4809	5.99331	6.5735	6.40456	6.11152	6.66838	6.03774	6.27955	6.77724	5.85239	6.23528	6.02263	6.73927	7.06175	6.28957	5.75675	6.42161	6.20788	6.31249	6.42802
492	3.72104	5.11184	3.28498	4.07849	3.43351	3.48279	3.4506	3.5221	3.73052	2.82996	3.44257	4.61561	4.5538	3.39709	3.57488	3.8468	3.11208	4.09217	4.05839	3.61006	3.72365	3.62589	3.90653	3.36898	3.00553	4.08224	3.35937	4.05816	3.32981	3.03058	4.18351	3.62891	3.66048	3.2775	3.04562	2.82515	3.30932	4.35887	2.72679	3.53126	3.14197	3.8344	3.86798	3.60727	3.43655	3.71736	4.03256	4.13171	2.70186
493	8.82255	9.03842	8.54987	8.32622	8.41997	8.42027	8.46463	7.84706	8.81224	8.7835	8.77302	9.347	9.20166	8.6862	9.67537	8.74854	8.52297	8.63633	8.5674	7.12755	8.54964	9.4434	8.50532	8.44857	8.15453	8.60416	8.6705	8.67858	8.45592	9.36599	8.93418	8.33095	8.41694	8.16805	8.85233	8.26296	8.45733	8.55893	8.69239	8.20336	8.44428	8.50712	9.09345	7.51709	7.89727	9.26801	9.77533	9.95121	8.46429
494	3.64277	3.43738	3.55871	3.35962	4.06062	3.046	4.53447	3.50212	3.44076	3.76537	3.37968	3.76887	3.89928	3.26912	4.06258	3.69876	3.0404	3.70282	3.47948	4.01737	2.81717	3.3937	3.66313	3.94636	3.23112	3.96508	4.74427	4.20392	3.47191	3.65361	4.70765	3.79646	3.29043	3.84199	4.07109	4.00833	3.43326	4.24421	3.58676	3.33964	4.53348	3.7116	3.65707	4.45902	3.1819	3.33958	3.46753	4.31962	3.74957
495	6.73951	5.47988	4.82459	4.9386	5.85395	7.56849	6.74949	6.13006	4.89402	5.42327	5.64331	6.43715	6.4754	5.10788	5.08143	5.40698	5.89099	6.04141	6.05915	5.22655	5.01457	5.85115	6.11502	5.15192	5.51838	5.87189	4.86951	5.29574	5.5873	5.38673	6.09059	5.33129	5.47018	4.90028	4.86836	5.76741	5.79634	5.79611	5.78791	6.46666	6.72495	5.61209	5.5636	4.7926	6.68538	5.11736	5.6501	5.76707	5.05884
496	4.01803	3.51543	3.44882	3.44314	3.03241	3.69141	3.41714	3.47357	3.11048	3.91415	3.6708	3.64495	3.04712	3.67767	3.21843	3.71039	3.83031	3.03885	3.37461	3.33538	3.82791	3.07742	3.2811	3.16649	3.862	3.12682	4.11144	3.60338	3.22835	3.61166	3.51	2.72253	3.6565	4.46672	4.91026	3.65227	3.20193	2.69728	2.72387	3.78171	3.14656	3.37352	3.25671	1.14523	3.72835	3.1183	3.12624	3.26172	3.57404
497	3.60199	4.14808	3.78078	4.26215	4.58168	4.42961	5.437	3.49825	3.19119	4.42348	4.68898	3.85598	2.56742	1.77052	3.33116	4.12772	4.66061	4.16602	3.1106	3.75969	3.58997	3.22283	3.95728	6.02908	2.99914	3.92754	3.86719	3.2509	3.84487	4.66031	3.73006	3.88033	3.34823	4.13856	4.37441	3.46294	3.249	3.89408	4.16536	4.25786	4.50614	4.18566	3.79371	3.24145	5.16187	3.43683	4.16167	3.72607	4.10184
498	5.54614	6.80002	8.22872	6.95702	5.84189	7.26759	6.36227	7.77215	8.00296	6.47183	3.92871	5.93763	4.85359	7.45232	7.9481	6.90555	6.98082	6.4117	8.29586	8.08715	8.73711	7.3561	6.66971	7.94855	6.48767	7.02447	5.45656	8.22549	8.0889	7.30689	8.47311	6.97989	6.88247	7.93567	5.47855	8.75083	7.51938	6.8783	5.3124	7.26271	9.58528	9.03807	6.31169	8.06762	8.88169	7.29644	6.5931	6.14756	8.791
499	3.21834	3.14153	2.83369	3.14168	3.19275	2.91362	3.72733	3.48276	2.6793	5.1544	5.10005	4.04966	3.08184	4.07753	3.69089	3.68373	2.88993	3.53793	2.86008	4.05924	2.9174	3.06437	3.03303	3.48106	3.92049	3.63395	3.31631	2.81745	4.37099	3.74933	3.9054	5.10641	3.06477	3.81627	3.50466	3.64525	3.62761	3.24426	3.16714	3.04174	2.83146	3.76036	3.74114	4.91769	2.98731	3.36497	8.17994	8.31697	3.64183
500	4.56056	4.52959	4.06425	3.85713	3.84363	5.54482	5.56628	4.66789	4.19633	4.08582	3.92096	5.23698	5.37614	4.50253	3.95468	4.25002	4.54412	4.8372	3.51474	5.94211	4.86372	3.94144	4.46192	5.28178	5.63862	4.40314	4.33947	4.19384	4.74621	3.3487	4.44885	4.02567	4.27261	4.27426	4.0323	4.80988	4.48207	5.11939	4.08738	4.65904	4.40185	4.11594	3.98352	4.78788	5.09838	5.19626	4.37114	4.06882	5.03535
501	5.51049	5.32687	5.34444	6.50653	4.90422	6.28576	6.72176	6.24016	5.53287	5.15553	6.20437	5.85257	6.40094	5.15949	5.24989	5.14267	5.18445	5.10702	5.40958	8.18497	4.62581	8.12493	5.64547	8.49963	6.22807	5.67472	5.37613	4.89449	4.40467	7.94888	5.88454	5.58241	4.65089	6.48241	5.75216	5.24248	6.55847	5.19418	5.80437	5.64383	5.30071	6.7225	5.35141	4.25865	6.71685	5.72771	5.98562	6.29435	5.3044
502	3.33858	3.50619	3.72469	3.12709	3.07742	3.04399	3.28161	3.32617	2.99272	3.73029	4.28881	3.41345	2.9659	3.18899	2.46445	3.37568	3.46132	3.58701	3.1837	3.97233	3.80013	2.74109	3.21399	3.89776	3.39763	3.43373	3.20219	3.5316	3.82426	3.23416	3.81461	3.57549	3.11937	3.99708	3.912	3.78296	3.77703	4.15294	3.33645	3.40321	3.7793	3.06968	3.42007	3.25107	2.96852	4.35148	2.9852	3.64396	3.28093
503	5.81127	6.58502	6.18355	6.69763	6.64006	6.02968	5.92364	5.30365	6.25985	6.02403	6.18551	6.52929	6.59044	5.81519	6.81532	6.49618	6.22728	6.76112	6.30146	5.52175	7.12279	6.68952	6.01458	6.69988	6.00208	6.05319	5.76534	6.27101	5.53969	6.25776	6.39422	5.70555	6.08079	5.5592	5.9076	6.03777	6.37248	6.38671	5.83723	5.60879	4.87434	5.45808	7.31077	5.08616	5.20754	6.58047	6.2161	6.0255	5.42995
504	4.76782	4.37066	5.27057	5.30877	4.41225	5.2507	5.10308	4.81852	5.04926	4.4066	4.19722	4.51397	4.52314	4.70702	4.57593	4.43201	4.64796	5.45287	5.17283	5.01593	4.99688	5.72602	5.85577	5.6426	5.11592	4.38962	4.49836	5.13181	5.26756	5.23735	4.64428	5.2817	4.24066	5.57996	4.56335	4.7699	5.52829	4.84472	5.17052	4.48008	4.59742	5.92637	5.62029	4.86664	5.6649	5.48356	5.25318	4.94179	4.48189
505	4.32661	4.3945	3.6706	4.0654	4.87478	3.01395	3.87908	3.72136	3.66758	4.42939	3.45442	4.51086	3.22663	4.33338	3.58033	3.29036	3.85306	3.97296	4.2284	5.34863	4.1419	4.7009	3.20603	3.86426	4.74535	4.66283	3.8592	2.97408	4.75756	4.54234	4.29486	4.7308	4.59657	4.54412	5.40712	4.13146	4.0398	3.04568	3.85255	4.2254	2.9714	3.79441	3.96732	3.42158	3.98297	4.71774	3.77802	3.46034	4.04124
506	3.37119	4.12883	3.8914	4.26964	3.46381	4.13345	4.17553	3.69944	3.74519	3.67107	3.8575	3.58431	3.81331	3.9984	4.33886	3.69038	3.58823	3.97115	3.95412	3.70135	3.59975	4.34744	3.87097	3.78532	3.8332	3.26059	3.6011	3.37949	3.96003	4.7407	3.60466	3.5961	3.94012	3.77918	3.61106	3.4628	3.7512	3.63738	4.27502	3.77371	3.97312	4.1469	3.48437	4.94054	4.11172	3.8403	3.03854	3.35598	3.34442
507	4.54206	5.01906	4.2269	5.27336	4.87561	5.6587	5.49878	3.83588	4.80844	5.5087	4.87779	5.43706	5.01581	4.61479	3.86192	3.98317	5.24439	5.15532	4.77877	4.08581	5.02759	4.21813	5.1406	4.37831	5.14292	4.53095	4.97986	4.28282	5.21131	4.91808	5.77163	4.91405	4.50762	4.01436	4.99815	4.43662	6.00718	5.12518	4.48635	4.79254	5.20227	4.56106	4.32638	3.6863	5.57004	5.36195	5.03727	4.94088	5.32781
508	3.62089	3.95817	3.87741	3.97622	4.41057	3.77949	3.72488	5.17388	3.70646	4.23599	4.53196	3.61198	3.99307	4.2788	3.93816	4.08009	3.00825	3.56933	4.20194	4.46944	4.11291	3.88544	4.20518	3.9938	3.90858	3.36321	3.40305	3.30514	3.27861	3.76538	3.78124	4.03833	3.46808	2.6988	4.39578	3.33392	4.3395	3.65962	4.37648	4.03953	3.16572	4.06771	4.16411	4.39998	2.97447	3.48756	3.61384	4.715	2.77352
509	5.71817	4.90563	5.00273	4.98087	5.95782	6.29118	5.65146	6.46922	5.06231	5.50948	5.30147	5.32424	5.05717	5.26294	5.84368	5.76522	5.7067	5.37581	5.42508	4.82302	4.75743	4.9016	6.48965	4.73925	5.06452	6.43061	4.63092	5.55997	4.4342	4.94856	5.47243	5.15593	5.49758	4.86868	4.94313	6.04031	5.85022	5.3749	5.60046	5.15208	5.71285	5.08158	5.41401	5.78433	4.74431	5.79061	5.51214	5.13397	5.54134
510	5.91526	6.48978	6.23229	5.73643	7.01308	5.73543	6.40589	6.74444	6.2737	7.16557	6.70132	6.62985	6.28316	6.13485	5.39713	7.10982	6.03754	6.51146	6.75534	5.10064	5.18667	5.6921	5.93226	6.91999	6.41304	5.82191	5.51685	6.49871	6.43673	5.55459	6.5402	5.57763	6.60805	5.04649	5.34008	6.2283	6.34469	6.09772	6.87125	5.74331	6.14721	5.42965	5.83967	5.27897	5.76431	6.27816	6.64702	6.23824	5.16501
511	6.13897	7.0494	6.09207	6.30745	7.03545	7.21422	7.14182	6.68149	7.02391	7.30306	7.45607	6.96136	7.06099	6.51097	6.6302	7.31808	6.62813	6.90583	6.4025	5.82724	5.89929	6.67276	6.89759	6.61982	6.97942	6.05285	5.94662	6.80552	6.08501	6.7947	7.32058	6.36226	7.51207	5.9589	6.76732	6.28672	6.58428	7.04088	6.22923	5.70052	5.51977	5.99103	6.78576	5.63819	6.72037	6.92118	5.71054	5.64613	5.56047
512	4.05342	3.60468	3.69236	3.97067	3.23518	3.58356	4.07357	3.84414	3.95055	4.03922	3.98743	3.48244	4.2054	3.6082	3.44568	3.37219	3.71773	3.73811	3.54958	3.3209	3.85101	3.23492	3.81367	3.2554	4.12402	4.07164	3.81574	3.96697	3.35639	4.10492	3.38147	4.77713	3.85698	4.18349	4.0828	3.15625	3.69244	3.15935	3.82372	4.11338	4.16864	3.13633	4.33756	2.82013	4.04737	3.50889	3.91428	3.08636	3.68835
513	3.95002	3.57897	2.21701	3.54308	3.86946	3.32224	2.52982	3.64215	3.01536	3.32599	3.5352	3.19249	3.12992	2.9398	2.18314	2.97009	3.33668	3.61665	2.78045	3.09596	3.62221	3.24152	4.14934	3.67529	2.67386	3.89518	3.00467	3.80468	3.38434	3.19137	3.08895	3.96085	3.44583	2.33238	4.07845	3.23298	2.51943	2.87233	3.10035	3.10982	3.56147	1.85684	2.38171	4.51409	2.45453	2.64649	2.93621	3.69012	2.88066
514	5.19337	3.39973	5.13388	4.866	3.90391	3.8596	3.59899	3.46697	3.28753	3.73495	7.57723	3.43041	3.85275	4.61875	4.25953	3.09521	3.4347	3.67167	3.30241	3.88663	4.46541	4.45136	3.10147	3.54206	2.9832	3.93973	4.73166	3.68037	4.55396	4.17032	2.98295	4.64086	4.46967	4.79141	3.94619	3.09897	4.31404	4.11785	3.33669	4.95391	4.13813	2.98627	2.94388	2.4373	4.34902	3.40031	3.76735	3.37218	4.22502
515	4.79387	3.9688	4.61424	3.88225	3.87448	3.30676	3.69957	3.51797	4.13982	4.18794	4.63247	4.07485	4.02731	4.154	4.3587	3.79947	4.32171	3.88387	4.1538	4.64903	3.75228	4.0178	3.33087	3.80667	3.01864	4.59129	4.40384	4.24515	3.92369	4.21004	3.946	3.85783	4.42869	3.86616	3.74117	4.12907	3.58197	3.62945	3.87956	3.82034	3.57114	4.49033	3.4268	2.89752	3.91244	4.26721	4.14025	4.23493	3.11485
516	8.65899	7.53731	8.08195	6.92378	7.88012	7.31179	7.06673	5.884	7.69694	8.31753	8.56066	7.35756	7.51299	7.77176	7.79717	6.81323	6.70479	7.33014	7.20513	6.60075	7.63579	8.30221	6.24981	6.50783	7.33782	7.03585	8.051	7.50737	7.49202	7.60123	7.11431	7.49034	7.70099	7.09198	7.9825	7.05674	7.62229	7.62107	7.8183	7.21168	7.08784	6.69988	7.15767	5.71381	6.88325	6.99074	7.35892	7.44189	7.14445
517	4.32687	3.35952	5.17944	3.49903	4.97584	3.65294	3.87208	4.01906	4.24923	4.41688	4.75665	3.58004	4.17944	3.66388	4.94383	3.88	4.07099	3.94604	3.21613	4.07753	5.10293	4.98438	3.61437	4.39796	3.89369	4.84524	5.023	3.91069	5.62373	4.86204	3.04324	4.41677	4.25208	4.38461	4.6843	3.08403	4.49637	4.53459	4.44446	4.29756	4.95993	4.30217	4.94118	4.10273	3.37781	3.48567	3.69997	4.01643	4.21252
518	3.78179	4.00285	3.16082	3.36903	3.70615	3.39445	3.60581	3.51471	3.77769	3.43022	2.80187	3.60811	3.71769	4.07727	3.67115	3.72163	2.93825	3.62414	3.40744	4.28317	4.0894	3.30679	3.69199	3.56865	3.37094	3.31058	2.08833	3.23401	3.85801	3.57467	3.42918	3.61252	3.13269	4.12821	4.17096	3.48332	3.64384	3.8778	3.61491	3.09234	3.08938	3.35398	3.29842	4.61115	3.0735	3.77232	3.48528	4.20717	3.7777
519	8.54373	7.85847	8.1316	7.9302	8.27629	8.37752	7.97262	8.04333	8.22761	8.14169	7.72244	8.28915	8.05105	7.67658	8.01839	8.20708	8.49758	7.7858	8.25876	7.72012	6.77172	7.83361	8.08688	7.40605	7.59656	7.78545	8.35809	8.59567	7.65452	7.73072	8.05014	7.72005	7.90517	7.39879	8.29315	8.2101	7.93568	7.66671	7.63012	8.22361	8.05445	7.80413	7.75384	6.72448	7.7844	7.94176	7.95496	7.72874	8.251
520	4.59923	3.82044	4.61668	4.50222	3.55262	3.90348	3.77357	4.49626	3.83247	4.67109	3.78819	4.00201	3.44486	5.30881	3.69449	4.30368	4.69516	3.73008	3.17843	5.28666	4.39917	3.54101	4.11097	3.46894	4.49757	4.41817	4.29776	4.28069	4.04421	3.64429	3.93001	4.00935	4.56856	5.75682	4.49017	4.37821	4.16833	4.33634	3.43133	4.06006	4.47265	4.05018	3.52048	6.10792	3.82272	3.83139	3.6327	3.81487	5.28915
521	3.1018	3.28398	2.98253	3.4976	3.33831	3.47893	3.59952	3.26406	3.14712	3.00403	3.39294	3.61607	3.31017	3.32078	2.99906	3.40952	4.00795	3.47809	3.08863	3.43342	1.82239	3.72912	3.60818	2.792	3.85035	3.10803	4.56433	3.2265	3.79937	3.84721	3.68034	3.16782	3.67769	2.67816	3.90326	3.76417	3.86981	3.5651	3.67879	3.51845	2.51815	3.35344	3.87812	4.50556	3.81302	3.35027	3.81432	3.1261	2.0115
522	4.13229	3.72996	3.73095	4.04543	4.21743	4.0432	4.83647	4.35634	4.07514	7.03588	7.24528	3.8327	3.96334	3.83789	5.3615	5.25837	4.35847	4.07624	4.30613	6.03413	4.31099	4.58551	5.15416	4.54371	4.84591	6.52494	4.24109	6.60835	3.31085	3.60761	3.82838	4.18449	3.78055	5.05653	3.80192	5.7164	4.85274	4.40085	4.38483	5.22578	3.08629	4.68012	5.34062	4.18183	3.53304	4.06692	4.85555	5.1215	5.06048
523	3.68408	4.09276	5.00521	4.44625	4.3256	4.14588	3.9577	4.89059	4.63966	4.08385	3.61902	4.59517	3.96159	4.62167	3.72156	4.34598	4.39018	4.35568	4.42323	5.14467	4.43369	4.33021	4.59646	4.6929	4.21056	4.64991	4.15062	4.11862	4.68145	4.73914	5.40921	4.67343	4.53918	4.36946	3.42985	4.38594	4.22966	4.25968	3.78826	4.12443	4.53005	4.38305	4.35826	5.46171	4.69283	4.94951	4.34149	3.33577	5.22093
524	4.40159	3.71677	3.78536	4.3648	4.83702	4.41603	3.91234	4.3473	4.13528	4.53015	4.21587	4.21044	4.35114	3.88319	4.38439	3.60696	4.18878	4.18172	4.57618	3.91991	3.04392	4.3911	3.53137	4.30006	4.32139	4.21776	4.31495	4.44486	4.70008	5.23279	4.50009	4.31293	5.41045	4.9268	4.25505	4.29765	4.18976	4.61973	9.85226	4.26115	5.54422	4.0481	4.38684	4.47693	4.01433	4.41019	4.65044	4.78308	4.42371
525	4.56026	4.65162	6	6.36095	4.21575	3.818	5.19785	4.40551	4.94456	3.89077	3.37168	4.49843	2.52552	2.94954	4.04337	3.43267	3.4039	6.73492	5.14976	5.34455	3.41851	6.67332	6.41231	6.53181	4.15157	5.2752	4.75026	3.99783	5.05517	4.99459	3.76672	5.71106	4.31904	4.74433	5.09489	3.98157	5.791	5.67645	3.87988	4.69295	5.36096	6.44134	5.81731	4.85515	5.81874	6.72629	3.94065	4.2145	4.02552
526	3.33373	3.42896	3.3337	3.64291	2.38613	3.7684	3.04664	4.01262	3.35926	2.95155	3.01857	3.44289	3.79826	4.50581	3.20172	3.11922	3.20868	3.35395	3.39572	3.26946	4.176	3.4869	1.67171	3.37516	2.62794	4.21076	3.67253	3.6384	1.97389	2.52715	2.88983	3.19361	2.87362	2.41052	2.81021	2.86693	2.54295	3.81768	3.68666	3.11096	2.98365	3.56286	3.70765	4.60077	3.63891	3.12939	2.66295	3.74665	3.37121
527	3.2652	3.58287	4.0085	4.02205	3.80771	3.80818	4.53223	3.84432	3.7298	3.6276	4.21338	3.94715	3.65385	4.15618	3.4499	3.59312	3.53559	3.74995	3.10115	4.77547	4.35202	3.83649	3.74717	3.64127	3.85486	3.43648	3.45124	4.20472	4.46638	3.21197	3.14281	3.84186	3.19513	3.76278	3.69051	3.9142	4.44622	4.63356	4.21688	3.75149	4.33454	4.91854	3.01748	3.38546	2.99833	3.89228	3.52516	3.66159	3.89715
528	4.29323	5.35493	4.19277	4.88341	4.61838	4.35856	4.5104	4.34443	4.66339	5.28466	5.21987	4.62972	4.82673	4.28516	5.48794	4.29727	4.12841	5.02157	4.68485	4.57587	5.46165	5.17041	4.71213	4.353	3.79361	4.18534	4.2023	4.02107	4.45316	5.31996	4.53541	4.75041	4.87325	4.60857	4.7014	4.38482	4.19013	4.45195	4.82302	5.00087	4.7531	4.18787	5.27203	5.20942	4.47554	4.7192	5.29556	4.84069	4.6386
529	6.75781	6.29381	6.18802	5.97667	7.22518	6.66805	6.94957	6.32279	5.94376	5.09143	5.68321	6.30838	6.70942	6.5346	6.68689	7.22149	6.7149	6.5688	6.36064	6.09726	5.1854	6.16241	6.57767	5.95717	5.07613	7.0532	5.53463	7.27636	6.34772	6.08118	6.28707	6.86765	7.21342	5.45162	6.64142	6.14493	6.36915	6.80343	5.63473	5.19403	5.30718	7.32531	6.13052	4.32363	6.29089	5.87213	5.7532	5.16855	6.20372
530	3.72009	3.33066	3.50704	4.1416	3.29509	4.68384	4.85385	4.1352	4.10635	3.97968	3.86371	3.36198	4.53357	3.54299	3.22055	3.45917	4.13283	3.94351	4.45582	3.56894	3.54324	3.93055	4.76296	4.44585	4.3647	3.87214	4.17692	2.85801	3.90014	3.97857	3.25771	3.72053	3.23844	3.42259	3.7088	3.64691	4.78243	4.19	3.40958	4.3976	3.44146	3.42151	4.24948	3.99261	4.75632	3.75539	4.11788	3.82308	3.14406
531	3.69592	4.05981	5.68893	4.60289	4.59819	3.63501	3.7653	4.00485	4.50707	4.44719	4.81532	4.19447	3.99495	3.81741	4.1578	4.69026	4.16265	4.49153	4.62249	5.05362	4.17828	4.68871	3.89146	4.84622	3.61388	4.08154	4.07441	4.45174	3.39924	3.99002	3.32998	4.23354	3.85671	4.5607	3.61746	4.29702	4.62874	3.4413	3.89608	4.20923	4.61856	4.22101	4.41915	3.81175	4.11403	3.99864	4.44681	4.15261	4.40943
532	5.11267	4.41973	2.83096	4.01196	5.50887	4.24635	4.1344	3.97503	3.63849	4.10079	3.72853	3.63527	3.07399	4.56452	5.96222	5.27524	5.75582	4.46666	3.83053	3.99963	3.27697	3.79213	3.62502	3.81699	4.2023	5.45434	4.11484	5.04042	3.10383	4.03285	3.68476	4.34937	5.17453	4.69244	5.5337	5.86546	5.7728	4.93412	3.9179	6.24578	5.12592	3.76467	4.256	3.11426	4.34935	3.79567	4.19763	3.33238	5.26367
533	8.29945	7.83922	8.21783	7.4736	7.35217	7.83989	7.86499	7.73753	8.29456	8.04544	8.03491	8.00059	7.61877	8.0672	8.27552	8.4657	7.91522	7.79264	7.44173	6.94258	7.89925	8.21353	7.52982	7.70527	7.19071	8.54162	8.65851	8.01941	7.76251	8.11181	7.81668	8.16937	8.05158	7.65659	8.72518	7.45834	8.00038	8.64854	7.98806	7.54151	8.21646	7.654	7.17559	8.03638	7.6924	7.04671	7.98265	7.8683	7.87294
534	7.18947	8.10197	6.46542	6.86635	8.11013	7.69574	7.9781	6.91492	7.77719	8.89521	8.37901	7.80097	7.95576	7.40233	6.5424	8.28474	7.24583	7.89932	8.37224	6.8728	7.06353	7.59507	7.52838	7.15354	7.59325	7.50601	6.70387	7.62048	6.29071	7.91053	7.93659	7.03452	8.67525	8.04571	7.22355	7.64382	8.3098	8.11234	7.53601	7.88766	7.64464	7.05948	7.72033	6.95838	7.70155	7.8499	8.33237	8.67264	7.44042
535	5.17286	4.0753	4.27232	6.52534	4.77589	5.56733	5.94783	5.04109	4.52712	4.13446	5.15231	5.04339	5.45969	4.81794	5.59882	4.41889	4.50645	5.02782	4.29882	4.76448	4.21324	4.82115	4.56513	5.68152	4.83956	5.20875	4.48358	3.98437	4.39364	4.45375	4.61766	4.29769	5.12019	4.44633	4.40668	4.66632	5.09463	4.43227	5.45961	4.94706	4.74869	7.05992	4.39456	3.33947	5.51502	4.96594	4.76063	5.12846	4.20774
536	3.64869	3.61554	4.02886	3.26107	3.9452	4.32479	3.83924	4.11536	2.90102	3.23879	3.11	3.85221	3.64823	3.03551	3.88816	3.1606	3.52842	3.11417	3.11894	2.31269	3.25193	2.71575	3.03331	2.85569	4.45555	1.71898	3.65699	3.39378	2.92326	2.87886	3.70572	1.73709	3.95853	4.50328	3.86274	3.36803	3.9159	2.76089	4.23724	3.95249	3.73647	2.79029	2.44731	3.72737	3.58742	3.27142	3.60611	3.44541	3.95618
537	7.82381	7.52891	7.57763	8.06803	8.07799	8.28752	8.39365	8.74278	8.37031	8.54113	8.46301	8.28048	7.99527	7.84524	8.01543	8.03176	7.8555	8.35558	8.18056	7.61982	8.14329	7.86072	8.53345	8.31332	7.8658	8.08594	7.77057	8.49537	7.73093	7.7454	8.27541	7.89762	8.34145	7.55116	7.65704	7.98896	8.03096	8.34093	7.89412	7.5265	7.86313	7.71152	8.21968	7.92879	8.05866	7.83231	7.97389	7.56181	7.8728
538	8.76275	8.64277	8.22812	8.46583	8.99561	9.06709	8.90671	9.3855	8.94818	9.38964	7.10666	9.28083	6.91732	9.21763	8.84434	9.42528	9.07723	8.6945	8.96201	8.82865	9.77126	8.34658	9.0198	8.89148	8.80148	9.27992	9.46317	10.1562	8.61623	9.14577	9.31176	8.71465	9.42918	8.65638	9.24831	9.25926	8.86976	9.19327	9.0412	8.59317	8.78837	8.13124	9.00805	9.27048	8.67609	8.29241	8.6636	8.17655	8.76423
539	9.55781	9.94672	9.61016	10.2015	10.0781	10.5812	9.86188	10.0966	9.60246	10.7779	10.0249	10.2927	9.66868	10.103	9.81042	10.0925	10.4009	10.0842	10.1747	9.32892	10.9198	9.76332	9.56211	10.1147	10.1402	9.71974	8.98736	10.289	9.34833	10.1715	10.5031	9.57336	10.1516	9.69845	9.62617	10.1756	9.89254	10.0203	9.36644	9.69872	9.73781	9.67808	10.1872	9.77155	9.90769	10.0544	10.6354	10.083	9.85588
540	3.76892	4.11887	3.74718	3.3273	3.46542	4.33848	4.36685	3.9817	4.5938	4.25887	4.79108	4.64337	4.64202	4.16675	3.98366	3.41283	4.11827	3.78539	4.38631	3.37228	2.28449	4.25795	4.29094	4.54529	4.91522	3.7489	3.67924	3.74825	4.05558	3.69873	3.63335	4.06285	3.93951	4.36266	4.36372	3.68318	3.60567	3.54378	3.33811	4.04479	4.70337	3.78611	3.89685	5.63582	3.89968	3.85216	4.49088	4.00112	3.34436
541	3.43105	3.91326	4.09381	3.72763	4.04564	3.86671	3.72106	3.9123	3.96856	3.89845	3.26417	4.44684	2.93026	3.39626	3.37696	3.53503	4.07599	3.58522	3.79298	4.74535	4.45968	3.38332	4.20827	3.66572	4.08093	3.97002	3.60365	3.45564	4.50004	3.55191	3.81603	4.11704	3.73649	4.1101	3.66415	3.79451	3.64466	3.49924	3.8851	3.26179	2.2906	3.85155	4.48549	4.21475	3.41611	3.48735	3.14484	3.64634	4.14788
542	3.68269	3.68795	2.96408	3.49917	3.19049	4.02751	3.57093	3.86459	3.07418	3.132	4.3859	3.25883	3.47062	3.36432	4.03255	3.63604	2.99969	3.39918	3.71065	2.12405	4.83335	3.50696	4.03863	4.15883	3.55203	3.72112	2.96531	2.94201	3.78946	3.08812	3.39644	3.30058	2.85987	4.20396	3.81513	2.98715	3.53632	4.01162	2.87943	4.08416	3.35598	4.73322	3.82941	4.41599	3.08403	3.48045	2.95733	3.8704	3.73745
543	3.04464	3.50156	3.69235	3.03687	3.41704	3.17189	3.56914	3.07339	3.30346	3.2956	3.31631	2.84306	3.47656	3.80256	3.27444	2.95029	3.50916	3.36667	4.09504	2.10855	4.32692	3.77018	3.82341	3.34215	3.30533	3.20945	4.31299	3.91477	4.46788	2.80687	3.48603	3.08306	3.532	2.04675	2.43158	2.79065	3.44815	3.44498	3.08241	3.02573	3.81598	3.63976	3.93128	4.36233	3.28371	3.05285	3.99196	3.31391	2.54525
544	4.4827	4.74283	5.18382	4.37012	5.40307	4.18776	4.37403	4.48906	4.72034	5.5046	5.62381	4.33107	4.48773	5.10574	5.69467	4.64266	4.47789	5.04324	4.17238	4.62985	4.66678	4.01384	4.60034	4.71159	4.50617	4.49804	4.71457	4.85647	4.64651	4.39983	4.76175	4.50374	5.93239	4.71506	4.56132	4.63492	4.94248	5.54467	5.12323	4.9473	4.89165	4.58169	4.68681	3.27091	4.27703	4.59433	4.65426	4.38317	4.54237
545	7.49866	7.38623	7.31472	9.34369	8.4645	7.45466	8.45789	7.54948	7.72836	7.42592	7.78392	9.14254	9.01858	7.4296	4.79114	8.18528	7.63766	7.93783	8.81566	7.42383	7.65151	6.85142	7.97882	8.97432	8.33256	7.76768	7.22416	7.27249	7.22999	7.60193	8.70852	7.46552	7.49868	7.91521	7.38514	7.52603	8.20408	7.85552	7.53914	7.13502	7.96314	9.84964	7.46147	7.7017	7.56844	7.65358	7.08257	7.71028	7.50686
546	3.84772	3.68626	2.83096	3.46866	3.69549	3.25206	3.13742	3.09815	3.28831	3.33661	3.57422	3.67728	3.78814	3.42317	3.27863	3.4884	3.83508	3.98819	3.2045	3.76054	2.89586	3.30832	4.07689	3.32552	3.13671	3.54604	3.39428	3.89269	2.58204	3.75923	3.48767	3.74541	3.43888	2.87501	4.127	3.44927	2.38356	2.56424	3.26143	3.178	2.99773	2.64723	3.37538	4.97484	3.7375	2.83987	3.32925	3.43564	3.11429
547	5.93699	6.36873	7.02807	4.63788	5.59413	6.03339	6.04158	5.09414	6.54107	8.01518	7.90524	6.50348	6.12136	6.04011	6.63264	7.03349	6.44832	7.01169	6.31149	4.91249	5.40296	7.08008	5.95574	5.89971	5.61838	6.02437	6.74135	6.57526	6.45396	6.98436	6.24806	5.72676	6.65372	5.81874	6.30038	6.61675	5.95276	6.14141	6.97995	6.00915	5.50302	4.63385	6.55387	4.8853	5.74029	5.81121	6.86009	6.40933	6.44464
548	3.01437	3.15494	3.62115	3.20411	3.25388	3.30737	3.10266	3.07157	3.21884	3.14207	4.01633	3.31591	3.1214	4.01931	3.52147	3.07382	2.68413	3.2135	3.07269	3.82442	3.18362	3.34823	3.10689	3.19016	4.04517	3.06028	3.39853	3.10669	2.80543	2.95222	3.38073	3.17707	3.28095	3.75491	1.84712	3.58686	3.21499	4.23805	2.56566	3.16624	2.9718	3.00438	3.45061	4.65764	3.78285	3.43698	3.52014	2.97364	3.98035
549	7.92966	7.54102	7.724	6.86532	6.66413	7.25152	6.55844	7.0993	7.64996	6.76049	7.31026	7.29853	7.1973	6.08673	7.65218	7.82404	7.16732	7.5055	7.19456	7.9285	5.14242	8.45036	7.19697	7.38727	7.49089	7.34868	7.74146	7.40742	6.98826	8.70707	7.30588	7.39148	6.31359	7.55154	6.5314	7.88072	6.48729	6.55265	7.20689	7.30292	7.11358	4.69155	7.62962	3.20449	6.64933	8.02696	8.41884	8.02026	7.11225
550	4.2669	5.29418	3.49135	5.26099	5.22533	5.19315	6.0325	5.96512	5.7266	5.08447	5.69806	6.47991	6.63874	4.12875	3.31187	4.49555	4.70922	3.17814	5.83923	4.38362	3.41271	4.95377	5.72592	6.39835	5.24517	4.7789	4.28572	4.00783	4.09667	4.66155	5.03545	5.86712	4.64329	3.92647	4.2113	4.14678	5.0213	4.8589	4.84132	4.29605	4.24791	4.99734	4.9342	3.94575	4.98139	5.53816	4.2385	4.70019	3.99963
551	3.92135	4.87237	3.68411	4.26364	4.11789	4.75124	4.99833	5.10421	4.95757	4.07777	3.86289	4.91044	4.69191	4.44128	3.56954	3.68114	4.09611	3.26666	4.73446	3.77744	4.5901	4.01071	4.63089	5.71231	4.494	4.65412	4.59363	3.54091	3.83771	3.89989	4.89234	4.97686	3.89097	4.42078	3.53767	3.74545	4.16444	4.50497	3.94694	4.04574	4.50698	4.47862	4.41286	4.41322	3.88686	4.70013	3.35173	3.42033	3.63357
552	5.32883	5.59509	5.59874	6.37084	5.58944	6.42756	7.67444	6.10078	7.51537	6.46087	6.60803	7.00046	6.94548	6.14033	4.91154	6.5252	5.48726	5.75981	6.95592	5.52288	5.32656	5.95266	7.21779	6.91093	7.81714	6.68826	5.63205	5.61602	5.33727	6.74751	6.21617	6.4142	6.69605	7.51991	5.18493	6.15576	8.17804	6.98825	6.10253	6.56048	6.26885	5.94461	7.51201	5.68264	6.74655	5.39871	6.74936	6.01741	5.85477
553	3.76171	4.32937	4.28421	5.85707	3.71464	5.38503	7.39593	5.49903	7.12294	5.61138	6.07009	6.67045	6.99922	5.01669	4.21629	5.5953	4.12476	5.09695	5.98721	4.43016	3.55088	5.77501	6.9791	6.82149	7.26924	5.86824	4.88511	4.06011	4.13727	6.083	5.2909	5.98599	5.88982	6.55625	4.77762	4.74699	7.51356	6.55849	5.92115	4.89766	5.63405	5.38833	6.36602	4.5006	5.80234	4.78991	5.72197	5.96721	4.53511
554	3.70645	3.13257	3.48697	3.68004	3.04038	3.42377	3.80385	4.32905	4.14646	3.49565	3.21538	3.96373	4.06778	4.03909	3.11383	3.46435	4.66888	3.91956	4.0977	2.44488	3.94442	3.29392	4.50587	4.07212	3.42769	3.84076	3.88055	2.15805	4.52183	3.87065	4.10007	3.12597	3.83935	3.37087	5.33462	3.72558	3.89744	4.13972	4.46977	3.64865	4.08651	3.39714	4.0393	5.14619	4.15823	4.15554	3.35461	3.33782	4.35638
555	3.64695	4.40574	3.37246	3.78093	3.98712	4.04132	5.83389	3.94573	4.85418	5.01834	4.59583	4.3722	4.70469	4.61699	3.87972	3.50294	3.97007	3.97753	4.41453	4.44456	3.47768	3.51335	5.12969	4.90982	6.4417	4.96595	4.74483	3.9911	3.45478	4.42653	4.57451	4.60327	3.91877	5.1789	4.21368	4.16576	5.6364	3.95244	4.36286	3.57861	4.39743	3.53078	4.34894	4.58094	3.7082	3.84152	3.99535	4.3755	3.71064
556	4.80466	4.51594	5.2084	4.11856	4.37411	4.51893	5.08879	5.52961	6.25634	4.42421	4.61304	5.2416	5.05998	5.64292	3.72342	6.08383	4.70144	4.80398	5.26544	4.57705	4.7594	4.97556	5.15541	4.97204	4.90665	5.32082	3.52029	5.51045	5.49015	5.24785	5.12104	5.64549	4.61986	3.83542	3.69857	4.84861	4.73658	5.266	4.3158	4.24122	3.39197	4.33459	4.43881	5.15573	4.26443	4.5982	3.72995	4.07139	4.39318
557	6.8072	5.87935	4.45846	3.90249	5.28938	7.86568	7.52572	5.68105	5.99614	5.70123	6.15244	7.33535	7.77153	4.59857	3.68683	3.69824	3.31917	4.5963	6.40457	4.9807	5.90536	4.24623	6.71836	5.27891	8.20909	5.18846	5.09419	3.66737	3.21299	4.29855	5.73847	6.02302	5.32879	5.61646	5.28345	4.34834	7.32783	4.65856	5.70528	4.08713	6.53485	5.00707	6.37213	4.97059	9.10823	6.14317	5.21206	5.17543	3.69677
558	6.55112	3.52708	3.86475	5.31742	3.39389	5.75997	3.70181	3.6237	3.43455	2.98217	3.60584	4.11163	3.75928	4.51786	3.34413	4.33635	4.52113	3.92447	6.81005	3.07063	4.13695	5.20061	4.90667	2.64452	5.23039	6.84417	4.50331	3.5637	2.44537	5.26596	3.63375	5.35253	3.87609	3.5656	3.48477	4.3674	6.42067	5.40391	3.79015	5.72079	7.78411	6.56282	4.06759	4.13574	7.26955	5.46448	4.46129	4.21503	4.20056
559	5.1244	4.02435	3.44882	3.59511	4.3829	4.75719	4.00407	4.01117	3.46864	2.84684	4.12305	4.1903	3.79518	4.46575	3.50119	4.30241	4.49652	3.28228	4.61964	4.34409	3.90999	3.92887	3.96231	3.18896	4.01002	4.98594	4.737	3.7735	3.99377	4.39412	4.09014	4.60842	4.26292	4.41125	4.03742	3.95297	3.96963	4.64629	3.789	4.44442	6.27697	6.4585	3.91231	4.88183	4.72405	3.60024	3.98642	4.34733	5.00106
560	1.93396	4.07618	3.37525	4.07135	2.79408	2.71589	3.35345	2.73401	3.51631	2.95635	3.51912	2.17724	2.23515	2.37705	3.30163	4.25483	3.26738	3.38271	3.24103	3.43145	3.71348	4.06587	3.11893	3.35767	3.03991	3.71391	3.04933	3.21806	3.09032	4.05239	2.99162	3.19773	2.58345	4.99337	3.82886	3.11444	2.94757	3.09367	3.458	3.69798	2.49312	3.70913	2.18995	4.35387	3.83889	2.97173	3.20847	3.15909	2.88669
561	8.39179	7.7007	6.06203	5.32807	8.33218	10.0396	8.5505	6.55318	5.96977	6.24515	6.3117	8.13267	8.16153	6.7456	4.909	5.55656	6.59997	5.5818	7.28401	5.85904	6.40816	5.81398	6.8245	5.67088	6.53595	7.3013	5.82316	5.84639	5.82534	6.20224	7.44949	8.63904	7.26749	5.79064	6.44128	5.20228	6.59037	7.17886	6.63044	7.48042	8.1259	6.21848	5.47143	8.26933	8.36059	5.06102	6.26227	6.75625	7.05619
562	3.53591	4.03076	3.23634	3.20718	3.80185	3.86979	4.369	3.59787	3.64654	4.76828	3.75386	3.97702	4.63708	4.50991	3.61412	4.31809	3.77465	3.59069	4.18615	2.86916	3.74183	3.57668	4.09476	4.22934	4.11221	3.07134	4.56875	3.30667	2.86868	2.82028	3.88281	4.90622	3.95061	4.08485	3.55572	3.68825	3.38774	3.71065	3.123	3.30046	3.41361	4.31911	3.21921	4.16933	3.74149	3.34781	2.92059	4.23816	4.04641
563	2.6927	3.70912	3.64695	3.90741	3.39887	3.95701	3.43693	3.65154	3.66576	3.34311	3.49877	3.11078	3.51127	3.25571	3.26388	3.20333	3.59916	3.49728	3.75732	2.95066	4.86576	3.47564	4.09254	3.70206	4.30207	3.46227	3.99592	3.16455	3.45842	3.34133	4.88622	3.187	3.31394	4.4291	3.24018	3.26395	4.11979	3.27342	3.72915	4.41813	4.12237	3.53349	3.83785	4.24491	3.45568	4.26317	4.38923	3.7182	3.91957
564	5.05216	3.30684	3.95058	3.38354	5.66294	5.47828	6.35818	3.77879	3.99543	4.81495	4.7319	3.84649	4.09729	4.42834	3.68203	3.4884	2.90219	3.23518	4.5128	3.54148	3.05248	4.30459	6.0226	3.64587	5.72649	7.06479	3.37395	3.53425	2.98398	4.7035	4.85126	4.28594	4.74026	4.1829	3.66779	4.46519	6.72788	4.64007	5.11092	4.50757	5.31437	3.21812	6.53489	5.24304	5.09993	3.11626	4.3119	4.58485	6.07084
565	5.18828	3.86557	3.20134	3.15295	3.27361	4.75956	3.82759	3.65395	3.53907	2.98394	2.60396	3.11748	2.59174	4.43732	3.30255	3.96759	3.94512	3.22332	4.53322	3.66927	4.32691	3.35039	3.42701	3.32977	3.33335	3.8381	3.12806	3.61934	3.10054	3.60043	3.07063	5.45208	3.50933	2.98676	3.62691	3.92097	4.44905	2.93917	4.09778	4.20162	6.11306	7.38095	3.4808	3.7577	4.06455	3.25538	3.9662	3.31684	3.61749
566	8.4643	3.02576	3.15305	3.27382	5.57593	7.82697	6.72372	3.2195	2.96538	2.85911	3.44859	2.92539	2.34997	6.41684	3.1611	6.43965	4.30886	3.39816	6.55458	2.9906	4.03109	3.98802	5.70533	3.15309	3.67141	6.61865	2.59918	4.15973	2.88917	3.45167	3.32901	8.87321	5.47921	4.01672	3.22795	5.2235	7.68453	6.48565	2.15377	4.66049	8.23128	4.96402	5.87953	3.25119	7.48232	2.88009	3.53681	2.11299	4.67219
567	4.96445	3.88123	4.5337	7.43916	4.94474	4.73673	5.78139	3.57992	4.07572	3.77347	3.54995	3.62801	3.88598	7.63413	3.48271	4.42161	5.08266	4.76987	4.35289	4.5527	4.17864	3.71488	5.48966	3.53941	4.29225	4.03686	3.60296	4.70667	4.197	4.29021	4.53601	6.84708	5.24116	4.18479	7.6234	4.04698	7.01008	6.29442	4.21483	7.54019	4.39637	6.83974	6.29773	4.04521	4.48989	4.12714	3.51015	4.0929	6.01339
568	4.48008	4.20721	4.85498	4.27195	5.61681	4.06339	3.99951	4.45947	4.59649	5.89192	5.72783	4.82247	5.12304	3.75477	5.77895	4.61623	4.4172	4.76531	4.66371	3.95856	4.40981	4.789	3.91657	5.05465	3.9803	4.09031	3.90125	4.73878	5.01917	4.5378	4.05634	4.56785	4.2945	4.37937	4.57001	4.04794	4.55024	4.46152	4.63478	4.23786	3.738	4.81917	4.56221	3.39516	4.32698	4.67637	4.49017	3.68121	4.23414
569	2.15747	2.45728	3.17238	3.59305	3.22729	2.44686	2.94436	2.52881	2.82839	3.39724	3.67414	3.32137	3.26401	2.40153	2.90654	3.36892	2.77129	2.5932	1.96011	4.3385	4.53082	3.55798	3.77358	2.11499	2.48732	4.02427	3.50316	2.20381	4.4803	2.93815	3.03264	3.77112	3.39287	2.32001	3.94768	3.08056	3.66436	3.36717	4.06827	2.24876	3.34308	3.94319	4.20444	4.99117	3.17065	2.08656	2.86472	3.04022	2.28162
570	5.66691	6.21487	5.95642	6.72929	5.45577	5.77016	6.00137	6.49259	6.14961	5.67049	6.69212	5.98031	6.25703	5.49703	5.92315	6.06321	6.30623	6.31016	6.40791	6.06689	5.57095	6.41638	5.90359	5.87761	6.23523	5.19373	6.76799	5.0757	5.01608	6.65818	6.60749	5.7068	5.72523	6.84841	6.35599	6.45888	6.24969	6.32348	6.92059	6.86182	6.14133	5.25677	6.88771	6.50249	5.06197	5.8901	6.45896	6.62575	5.95007
571	4.34352	4.36358	6.11425	5.10012	4.87466	4.22101	4.16709	4.25898	5.1561	4.44735	3.92905	4.75249	4.33903	5.38489	4.32308	4.47558	5.08139	5.15793	5.56898	5.85689	5.05735	5.24519	4.92264	5.33338	5.37892	5.05413	4.60914	5.16131	5.23502	5.19844	4.73304	5.1379	4.78514	5.61846	3.537	5.56556	5.03728	4.71214	4.26127	4.16186	5.22947	4.54471	5.32326	5.32538	4.42535	5.17397	4.93813	3.56949	5.5786
572	4.44531	5.35545	5.02362	5.27087	4.36627	5.44167	5.63774	5.46049	5.91831	5.26265	5.53709	4.66076	5.47865	4.95277	6.0478	4.93991	4.84355	5.55354	5.21083	4.37676	5.12564	5.44537	5.39455	5.10343	4.85251	4.86606	4.41481	4.15182	4.62241	5.46138	5.20367	4.66801	4.66001	4.72431	4.59323	5.15022	5.1011	3.96683	4.93196	5.11773	4.25477	5.34346	4.87972	4.09555	5.37374	5.14994	5.64183	5.10243	5.14882
573	8.42215	8.22893	7.96602	8.37974	8.28343	8.37297	8.42993	9.00185	8.5411	8.5949	8.06924	8.6115	7.99778	8.12541	8.51663	8.55778	8.91169	8.51406	8.60809	8.20822	7.92116	8.43951	8.44993	8.33858	7.9342	8.51674	8.04843	8.71229	8.34079	8.38491	8.50456	8.02108	7.96816	7.99431	8.19527	8.64474	8.30351	8.2712	8.45843	8.14187	8.43443	7.9419	8.52472	8.27857	8.392	7.80989	8.56162	8.52893	8.12196
574	4.8289	4.65513	5.02151	4.5817	4.634	5.56145	5.84925	5.76927	4.9557	4.25305	3.80524	5.29271	4.4664	4.5422	4.11694	4.83687	4.64023	4.80886	5.05929	5.15992	4.57136	6.05109	4.80606	5.80237	4.69939	4.84801	4.57291	4.57265	4.83921	5.78021	4.82196	4.99985	4.07926	4.48245	4.79946	4.57455	4.7985	4.23788	4.5391	4.59024	4.33931	5.54289	4.821	4.63272	5.55758	4.77639	4.40298	4.29658	4.93264
575	3.90787	3.80808	4.24841	5.09969	4.57451	4.27907	3.97123	4.12589	3.80736	3.60491	3.20987	3.93595	4.10508	4.0883	3.24091	4.26591	4.5166	4.96208	3.6984	5.02859	4.47979	4.32057	3.481	3.57576	4.44399	4.12411	4.21218	4.48632	4.68569	4.8856	3.94531	4.23992	3.98389	4.20744	3.33253	4.23372	3.98029	4.18731	3.42123	3.94955	3.59098	7.63484	4.28245	4.4736	4.57617	3.91172	3.70168	4.50945	4.09558
576	6.2464	6.5005	6.90021	6.96631	6.26712	6.7125	5.91494	7.23608	7.05491	5.63064	5.7062	6.47059	6.00442	6.36219	6.20462	6.54543	7.05711	7.08556	6.41953	7.08351	7.16494	7.02219	7.02558	7.15579	6.87237	6.12454	5.84162	5.98132	6.22923	6.28098	7.17136	6.19644	6.23137	6.50288	6.01141	6.5396	6.36222	6.41311	5.8423	6.44659	6.1582	5.90458	6.45566	6.95974	6.54098	6.48684	6.06847	5.58319	6.29379
577	6.98096	7.8084	6.63321	7.37749	5.76825	6.29481	6.51086	6.68302	6.95125	6.38123	5.9807	7.1048	7.04062	6.54433	6.73497	6.38695	6.84292	7.92769	6.73714	7.13655	7.52972	7.60858	6.55882	7.03666	6.69213	6.79231	6.44073	6.06794	6.33034	7.05034	6.51223	6.91132	6.21247	6.76244	6.95429	6.56368	6.86751	6.75375	6.49641	6.57001	6.2112	6.52984	6.8297	6.53916	6.74436	6.93243	5.95472	6.34721	7.28668
578	3.72334	3.56047	3.99754	3.60119	3.28225	3.18008	3.48515	4.28387	3.30196	3.93109	3.39661	4.04113	3.84269	4.40339	3.57029	3.4038	3.9544	3.99733	4.49738	3.48401	4.87365	3.87412	3.55998	2.8375	3.4701	3.35435	4.13489	3.43033	3.07704	3.75053	3.41008	3.27261	2.59891	4.02499	3.57349	3.50524	2.67218	3.25239	3.97212	3.55023	2.05418	3.44314	4.00131	3.5198	3.26387	3.69786	3.46532	3.9443	3.91566
579	4.86106	4.73876	5.19412	5.17889	4.30318	4.23613	4.155	5.16845	5.73775	4.27449	4.10063	4.55125	4.35161	5.09949	4.68761	4.11406	4.3586	5.1943	4.39901	4.77728	5.13182	5.37972	4.71571	5.84197	5.22502	4.65277	4.11153	4.46919	5.34096	6.37867	5.41889	5.48212	4.73945	5.53697	4.24518	5.01374	4.07505	4.96564	3.68489	3.53477	5.13085	4.97047	4.09068	5.21	4.98121	4.69056	4.75266	5.38831	5.18284
580	4.0601	4.05466	2.80606	3.28732	3.21108	3.98897	3.27653	3.6958	3.47732	2.75894	3.53227	3.60954	4.05089	4.08078	3.13563	3.67278	3.09417	3.72316	3.62163	3.35209	7.15071	2.94218	3.04556	3.03448	2.61514	3.83563	3.20289	3.34803	2.67354	3.08863	2.84729	4.05516	3.07619	1.41632	3.5738	2.97992	2.94874	3.46557	3.88442	2.99903	3.07489	3.87255	3.50564	2.66839	3.62216	3.63005	2.43005	3.43991	3.61792
581	4.64133	2.74597	3.27972	3.05331	3.32369	3.36188	3.5939	3.47689	2.97364	3.82976	3.5581	3.57618	3.69264	4.01012	3.17117	3.21869	3.50326	3.37857	4.12794	3.32403	3.12754	3.28013	4.07352	3.65543	3.61214	3.36944	3.21103	3.5951	3.35968	3.84267	2.64507	3.41357	3.94333	3.17265	2.9225	3.68716	3.25281	4.37341	2.89969	4.26945	3.29456	3.44544	3.31522	4.77461	3.46734	3.14933	4.03689	2.82773	3.14989
582	3.06366	3.03804	3.52781	3.20357	3.39644	2.54097	2.7359	3.39399	3.26761	3.74565	2.74435	3.74238	3.48445	3.48858	3.14373	3.89036	2.74009	3.22188	3.43292	3.37688	3.87117	3.36104	2.97626	4.07654	3.88144	3.97744	3.27023	3.39529	3.57495	3.06779	4.33696	3.21233	3.21992	3.85407	3.50251	2.90524	2.29246	3.56933	2.99229	3.47215	3.44729	3.29518	4.47706	2.6592	3.70387	3.11251	3.8519	3.20528	3.92636
583	3.06475	3.45347	3.34066	3.42996	4.15029	3.1977	3.36534	3.78107	3.35722	3.39308	3.23764	3.56413	3.19864	4.16104	3.25626	3.32004	3.8486	2.96824	4.72048	3.18131	3.45149	2.99808	3.46165	2.91086	3.31532	3.09066	3.53805	4.18253	3.39797	3.24044	3.51696	2.92798	3.66	3.87396	3.0948	3.30968	3.21721	3.8836	2.78864	3.20879	2.52852	3.16555	3.14064	3.63037	3.3589	3.31318	3.08141	3.24343	2.92959
584	4.3713	4.4385	4.90057	4.05604	4.15738	4.26757	4.19926	3.80082	4.1563	4.26936	3.60324	4.42169	4.46651	4.26438	4.48463	4.61883	3.70979	4.05753	4.77402	4.01521	3.61913	3.95474	4.34365	3.82926	4.58382	4.26541	4.00799	4.4311	4.90309	4.52377	4.34128	4.14935	3.64308	2.21406	2.94236	4.52689	4.51474	4.80966	3.44842	4.07935	3.57917	3.94732	4.126	3.88417	3.41044	4.36626	3.90229	3.22836	4.85079
585	2.8301	3.06324	3.35466	3.42312	3.76319	3.10286	3.46165	3.70305	3.16408	3.45133	2.83789	2.88652	3.51287	3.14505	3.45458	4.56227	3.43889	3.17361	3.87256	3.81991	4.35272	3.1647	3.47445	3.30262	4.16044	4.54	3.80344	3.47241	3.21979	3.24309	3.61146	3.05685	3.65657	1.81567	3.78686	3.39971	3.17686	3.13207	3.33308	4.00424	2.99218	3.24866	3.69087	4.48333	4.04172	2.86622	3.39654	3.80344	3.53171
586	3.46258	3.62926	3.69302	3.09524	3.61608	3.50885	3.67748	3.57599	3.78378	3.46298	3.77144	4.28407	3.4206	3.6726	3.2055	3.51562	3.93904	3.57209	4.14205	3.74199	4.54245	3.35419	2.96423	2.81146	3.25526	3.10411	3.87554	3.13195	3.89477	3.11575	3.54937	3.61426	3.38698	4.26647	3.46078	3.49452	4.14938	4.30639	3.20283	3.42617	3.2091	3.68646	3.82092	5.48594	3.13839	3.82342	3.18005	4.57936	3.42795
587	5.21413	6.08773	6.63083	5.32041	4.66475	5.50499	4.45915	5.87511	6.12459	5.53221	4.33691	5.37915	3.95457	5.81428	5.30364	4.95974	4.89706	5.5736	5.98636	6.42644	5.99401	5.21655	5.04909	5.45693	5.45631	5.40506	4.33081	6.08986	6.64229	5.60003	5.64959	5.72253	5.3222	5.96135	3.48829	5.17136	5.61325	5.01405	4.2422	4.56008	5.65912	5.71037	5.13716	5.37896	6.20459	5.88745	5.21644	4.10796	5.62219
588	4.11426	3.15096	4.13906	3.85183	3.70129	4.70644	4.46835	4.66879	4.185	3.6683	3.86381	3.6393	3.8258	3.6588	3.91512	3.98415	4.08521	4.11972	3.32225	3.86917	3.84454	4.19772	3.88423	3.82383	4.02995	4.42582	3.08627	4.07403	3.80672	4.2513	3.73446	3.29405	4.66807	4.40118	4.40917	3.80477	3.49687	3.62919	2.99299	3.83417	3.3744	3.66782	3.5358	3.23123	4.61842	4.0253	3.79532	4.68811	3.58395
589	5.5383	5.87132	10.3786	5.82922	5.51243	5.25617	5.45794	5.53818	9.76438	10.2153	9.81866	5.37999	4.22632	6.12792	7.43588	5.95004	5.26857	5.58913	6.00324	6.46527	6.21057	6.43287	6.31702	6.02353	6.18241	5.39474	9.4647	5.60989	10.5507	5.66456	5.95176	6.30371	5.86686	6.13522	4.86042	5.58852	5.98517	6.61895	8.08454	5.36901	6.16165	6.00475	6.34529	7.49402	5.84109	5.9158	5.86815	5.98191	6.02078
590	5.49738	5.58312	6.33992	6.11261	5.86007	6.63081	6.7161	6.52441	6.26671	5.6029	5.37062	5.99693	5.28061	5.77653	5.73219	5.27929	5.11697	6.09	5.97666	6.25534	4.16608	5.61792	5.91097	6.2039	6.16077	6.04616	5.63848	5.40815	6.5619	5.49065	5.84866	5.88984	5.33517	5.49589	5.45309	5.99906	5.52229	5.80833	5.48223	5.73851	6.05064	6.36502	5.87416	5.25232	6.43106	6.03875	5.74169	4.82712	5.84493
591	7.27251	7.49769	7.57423	7.58806	6.95897	7.75921	7.98779	8.49134	7.62692	6.82869	6.84128	7.50863	7.29039	7.32491	7.68168	6.74594	7.0334	7.6413	7.53797	7.79087	6.76288	7.809	7.68525	7.78247	7.56069	7.75203	6.67603	7.2125	7.29857	7.14463	7.7695	7.60597	7.13737	6.86312	7.07431	6.9723	7.58095	7.37099	6.86083	7.49064	7.82414	7.87906	7.15269	6.28596	8.4461	7.93521	7.31162	6.584	7.38684
592	3.9599	3.4768	3.99508	4.13325	3.43188	3.81089	4.262	4.25999	3.86696	4.57107	4.27738	3.59984	4.12503	4.67963	4.10474	3.79878	3.86068	3.67745	4.36055	5.17836	4.44459	4.10228	3.92833	3.83963	4.79828	3.72746	4.39763	4.59204	4.31991	3.82271	3.8576	3.1466	3.29202	4.92852	4.47504	3.79085	4.31672	4.20194	4.00389	4.14033	3.84329	4.16178	3.96653	3.74662	4.09805	3.7285	4.55501	4.39715	4.85028
593	7.33556	7.66561	7.50066	7.65375	7.60643	7.77354	7.27394	7.50425	7.63026	7.74181	7.04289	7.21577	6.64762	7.81945	7.08075	7.93667	5.55941	6.93769	8.47306	8.20262	8.06275	6.20434	7.6895	7.27354	7.95126	7.77944	7.49179	8.16214	8.08521	7.70667	7.9538	8.19408	7.36436	7.4758	7.29932	7.98039	7.35788	7.93865	6.71684	6.85699	7.82161	7.48273	7.18913	7.77949	7.80437	7.27667	7.1446	7.00584	7.7346
594	4.56496	4.18945	4.84378	4.59909	4.1361	3.61128	4.01435	5.09672	5.03592	4.5427	4.98555	3.91094	4.16228	6.55038	4.14657	4.68733	4.79131	4.7488	4.37633	4.71276	4.48545	4.21989	3.7228	4.05588	4.16576	4.98945	3.85552	4.68173	4.86149	4.69298	4.29685	4.60206	4.29393	4.1627	3.94202	4.81191	3.98605	4.55076	3.65499	3.83938	4.55166	5.07131	4.47464	4.42998	4.16269	4.42968	4.70926	4.8082	4.5824
595	3.78256	4.26246	5.97884	4.35598	3.9359	4.13815	4.05259	3.68393	6.21711	5.14773	5.15622	3.90291	4.24355	4.21269	4.23619	4.33464	4.88718	3.91867	3.74857	4.77549	4.24978	4.3276	4.47001	3.29898	3.71873	4.32948	5.21355	4.28452	5.86065	4.45794	4.46033	4.67764	4.20529	3.9523	3.84904	4.49668	3.81905	3.91135	5.03477	4.64212	4.18787	3.86332	4.37777	5.6765	4.60805	3.99864	4.17566	4.56767	3.66429
596	3.34181	3.5382	3.22153	3.61268	3.09176	2.7948	3.82649	3.72895	3.6032	3.54079	3.05044	4.75443	4.8006	3.09131	4.21158	2.99035	4.07121	3.84939	3.43509	3.74612	3.6904	9.1561	3.58493	3.62991	4.51346	4.44471	3.6504	3.991	4.34942	9.10513	2.97635	3.0453	3.86119	9.19483	3.58435	3.48494	3.85059	2.43409	3.45158	2.97175	3.17918	3.01149	4.2948	4.41859	3.34359	5.79429	4.40492	4.51436	2.78685
597	3.0882	3.57037	3.58829	3.15359	3.5776	2.55909	3.23442	3.38085	2.99514	2.98971	3.1893	3.02934	3.21571	2.40108	3.76084	3.53963	3.77495	2.8332	3.11306	2.94781	3.12986	3.97558	3.33222	3.5843	3.34554	3.26802	2.9425	3.36587	3.70254	3.21366	3.44369	3.3723	3.68358	3.64492	3.43287	2.66206	3.08519	3.10157	4.04109	3.41298	2.17871	3.54757	4.09088	3.69948	4.37502	3.09465	2.67098	2.90642	4.14714
598	6.32799	6.76879	4.61248	4.72156	6.71801	8.02216	7.70515	5.59337	7.04534	5.83295	5.73264	7.32416	6.81788	5.62618	4.7004	4.63391	6.48003	7.06912	7.04146	6.32283	5.48682	4.90993	6.98698	6.32705	6.38946	6.5136	5.17916	4.9939	4.51676	5.61332	6.99039	6.1439	5.35501	6.27848	4.56536	5.58485	6.8685	6.76794	6.26443	6.84146	7.123	10.5312	5.53252	6.84192	7.57824	8.67119	6.38337	6.29297	6.66753
599	4.46023	3.67515	3.35872	3.38774	2.57239	2.77671	3.51712	2.72876	3.97484	4.25516	4.4828	3.57691	3.77772	4.06807	3.66248	2.90999	3.96351	3.29962	3.40628	4.14821	3.33748	3.49074	3.94202	3.41473	4.00132	3.94952	3.56935	3.34526	3.34215	3.96944	3.50554	3.26857	3.85636	2.74211	3.95585	3.34861	2.82239	2.47865	3.92856	3.39754	3.37505	4.12902	3.9271	3.0844	3.20007	3.10978	5.00253	4.59928	3.95932
600	4.69748	5.21236	6.13203	4.79578	4.57355	4.00492	3.78779	4.01117	5.38243	7.08326	7.14862	6.45162	6.34507	5.22704	4.5269	4.51507	6.3076	5.17789	4.85373	4.46156	6.34863	5.35222	4.86545	5.83978	5.66239	4.91048	5.21305	3.91649	8.00999	5.83072	6.87182	3.35917	6.42917	5.42901	4.66248	5.07436	5.28812	6.43665	6.52082	5.08604	3.92959	6.69529	4.77474	7.11816	3.55934	5.95052	4.92683	5.03565	4.1058
601	2.93233	3.96327	3.8017	3.5303	3.30729	3.16461	3.11184	3.58317	3.37187	4.24576	2.4463	3.72948	4.15805	4.4123	3.61006	4.02671	3.95928	3.31021	3.93906	4.309	4.26908	3.95214	3.28711	3.66075	3.67273	3.74231	3.77914	3.28031	3.86132	4.28528	2.94249	3.80536	4.051	4.41724	3.52561	4.15085	3.72439	3.60259	3.23584	3.8161	4.08909	3.79587	4.20266	4.50281	3.57036	3.49137	3.97593	2.33752	4.27618
602	4.41545	3.71188	3.15	3.35271	3.14166	3.08491	3.4117	4.55973	3.93926	2.91472	4.58273	3.2984	4.78897	3.69435	3.12862	3.56108	4.74977	3.25656	2.95732	3.62972	4.68309	2.92232	3.50256	3.48609	3.44969	3.53246	4.06683	3.24294	3.02434	3.56872	3.31708	2.62772	3.04342	4.51986	3.73427	3.92197	3.62113	3.14123	3.74658	3.52941	3.44191	4.16714	4.66265	4.98193	3.26317	3.33234	3.39257	4.39026	3.49012
603	8.23565	7.87965	8.48412	8.05729	8.08231	8.83122	8.98932	8.63705	8.15742	7.97787	7.6557	8.29984	8.23299	8.12849	8.02142	7.95658	7.75843	8.07007	8.2875	8.64408	7.58307	8.28179	8.24577	8.26935	8.56844	8.11283	7.5797	8.10598	8.28636	8.31348	8.228	8.37162	8.03961	8.43791	7.78721	8.37539	8.39605	8.00995	7.79591	8.45776	8.53387	8.69802	8.0563	7.28174	8.69558	8.2882	7.87046	8.14082	8.33836
604	4.5181	4.57404	6.12095	4.3293	4.88106	5.56049	5.48874	6.04564	4.8102	4.22147	4.82945	4.73605	5.04714	4.61028	4.64591	6.11172	4.76069	5.6744	4.78789	5.1611	4.5022	4.80989	4.79646	4.37099	4.88442	5.22587	4.444	4.60062	5.18467	4.11806	4.60947	4.70741	5.00087	4.62819	4.18415	4.48548	4.54247	4.99689	4.47383	4.40137	4.75452	4.92249	3.16726	4.65404	5.15344	4.57397	4.3324	4.3764	4.70576
605	3.74339	3.56621	3.73537	5.86236	4.10855	7.94072	8.29416	3.26819	3.82505	2.98694	3.79538	3.78975	4.05853	4.88951	3.42866	3.73727	3.7747	3.90883	3.43655	4.41275	4.13755	3.66543	7.19116	3.35254	5.73993	4.20165	4.2741	3.34383	3.75285	3.39974	4.46289	3.34433	3.58566	3.94452	4.46096	3.4556	3.773	3.10463	3.70775	3.72018	3.79739	9.60299	4.10222	4.88085	8.62692	5.2292	3.31621	4.09286	4.34973
606	6.07769	5.01735	5.70082	5.1468	5.88207	5.03443	4.66599	5.92441	5.19055	4.11704	4.49757	5.48092	5.26817	5.48704	6.43021	6.85546	5.69408	6.58589	5.5602	7.00295	3.44371	5.75717	4.64665	5.16542	5.26893	5.6085	5.18931	6.0943	4.7597	6.44843	4.28523	5.76531	5.54757	5.21344	4.78795	5.02443	5.23938	5.81298	4.63956	5.89771	4.83316	4.0487	4.74055	4.83114	5.03335	4.08121	5.43096	5.40758	5.87286
607	3.55594	3.78511	3.71626	3.35008	3.11807	4.27051	3.51492	3.68938	4.25831	3.46287	3.91651	3.71816	3.51127	4.68195	3.23584	3.80661	4.1264	4.04831	5.05592	4.868	3.94261	3.52455	4.64091	5.39982	4.89222	3.59099	3.93312	3.04968	4.23954	3.23009	5.64536	4.41243	4.81139	4.27457	3.63171	3.39935	4.3465	5.81809	5.04022	4.05729	5.85871	8.21998	2.86593	7.55369	2.74718	3.54738	4.0322	4.29801	4.04475
608	3.42727	3.12541	2.79637	3.00115	3.00823	3.00017	3.14411	3.15565	3.6765	3.22495	2.85103	2.93381	3.54074	4.00871	3.32112	3.07089	3.7747	3.93785	3.28187	4.24678	2.38071	2.22125	2.66529	3.26562	3.43929	3.44136	2.0205	3.15139	2.95483	3.78634	2.31401	3.09634	3.96814	4.48457	3.69633	3.16838	2.96279	3.64619	3.69184	3.06419	2.44956	4.04281	3.35796	4.65509	3.24456	3.27535	3.53881	2.93824	4.04204
609	4.3119	4.24246	3.72044	3.68216	3.80305	4.37716	3.88398	3.98107	3.95314	4.13109	3.95259	3.7009	3.15012	3.9257	3.79711	3.7687	4.1003	3.78846	4.30481	3.19013	4.45269	3.73579	4.11651	4.13355	3.23478	4.34241	4.27013	4.27795	5.02725	3.39374	3.9908	3.49921	4.32096	4.24732	3.65728	4.16738	3.59715	4.9592	4.61261	4.29432	4.75927	6.34478	3.73363	6.51916	3.81031	3.99492	3.5004	3.83694	4.3372
610	3.98392	3.01955	3.75336	2.63521	4.19464	3.23548	3.49079	3.57962	3.43327	4.07048	3.21135	3.90469	3.8002	4.10035	3.61841	3.48068	4.4186	3.61882	2.82506	4.10702	3.52162	2.89921	2.95765	2.4761	3.64321	3.52268	4.42281	3.39529	3.72627	4.28977	4.24391	5.2778	4.79131	3.29609	3.42368	3.9813	3.45628	3.36062	3.53528	3.04676	3.21879	2.67931	3.00247	4.05388	4.05072	3.06157	2.91061	3.80543	3.29149
611	4.62765	4.0774	4.46387	4.17895	4.49329	3.92941	3.80818	4.72743	5.15603	4.39924	4.88637	4.17675	4.90512	4.84384	4.56413	4.48428	4.45068	4.34063	3.94482	4.37789	4.03946	4.40645	4.79012	4.43172	4.46928	4.0991	4.33282	5.21251	4.69541	4.56624	4.61608	4.79874	3.9719	4.32394	4.53205	3.9153	4.66552	4.15935	5.00016	4.28884	4.19555	4.54411	4.5257	4.83761	4.37326	4.42299	5.23998	5.04675	4.56075
612	4.33825	5.17181	6.20879	5.66969	4.63527	4.9435	4.49722	4.72787	5.49886	4.51272	3.7936	5.07105	4.00801	5.55504	5.21402	4.71511	5.06049	5.12182	5.39208	6.17806	5.57396	5.13371	4.62922	5.53851	5.91795	4.90964	4.38176	5.35837	5.87243	5.17181	5.48392	5.48407	5.10508	6.2574	4.12162	5.28953	5.27743	5.05177	4.25157	5.11249	6.00168	5.97275	5.42043	5.8668	5.49542	5.80197	5.1175	4.33808	6.12393
613	8.56065	9.47382	9.43611	8.96271	8.06836	8.62688	8.31395	8.34877	9.13624	8.74103	6.89451	9.10197	7.70973	8.7191	10.0478	8.20932	8.79079	8.73568	9.39251	9.41234	9.25281	9.20388	8.3035	8.98481	8.32065	8.75154	8.70567	9.60189	9.81571	8.66356	8.87429	9.11077	8.85456	9.17491	7.94536	9.74285	8.92651	8.79303	8.58478	9.85408	10.6073	9.60092	8.47197	9.13538	10.1005	9.12028	8.8882	7.59923	9.48516
614	5.17952	4.97537	4.23148	5.03906	5.86953	3.67506	4.82741	4.0534	4.66521	5.5152	5.12189	5.09012	5.22851	4.84969	4.34738	4.79299	4.92313	4.62224	4.49599	4.52661	3.88585	5.10855	3.4763	4.01409	4.36658	5.24855	4.86664	4.2769	4.30188	4.21494	4.92762	5.47531	5.46738	4.39337	4.84473	4.9378	4.9181	4.8338	4.419	4.81996	3.82883	4.22912	5.2572	4.38862	4.99828	5.35133	4.3347	4.21552	4.6061
615	5.89822	5.72982	7.30343	7.42131	5.7066	4.707	5.88605	3.72315	5.57332	7.22682	6.61283	5.98272	5.42517	6.28866	6.57239	5.82304	6.05831	6.34701	5.5928	4.93268	5.28631	6.47559	4.39191	4.14956	5.12144	4.85881	6.45324	6.89407	7.18823	7.046	6.32006	7.22973	6.35406	6.35253	6.4683	6.75476	6.26496	6.29992	6.00626	6.49508	5.51277	5.28828	6.08087	4.48191	6.55274	5.51162	6.79535	6.91169	6.16409
616	5.34043	5.13414	6.75647	5.95431	4.78562	4.38241	4.74976	4.47681	4.97633	6.54698	6.81984	5.39278	5.24961	5.05462	6.22051	4.78211	4.76972	4.96792	3.89686	4.22966	3.83787	5.59175	4.11079	3.92611	4.61217	4.26541	6.29406	5.58387	5.92016	5.84793	5.14576	5.48366	5.61294	5.24581	5.79733	4.92131	4.4825	5.24173	6.14999	5.10945	4.47368	4.27975	5.57764	4.07506	5.07134	3.74244	5.86014	6.04784	5.60396
617	7.81905	8.22691	8.5435	8.27389	7.73052	9.03217	9.02898	8.83409	8.20082	7.82564	8.35023	8.22367	8.66252	7.85714	8.25032	7.7517	7.90453	8.37801	8.16642	8.38071	7.30261	8.70503	8.24667	8.4698	8.44223	8.58724	7.5315	8.09619	8.09899	8.07861	8.46405	8.01578	7.57594	7.83374	8.07924	8.2152	8.26613	7.65582	8.32491	8.37179	8.48003	8.66454	7.79599	6.48694	9.44588	8.67036	8.15572	8.09251	8.4054
618	4.16266	3.62668	3.37741	3.8929	3.42626	3.45949	3.27848	3.19814	3.89389	4.02651	2.79871	3.72424	3.58279	2.14343	3.40982	3.36629	4.21514	3.56933	2.68466	2.76448	3.05536	3.62397	3.67621	3.91316	3.68653	3.04301	3.80241	2.84797	3.7702	2.26004	3.79744	3.87349	3.85276	4.23249	3.62887	3.77327	3.18202	3.12087	2.5883	3.66208	1.68753	3.77259	2.09058	2.95397	4.21605	4.07435	2.876	3.89157	3.24778
619	3.46283	3.49436	3.63253	3.55612	3.4581	2.23536	3.5638	3.70554	4.5721	3.63065	3.64606	3.66529	3.8663	3.91582	3.66248	3.70694	3.79144	3.14287	3.91667	4.1749	4.22172	2.96675	3.61129	3.84871	4.22672	3.98654	2.86253	3.68582	3.55832	3.82889	3.3544	3.75986	4.11839	4.74246	3.41077	3.84434	3.553	3.94917	3.38509	4.61163	4.35097	3.74634	4.14334	4.34024	4.01391	3.86002	3.89407	4.25623	3.28662
620	4.66253	5.75376	6.05644	5.43637	6.42818	4.18016	3.41657	5.83957	5.56086	6.19389	6.15179	5.29806	5.28398	3.76008	3.71601	4.15383	3.97554	4.18453	5.0876	4.01988	3.78828	6.65206	4.46192	3.73992	4.66334	2.79827	4.87072	3.78922	6.41934	5.98431	5.11005	3.41067	4.08494	5.28034	3.97759	4.31175	4.03135	3.95287	6.2214	4.05058	3.50005	3.89998	5.4643	4.51014	3.71665	5.37407	5.92621	5.92985	3.18688
621	5.18585	5.38083	5.49111	5.53216	5.08136	5.64445	5.06143	5.1175	5.04947	5.30659	4.76573	5.30794	4.97514	5.23487	4.9699	5.33992	5.24344	5.5653	4.88017	5.53078	4.93852	5.64571	5.07339	5.14077	5.30151	5.03238	4.79717	5.32604	5.52252	5.64984	5.58027	5.73027	5.81835	5.04503	5.09942	5.13534	5.5948	5.3215	4.66022	5.17237	5.50218	5.08133	5.83232	4.95873	5.88926	5.43798	5.12585	4.52099	5.076
622	5.76901	6.83838	5.42642	6.71838	6.03813	6.10706	6.84356	5.57505	6.777	6.48757	6.6216	6.43421	6.65563	5.99082	6.04014	6.72209	5.71494	6.28756	6.32225	5.37324	6.39105	6.38868	6.58267	6.35119	6.78144	6.18258	6.34244	5.72782	6.65251	6.38158	6.95597	6.02032	6.2415	6.24215	6.41588	6.00017	6.72456	6.31349	6.51899	6.38552	6.18511	7.13799	6.07178	6.52751	6.46363	6.2369	5.91942	5.7364	5.84196
623	4.62153	7.09985	5.12001	5.01993	3.80185	4.24518	4.2095	4.31051	4.36957	3.71653	4.7901	4.18752	3.85793	5.17106	3.76609	4.56841	4.42814	4.38263	4.13072	5.55556	5.33264	4.51254	3.27117	3.75411	4.62547	4.65812	5.46086	4.15907	3.56691	4.18909	4.09723	4.35701	4.04122	5.15979	4.83589	4.78412	4.56066	4.07831	4.78837	3.71311	5.18747	3.8267	4.02475	5.69991	4.33225	4.76849	3.57927	4.92241	5.65678
624	4.67972	4.2067	4.24212	3.80444	3.2158	3.78631	3.80507	4.06048	3.48136	4.65502	4.10456	7.30901	4.46464	4.98384	3.55102	3.54873	4.74528	3.64655	4.31208	3.31028	4.14592	3.76588	4.70612	3.62332	3.86082	3.79756	3.44002	4.19206	3.47779	4.586	4.53344	4.10315	3.62829	5.01913	3.8611	3.56451	5.21289	4.84254	4.05267	3.46638	4.06065	8.92916	4.05667	5.621	4.35139	3.76278	3.52326	4.15455	4.98765
625	3.92515	5.00206	3.62007	6.56304	4.59255	3.35814	3.55186	4.27949	3.76684	3.94751	4.17186	3.7212	3.70381	5.05619	3.35555	3.91687	3.87164	4.13389	4.11158	4.20563	4.76536	4.92044	3.64986	4.01132	4.0676	4.29056	3.76898	3.73298	3.65334	4.54664	3.5599	4.44076	4.50711	4.72162	5.4669	4.37015	4.16114	4.17213	3.55762	4.77629	4.28414	4.10942	5.63264	2.67438	4.29875	4.15905	4.09186	3.87215	4.83088
626	4.82462	4.93429	4.47071	5.23341	5.22408	4.40462	4.19151	4.81704	4.9009	4.63785	4.31677	4.65483	4.94763	5.06433	5.02447	4.96277	4.67733	4.80878	4.52083	3.47694	5.31852	3.87	4.74844	4.40992	3.6686	4.83663	3.97987	4.58519	4.79421	4.487	4.33454	4.73069	5.18542	3.96289	5.70985	4.2683	3.80691	5.14343	5.20252	5.07306	4.55938	5.13957	4.09296	4.63912	3.79327	4.27066	5.09785	4.85803	4.72896
627	3.59787	3.54903	3.34506	3.302	3.34117	2.77468	3.42803	4.03944	3.10108	3.10322	3.03516	2.93964	3.44958	1.93855	3.56314	4.13271	3.61047	3.43793	2.92049	4.05817	4.41789	3.47609	3.50157	3.01921	2.56519	4.1644	4.09704	2.85921	2.91522	3.19033	2.9836	2.24821	3.76236	4.45051	4.02911	3.57235	2.80101	3.4237	2.93291	3.49028	4.18258	3.59616	3.44934	4.91807	3.39586	3.75882	2.597	3.83862	3.59319
628	7.49356	6.321	3.82472	3.54231	3.48661	5.80052	4.70613	4.24792	3.19128	8.56685	8.78198	3.36821	3.7377	3.81069	3.46782	6.81929	3.66395	6.0517	6.87055	8.18004	3.0191	3.68656	4.31468	8.46705	2.97569	5.28428	7.14716	4.39902	6.7911	2.5549	5.21535	3.82025	2.60289	3.82632	3.04868	4.26077	4.90738	3.03765	4.6736	5.42175	3.06871	3.36187	4.10251	3.11991	3.92862	3.03854	3.57376	2.74331	4.06478
629	2.96418	6.90225	5.73469	4.533	3.03479	3.7653	3.93441	8.42641	3.73841	3.75213	3.70437	4.35959	4.55052	3.8229	3.58599	3.89804	3.98935	5.84599	7.22257	4.54218	4.54463	4.76964	5.40834	4.00782	4.236	3.16491	6.04539	3.54435	3.9735	7.09914	4.10225	4.59115	3.56457	2.67752	4.00538	3.04477	4.42422	4.30296	3.08085	3.44859	4.22677	3.72946	4.04321	4.51964	3.66026	8.0736	7.15452	7.15555	3.69474
630	4.02579	3.98344	3.52382	3.28281	4.17016	3.33703	3.99681	3.93047	4.55167	3.77226	4.0404	3.95634	3.88764	3.85587	3.92286	4.73219	3.61359	3.65698	4.16007	2.22085	4.30528	3.61985	3.74514	3.8082	4.20172	4.75837	3.13878	3.53796	4.3786	4.31804	3.89627	3.90886	3.32035	4.96034	3.97242	3.60718	4.18776	3.70371	3.55858	4.48991	3.92817	4.14213	4.07516	4.21895	4.18643	4.11189	4.799	3.7331	4.08047
631	5.1767	5.8739	5.44978	5.90233	4.91006	6.64361	5.82424	6.10421	6.25782	6.44112	6.24469	5.60257	6.17286	5.36663	5.30665	5.74812	5.63491	5.67526	5.27055	7.61045	5.6562	5.56467	6.60434	5.70874	5.59277	4.99774	6.95558	5.5154	5.20055	5.55426	5.46445	5.21538	5.49717	5.29873	5.57805	5.13109	6.03054	5.24476	5.83414	5.25676	5.71711	5.81273	5.08003	5.01108	5.46711	5.2587	5.07801	5.69435	4.94839
632	3.37298	5.79575	3.57147	3.01554	3.17774	4.07036	4.39683	3.82914	3.17248	2.99099	3.37372	4.10559	4.25228	3.82493	3.27855	3.4693	4.52754	3.21582	4.17786	3.94066	5.63728	5.46269	3.21137	3.17883	4.73043	3.63034	3.91188	3.26448	3.43085	3.33233	5.49093	3.26335	3.09913	3.91468	3.8637	2.95083	3.29547	3.76972	3.17886	3.27426	4.41028	3.98575	3.99911	3.26616	4.64915	6.11749	3.33881	3.49265	3.35413
633	7.33957	8.51542	7.92192	8.89504	7.60058	8.33666	9.16335	8.78743	8.55829	8.21505	7.44992	9.12532	8.23617	8.06932	8.06635	7.8916	7.42984	8.50618	9.15106	7.99317	6.9667	8.78837	8.80791	9.02157	8.82002	7.82239	7.07287	8.2847	8.53448	8.49909	8.06732	8.11525	8.49829	8.60167	6.61852	7.68005	9.20467	8.54485	6.52126	9.04021	8.50668	7.14901	8.64735	6.25134	8.20915	8.63645	7.8598	6.83654	8.31455
634	9.00429	9.15971	9.08132	9.60878	8.88605	9.08065	9.00766	9.04642	9.06835	9.1322	8.90233	9.00198	8.87952	9.25024	9.38571	8.82166	8.91121	9.46659	9.21857	8.84719	8.16561	9.10228	9.16639	8.60663	8.75093	9.19498	9.27283	9.16429	8.86528	9.29033	8.84985	9.2719	9.2047	9.09383	9.53256	9.08177	9.14775	9.27599	8.83399	9.35258	9.42844	9.20646	9.25201	7.70899	9.16528	8.69303	8.93986	8.42539	9.44567
635	9.11078	9.50411	9.55752	9.58875	9.61351	9.36678	8.98286	9.32165	8.93277	9.23866	9.32715	9.11618	8.92078	8.96637	9.90021	9.51404	9.65437	9.81078	9.46394	9.16939	6.99632	9.11256	8.76794	8.69845	8.66807	9.2044	9.55481	9.47501	9.17135	9.34366	8.97784	9.51029	9.58729	7.73147	9.84474	9.67619	9.22211	9.65367	9.53596	9.88676	9.45868	8.7438	9.13279	6.68024	9.29916	8.76022	9.03372	8.64754	9.74932
636	9.13733	9.41516	8.96284	9.05112	8.97243	8.71984	8.84453	9.74998	9.30446	8.74099	8.41674	9.64899	9.26901	8.81593	9.14378	9.49743	9.04734	9.1525	9.18479	8.49427	8.68905	8.99619	8.31414	8.70465	8.41595	8.71936	9.09068	9.17376	8.97566	9.43629	9.24283	8.76984	8.91776	8.34062	8.86186	8.68105	8.44071	8.90094	8.80426	8.54799	8.39919	8.18145	8.9772	7.2547	8.41392	8.92323	9.30697	9.36025	8.37988
637	10.7777	10.9008	10.5488	10.6384	10.423	10.6772	10.1621	10.5281	10.6116	10.1698	10.4039	10.8977	10.7673	10.3178	10.5084	10.992	10.6215	10.5741	10.7262	9.42534	10.2693	10.5197	10.472	10.2499	10.1936	10.1944	10.3576	10.7962	10.7135	10.5402	10.5428	10.2406	10.4697	9.7769	10.1974	10.282	10.2452	10.5968	10.1507	9.79805	10.0672	10.0522	10.5586	9.28563	9.73559	10.4934	10.9	10.7897	10.2701
638	3.37204	3.82752	2.74091	2.87804	3.56575	3.40971	3.35585	3.75248	4.25352	3.41492	2.15349	3.7505	3.65173	3.16309	4.10745	3.85168	3.8601	3.23204	3.42015	2.8022	3.17172	3.61257	3.75905	3.27361	3.70034	3.91143	3.59434	3.98348	3.32693	3.80097	3.98144	3.02527	3.76571	1.69392	3.46078	3.21026	3.17709	4.03353	3.33336	3.29278	3.86906	3.68646	4.67715	4.33399	3.23973	3.3662	4.2072	3.84048	2.79055
639	7.18049	6.68331	6.28241	5.86609	6.70217	6.14775	6.77658	6.50816	6.49935	5.91228	6.70411	6.27291	6.76562	5.98446	6.89864	6.70997	6.57044	6.59533	6.00964	6.18319	6.41497	6.39002	6.0038	6.38059	6.17397	6.62859	6.96754	6.33021	6.02964	5.72775	6.01722	6.27633	6.67203	5.89053	6.84069	6.18472	6.2768	6.42004	6.41697	6.32095	5.9645	6.48959	5.93917	4.59988	6.20941	6.26494	5.899	6.01636	6.19003
640	6.59454	6.03512	5.85507	6.01527	6.69988	6.81883	7.15579	6.88745	6.70593	6.36656	6.76004	6.25011	6.89873	5.79941	5.30682	6.43782	4.62349	5.85113	6.95526	5.81698	5.50873	6.28847	7.44131	6.76341	7.33847	5.81893	5.91461	6.59808	6.2696	5.84346	5.97743	5.9852	5.97421	6.27969	6.34737	6.03734	7.04509	6.01719	6.40072	7.23008	6.64838	7.10244	6.11365	5.39765	6.58685	6.96558	6.89529	6.91297	6.23049
641	5.12659	4.87895	5.22712	4.89127	4.88875	5.12874	4.62616	5.18231	5.03822	5.1835	5.07473	4.89898	5.23073	5.52178	4.40456	5.50735	4.85292	4.46627	4.35113	5.72464	4.9194	4.27855	4.17886	5.09447	5.15746	4.91937	4.80576	5.2093	4.9347	4.50115	5.2308	4.99216	4.82369	5.57641	4.78993	5.16506	4.91154	4.60466	5.0399	4.97271	4.7775	4.32889	5.44082	5.94927	4.28219	5.00136	4.98833	5.107	5.51802
642	3.16063	2.74276	3.418	2.7921	2.9328	3.00257	3.00367	3.21595	3.38292	3.4924	2.98269	2.98034	3.31211	2.2975	3.40055	4.33443	2.98898	3.21251	3.66	3.92502	3.95399	2.67587	2.96523	3.68136	3.05921	3.30383	3.2616	2.40196	2.78745	3.49972	2.29189	3.14366	2.6699	3.26894	3.65256	2.94923	2.35376	2.98826	3.25448	4.10169	1.51011	3.08034	3.50086	3.0827	1.99855	3.14527	3.57156	3.5843	3.3304
643	3.8713	3.88955	3.82887	3.61746	3.42631	3.73563	3.65178	3.71815	3.99159	2.87893	3.62323	4.07526	3.32354	4.16657	3.76399	4.11645	3.80504	3.89608	4.46212	4.54089	3.59039	4.01667	3.86815	3.84339	4.32775	4.0652	2.60203	4.32363	4.82036	4.45203	4.51279	4.37403	3.91888	4.79906	3.76841	5.42873	4.00561	3.9914	3.98783	4.73471	4.66257	4.10139	4.05732	4.09425	3.89495	4.09001	4.1717	4.63271	4.2983
644	9.07098	8.88178	8.6232	9.3614	6.91743	8.67786	8.08255	7.60447	8.39407	8.76909	7.9254	8.25044	8.21468	8.53017	8.28281	8.90702	8.70434	8.94522	8.9509	9.3104	7.76138	8.96579	8.13323	8.36751	8.5655	8.40354	8.61359	9.16067	9.07583	9.171	8.88451	9.15878	9.07782	9.28048	8.78023	9.19929	8.1685	8.92919	9.05246	8.95526	8.71094	7.39684	8.86889	9.94477	9.11499	8.83695	8.136	8.47039	8.7109
645	4.9299	5.3568	4.89335	5.05266	4.73785	4.86066	4.38601	4.55424	4.94735	4.70068	4.67421	4.86245	4.80088	4.96459	4.6027	4.68104	4.99662	5.17774	4.78174	5.3397	4.63579	4.90803	4.98738	4.82286	4.75963	4.68935	4.40301	5.02049	4.81686	4.62704	4.93875	4.94751	4.70231	5.12903	4.88753	5.11756	4.5987	3.91791	4.94149	4.52775	5.07761	4.66043	5.09401	4.74928	4.81724	4.89084	4.597	4.91084	4.81783
646	2.3084	2.64983	6.37874	4.56927	3.72802	2.83954	3.05388	2.98768	2.95661	2.74767	6.06758	2.55578	5.88531	3.49856	2.79627	2.80183	2.83205	5.45246	2.83841	2.09948	2.81158	6.21183	5.60955	5.29022	3.53502	3.59551	5.98701	3.83134	2.07802	2.64539	3.8302	5.59362	3.14838	2.93297	5.9813	3.49955	5.59377	3.44949	5.78174	3.68052	3.61687	4.85442	3.18795	2.73841	2.57491	5.88461	2.96414	5.59245	3.82747
647	5.69042	4.67206	5.13506	5.34086	7.3558	5.19024	5.03884	4.72862	4.93453	4.54345	4.30698	5.06739	5.38256	7.07791	4.94438	5.97365	5.4868	6.08881	5.42458	5.12337	3.86741	6.12713	4.63975	5.06672	5.20757	5.3966	4.66339	5.21149	5.38789	5.69106	4.96652	6.747	7.43143	5.27619	7.07744	6.22633	4.99409	7.10966	5.41632	5.67678	4.90472	4.77031	6.18147	3.66292	4.94157	5.43596	5.69381	5.72095	5.5986
648	8.98697	8.42945	8.26031	8.24283	8.0927	9.15446	8.61485	8.74912	8.87204	8.69924	8.61407	8.5755	8.26704	8.66098	8.60054	9.05573	8.31609	8.87785	8.85354	8.24596	8.47757	8.37341	8.84912	8.42031	8.39429	9.17223	8.79769	9.25718	8.44937	8.83654	8.58831	8.37642	8.28525	8.89443	8.26428	9.2365	8.92816	8.32391	8.02823	8.52647	8.60179	8.30512	8.24968	7.68724	8.62175	8.31578	8.3835	8.33654	8.63688
649	4.3155	4.19432	3.71528	4.03528	4.13379	3.75784	3.71137	3.89764	4.21788	4.79114	4.23836	4.20467	3.62049	4.17314	3.7214	3.58625	3.74394	3.59903	3.50546	5.18415	3.82581	3.60253	3.77807	4.05691	4.45044	4.50575	4.75688	4.07042	4.35011	4.0205	3.74425	4.22984	3.90688	4.63491	3.85353	4.00411	3.77851	3.66378	3.97001	3.86988	3.60674	3.55394	4.08492	5.13663	3.54071	4.37655	3.58121	4.56735	4.45829
650	10.0672	9.41006	9.99844	9.15547	9.82991	9.97278	9.66419	9.67858	9.7271	9.85031	9.77192	9.48115	9.55274	9.26791	9.31658	9.17337	9.47482	9.38197	9.53232	9.29286	9.68469	9.43295	9.88645	9.6638	9.36666	10.1626	10.2586	9.84432	9.59934	9.00494	9.50547	9.30917	9.50429	8.97038	9.71613	9.56676	9.70434	9.5528	9.6984	9.76205	9.55206	9.77311	9.1501	9.38475	9.69889	9.82357	9.33451	9.13759	9.58572
651	4.31848	3.51605	4.28911	3.78947	4.10838	3.81945	3.96004	3.80345	3.5964	3.90731	3.51537	4.41922	4.56914	3.49727	3.89325	4.16487	3.37467	3.50081	4.91574	3.62011	4.21819	3.8121	4.37405	4.53348	5.20427	4.3668	3.73412	4.23005	4.13378	4.19254	3.50902	4.22912	4.38721	3.81199	4.20162	3.93088	4.32837	3.18763	3.11026	3.57705	3.97932	4.31428	3.56272	3.95369	3.76626	3.41894	3.6066	3.94821	3.50802
652	3.94302	4.43564	5.44566	6.16321	4.10757	4.08503	4.56529	4.60134	4.79685	3.38905	4.26382	4.2268	4.51611	4.53373	4.52956	3.8829	4.0799	5.55085	4.89359	3.6974	4.69562	5.62531	4.62834	5.47949	4.41219	4.28931	4.01716	4.48874	4.69219	4.91041	4.31758	4.80379	4.1241	3.92902	4.35392	3.41762	5.32457	4.91153	4.22737	4.07094	3.86556	5.0962	5.01269	5.21118	3.92284	5.59396	3.99535	4.38258	3.79253
653	6.96884	6.61313	5.71447	6.41381	6.97444	6.50146	6.76879	7.00577	6.93656	6.45173	6.89176	6.71049	7.13162	6.63205	6.06278	6.93231	6.26726	6.7216	6.52815	5.27044	6.631	6.69005	5.89854	6.30836	6.69291	6.62242	5.96377	6.59257	5.08797	6.54281	6.76455	6.93646	7.08075	5.51283	6.71333	6.6342	6.39675	6.62625	6.44179	7.45613	6.06188	7.77969	6.88842	5.37456	5.99773	6.96828	6.3566	6.60597	6.14896
654	4.27038	4.24083	2.9522	3.52088	3.86779	3.33103	4.23941	3.58886	3.75679	4.878	4.3628	3.15647	3.73414	4.63482	3.40713	3.26799	2.53582	3.23204	3.86569	2.81023	3.37668	3.61257	3.34605	3.31669	4.02547	3.69135	3.69388	2.89947	4.26321	3.57252	3.90622	3.67374	3.9817	2.76779	5.05246	3.13591	3.3084	3.44357	4.33506	3.34401	2.73975	3.495	4.00882	3.58411	3.49079	3.66302	3.68024	3.71436	2.29292
655	4.48212	3.72275	6.06821	3.72018	3.83695	3.99737	3.92537	6.88093	3.66965	7.34494	7.31937	3.76846	4.90494	8.24532	3.41757	4.60615	4.43839	3.52334	6.8955	3.88634	7.85609	3.9282	6.61548	3.43227	8.02167	7.05521	7.13289	3.76745	4.5958	5.29159	8.83692	3.69111	8.25379	7.76589	3.98087	3.76763	7.51001	8.47893	8.97478	3.92063	3.77022	3.55292	3.47829	10.0644	3.75824	3.08698	8.30209	8.52265	4.99299
656	3.77337	4.0468	3.57204	3.51065	3.79843	3.01154	3.32769	3.64847	3.75532	3.41884	3.71802	3.59075	3.67421	2.35673	3.80248	3.56156	3.77467	3.66536	3.55766	3.42766	3.72093	3.48042	3.41943	3.41734	3.43166	4.27569	1.64834	3.45226	3.58796	3.17379	3.39409	3.35299	3.51334	3.40515	4.04331	4.04876	3.21853	3.69435	4.4987	3.21208	2.40603	4.3442	3.36589	2.30939	3.2228	2.98111	3.33162	4.29658	2.85169
657	5.00908	5.99429	6.07937	5.66074	5.46845	5.25513	5.24057	5.19279	6.29388	5.40585	4.99529	5.8141	4.89128	5.38143	6.77836	5.23936	6.02593	5.06969	5.96771	5.45581	6.36425	5.83332	4.96954	6.02979	4.59291	5.47418	5.32852	6.35778	6.07606	5.26535	5.56489	5.27511	5.1719	6.29424	4.98048	6.48159	5.9844	5.05075	5.04816	6.31212	7.45038	5.78197	5.40679	5.49871	6.78331	5.63021	5.80808	4.82733	6.30963
658	8.03927	7.42091	7.39401	7.43965	8.21413	8.36346	7.71333	7.80781	8.27122	7.8151	6.63024	8.25788	7.4607	7.93066	7.85546	7.71045	8.461	7.73423	8.30676	8.02586	7.03332	7.75008	8.53072	7.60641	8.13751	8.22951	7.53773	8.36051	7.78026	8.17781	8.03135	7.66827	8.01132	7.75709	8.45831	8.35861	8.15404	7.84333	7.19962	8.26061	7.87787	7.14485	8.09202	6.93879	7.72118	8.1577	8.67808	8.69086	8.15141
659	3.60356	3.32582	3.8086	3.64651	3.99374	3.40229	4.07114	3.26064	3.7997	2.88684	3.24426	3.21593	3.12193	3.40354	3.74654	3.95026	2.97546	3.97326	4.11963	3.39	3.45149	3.90386	3.97415	4.02304	4.05909	3.75682	2.52844	4.25764	3.3516	3.68018	3.48598	3.50312	3.95364	4.05053	3.16925	3.96575	3.60433	4.11785	3.85683	3.09155	3.38462	2.88255	3.16504	2.0071	3.76484	3.96401	3.77502	4.40636	3.19402
660	6.37952	5.04771	6.05069	5.33032	6.71092	5.3204	5.44829	4.01391	5.42543	6.70642	5.47731	5.55935	4.50515	6.2758	4.66079	4.94228	5.4654	5.58341	6.03334	5.60747	4.37157	6.31811	3.97443	4.54087	6.89511	6.32495	4.07391	5.19585	6.82592	6.21835	6.06265	6.90649	6.98753	5.6162	5.37735	5.86707	6.23816	6.2766	5.20673	5.58075	5.64358	5.59182	5.67225	4.84256	5.23363	6.22824	6.13639	5.06518	5.56248
661	8.64198	9.44728	9.71741	8.98268	8.27428	9.39314	9.16116	8.94768	9.03755	9.84174	9.58476	9.38505	9.04982	8.48672	8.70527	8.79034	9.38592	8.62184	9.2944	9.15982	8.71232	9.05134	9.11134	9.47894	9.26692	8.82695	9.56333	8.55469	9.53551	9.44197	9.13008	8.63772	8.31706	8.73343	8.77868	9.13387	8.82034	8.62983	9.33079	8.5531	9.0793	9.28289	8.73361	9.12371	9.13319	8.81672	8.60558	8.9626	9.1679
662	4.9517	5.6678	5.25496	5.58911	5.58906	5.46329	6.71663	6.52365	6.45723	6.44698	6.70877	6.93237	7.18302	6.18749	4.40276	5.21169	5.82099	5.37865	6.45741	5.21413	6.90719	5.49025	7.09251	6.79193	7.34296	5.96046	5.76628	4.19894	5.69909	5.70663	7.35823	6.14934	6.36889	6.4037	6.05965	4.57823	6.92669	7.09813	7.76083	6.07546	6.56486	6.66417	6.11457	7.79481	5.81995	6.80134	6.81123	6.90901	5.48277
663	6.7341	5.74102	6.39719	6.08854	6.29604	6.63523	6.65068	6.68575	6.6608	6.01063	5.89907	5.97122	6.01164	5.83969	6.43625	6.26193	6.64482	6.83738	6.01956	5.18656	6.72253	6.7005	6.7203	6.32652	6.2245	6.97248	5.55729	6.16072	6.11492	6.17599	5.76202	6.5434	6.40018	5.32219	5.77811	6.25126	6.35023	6.41108	5.99584	5.57453	6.19796	6.86602	6.39257	4.7292	5.68484	6.38451	5.94134	5.48623	6.32407
664	5.79275	5.1499	5.52508	5.13605	5.22566	5.25192	5.13977	5.13816	5.10425	5.90733	5.3545	5.45142	5.02906	5.66065	5.12431	5.56114	5.60807	4.86429	5.1869	5.97852	5.28014	4.46518	5.32742	5.20067	5.36896	5.0535	5.71275	5.80021	5.43795	4.64355	5.14003	5.52157	5.46825	6.06015	5.44571	5.45523	5.20824	5.53036	5.7788	5.58892	5.4869	5.31087	5.35606	6.41419	5.46182	5.16209	5.45945	5.44229	5.74616
665	5.45917	5.79879	4.8307	7.02257	6.37283	5.79896	6.29263	7.23895	5.51604	5.44475	5.79205	7.1231	7.03573	5.63014	5.8679	6.35607	5.62769	4.85884	6.40875	5.64796	6.91321	4.7989	6.35282	6.10403	7.07796	5.76086	5.11514	4.93775	5.35482	5.28598	6.34208	5.81968	6.12848	5.41942	5.09726	5.55278	6.23182	5.94199	5.38466	5.84344	5.62665	6.4477	6.36875	6.64691	5.59976	5.95392	5.43134	5.18284	5.05709
666	4.58018	3.58975	3.29043	3.53462	3.72931	4.13111	3.57148	3.94414	3.18627	2.80052	3.7082	3.66599	3.46852	4.19851	3.22636	3.34051	3.11021	3.1066	3.76339	3.61937	3.51414	3.07647	3.91939	3.85008	2.95877	3.40451	2.25731	2.317	3.11985	2.61836	3.76295	3.29228	3.68221	2.75745	3.66148	3.47944	3.37698	4.49458	4.56122	3.29309	1.73135	3.31823	3.11613	4.77581	2.4698	2.9099	3.3938	4.37764	3.95353
667	6.87075	6.58882	6.63192	7.27943	7.13086	6.34907	6.88347	5.94193	6.72325	6.47956	6.41878	6.17692	6.09061	6.3007	6.86581	6.15751	6.57157	6.06366	6.26947	5.70429	7.63226	6.15814	6.44804	6.18659	6.90005	6.75791	6.55135	6.05139	6.22278	6.41722	6.18695	6.71014	6.40637	6.02637	6.79547	6.27517	6.96663	6.74932	6.92312	7.12492	6.15809	7.26768	7.38737	6.20169	6.49261	6.4275	5.85274	5.81417	6.43475
668	4.75019	4.45332	3.67403	5.19603	4.18777	3.51101	4.11786	3.50359	3.66307	3.85854	3.97567	4.12341	4.10265	4.61377	3.5675	3.31302	3.42843	3.94196	3.70481	3.89346	4.22467	3.02347	3.99797	6.81356	4.25954	4.35088	3.98576	4.16504	4.04317	3.44906	4.78321	3.39604	4.69537	3.96684	4.36894	3.52796	4.04226	4.22601	3.72925	3.85252	4.16921	5.43638	3.79809	4.72083	3.66879	4.44028	3.35351	3.23222	4.5421
669	3.26404	3.94607	3.95152	4.15745	3.52192	3.34011	4.13032	4.28142	3.8852	3.39646	3.3798	4.30676	4.52608	2.15517	3.57766	3.96312	3.50053	3.44677	3.83469	3.76636	5.24807	3.47804	3.57478	4.34567	4.33266	3.61811	4.55643	3.1833	4.04286	3.25133	3.78685	3.95499	3.22447	3.57703	4.0256	2.89655	1.86522	3.59828	3.71807	3.85631	3.73077	4.12054	3.14884	4.9167	3.20047	3.99789	4.09854	3.56429	2.36756
670	4.50803	4.59823	4.26832	5.06426	4.92404	4.4536	4.24455	4.39488	3.95454	4.65286	4.71194	4.87849	5.06428	4.61985	4.62786	4.57016	4.38612	4.49028	4.27188	4.07866	5.38005	4.97887	4.16237	5.03027	4.69988	4.15033	4.3297	4.46457	3.82901	4.61866	5.70584	4.34577	5.24242	4.96485	4.60357	3.84952	4.14576	5.03267	5.53086	4.20657	4.56198	5.5102	4.55836	6.59832	4.58528	4.36758	4.55738	4.81821	4.09726
671	4.56418	5.67977	3.96813	4.59816	5.01074	5.20597	5.88383	4.73361	5.49278	4.4243	4.86646	6.25818	6.35784	4.25833	4.11132	4.13085	4.72251	4.98284	5.71249	3.85969	5.96016	4.00065	5.04665	5.05928	5.79059	4.62062	4.31174	3.66989	5.42277	4.47294	5.50815	5.15205	4.84509	4.8911	4.92031	4.25576	5.87758	5.02616	5.00549	5.28688	5.47779	5.89498	5.1246	4.5465	5.53814	5.45434	4.52447	4.64044	4.97534
672	4.40285	5.08512	6.43281	5.61523	4.59108	5.10816	5.23324	5.15954	5.6016	5.25778	3.96485	4.88882	4.04206	5.61823	4.79453	5.27223	5.10892	5.10756	5.76774	6.29044	5.36764	5.40491	5.51164	6.00681	5.53169	5.65835	4.6606	5.16586	6.00756	5.73891	5.57145	5.84759	5.02103	5.53179	4.25131	5.8739	5.11526	5.25178	4.50018	4.49374	6.1827	6.05257	5.39284	5.13963	5.43208	5.80497	5.22898	4.78517	5.79437
673	3.46006	5.70962	3.71425	4.2506	3.34331	3.34192	3.96457	3.98735	6.03986	4.09521	4.18978	5.65815	5.89077	4.05228	4.0516	3.55008	3.09876	4.11491	4.78922	4.09553	4.4629	3.84582	4.0172	4.06575	3.39969	3.71863	4.40984	5.2179	5.249	3.317	4.76936	3.75963	3.60821	4.39472	3.91864	3.44551	3.94766	3.80904	2.77624	4.19383	3.80813	3.20618	4.21382	2.71616	3.84814	6.07914	4.11802	4.54115	3.61001
674	3.25125	6.47578	7.74233	4.93608	5.78461	3.54321	4.21258	3.81614	7.57346	8.30236	7.97583	4.4032	4.51535	4.13989	7.65383	3.69294	4.28952	5.81905	3.75856	6.40143	3.7537	3.40836	4.79491	2.80848	4.18912	4.09303	8.02883	6.15339	7.89999	3.57395	6.84569	3.32491	3.97182	5.45985	3.73102	4.28786	4.20048	4.10848	7.36282	4.61391	4.527	3.14323	4.22599	4.16211	4.06438	3.62628	6.90579	6.62241	5.12346
675	5.58215	6.90568	6.22123	6.98076	6.37333	5.88529	6.14184	6.1952	7.05814	6.35834	6.33152	6.98184	7.09285	5.51559	7.6194	6.01134	6.64621	7.04053	6.37029	5.39213	8.03136	7.12261	7.10677	6.64798	6.51232	7.148	4.59162	4.57665	6.21275	6.69177	6.92237	5.843	5.87592	5.49525	6.21502	5.16417	5.93881	5.94475	6.663	5.771	6.21598	7.55401	6.31873	6.36465	5.648	5.95618	6.64649	6.77467	6.41589
676	6.46447	6.85956	6.17428	6.34821	5.83715	6.20544	7.23877	6.556	6.57647	5.37877	5.69346	7.32104	6.69005	5.81246	4.58682	6.27621	6.54157	6.81391	6.58329	6.98087	6.46416	6.41794	7.00328	7.3918	6.12149	6.51688	4.74755	4.99307	6.48765	5.95672	6.60659	6.60552	5.93586	5.85572	5.23169	5.49411	6.96036	6.66124	5.82447	6.04286	6.49656	6.95606	7.11966	5.41441	6.50352	7.41162	5.41434	5.47066	5.92785
677	6.86793	7.45185	5.88664	6.63451	6.26565	6.79358	7.92688	6.23147	7.33904	6.61145	6.39578	8.02858	7.52109	6.58391	5.61776	6.29857	6.35575	7.20343	7.55726	5.75113	5.80887	6.72666	7.04629	7.11739	7.20675	6.914	5.08961	6.11243	7.3049	6.76283	7.33991	6.67832	6.93835	6.26893	5.44493	6.768	7.76003	6.83793	5.92297	7.46936	6.82657	6.12168	7.22629	7.05805	7.19321	8.40093	6.74655	6.07432	6.68156
678	3.39477	3.18532	3.58914	3.77462	3.34488	4.22243	4.03636	3.72488	3.8473	3.7872	3.15665	4.10027	4.09618	4.40622	3.68165	3.00529	3.86669	3.87382	4.34793	3.18366	4.64938	4.25503	3.35168	4.21866	3.256	3.47112	3.53453	3.7111	3.43895	2.56995	3.10548	3.51758	3.49214	3.77073	3.45584	3.29312	4.11358	3.63027	4.28314	3.56271	3.55133	4.2728	4.22953	4.22827	3.91291	3.91287	3.89888	3.04905	3.87659
679	4.92222	4.97809	4.37712	4.71907	3.63125	5.67495	7.9192	6.23498	6.32108	5.64187	5.43893	5.85108	5.87807	5.10266	3.88041	5.50434	5.58827	4.70434	7.17441	5.36181	4.63885	5.02179	6.77335	8.39683	7.70593	5.7488	5.54639	4.08558	4.66265	7.28776	5.54242	6.14066	5.37433	7.03157	6.12033	5.99599	7.70482	5.54775	4.89187	6.76169	6.04407	7.54512	7.09828	4.74185	6.5599	6.04433	7.75758	7.8743	5.93995
680	3.2726	3.46484	3.16381	3.12187	3.28469	3.41639	4.43966	3.57622	4.19305	2.76656	2.94265	4.48407	5.69372	2.15086	2.86817	3.42367	3.30969	4.51663	4.90145	3.31997	2.48218	3.71187	5.29532	4.68126	4.44348	3.94138	4.02167	2.60604	3.24466	3.54522	4.17299	2.9681	3.83984	2.03917	2.83328	3.25842	4.64417	3.66831	3.69407	3.2229	4.84173	3.98706	2.94849	3.36832	4.15094	2.38245	2.97183	4.34974	3.24358
681	4.00083	3.89254	3.93355	3.22939	3.93735	3.04911	4.5858	3.68632	3.93798	4.05087	2.84337	4.23825	2.52853	4.19122	3.5838	3.61462	4.33386	4.29064	4.08757	3.20806	4.01084	3.25155	4.14114	4.1226	3.8188	3.49093	3.86203	3.83154	4.55327	4.17483	4.59039	3.96628	4.41211	3.50648	4.38195	4.6303	3.89557	3.74237	3.45959	4.27311	3.03658	3.15265	3.50304	1.94936	4.22237	3.61528	4.39249	3.35822	4.35484
682	4.10557	3.04808	3.36365	3.48796	4.47096	4.05744	3.8298	4.18724	3.74131	3.45929	2.87769	3.85169	4.08382	3.94363	3.82996	3.48456	3.90551	3.84631	3.9741	2.94458	4.75518	3.60999	4.01048	3.66627	3.97682	4.23554	3.83733	3.71054	4.03217	3.75387	3.92215	3.86807	3.42872	4.57162	4.25171	3.82071	3.83051	4.35552	3.17596	4.00115	3.30827	3.72635	3.40227	3.67308	4.14115	4.31868	3.66221	4.17368	4.95489
683	2.95518	2.9973	2.63582	3.35089	3.12407	2.78412	3.31761	3.24498	2.63678	3.2799	2.15355	3.11748	3.57619	3.16066	3.51806	3.44115	3.88398	2.57126	3.56649	3.05937	2.66768	3.06124	3.63277	3.93028	3.57119	2.71986	2.08393	2.10061	3.98554	2.31056	3.76102	3.53657	2.84034	2.92609	3.54983	3.94081	3.78865	3.0469	2.66785	3.39568	4.31911	3.04044	2.80115	3.36793	3.00833	3.76723	2.82984	4.00708	3.49384
684	4.93166	7.88157	8.55872	5.28144	4.22683	6.38517	7.4792	8.34248	7.46795	7.18382	6.54994	8.31502	7.82373	7.6479	8.32938	6.9957	6.81611	8.52563	8.64575	6.63587	4.65246	7.23661	7.11768	7.22865	7.65081	5.44501	6.88992	8.06079	8.06261	8.1996	8.34093	6.98325	7.61465	6.1677	6.81274	6.8564	7.34003	7.0266	6.98604	6.22584	4.60522	7.02547	7.07844	4.75364	7.33078	7.63243	7.23963	7.04242	5.3439
685	4.01331	3.61731	4.00267	3.63503	4.4607	3.69145	3.66596	3.06843	3.16402	3.8503	3.77869	3.65474	2.90732	2.92503	3.69775	3.79628	3.70514	3.42272	3.93639	2.89676	4.66046	3.2693	3.07029	3.87362	3.74198	3.87845	3.76146	3.58346	3.64943	3.69486	3.64007	3.99475	4.17337	3.61651	4.15226	3.55887	2.58209	3.91171	4.35895	3.49162	4.00393	4.33098	2.87485	5.21603	3.34386	3.41894	3.62382	3.60903	3.95323
686	3.38062	3.96043	2.47587	2.98805	3.0406	3.58954	3.35731	4.67666	3.46446	3.24771	3.14079	3.45157	3.16423	2.52982	3.30783	3.23649	2.97937	4.02126	3.84161	4.52028	4.2931	2.92346	3.61724	3.28154	3.96751	2.2637	1.75082	3.95498	2.95904	2.97519	4.24365	3.01927	4.69496	2.60079	3.20549	4.13789	2.96774	3.69717	3.45811	3.28996	4.16362	3.84653	2.77734	4.21373	4.08876	4.33228	3.82291	3.25656	2.68932
687	3.36083	4.53694	4.79272	4.33092	3.72802	4.73813	3.9325	4.20678	4.50757	4.37042	3.70105	4.25595	3.44546	4.45798	4.51508	4.38336	3.85155	3.76467	4.48214	4.15272	4.89283	4.09581	3.98304	3.96248	4.23553	4.25184	4.29615	4.3674	4.69867	4.73355	4.90306	4.32677	4.89458	4.53719	3.34819	4.48638	3.80717	4.8553	4.27854	3.93126	5.03031	4.38471	4.38942	5.62033	3.94981	3.10895	3.14824	4.08969	4.1772
688	3.54042	3.72882	3.87469	3.81668	4.25888	3.67034	3.64323	4.08937	4.1233	3.57588	3.74719	3.87169	3.97465	4.3003	3.2512	3.8295	5.17528	3.89775	4.01299	3.4926	3.73304	4.16307	4.10935	3.71573	3.65802	3.56842	3.70107	3.90853	4.00164	3.22448	3.58326	4.01683	3.29559	4.36156	2.95615	4.4204	3.831	4.25426	2.49321	4.05479	4.43394	3.91316	4.27476	4.36762	2.96644	4.02915	3.92383	3.93898	3.23142
689	6.25115	6.36117	7.40286	5.29731	6.82529	5.82177	6.19102	5.96263	7.09106	6.67545	6.40848	5.67438	5.77375	6.41072	6.26748	6.2716	5.95226	5.54268	5.90758	5.24069	4.81016	5.98637	6.51448	6.41546	5.72632	5.72516	6.45335	7.01675	6.5373	6.29856	6.16608	6.1182	6.5929	5.32049	5.68649	6.02802	6.02887	6.31412	6.78106	5.70505	5.30491	6.37975	5.70239	4.74745	5.66089	6.48701	6.57574	6.38169	6.04716
690	8.49184	4.64101	6.84373	3.9797	5.94317	8.88078	7.60126	4.11999	5.8443	4.50748	5.05569	5.44956	5.10254	6.63077	7.54918	4.88212	7.52672	4.30401	6.94641	6.10628	5.63569	6.97513	6.17773	4.86068	5.70214	7.07138	6.40878	5.00398	6.5213	6.18685	5.40194	6.48596	6.89748	5.52092	6.67708	6.55025	8.04863	6.55975	4.90711	9.2202	8.33178	5.03666	6.22669	5.29611	8.08858	4.54788	4.10007	4.49487	8.09963
691	3.55693	2.76256	3.40715	3.14326	3.64598	3.51277	3.79997	2.69671	2.977	2.8632	3.24426	2.56472	3.31306	2.64505	3.35368	3.31332	3.44834	3.12067	3.20774	3.54299	4.12253	2.95262	2.9159	3.62113	2.68764	3.47407	3.5775	3.53408	3.62008	2.8832	3.28366	3.14055	3.63413	1.99081	3.88848	2.94658	2.616	3.114	3.74778	3.94335	3.83299	3.02438	3.34714	3.63037	3.16063	3.43663	3.39765	3.99082	3.67446
692	3.49047	3.66294	3.02342	4.04942	2.68459	3.5406	2.78067	3.54212	3.36923	3.88427	3.46619	3.73714	3.70824	4.29602	3.38553	3.22973	3.39991	3.5475	3.13585	4.91539	3.94872	2.72622	2.9825	3.52467	4.1093	2.75037	4.179	3.68289	3.84371	3.85749	3.88854	3.33124	3.84659	4.1593	4.59943	4.37625	4.86	3.71521	4.11388	3.11958	3.84808	1.88317	3.91272	4.67704	3.79063	2.19973	3.37295	3.38966	3.63387
693	3.95654	3.5561	3.34345	3.90801	4.16999	3.43063	4.07855	4.27829	4.09323	3.79928	4.63111	3.84025	3.7204	3.76061	3.23211	4.32567	3.37644	4.58783	3.39839	4.5187	3.60452	4.80079	4.75642	4.14076	3.96873	4.4122	4.57157	4.22478	3.96686	4.32938	3.3405	4.63855	4.35934	2.82396	3.25765	3.00311	3.75322	3.72546	3.02934	3.25416	3.55466	4.00783	3.99492	4.44738	4.86575	4.82509	4.46883	3.6905	3.43688
694	3.48279	7.98583	4.70709	3.11361	4.11676	4.13642	4.22865	5.4582	4.6281	3.76343	3.45046	5.08684	4.78173	3.42113	3.71466	2.87774	3.47641	3.73063	4.0978	4.90683	4.06362	6.37974	6.65926	3.33485	5.28116	4.32735	4.35288	3.03592	6.27064	4.90766	6.70313	3.61972	3.40894	7.73008	3.94437	4.71031	5.60345	3.4681	3.9275	5.62544	4.09252	3.63534	3.86289	3.83918	3.62858	3.11858	6.49437	6.11558	4.24786
695	3.3864	3.33163	4.10234	3.78886	3.27416	3.68994	3.42236	3.64074	3.25247	4.37839	3.8018	3.2099	3.32969	3.9279	3.78534	3.32882	4.674	3.88406	3.4216	4.17739	4.1913	3.40775	3.65917	3.59849	4.12967	3.65161	3.52347	3.54304	3.83425	4.40651	3.58078	3.31705	2.86295	4.15978	3.57142	2.09694	3.84289	2.75796	4.08784	3.83718	4.14211	3.98248	2.92182	4.82582	3.63975	3.64812	4.46242	4.44539	3.68303
696	8.19059	8.9373	8.72337	9.42346	8.54278	9.29869	9.07973	9.43803	9.10518	8.11276	7.902	8.68255	8.72807	8.34194	8.73171	9.20426	8.91364	8.85667	9.14613	8.90282	9.03911	8.90186	9.1637	8.62187	9.18747	9.9129	9.09058	9.2451	8.72093	9.02433	7.88061	8.32518	8.32327	9.16754	9.08152	9.32672	8.78169	8.30829	8.96968	9.18197	9.9419	9.55111	9.15366	8.93441	8.86221	6.84972	9.31484	9.48708	9.52536
697	3.15286	3.51403	3.53829	3.70741	3.29583	3.65834	4.60983	4.25498	4.22471	3.39496	3.36732	3.99501	3.83975	3.90313	3.20346	4.04952	3.27231	3.42227	3.49751	3.29081	4.9269	3.43637	3.63526	6.64896	4.29882	3.2575	3.1863	4.02326	3.37323	4.0668	3.54468	3.48179	3.08021	4.51009	3.26281	3.29255	3.92792	3.49112	3.65073	4.30238	3.81027	3.1881	4.75789	4.65656	3.55321	3.77677	3.52392	4.23186	3.73198
698	3.46919	4.03593	4.21758	4.46113	3.72161	3.98816	4.57971	4.44959	4.65226	3.14845	3.1966	4.27712	4.09782	4.42479	2.99826	3.85057	3.2998	3.73091	4.34081	3.99109	5.02317	3.90292	4.25308	4.43827	5.07948	3.26275	2.90595	4.19508	3.91514	4.08961	3.45777	3.81624	4.27055	4.3681	4.35663	3.69379	5.1374	3.68559	3.3384	4.66772	3.70871	3.96196	5.40416	3.69237	4.35061	4.49723	4.3214	4.57838	3.89777
699	3.14399	2.40729	5.23759	4.32844	3.80913	3.52821	3.32025	3.60977	3.64013	4.98088	4.51703	3.52686	3.66697	3.04943	2.34922	3.12569	3.07965	2.95276	3.15458	3.00468	4.98804	3.25075	2.90742	3.51494	3.52479	3.81813	4.01286	3.5345	4.14287	3.51908	4.23339	2.80149	3.5338	4.00429	2.39089	3.08455	4.31702	4.11734	4.916	2.99045	3.54542	3.45423	2.90547	5.25201	2.63831	3.04632	3.50643	4.00891	3.22459
700	2.6259	3.07537	2.63727	3.24653	3.16063	4.0761	3.42977	3.36632	3.40999	2.33264	3.48816	3.15109	4.28749	2.71527	3.46064	3.39689	2.71705	3.1155	2.39577	2.36054	3.44837	2.87228	3.53227	2.53317	3.75739	3.65945	3.31192	1.95172	2.58416	2.49055	3.20957	2.55527	3.84077	2.26493	5.31448	2.40823	3.64977	3.63976	3.3766	3.38961	2.4607	3.48294	2.69642	2.6506	3.2687	2.97618	1.90716	3.41818	3.59884
701	3.5518	4.07876	4.33118	4.2198	3.73979	4.61739	3.62865	4.38009	3.53869	4.419	3.68548	3.66191	4.23784	5.00429	3.63926	4.17373	4.06914	3.68611	3.64204	4.11128	3.88934	4.01071	3.65788	3.8009	3.85742	3.8792	3.98673	4.46365	4.33794	4.42025	4.28338	3.83456	2.87177	4.56528	3.74799	3.54045	3.84636	4.38311	3.94078	3.28805	3.62231	3.7047	3.53019	4.77115	3.82029	3.88783	4.86221	4.4463	2.82791
702	6.63707	3.96807	3.74742	4.2633	3.84454	3.62542	6.29429	6.1455	3.61226	3.53518	4.25194	4.00568	3.5926	6.72629	3.71392	7.14331	4.88969	5.61586	6.84711	3.01561	3.91847	3.08951	4.66773	3.61959	3.5502	7.25371	3.49351	4.25397	3.12853	4.27471	3.08811	6.10732	5.34857	3.66991	3.41641	4.41951	3.59593	5.63178	3.5908	4.54194	8.59706	5.94354	2.73519	4.96399	4.44745	3.4215	2.99576	3.06221	3.01028
703	4.27827	3.68534	4.22504	3.6143	3.66515	4.03516	3.83298	5.05472	3.89255	3.0819	3.97746	3.47584	3.09736	4.79175	3.48206	3.38251	9.40732	4.03233	4.39148	3.36239	3.42463	3.74405	4.53996	3.81508	4.6252	4.25647	4.52742	3.66698	4.0826	3.85995	4.81883	2.8435	3.85506	4.60294	3.37485	3.86727	4.12748	4.6808	4.28691	4.14066	3.74212	3.1676	3.99327	5.42823	3.55962	4.23531	4.19768	4.11734	4.13548
704	8.6182	7.83708	7.89165	7.81021	8.22418	7.73107	7.8031	7.54113	7.88259	8.18268	7.80651	7.529	7.09445	7.85992	8.22994	7.97205	8.30218	7.44536	8.07489	7.74868	6.96351	7.68664	7.53296	6.98375	7.51595	8.26825	8.19287	8.54503	8.01039	8.06318	7.65551	7.82898	8.14094	8.30743	7.83531	8.60654	8.36432	7.43304	7.79078	8.80076	8.11986	6.81316	7.18514	6.96028	8.76299	7.642	7.27668	7.12316	7.83725
705	3.53551	3.03761	2.95242	2.77534	3.26341	2.53856	3.16315	2.68093	3.38947	2.6385	3.23217	3.45313	3.3122	1.79729	3.07996	3.07948	2.52267	2.78824	2.69242	2.73583	2.89261	3.10792	2.18765	3.65328	2.51095	3.65981	4.23001	2.85381	3.01029	2.32431	3.43639	4.27247	3.62473	3.56297	3.95151	3.33644	3.16506	3.01302	3.84213	2.32046	2.24654	2.45168	2.15333	4.84179	3.70391	2.64281	3.32898	3.19142	3.20166
706	3.77545	3.41141	3.38553	3.66485	3.46297	4.01364	3.79545	3.58053	3.52904	3.94781	3.60324	3.58794	3.60791	4.39783	3.98576	3.65523	3.79254	3.5327	4.23126	5.06336	5.46233	3.19352	4.91193	4.2192	3.04292	4.47072	3.48091	3.44327	3.8603	2.80759	3.8055	3.13519	4.15955	4.22502	4.0669	3.80404	4.02047	2.99547	3.75879	3.44099	4.21733	3.77259	3.41855	4.19154	4.24193	3.83181	2.75904	3.07306	3.10033
707	5.71246	5.68691	5.9645	5.85054	5.32973	6.89605	6.72915	6.47965	6.03283	5.40928	5.81518	5.88035	5.95841	5.49442	6.04296	5.32041	5.3041	5.90785	5.96123	5.45647	5.87166	6.1813	6.68483	6.03987	5.77519	6.10389	5.16164	5.56053	5.37503	5.82115	5.93358	5.37103	5.58059	5.4126	5.24466	5.96176	6.36399	5.63997	5.13904	5.92673	5.27005	6.46049	5.49267	3.98627	6.71167	5.98955	5.86365	5.45867	5.80861
708	4.14683	3.24942	3.73364	3.78883	3.9504	4.88535	3.41316	3.14619	3.47929	3.67859	3.70945	3.38761	3.71876	4.47891	3.48408	3.30783	3.33221	3.41875	3.48888	4.36285	3.35064	3.65176	3.184	3.12822	5.08836	3.93034	4.42569	4.07617	4.59595	3.97359	3.81765	3.74692	3.51376	4.19858	3.09029	3.93186	3.40874	3.28228	3.52098	3.68808	3.41448	4.26957	3.71913	4.71585	3.62076	3.92376	3.93175	2.83402	4.44855
709	5.52512	5.52828	4.53152	6.01509	6.41044	3.62122	4.79176	6.42869	6.3286	6.97657	7.11708	5.11998	5.17952	5.33243	3.21579	4.06134	5.49138	3.89444	5.69259	2.89233	7.02981	4.04883	4.13249	4.37076	4.57459	5.82586	5.45601	3.70636	5.64596	3.34901	4.79043	5.00353	5.25188	4.68142	4.53613	6.81043	5.08178	4.60669	6.05757	5.79964	3.96404	4.48761	4.06925	3.58825	4.08136	4.78426	6.5591	6.33703	5.39475
710	6.37683	6.31983	7.36931	6.8506	6.77956	5.50392	6.17984	5.72891	7.10934	7.66757	7.68472	6.25417	6.18898	7.25083	7.47015	7.28722	6.06373	7.13271	6.44291	6.35256	5.08734	6.28519	6.06855	5.75996	5.88241	6.51088	7.22122	7.32704	6.39766	5.9935	6.28777	6.36022	7.26099	6.36071	6.76263	6.44051	6.18302	7.29376	7.0777	6.86291	5.71602	6.65497	6.18103	4.99203	6.07256	6.09805	6.54942	6.72697	6.47541
711	4.2487	3.22017	3.68369	3.51319	3.04014	3.56512	3.63037	3.52097	3.23656	3.22378	3.26687	2.77067	3.84846	3.03728	3.75061	4.06974	4.16084	3.56235	2.51253	2.59483	4.61885	3.17583	4.42119	3.97857	3.3691	3.123	3.79674	3.25696	3.33776	1.82553	3.30456	2.72009	3.72508	4.29789	4.3125	3.84236	3.69244	2.78844	3.78499	3.6265	4.4752	4.02127	3.22507	4.97541	3.40132	3.79702	3.22948	3.23359	3.27185
712	3.19084	7.26009	4.02414	4.13632	3.89378	3.47036	3.84881	4.29444	3.46446	3.69204	3.23496	3.8568	3.64106	3.73619	4.16793	3.85365	3.6303	4.08349	4.19166	4.46796	5.05815	4.36313	4.07516	4.0236	3.06201	4.19931	4.21747	3.24926	3.36617	3.93492	3.74217	3.90024	4.21087	4.33352	4.1965	3.92377	3.8931	3.85643	3.64495	4.45218	3.2632	3.79566	4.549	3.55963	4.12212	4.35592	3.92357	4.05013	3.86312
713	3.33976	3.96673	3.2205	3.46727	3.4779	3.47259	3.02283	3.6694	3.48741	4.19157	3.2085	3.54093	3.21111	2.35871	4.13798	2.43871	3.20176	3.53501	4.16393	3.55681	3.76316	3.49428	2.99543	3.81742	2.73551	3.21158	2.41963	3.60147	2.83654	3.42548	2.94858	2.60308	3.72493	3.74759	4.40485	1.90984	3.23013	4.11699	3.00353	2.63673	2.74145	4.34669	3.05405	3.66091	3.79015	3.27428	3.26512	4.52472	1.66707
714	6.86719	7.02734	6.41614	7.10727	6.06479	7.79067	7.88927	6.44082	7.21139	6.53014	6.29494	7.23099	7.03668	6.48434	7.65244	7.20087	8.4287	7.62896	7.00277	6.75751	7.75323	7.07724	6.62495	6.97887	7.1433	7.20915	6.59836	6.6947	6.58213	6.96002	7.03602	6.34579	6.8298	6.50332	6.96059	7.28042	7.39975	6.55401	6.11358	7.06482	7.22473	6.66226	7.24187	6.56135	7.23202	6.75229	7.16275	2.11479	7.43448
715	5.67192	5.64065	5.10924	5.14403	5.85317	6.23953	6.13853	4.98964	5.69546	5.68646	5.36089	5.84992	5.31183	5.29414	4.82658	5.66478	6.17631	5.19096	5.98591	5.26654	5.17557	5.10391	5.29194	5.40893	4.88689	5.91598	5.11142	6.02576	5.63897	5.77341	5.83467	5.57231	5.92397	4.93196	5.27801	6.34742	5.17093	5.58676	4.88866	5.14536	5.57373	4.88106	5.44757	5.08085	6.41136	5.8272	5.43191	5.99496	6.0061
716	3.95857	3.8066	3.70133	4.2901	4.91746	3.78217	4.52581	3.93447	3.86223	4.37741	3.90276	4.30389	3.66704	4.36531	4.2686	3.8778	4.21904	3.88534	4.58159	3.83329	2.8865	3.85498	3.42805	3.82931	4.05242	4.17526	2.95658	4.83392	4.51486	4.0259	3.77055	4.54188	5.28858	3.51983	4.50849	4.82242	4.2642	4.3434	3.65843	3.94274	4.698	3.89054	4.11003	3.14602	4.47066	4.37789	4.58009	3.96662	4.29618
717	6.01615	4.93031	5.79867	6.39162	6.08269	5.10499	5.65283	5.02752	5.13047	5.31511	4.8405	5.05925	4.16752	5.74677	5.06478	5.05016	5.77847	4.99972	5.58859	5.57396	4.28214	5.80585	5.06421	5.48167	6.45764	4.41827	4.98341	6.26068	5.74122	5.64616	5.175	6.09352	6.48799	6.06848	5.45124	7.03635	6.6443	4.89645	5.16225	5.89176	5.77648	4.98219	5.03934	4.99391	6.72378	5.90381	6.0961	5.20244	5.16033
718	4.46032	4.06773	5.1077	4.84156	4.98767	4.3649	4.42695	4.78414	4.89908	4.35259	4.55272	3.97651	4.52656	5.00057	4.69829	4.36908	4.44344	4.376	4.49561	4.85906	5.00832	4.10133	4.301	4.16684	4.21522	4.73538	5.06046	4.02107	4.26611	3.897	4.00024	4.53812	5.05122	4.86772	4.53707	5.15734	5.06574	3.99685	4.74437	5.34429	5.28218	3.9448	4.11544	3.81811	5.2559	4.3674	4.23216	4.42682	4.50354
719	4.61349	4.35286	5.68544	4.99071	4.25336	4.898	4.61152	5.23062	5.23894	4.67341	4.14156	4.85951	4.00344	4.72722	4.71194	4.84736	4.70969	4.96596	4.61343	4.91881	4.13705	5.19992	4.48063	5.15997	4.98884	4.20833	4.25386	4.78586	4.69479	4.46215	5.47504	4.67889	4.1442	4.27632	4.37794	4.79292	4.8726	4.41472	3.14164	4.31169	4.01705	4.50111	5.10863	4.59988	5.24402	5.00221	4.59247	4.17516	4.25689
720	6.84033	6.71826	6.241	6.71412	6.98434	5.71785	6.27282	6.64825	6.52537	6.86383	7.01598	6.523	6.71698	6.64454	6.94748	6.69172	6.71334	6.60316	6.35999	5.34775	5.97774	6.65062	5.52851	6.30451	6.36783	6.02459	6.09469	6.5871	6.34388	6.29685	6.90372	6.0015	6.85844	5.99321	6.16832	6.30861	6.78094	6.516	6.69241	6.46527	5.78324	5.68676	6.65262	6.10874	6.21522	6.24782	6.72348	6.67744	5.51112
721	7.8153	7.79505	7.13834	6.3999	8.28865	7.02263	7.45858	8.10379	7.72836	7.76236	8.20477	7.41406	7.74579	6.87185	8.40488	7.60971	7.50665	7.45517	7.74209	6.55568	6.80257	7.14269	7.40699	7.5017	6.95347	6.71975	8.02201	7.62639	7.36786	7.11447	7.1696	7.21816	7.8682	6.00568	8.00217	7.38547	7.06896	7.50498	8.396	6.65171	7.04929	7.7192	6.77517	6.11779	6.94427	6.80169	7.06034	7.42525	7.30523
722	5.29165	6.36876	7.06478	6.20718	5.58727	6.19585	6.86689	5.69173	6.96912	5.7671	4.48045	5.66042	4.40518	6.67478	6.04387	5.97394	5.93997	6.29267	7.5001	7.13305	6.35446	6.14468	6.71224	6.6319	7.53399	6.09064	6.16718	6.29385	6.47559	6.54583	6.16271	6.31106	6.18013	7.39154	5.7054	6.74447	6.91334	6.51406	5.5289	6.24182	7.95724	6.2655	6.30702	6.61485	6.69793	6.66836	5.49558	5.29431	6.86844
723	4.32409	4.08418	4.51297	4.65781	4.21615	5.46065	5.49684	5.10023	4.69384	4.93495	5.29749	4.75147	4.53021	4.70485	4.23247	5.04888	5.4236	4.56932	6.12987	4.63093	3.13852	4.6084	4.59607	5.0989	4.69397	4.44203	4.43765	4.32882	4.25535	4.40609	4.66326	4.58549	4.51005	4.20613	5.19764	5.12935	5.10227	4.87457	5.21494	5.52083	7.63107	4.76445	4.26863	2.61161	5.40044	5.30094	4.39778	5.00762	5.80554
724	3.91454	3.22468	3.14569	4.0065	3.76772	3.63264	5.00663	5.18093	3.68666	4.19173	4.18429	3.82561	4.22712	4.60342	3.01593	3.74393	3.49617	3.15156	4.11946	2.91487	3.65326	3.61028	3.81601	4.92524	4.79927	4.34244	4.20272	3.76979	2.77298	4.77733	4.32319	3.49512	4.09413	4.58716	3.95433	4.01436	4.53783	4.12224	4.23098	4.19937	4.68343	4.38149	4.39771	3.36052	3.94342	3.83709	4.6426	3.21325	4.05269
725	6.86322	6.72079	7.24531	7.42554	6.95938	8.02978	8.28411	8.34016	7.5272	6.95207	6.1752	7.15606	6.89611	7.02526	7.09627	6.9237	6.97288	7.10089	7.33342	7.21312	6.28562	7.73919	7.71799	7.47904	7.19957	7.71535	6.01734	6.97906	6.7984	7.19432	7.4969	6.96352	6.69329	7.15998	6.49557	7.33141	7.37143	6.86712	6.13618	7.44968	7.34979	7.97197	7.02885	5.58392	8.10063	7.58404	7.25839	6.31234	7.50262
726	3.61493	3.25486	4.28991	4.37264	3.78149	3.57771	4.49365	4.75049	3.66487	5.02751	4.2447	4.53824	4.38404	4.33624	3.26839	3.79679	3.64346	4.02934	3.43216	3.95672	3.20013	3.73901	2.99894	4.50979	4.57495	4.72152	2.89211	4.28094	4.04445	3.23796	3.43791	3.99366	4.05	4.59191	3.66151	4.25518	4.45324	4.23169	4.13567	4.19278	4.21468	4.15515	4.59393	5.47499	4.30639	3.94635	4.01238	4.0645	2.7424
727	4.25785	3.76101	4.18633	3.48533	3.94735	3.82756	4.3673	4.16283	3.36942	3.26568	3.88786	4.50093	4.51911	4.01929	3.48984	4.5859	4.21184	3.63471	4.63801	3.18667	3.30296	3.56506	4.24494	4.7304	4.5264	3.79821	4.44911	3.86166	3.99013	3.22921	4.15228	4.33916	3.54821	3.55508	4.18561	3.35745	4.28926	3.93771	3.8875	3.3317	3.04745	4.81439	3.77019	2.21749	4.17425	4.0335	3.03937	3.64126	3.57748
728	2.9334	3.75031	2.80616	3.50362	3.06166	3.60362	2.99969	3.46665	3.14715	3.14045	4.33986	4.21534	2.45418	3.27141	3.54267	2.96416	3.88591	3.22688	3.05271	4.47806	3.80948	3.13773	3.44469	3.12202	3.17009	3.75246	4.03776	3.01515	3.55645	3.55638	3.3427	2.59391	2.59812	2.10528	3.41948	3.45461	3.03128	3.66202	3.17362	3.99879	2.92202	3.55842	3.56709	1.38658	3.03218	3.11059	3.04229	2.80398	2.04037
729	4.6242	4.3124	4.3454	4.70896	4.3776	4.62211	5.21584	5.80713	4.76919	5.5374	4.22763	4.26628	4.69863	4.5328	4.8393	4.37886	4.47858	4.20018	4.61396	5.25843	5.07988	4.67293	5.03305	5.3607	4.24863	4.88322	3.88759	4.06049	4.22687	4.51021	4.9401	4.43214	4.49439	4.33564	4.3022	4.28768	4.62635	4.29194	4.34	4.68985	4.91189	6.07053	4.34841	3.98207	5.39373	4.72645	4.41777	4.68495	4.16424
730	3.74323	3.84497	2.94864	3.44288	4.46644	3.47742	3.70324	3.30285	3.42698	3.37697	3.44375	2.7125	4.26701	3.89464	3.36745	4.45041	2.55645	2.92077	3.51994	3.58996	3.11498	2.94552	2.47777	5.38833	3.28335	3.61069	4.36513	4.96126	2.32682	3.31219	2.54324	2.28788	3.89819	2.39907	4.37162	3.04304	2.9054	3.28723	3.52351	3.65125	3.42749	3.01991	3.14159	3.42764	3.32564	3.61785	3.47049	3.64638	3.82445
731	4.55874	3.79875	4.35684	4.04304	3.45492	3.25159	5.07987	4.95173	3.62119	4.62145	4.20363	4.3995	4.07844	4.37525	3.63662	4.24491	3.13586	3.58855	4.35438	3.6555	4.61157	3.8149	4.62395	5.72308	5.3456	4.06628	3.92964	4.70904	4.14847	4.58908	4.13255	4.31336	3.98333	4.99045	5.03106	3.9908	5.49223	4.40769	4.09365	4.29768	4.97022	5.09879	5.38126	4.18291	4.30214	4.5462	3.5184	4.81318	4.46915
732	3.27221	3.73603	3.03612	3.58022	3.54392	3.32829	3.29017	3.65392	3.21326	3.58643	3.89288	3.50217	3.95461	3.26389	3.03653	3.17527	3.22599	2.73939	4.15457	3.02938	3.56333	3.55014	3.47982	3.56165	3.11555	4.07892	3.76906	4.31473	3.28665	3.72555	3.99615	2.75371	2.9343	3.85345	3.1065	3.20893	3.99731	2.5969	3.99375	3.04829	4.02718	3.60762	3.6638	3.7664	3.59076	3.97081	3.79392	3.82497	3.17277
733	4.05111	4.40389	5.25975	4.59374	4.12763	3.54402	4.06989	5.35246	4.62078	4.2732	4.24701	4.38838	3.54414	4.47733	3.48696	4.57226	4.36845	4.64183	4.52343	5.22093	4.44654	4.28782	4.49756	4.79912	4.99206	4.65846	3.14916	4.12377	4.16099	4.32275	4.36527	4.74674	4.40369	5.19494	3.65505	4.526	5.31231	4.77213	4.48823	3.74331	5.01771	4.44791	5.23391	4.37936	4.4938	4.79153	4.76046	4.85904	4.69292
734	2.70678	3.70277	2.88441	3.13553	3.23992	3.01886	3.04474	3.35807	3.64748	3.14655	3.61315	3.94371	3.74181	5.10824	3.42433	3.31403	3.73376	3.63048	3.06798	3.51812	2.9492	3.54227	3.26113	3.55637	3.90126	3.36823	4.44723	2.97559	3.39886	3.81003	3.90199	3.4103	3.43506	4.56352	2.925	4.28786	3.57877	3.61602	4.05859	3.25015	2.99678	1.72768	3.26683	3.61754	3.11266	3.14189	2.79949	3.59185	4.65689
735	3.10727	3.60358	3.31283	3.87053	3.25255	3.25093	3.56077	3.51058	3.69503	3.31841	3.30267	3.35286	3.16637	2.92718	2.36461	3.75417	3.81297	3.24509	3.80827	3.09074	3.30442	3.58101	3.91382	3.57127	4.76342	3.84325	3.4521	3.74427	4.27244	4.12934	4.95439	3.65651	3.72701	3.22822	3.92528	3.56889	4.28696	3.40004	3.74514	4.59305	4.26873	3.97768	3.42754	3.70871	4.04243	5.04908	2.64461	3.74735	4.10006
736	5.7731	5.67828	5.35947	6.64253	6.1982	6.14905	6.74802	5.86144	6.48111	5.25152	5.54579	6.44902	6.65097	5.30037	5.47162	6.29952	4.66725	5.31774	6.5135	5.20796	4.4343	6.03605	6.27473	6.461	6.29542	4.56959	5.06623	4.51808	5.55197	4.86001	5.75674	5.89432	5.62221	5.0817	4.09117	5.31801	5.77197	5.77027	5.42568	5.028	5.59327	5.63039	5.73943	4.44846	5.27134	6.34546	5.08925	5.29237	5.21942
737	3.06948	4.17594	2.76817	5.11542	3.51044	3.09887	3.68611	4.08451	2.97571	3.5226	3.74209	3.37061	3.72337	3.50487	3.63353	3.24568	3.34305	3.33005	4.64032	3.4468	4.05818	3.27415	3.52226	3.41795	3.69466	2.83521	3.82744	3.88891	3.61321	2.76102	2.82968	2.94038	3.21124	3.64574	1.97418	3.30902	3.89369	3.87379	3.90804	3.89672	4.29212	3.48218	3.62084	3.99642	3.34415	3.02445	3.91356	4.36628	2.34556
738	3.61939	3.33345	3.87115	3.20551	3.57012	3.30715	3.60367	3.40342	3.54836	3.90054	3.23987	3.6343	3.5232	3.88483	4.06007	3.78054	3.38504	3.75668	3.60513	2.87019	4.51261	3.38198	3.14095	4.0497	3.97328	3.43683	4.12297	3.31301	3.73864	3.76784	3.9767	3.97037	3.47921	2.60429	3.44474	3.54582	3.69393	4.20406	3.21066	3.50591	3.74506	3.19599	4.52386	3.14236	3.55645	2.87965	2.68555	2.96968	4.26605
739	4.18493	5.23259	4.64342	4.61285	4.59002	4.89501	4.63719	4.58168	4.15196	5.17094	4.99521	4.61484	4.73192	4.29078	4.38251	5.02877	4.59906	4.40531	4.17225	4.53757	5.42503	4.37431	4.63562	4.47371	4.25066	5.03558	5.2525	4.60267	4.8053	4.93047	4.61546	4.37597	4.53167	3.74662	4.80635	3.81971	4.43708	4.72775	3.42378	3.82956	4.05562	4.96448	4.30958	3.83029	4.15687	4.13006	3.13298	4.48921	4.08794
740	4.07655	4.0776	6.27519	6.38257	4.03111	4.76713	6.08725	6.73312	5.34851	5.83538	5.42374	5.69236	5.69964	3.56768	4.30454	4.7729	5.21707	6.42769	6.16514	5.43949	2.59709	5.85048	6.48049	7.14014	7.12091	5.58616	4.71789	4.48115	5.71533	5.57571	5.0699	5.86788	5.07361	5.66319	5.1661	4.85895	6.41616	5.91441	5.01558	6.06962	5.98464	6.54607	6.54608	5.11605	6.4659	6.47247	4.87215	4.82712	4.8394
741	3.73395	2.92783	3.29879	4.32817	3.50127	3.03823	3.50007	3.36975	3.65662	3.56966	3.28156	4.20933	4.41685	4.07746	3.32585	3.37568	2.94223	3.23528	4.83668	3.69955	3.72631	3.68234	3.61959	5.44083	3.4645	3.10291	3.3738	3.65124	2.72551	3.87883	4.3401	3.68855	4.10455	3.75047	3.64539	3.62653	3.83491	3.9316	3.41984	2.93692	2.69848	4.11867	3.42649	2.39626	3.03626	3.76704	3.24754	3.53824	3.19042
742	2.96156	3.36362	3.7963	4.15017	4.04727	3.79577	4.66974	4.98024	4.5449	3.90675	4.56838	4.40991	4.43421	4.09124	3.7321	3.99215	4.21768	3.37133	5.34653	4.1879	4.52084	3.19903	4.67661	5.19626	4.70793	3.8174	4.82232	4.18837	4.51055	4.57743	3.94911	4.57456	4.3539	3.85919	3.66152	3.8243	4.57913	3.946	4.36671	3.99181	4.9833	4.0204	4.34349	4.55891	4.46941	4.48748	4.49511	4.42821	4.21541
743	3.94093	4.35286	3.3259	4.35149	4.21299	4.22683	4.4322	4.98239	4.59106	3.85055	4.3259	4.79913	4.65411	4.31355	4.21914	4.27668	4.39174	3.99379	4.10084	4.41379	4.79772	4.12711	4.34843	3.58175	4.32775	4.26577	4.52528	4.01392	4.44847	4.23137	4.51279	3.6325	4.28179	4.44574	4.23804	4.14603	3.31591	3.35944	4.50498	4.38777	4.70869	5.4824	4.58679	3.80272	4.24483	3.95779	4.45836	4.83105	4.59382
744	2.52419	3.99767	3.50467	3.50708	4.12056	3.59939	4.19328	3.65711	3.6824	4.64555	3.93313	4.79586	3.9708	4.06707	2.94892	2.79476	3.91669	3.23383	5.1871	3.44736	4.38629	3.43707	4.035	5.1281	4.54965	3.90497	2.92198	4.5815	3.68365	4.01393	4.63209	3.52546	3.38	3.45425	3.87051	3.88734	4.31531	4.01926	3.86188	3.76229	3.1037	3.73323	3.57508	4.58286	3.74423	3.71229	3.63672	3.53886	3.69616
745	2.70943	3.16716	3.52212	3.51105	3.44313	4.02411	3.64071	3.45114	3.64359	3.89009	3.57803	3.2459	3.60026	4.52423	3.08793	3.5451	3.7172	4.55809	4.79938	3.91474	3.26082	4.08136	3.73768	3.64536	3.92127	2.86544	4.41319	4.03648	3.89455	3.48588	4.2791	4.49355	3.92245	2.99374	4.43565	3.97292	3.14557	3.0387	1.93932	3.83054	3.80986	3.51375	3.54249	4.27036	4.83233	3.67111	3.40646	3.05844	3.42177
746	2.67483	3.92948	3.73658	3.02745	3.61719	3.83421	4.12492	3.10051	3.75425	3.35429	3.89718	4.36357	4.57731	3.67231	3.19674	3.42672	3.24109	2.64555	4.11359	4.71585	3.17451	3.40137	4.09017	3.85332	3.98579	2.55317	3.60908	3.32084	4.01709	2.55082	3.53101	2.45497	3.60313	2.07922	3.13044	3.07959	3.92159	3.23793	4.10878	3.83851	4.32402	3.31289	3.8036	3.48082	3.57036	4.62439	3.80825	1.68073	3.05372
747	3.42134	3.50288	3.1717	3.55269	3.29661	3.78127	3.17638	3.06047	2.91215	4.13958	3.35085	3.14029	3.34451	3.97379	3.20344	3.58526	3.52461	3.14268	3.73166	3.4404	3.24869	3.31474	4.56535	3.28209	3.45433	2.88203	4.7026	4.24158	3.94208	3.03625	3.27238	2.67353	3.05552	4.33227	3.02386	3.67002	3.00309	3.13264	3.03855	3.56537	2.8006	3.58171	3.0334	4.31989	2.86283	3.16725	3.45748	3.82478	3.72445
748	3.46301	4.65114	3.0659	3.61896	4.07761	4.50082	4.16623	3.98533	3.76706	3.36409	3.2017	5.00769	5.13453	4.16255	3.43144	2.90876	3.2551	3.88628	4.16796	3.99808	3.93343	3.35066	4.51214	2.91573	3.30533	3.70017	3.92629	2.35798	4.69081	3.49722	4.49801	4.5082	3.72735	3.8184	3.93607	2.71184	3.94248	4.19315	3.84156	4.19889	3.96033	3.55292	3.4912	2.22895	3.91665	4.44192	3.7732	3.55566	4.21169
749	6.59629	4.92477	5.05656	5.21193	7.1079	7.23395	6.24423	4.73361	5.77084	5.82925	6.31481	6.40041	6.34079	5.86635	4.96	6.1469	7.16149	6.06363	6.39254	5.35807	4.61176	5.80114	6.13769	5.92956	5.72393	6.35027	5.23751	4.36104	7.39118	5.43408	6.65489	5.74548	6.46124	4.47368	7.58902	5.89916	6.01752	5.67451	6.03096	6.44611	5.37645	5.20676	7.28026	5.31271	6.0761	6.72919	5.11257	4.9941	6.1073
750	4.87462	4.64608	4.76786	6.28036	5.01384	7.5089	6.96176	5.98681	4.30105	2.89769	4.06964	3.78076	3.98628	4.92416	3.82066	4.24839	6.04717	4.86082	4.13709	3.21532	4.70293	4.94052	4.14749	4.43656	4.75861	5.06959	3.88581	4.03436	5.16959	5.27744	4.36616	5.70871	4.3459	4.18003	5.72884	5.72815	5.38347	5.36195	3.83825	6.63029	4.81552	4.01636	5.17172	3.45618	4.73042	5.96201	4.04	3.77833	6.06503
751	3.97259	3.30587	3.57126	3.61832	3.42101	4.7783	4.28259	3.19814	3.3722	4.24273	3.53516	4.02475	3.62292	3.56982	3.69258	2.90129	4.35319	3.37857	3.10788	4.42349	3.78828	3.7004	3.26565	3.83824	3.50109	3.62859	3.69599	3.44327	3.82791	3.74881	3.23172	3.01051	4.00162	3.95621	4.02293	4.27676	3.96837	4.10626	2.873	3.84585	3.50655	3.82575	3.27025	2.13285	4.04505	3.78111	3.51469	4.52689	3.92373
752	2.94387	2.90645	3.46074	3.34299	3.46674	3.18516	3.29442	3.3539	3.26998	3.92565	3.37479	2.8253	3.48179	3.99105	3.3089	3.61587	3.13454	2.7982	3.1837	4.21664	4.60018	3.03863	4.39053	3.2886	3.32405	3.87337	3.34999	3.37399	3.98774	2.73981	3.29774	3.33681	3.57303	3.46651	3.65027	3.888	3.30188	2.93217	3.21908	2.23628	3.03219	3.87996	3.37509	5.39671	2.34729	2.96347	2.57563	3.323	2.98282
753	7.43002	6.74408	6.76865	6.33539	7.80913	6.57442	6.36966	6.15527	7.1283	6.35632	6.40928	6.64679	6.6755	6.22976	7.30076	7.3044	6.22328	6.53356	6.43881	6.27073	6.60902	7.07923	6.57167	6.63413	6.20907	6.72692	6.28758	6.52165	6.56486	6.416	6.71809	7.087	6.91985	6.11848	6.59733	6.06975	6.38166	6.94791	6.68065	5.54089	6.33713	7.19411	6.41294	5.93141	6.29769	6.37978	6.02613	6.03226	6.77279
754	3.47941	3.43812	2.69526	3.96636	3.76078	3.52945	5.08461	3.99311	4.15765	4.36808	4.88805	4.20751	4.56551	4.26353	3.17616	4.24643	3.87225	3.40964	4.89669	2.85328	3.60147	3.77925	4.3102	4.91892	5.04795	4.55967	3.96999	3.38571	5.31952	3.28606	3.90743	4.05046	4.48302	4.97886	4.60353	3.08305	4.85677	3.99164	3.86009	4.75699	4.55533	3.66712	4.53192	4.39489	4.17216	3.39994	4.47313	4.3382	4.00453
755	2.50953	3.0942	3.57384	3.44511	3.33337	3.36188	3.33983	4.28828	3.3634	3.15695	3.74128	2.99241	3.71213	3.0709	3.84841	3.67818	3.46107	3.98989	2.93605	3.41214	2.17761	2.66938	4.035	4.69086	4.13425	3.16189	4.40759	3.10721	2.817	3.17066	2.31156	3.43602	3.20724	4.20931	3.11102	3.06767	2.82246	3.90147	3.24339	2.81745	3.60549	3.71543	2.96	4.98688	2.82907	3.01856	4.12569	2.35664	3.20612
756	3.28752	3.37085	2.75427	3.41329	3.67577	3.79382	3.07382	2.97381	3.14073	3.449	2.39796	3.08537	4.00231	3.13831	3.4409	2.62708	3.33236	3.37508	4.69581	3.3573	1.6421	3.00124	3.31769	3.09049	3.82934	3.57807	1.93066	2.87266	3.32303	4.04732	3.10963	3.30383	3.06983	4.58204	3.19773	2.98921	3.62154	2.2477	3.334	3.79295	4.50333	3.11265	3.09502	3.27129	3.59076	3.17003	4.11239	3.21923	3.58762
757	4.07242	5.76874	4.15641	4.84497	5.11843	6.12441	6.33879	4.9332	5.46492	4.21261	4.78149	6.36006	6.25406	4.63494	3.99395	4.6948	4.52987	4.6695	5.42458	4.23694	3.74432	5.23461	5.41636	6.23698	5.85151	4.69489	3.77643	3.57589	5.22802	4.28565	5.63774	5.4109	4.77044	4.8681	4.34266	4.46571	5.8525	4.56777	4.37718	5.48926	5.70641	5.19744	4.19068	4.21131	5.49426	6.23098	4.88759	4.55861	4.51842
758	3.34637	3.88735	3.86645	4.0884	3.51586	3.32013	3.7494	3.22161	3.79788	3.96721	3.79028	4.00537	3.83722	4.10081	3.68749	3.91748	3.86533	3.96614	4.16658	5.00806	3.22206	3.65753	3.14784	3.78667	4.06016	3.00509	3.73218	3.65347	3.15877	3.35179	3.73825	4.09337	3.74815	4.23945	4.1081	3.84393	3.44992	3.93461	3.59021	3.35332	4.5275	3.70913	4.22806	4.78746	3.34354	3.55239	3.68879	3.90019	3.30885
759	6.96755	5.75262	8.84995	4.74328	4.74031	6.24638	5.18588	5.70378	8.85928	8.66784	8.96037	5.87827	5.92034	5.72068	8.75615	6.21446	5.70644	5.51604	5.90795	5.82636	9.09762	5.96064	6.22289	4.89844	5.8387	6.71219	10.5435	8.14819	8.58782	4.74994	5.88712	5.5553	5.18699	5.59528	5.29013	5.82162	5.54744	5.60854	9.37839	5.78068	5.90215	7.51515	5.80477	6.42714	5.36004	6.59756	5.50582	5.68196	6.00603
760	3.38768	3.48244	2.72223	3.90635	4.06305	3.55189	3.15374	3.36752	3.06302	3.04222	3.50359	3.59497	2.98126	3.65245	3.50011	3.75981	3.81802	3.40284	2.93457	3.3464	3.78664	3.83069	4.02209	3.65425	4.29213	3.73295	3.49917	2.92842	3.45438	3.5016	3.61604	4.31796	4.04857	4.83839	3.46683	3.27823	3.51662	3.21922	3.21858	3.52241	4.05205	4.00333	2.42033	3.86096	2.97456	3.07196	3.58409	3.34847	3.48825
761	3.63097	3.83733	3.32008	3.74033	4.60412	4.14885	4.3833	3.28206	4.58671	3.8689	4.08326	4.57522	4.73656	3.81241	5.31736	6.12831	4.07932	4.16902	3.7365	3.3399	3.33874	4.00199	4.67964	4.58701	4.36641	4.39905	4.36122	3.13171	3.55061	3.6002	4.76967	3.62559	5.22941	4.27333	3.78183	4.02844	4.14411	4.06588	3.81468	4.88148	5.67651	3.56714	3.81589	4.27599	3.36292	5.08795	3.43365	3.04815	4.34039
762	4.13996	3.4486	3.15196	3.64813	3.83958	3.60176	4.03573	3.53729	3.5687	3.46791	3.83603	3.98556	2.87626	3.95097	3.51285	3.9076	4.14491	3.63649	3.34974	4.13417	4.06407	3.70105	3.69759	4.13231	3.7093	4.36825	2.2023	4.14595	3.66362	3.9523	2.93498	4.01012	4.06453	4.10887	3.73037	3.94055	3.46182	2.86679	2.7474	3.33293	3.95671	4.13657	3.72428	3.61195	3.43754	3.00614	3.64847	3.79121	3.82523
763	3.73138	2.99249	3.56775	3.48569	3.49277	3.76839	3.68562	3.58518	3.8852	2.53245	3.60353	3.88542	2.92428	4.02048	3.34548	3.87213	3.41458	2.79279	4.46368	4.17285	2.97392	3.67328	4.22814	3.61395	4.35036	3.59482	4.20484	4.14595	2.69186	3.82042	4.10387	3.58066	3.32132	3.61088	3.82359	4.34959	4.02726	3.55103	3.71165	3.98981	2.91205	3.85702	3.42951	4.41135	3.91615	4.33134	3.4358	4.54799	3.28459
764	3.42193	3.66639	2.81791	3.74351	3.74249	4.34098	3.25888	2.75437	3.52383	3.13148	3.63338	3.64229	3.98628	3.71519	3.75895	3.34151	3.21953	3.1611	3.88388	4.18971	3.72384	3.87883	3.78414	3.42685	3.89974	3.66782	3.38728	3.60994	3.46648	4.0741	3.81307	3.58071	3.99116	5.16277	4.00026	3.5175	4.34867	4.04174	3.87199	3.38894	4.27942	4.22189	3.56038	3.92228	3.84814	3.25011	3.87311	3.8792	3.16408
765	3.49231	3.78421	3.16806	2.87316	3.05092	3.51728	3.22925	3.09822	3.5255	2.66542	3.74093	3.44729	3.4164	3.37027	3.45041	3.74922	3.07697	3.46253	3.11987	4.84165	3.99939	3.26316	3.91896	3.48738	2.86977	2.88918	1.49563	1.96769	3.41195	3.66344	3.36087	3.27876	3.31458	3.86848	3.13116	2.98611	3.62758	3.42454	3.9482	3.6423	3.9525	3.06736	2.57092	3.06286	4.08648	3.13962	3.36783	3.82412	3.2535
766	3.89765	5.5003	3.4303	5.20116	5.68137	4.42604	4.6606	3.54266	4.92629	3.62683	4.228	4.51153	4.41816	4.23513	5.58938	3.12301	3.69937	4.28933	5.02522	4.90105	6.60068	6.42277	5.5862	4.86392	5.83287	4.68629	4.4809	3.95997	4.08509	5.76997	4.67351	3.38498	4.02677	5.07486	5.33218	4.17716	5.84661	4.14973	3.78216	4.17083	4.38369	4.96983	5.08372	4.77649	4.5981	4.24114	4.86408	4.89406	4.2579
767	9.1292	7.86975	8.03761	7.06117	8.25679	8.21399	8.2034	8.52305	9.26217	8.42994	7.79155	8.77884	8.11061	8.30081	7.89346	9.09308	8.12792	8.18961	8.41448	7.99129	8.7476	8.58484	8.52718	8.7967	9.0954	8.87905	8.07449	9.00383	8.02835	8.76965	8.42359	8.30658	8.48819	8.32198	7.84013	8.01425	8.71435	8.45546	7.82035	8.45195	8.41122	9.48779	8.65066	7.37609	7.89055	8.04435	9.27529	8.92778	8.28222
768	4.07683	3.57566	4.11175	4.23102	3.77121	3.98761	4.67404	5.72317	4.33344	5.47619	5.06624	5.19123	5.34718	3.66968	3.9823	3.53826	4.61237	4.00987	5.32929	3.33671	3.59134	3.56669	5.46167	5.4619	5.68425	4.10791	4.71363	4.02003	4.07339	4.61704	3.69004	3.83883	3.90099	4.62568	4.85733	4.18234	4.57371	3.02073	4.41386	4.58428	5.18668	4.26118	5.45067	3.69716	4.47409	4.38565	5.3473	5.36311	3.89034
769	3.32582	3.11313	3.70932	3.65359	3.29466	3.33202	3.64299	3.41474	3.04417	2.53535	3.30315	3.59256	3.39459	3.36385	3.35266	3.42485	3.07543	3.56542	2.90993	2.45313	3.89083	3.01019	3.41773	3.46432	3.0008	3.71957	3.06608	3.21503	4.27059	3.97248	3.7825	2.68664	3.63496	2.53047	4.1448	2.83389	3.56124	3.56288	3.3766	3.06481	2.68649	3.56984	3.99838	3.58417	3.77084	3.0688	2.56106	2.43081	2.5362
770	5.00838	7.02315	4.5541	6.55527	5.54128	5.3589	6.42154	5.76362	5.44188	5.76434	5.6858	6.55074	6.56261	5.98102	4.61726	5.33236	5.32175	4.08482	5.74355	4.19809	4.8926	4.97677	5.85612	6.54009	6.38949	5.67255	5.31392	4.65607	4.4007	4.74347	5.21347	6.44234	5.03048	5.49959	5.88675	5.11227	6.09942	5.23697	4.62969	4.83283	6.08015	6.24047	5.0918	4.97564	5.65822	5.19823	4.78187	4.62984	5.32911
771	4.57976	5.29955	5.21161	5.33303	4.93044	5.31681	5.65613	5.31581	5.58584	4.29848	4.51051	5.88073	5.6402	5.00289	3.85222	5.0218	4.69227	4.46724	5.47835	5.72428	5.08756	4.68516	5.75454	5.02131	5.69738	5.44365	4.55596	4.37262	5.27509	4.6021	5.71956	5.08802	4.49016	5.04947	3.89264	4.46571	5.33693	5.00707	4.7049	4.80553	5.46159	6.18263	5.18249	5.31136	4.98905	5.29607	4.40221	4.55861	5.12118
772	3.70704	4.46437	4.76848	3.9485	4.19305	3.54983	3.59009	3.38295	3.45103	4.28404	4.29969	3.84534	4.51782	4.78482	3.40948	4.51507	3.84007	3.46337	3.85764	4.37303	4.66211	3.77437	3.1408	3.93038	4.51568	3.66263	3.73062	4.22348	3.90888	4.60532	3.09443	3.70737	3.67272	5.06343	3.18119	4.08645	4.12925	4.24053	4.8643	3.44251	3.88195	3.11186	4.03496	5.33675	3.50778	3.60449	3.37085	2.97942	4.82139
773	6.70725	6.75906	6.45529	4.9664	7.55323	6.6684	6.68414	5.88517	6.41317	6.50024	6.41693	6.82696	6.30956	5.77674	6.98984	6.58416	5.95854	6.24844	6.4513	5.06685	5.77351	6.78543	6.36003	6.81949	6.76286	6.27027	5.28263	5.87255	6.53656	6.55144	6.6464	6.0713	5.96222	5.88744	5.52103	6.32458	6.90852	6.16707	5.68155	6.50363	5.95526	6.58844	6.22086	5.1209	7.33439	6.2843	6.03798	5.50512	7.12327
774	9.48481	9.36401	8.93646	7.8496	9.93443	9.5268	9.35236	9.10436	9.23551	9.19989	8.91323	9.63745	9.57725	8.86253	9.37147	10.1212	9.32503	8.90715	9.34371	9.04301	8.88248	9.11692	8.93232	8.98182	9.30922	9.4359	9.67881	9.50046	9.1697	9.82009	9.55973	9.16244	8.70696	9.33408	9.55148	9.17512	9.62976	8.86039	8.95488	9.57942	9.07037	9.06636	9.49696	8.32872	9.44986	9.34258	9.58722	9.49953	9.70742
775	9.53254	8.22986	8.68788	8.8864	9.66836	9.25067	9.18773	8.99853	9.0326	8.66295	8.84955	8.75381	9.07956	8.84731	8.71649	9.23886	9.02082	9.01601	8.62281	8.17925	7.98619	8.49491	8.93427	8.53289	8.90801	9.58045	8.8309	9.02317	8.57887	8.49157	8.46784	9.25324	9.19465	8.16921	10.2002	8.9004	9.15869	9.25765	8.79976	9.10621	8.65147	9.81468	8.96218	8.23963	8.65841	8.79776	8.33323	8.57312	9.08488
776	5.00906	5.77445	6.21743	5.8935	5.03068	5.91479	5.74738	5.91653	6.13028	5.50326	5.36038	5.78324	5.85836	6.36273	4.8718	5.96923	3.97541	5.3863	6.52957	6.52634	6.35797	5.71627	6.33668	6.69545	6.63663	6.16995	6.17733	5.77543	6.15127	5.73358	6.28026	5.95848	5.16594	6.5044	4.7761	5.53881	5.91524	5.77382	4.58143	5.00868	5.74199	6.3631	5.95762	6.60353	5.59719	5.79459	5.39356	5.32281	6.35051
777	7.8503	7.91768	7.52404	7.54933	7.13647	6.7136	8.03985	8.38526	7.71941	7.51808	7.21073	7.80086	7.42573	7.93637	7.91595	7.67389	7.61898	7.92114	8.02107	7.09013	7.46468	7.53499	7.29364	7.92757	7.362	7.13073	7.53545	7.75119	7.68744	7.42233	8.00151	7.37231	7.9532	7.25276	7.58277	7.78365	7.69763	8.20556	7.62133	7.86767	7.14265	7.8323	6.57681	6.94039	7.7307	7.43671	7.62671	7.77966	7.95095
778	3.30014	4.08648	3.93718	4.56564	3.86959	3.73176	4.77577	3.32403	4.48711	4.29847	4.42934	3.39117	3.24003	2.40808	3.25787	3.94929	4.91212	3.64035	4.58208	2.42755	3.28694	2.86938	4.00381	5.1348	5.09732	4.0421	3.56945	3.916	3.66846	4.13089	3.61743	4.16921	3.96743	3.57727	5.74382	4.06369	5.13172	4.44325	4.12916	5.35446	4.68264	4.05789	4.40596	4.02077	3.86919	5.69525	4.73864	4.44868	4.31435
779	3.78912	3.45487	3.2239	3.80623	3.39475	3.66525	3.49124	3.38707	4.18337	3.01656	4.5624	3.58794	3.25598	4.64728	3.93011	3.57108	3.89122	3.92742	3.8324	4.26767	4.37908	3.61943	3.61989	3.67187	3.74378	3.72141	4.76378	3.63664	3.0185	3.37604	3.30121	2.69224	3.64945	4.14026	3.60983	3.50818	3.9946	4.12458	3.65525	3.49692	2.37514	3.73203	3.21311	4.19154	3.48849	3.58984	3.79846	3.6141	3.90388
780	3.96262	3.57058	2.99305	3.71617	3.91401	2.88443	3.98622	3.903	4.15564	4.62307	4.49119	4.50054	4.53725	3.66388	3.36095	3.13379	4.39837	2.95961	3.91286	3.74556	4.20511	3.01677	4.45098	3.99841	3.1045	2.88908	4.32717	3.56656	3.82129	2.88742	3.74192	2.93563	3.99372	3.64472	4.6781	3.46041	3.98708	3.91809	3.64793	3.38754	3.13834	4.04005	3.2615	3.0792	3.26624	3.00879	3.50784	3.67762	3.18806
781	3.00622	3.28662	3.2808	3.41861	3.44149	3.6749	3.93757	3.85747	2.97483	3.37527	3.83906	3.09731	3.82826	3.45514	3.12264	3.94392	3.58289	3.79307	3.99683	3.36739	3.89368	3.61574	3.13765	3.66979	3.6913	4.70403	2.02199	3.44268	4.51703	3.52673	3.97595	3.57141	3.97397	3.73771	3.41041	3.3271	3.85821	3.24305	3.40179	3.27868	2.71413	3.5756	3.33486	3.81192	3.26746	3.51826	3.07857	3.34244	3.7908
[truncated: 15,181 more rows]
[truncated: 48 more columns]
