# Supplementary material for: Identifying target ion channel-related genes to construct a diagnosis model for insulinoma
Source: Front Genet. 2023 Sep 12;14:1181307. doi: 10.3389/fgene.2023.1181307 (PMC10523017; doi:10.3389/fgene.2023.1181307)
Supplement: Supplementary file 1 [file DataSheet3.zip › rawdata and work sheet/ion channel gene.txt]

TRDN
SGK2
C8orf44
SLC17A3
RIPK3
WWP1
CLCA1
CLCN1
CLCN2
CLCN3
CLCN4
CLCN5
CLCN6
CLCN7
CLCNKA
CLCNKB
CLIC2
ANO4
SLC9B2
TRPM6
BEST3
SLC9B1
STOML3
TRPV3
TSC22D3
ANO6
MLKL
ANO5
STOM
TPCN2
CLCA4
FKBP1B
NEDD4L
SGK3
MCOLN2
NALCN
TRPC4AP
BEST4
SLC9C2
UNC80
SLC9C1
OSTM1
TRPM5
ANO9
ASIC2
ASIC1
TRPM1
ASPH
ANO7
TRPV2
ASIC5
TPCN1
TRPM4
TRPM7
BEST2
ANO1
ANO10
MCOLN3
TRPV6
ASIC4
TRPV5
ANO2
TRPC7
MCOLN1
TTYH1
UNC79
ANO8
RAF1
TRPV4
RPS27A
RYR1
RYR2
RYR3
SCNN1A
SCNN1B
SCNN1D
SCNN1G
ANO3
SGK1
WNK1
WNK4
WNK3
WNK2
SRI
TRPC1
TRPC3
TRPC4
TRPC5
TRPC6
TRPM2
UBA52
UBB
UBC
BEST1
TRPV1
BSND
TRPM8
TRPM3
CALM1
CALM2
TTYH3
CALM3
CASQ1
CASQ2
RIPK1
TRPA1
ASIC3
TTYH2
CLCA2
ATP9A
TCIRG1
ATP8A1
ATP6V1G3
ATP8B3
ATP6V0E2
ATP10B
ATP11B
ATP11A
ATP13A2
ATP6V0A2
ATP6V0D2
ATP6V1C2
ATP2C1
ATP11C
ATP13A5
ATP9B
ATP1A1
ATP1A2
ATP1A3
ATP12A
ATP1A4
ATP1B1
ATP1B2
ATP1B3
FXYD2
ATP2A1
ATP2A2
ATP2A3
ATP2B1
ATP2B2
ATP2B3
ATP2B4
ATP4A
ATP4B
ATP6V0A4
CUTC
PDZD11
ATP6V1D
ATP6V1H
ATP8A2
ATP8B1
ATP6V1A
ATP6V1B1
ATP6V1B2
ATP6V0C
ATP6V1C1
ATP6V1E1
ATP6V0B
ATP6V1G2
FXYD1
FXYD3
ATP6V0A1
PLN
ATP6AP1
ATP7A
FXYD7
FXYD6
FXYD4
ATP7B
ATP13A1
ATP10A
ATP8B2
ATP10D
SLN
ATP8B4
CAMK2A
CAMK2B
CAMK2D
CAMK2G
ATP13A4
ATP6V0E1
ATP6V1E2
ATP6V0D1
ATP6V1F
ATP6V1G1
ATP2C2
