# Supplementary material for: Identifying target ion channel-related genes to construct a diagnosis model for insulinoma
Source: Front Genet. 2023 Sep 12;14:1181307. doi: 10.3389/fgene.2023.1181307 (PMC10523017; doi:10.3389/fgene.2023.1181307)
Supplement: Supplementary file 1 [file DataSheet3.zip › rawdata and work sheet/work_sheets_expression_matrix.txt]

gene_sympol	islet_1	islet_2	islet_3	islet_4	insulinoma_1	insulinoma_2	insulinoma_3	insulinoma_4	insulinoma_5	insulinoma_6	insulinoma_7	insulinoma_8	insulinoma_9	insulinoma_10	insulinoma_11	insulinoma_12	insulinoma_13	insulinoma_14	insulinoma_15	insulinoma_16	insulinoma_17
A2M	5.85688	6.21274	6.01979	6.31399	5.91149	7.46445	7.57012	7.92137	6.24125	7.14715	5.89089	7.57609	6.96343	6.83433	6.54837	6.86997	6.28575	4.23988	6.82076	6.85104	7.35843
NAT1	5.53043	5.46398	5.72186	5.56947	3.67756	4.91691	5.2719	4.95294	4.95331	6.24895	6.64536	4.90906	5.50483	4.34966	5.46665	3.79002	3.18819	4.93779	5.56075	4.24252	4.32741
NAT2	3.12053	3.52518	3.91226	3.34373	3.14191	3.13122	3.13212	3.44112	3.71822	3.32873	3.1603	3.27212	4.39175	3.70523	3.90527	3.33069	3.5491	3.27571	3.20697	3.67231	3.82685
SERPINA3	10.2829	10.32259	10.35644	10.9696	4.56686	5.99435	7.55189	8.06905	3.11414	8.654	6.44359	2.90701	8.4855	3.00376	3.60721	3.41668	5.73882	8.93728	7.9257	6.7611	6.58865
AADAC	6.71946	6.81378	6.52265	6.7344	4.58516	4.67202	4.17652	4.96862	4.70408	5.48748	4.20565	4.12506	6.23043	4.67137	4.65346	4.82919	4.90407	6.6768	5.54132	5.15535	5.29858
AAMP	5.0496	5.04185	5.0042	5.38013	5.32766	5.61859	5.63525	5.88838	5.51748	5.22128	3.68885	5.25915	5.61619	5.22382	5.16235	5.18021	5.19309	5.15519	5.04934	4.26408	4.77864
AANAT	3.71856	3.83801	3.62672	3.78568	3.20098	3.44242	3.24909	3.00561	3.24491	3.28454	4.79946	3.80467	4.0329	3.71415	4.02722	3.54562	3.16949	3.1433	3.65301	3.03651	4.0856
AARS	6.73844	6.76469	6.93785	7.00921	8.41433	7.60435	8.24539	8.26068	7.68052	7.102	8.24051	7.51049	8.05152	7.56877	7.59252	7.91355	7.76277	7.30141	7.64632	7.90944	8.46172
ABAT	4.8125	4.86799	4.77524	4.34048	5.46306	4.57243	4.1226	3.95795	4.93351	3.75651	4.25126	5.37718	3.72743	4.74699	4.49927	4.28675	4.89326	3.49919	4.15205	4.7911	4.21804
ABCA1	4.377	4.27271	4.47156	4.26229	3.24321	3.19218	3.41185	3.65958	3.30255	3.98627	3.55931	3.71545	3.75001	3.63471	3.42626	3.95102	3.04608	4.6589	3.18355	4.34546	3.68253
ABCA2	4.11052	3.22558	4.01677	3.34932	5.43548	3.8095	5.3116	4.93045	3.5479	3.16061	4.71646	4.90606	5.06474	4.35955	5.41927	5.11931	5.01575	4.52125	4.73739	4.74189	4.37002
ABCA3	8.67294	8.49999	8.31492	8.61979	9.18561	9.21946	8.65942	8.48006	8.48139	7.77344	9.37651	8.69223	8.35522	9.46727	9.72048	9.00479	8.12566	7.10505	9.06849	9.24215	9.61201
ABCB7	5.21513	4.49592	4.81093	5.03762	4.49635	5.19841	5.41035	5.66138	6.451	5.72664	5.38716	5.32156	5.36852	5.69563	5.60076	5.47114	4.8424	3.47115	5.26659	4.42887	4.60609
ABCF1	5.91083	5.97973	6.38253	5.80389	4.5695	4.50547	4.94213	5.52468	5.01421	4.05847	4.53334	3.70273	5.44985	4.92034	4.68279	4.47175	4.57584	3.58434	3.83906	4.86696	4.68665
ABCA4	2.89492	3.00023	4.07192	3.49557	3.97135	3.13982	3.83864	4.08704	3.43728	3.44613	4.17653	3.46878	4.15007	3.06943	3.03355	3.39763	3.80219	3.77206	4.59733	3.70451	3.09878
ABL1	6.67828	6.7474	6.45224	6.50903	5.99701	5.64419	5.82666	6.18673	5.68283	5.61681	5.54013	5.66691	5.74474	6.1779	5.96004	6.53136	6.27922	4.29684	6.17295	6.05235	6.06776
ABP1	4.16913	3.95408	3.55742	3.76904	4.25066	3.61048	3.987	3.34336	3.12504	4.41147	3.50055	4.31226	4.03508	3.40756	4.01801	3.68886	4.00487	4.34562	4.14357	4.19762	4.05176
ABL2	7.07528	6.71031	7.27147	6.8587	6.07235	6.11952	6.53888	6.41034	6.09612	4.75961	5.19156	5.70102	5.78309	6.3673	6.39186	6.65778	6.03277	4.88508	5.75637	6.51259	5.82287
ABO	4.21262	3.19029	4.11755	3.80227	3.48268	3.09519	2.8365	3.20944	3.16666	3.29453	3.55301	3.05132	3.66547	3.71799	3.58761	3.86468	4.22187	4.73219	3.7878	3.32979	2.76116
ABR	4.74685	4.61329	4.44565	5.44082	7.20158	6.42074	5.66974	6.02404	6.41408	5.73604	7.20511	6.99673	6.0351	6.64674	6.51908	6.56969	7.13324	5.68764	6.71791	6.93103	6.75976
ACACA	3.71417	4.37642	3.74458	3.84651	4.59187	3.9471	4.6105	4.41948	4.54953	4.01141	4.68375	3.89455	4.48145	4.46176	4.79885	4.2952	3.99317	4.23302	3.8665	3.01608	3.89472
ACADL	4.9929	5.00389	5.23105	5.14255	4.01933	3.84306	5.19477	5.36309	3.2805	3.87264	4.73847	3.86415	6.09305	4.07865	4.88559	3.81283	3.23876	5.79015	4.26765	4.1833	3.89198
ACADM	6.71586	6.52258	6.6392	6.65802	7.1033	7.87977	7.71242	7.56193	8.14639	7.40903	7.21936	7.14526	7.64442	7.86543	7.70085	7.42742	7.45126	7.13634	7.77613	7.56189	7.47722
ACADS	4.45978	4.64415	4.35489	5.15347	5.68589	4.77099	4.95785	4.89538	4.78274	4.48068	5.05021	5.24789	5.54926	4.69627	4.49077	4.51192	5.35167	5.61769	5.5538	5.47216	5.36254
ACADSB	6.6977	6.80526	6.5347	6.99003	5.50043	4.98723	5.96285	6.18502	5.32329	5.39543	5.38578	4.83622	7.4159	4.54947	5.61085	5.71705	4.6755	7.63143	6.81242	6.29352	5.71233
ACADVL	5.46736	5.83143	5.7267	6.10626	6.02472	6.32927	5.66215	6.14908	6.34957	5.46633	5.49545	5.91538	6.47746	6.26014	5.53355	6.11597	5.8263	5.27218	5.97839	5.88011	5.7592
ACAT1	5.2225	5.32055	5.4883	5.73387	5.92796	6.40223	6.31096	6.49786	6.88376	6.4252	6.35257	6.06727	6.73001	6.20213	6.72558	6.48316	6.07204	5.74897	6.66971	5.91401	5.68942
ACAT2	6.03275	6.17813	5.94466	5.51189	4.82948	6.59826	5.64142	5.86173	6.01296	5.68034	5.8569	4.54276	5.91866	5.7029	5.38756	4.71608	6.06273	6.10098	5.54216	4.95926	5.43237
ACCN1	4.13124	3.2956	3.217	4.00823	2.6119	3.68949	3.11961	3.97894	3.71246	3.94879	2.52863	3.17532	3.15146	2.76795	2.90346	4.26972	2.96919	3.90423	2.83337	3.67519	3.8026
ACCN2	3.52193	3.50569	3.7251	3.09407	2.32759	3.50956	4.01927	3.40284	2.75249	3.50936	2.23335	3.27922	2.17853	3.36449	3.95217	3.60966	3.21442	3.76634	3.24008	4.29063	3.70463
ACHE	6.5273	6.84544	6.5475	6.52359	6.46319	5.74507	6.58443	6.30419	6.76151	5.41345	5.73056	6.65662	6.13495	6.50927	5.90157	6.39566	6.76197	4.88309	6.08252	5.54601	6.28308
ACLY	4.58713	5.21567	5.36968	4.49244	4.43043	5.82254	5.21028	5.93963	4.73625	4.90731	4.39766	5.03896	6.06832	7.03195	4.62326	6.57755	5.09165	3.50696	5.64128	5.75962	5.18375
ACO1	6.21358	6.44963	6.59009	6.20005	7.89613	7.35995	8.53215	8.29727	6.91182	7.89611	8.37515	8.06537	9.10509	7.14597	7.80378	8.45395	7.47252	8.33954	8.43029	7.64496	7.68178
ACR	5.07297	4.24912	2.97967	4.46765	5.38258	4.42119	3.63712	3.77945	3.74235	4.9569	2.3447	4.56759	2.44036	3.84448	3.11156	4.47649	3.92633	4.27077	4.26483	3.74456	3.87488
ACOX1	4.0526	4.27084	3.89988	4.08315	4.2371	4.05378	4.26733	4.50847	4.68882	4.27583	4.73061	4.05911	4.45029	4.30771	4.83158	4.16117	4.02469	4.19014	5.02155	3.857	3.56465
ACP1	7.01708	7.04387	6.59289	7.0392	6.53005	6.87782	6.21232	6.51341	6.78044	6.63824	5.85486	6.40151	6.38807	6.87795	5.65707	5.97667	6.50272	5.8158	6.72197	6.49775	6.54801
ACP2	5.65052	5.74028	6.17684	6.06266	6.63742	6.4014	5.88693	6.25578	7.02945	6.31466	6.42189	5.50762	6.51169	5.77126	6.80035	5.36924	6.52292	5.29411	6.40083	6.85848	6.61625
ACP5	2.14078	3.86041	3.68339	3.62543	3.73305	3.07455	4.2758	4.99215	2.6365	5.75934	6.00814	3.15789	4.37789	3.33861	2.73578	4.28457	3.07538	3.85068	5.02259	3.48651	7.85206
ACPP	5.20403	5.30192	5.65036	5.581	4.38538	4.19156	4.8138	5.36507	4.56293	4.81216	5.09874	3.43743	4.68875	5.52467	4.45704	4.5614	4.88102	4.04923	5.02725	4.47732	4.50058
ACRV1	6.7433	6.46184	5.62766	7.55385	8.25871	7.92301	6.99535	5.90746	6.76647	7.64684	6.8094	8.12029	6.10809	6.62535	6.30009	7.65374	7.88763	5.84091	7.6127	7.69321	7.65847
ACTG1	11.31051	10.82485	10.40294	10.58245	10.91093	10.1477	11.03795	10.63585	10.17198	10.90242	10.78008	10.65033	10.49956	10.64741	10.31409	10.58451	10.80351	10.12506	10.86051	10.94703	10.42816
ACTG2	8.59796	8.8587	7.58632	8.73069	8.43554	7.96383	8.40738	7.72213	7.65723	8.28943	7.63637	8.03737	7.32803	8.69744	7.55721	8.38098	8.11147	6.79108	8.10606	8.23844	8.27849
ACTN4	5.25193	5.28725	4.1616	4.21404	5.49824	5.1318	5.49406	5.2035	4.7118	3.90047	3.9164	7.15958	5.31447	5.10324	5.7991	3.90569	3.51529	4.80872	4.05702	5.08914	3.72061
ACTL6A	5.29434	5.87702	4.81925	6.15812	6.64177	6.18413	5.85263	4.94417	5.40835	6.94897	5.46808	6.54761	4.74477	4.56974	5.14673	6.97418	6.69	4.03397	6.27556	5.30403	5.33738
ACTN1	3.47385	3.81968	3.8217	4.12846	3.54021	4.11089	3.64996	3.57408	3.6984	4.76515	3.83773	3.15693	3.09597	3.70763	3.8188	4.32787	3.53057	4.10457	3.99653	4.06632	3.72282
ACTN2	4.0759	3.77188	4.01097	3.10226	3.31023	3.24228	2.74329	4.2267	3.26754	2.9988	3.97206	2.73734	3.26154	3.65172	4.05148	3.28799	3.03122	2.64764	3.74248	3.00381	2.90841
ACTN3	4.56414	3.7648	2.68962	3.77473	5.08317	3.65926	4.09042	5.70581	3.34146	4.56291	4.20919	4.40352	3.64927	3.33702	2.5787	4.45006	4.02389	4.89815	3.76473	4.3677	2.36091
ACVR1	6.60671	6.68165	6.68422	6.56868	5.67916	6.12516	6.20409	6.37513	5.89031	5.67248	11.07548	5.3618	5.50125	6.08117	5.9397	6.24113	5.76115	4.81025	6.20602	5.52505	5.53947
ACVR1B	3.87991	4.02156	4.33993	4.91826	4.1813	3.77862	3.85718	3.3604	3.48404	3.50543	3.64431	3.66933	3.91275	3.98113	4.34022	2.8931	2.71136	3.20892	3.89454	3.04681	2.69766
ACVR2A	6.13686	6.38092	6.0425	5.95982	5.92209	5.64694	6.17849	6.42468	6.62629	5.26302	5.29614	5.06397	5.67672	5.8886	4.7661	5.02376	5.48174	5.36293	6.11241	5.21452	5.39157
ACVR2B	4.69021	5.38275	3.87462	4.91463	5.67219	4.93046	5.96122	6.22274	6.16452	4.66542	6.17938	5.84832	5.74879	5.61011	5.12399	5.60545	4.98221	4.91668	5.23528	4.88359	5.65482
ACVRL1	4.28407	3.76626	2.86118	2.76401	4.42438	4.07861	3.90105	3.60032	3.98978	4.39289	4.53146	4.20546	3.53571	3.84255	3.66249	3.58439	4.17026	4.50271	3.89521	4.15553	3.69448
ACY1	4.33585	3.58557	4.07271	3.76266	3.89321	4.10178	3.59336	3.91531	4.001	4.54673	4.63166	3.94208	4.16936	3.47032	4.32216	4.44719	3.76471	5.55355	3.97182	4.60135	3.62339
ACYP1	5.88524	6.1933	6.27008	6.29722	6.62656	6.68841	7.04269	7.19881	7.56443	7.43493	7.24431	7.04297	7.57562	7.2081	7.75033	6.2227	6.70436	6.61276	6.15533	6.61366	5.60192
ADA	6.298	6.29058	6.29541	6.41286	5.59895	6.60681	6.61351	6.8798	4.48195	7.03539	5.64552	6.31214	5.88575	6.44814	5.53142	5.90305	5.43587	6.03939	6.18172	6.72788	6.14796
ADAM8	6.20843	6.42559	5.96661	6.12728	6.35565	7.36745	7.76592	7.88742	6.78612	6.63121	7.34708	7.2374	6.88791	5.79832	7.10211	5.36003	5.42864	6.82285	6.77167	6.19808	7.28213
ADAM10	2.61227	3.21305	3.12963	3.78391	2.74493	3.44844	4.18518	3.29155	3.27513	3.67485	3.04245	3.09169	3.15737	3.06976	4.16512	3.04141	3.22708	4.59095	3.01335	4.1422	4.30124
ADAR	5.87923	5.77434	5.4015	5.98269	4.30215	4.61724	5.18811	5.56768	4.96994	5.29818	4.68734	4.37525	5.18286	5.11954	4.73212	5.58763	4.6752	6.15261	4.58778	4.84939	4.86584
ADARB1	3.63708	3.87998	3.74615	3.51826	3.86488	3.8615	3.55794	3.81245	3.83061	3.39985	3.09461	3.27962	4.12377	4.04893	3.04528	3.60192	3.70597	4.40293	4.13208	3.27242	4.38031
ADARB2	5.63274	5.915	5.36456	6.186	6.68154	5.53975	5.64935	5.68273	5.35229	5.81371	5.00504	5.47781	5.77946	5.89038	5.61798	5.68743	5.87576	5.55542	6.25885	5.42469	6.57054
ADCY1	4.87597	4.4215	4.67564	5.00375	4.88205	5.41505	3.33991	3.24789	3.78755	4.06077	2.83097	3.37312	4.017	4.72171	3.96341	5.10707	4.26125	4.20656	4.53198	4.69975	4.82454
ADCY2	4.90112	4.70416	4.20858	5.35779	6.40377	4.18323	6.2538	6.26109	5.35992	6.38431	7.03239	5.8936	4.37195	3.09091	7.09175	6.29185	5.07355	2.54564	4.4634	5.52365	4.08747
ADCY3	4.00975	4.46131	4.62192	3.75752	5.14791	4.92565	4.69035	4.64907	4.14409	4.43995	4.68984	5.50606	4.94139	4.25083	4.90582	4.2537	4.18662	4.20345	4.83723	5.10469	5.23286
ADCY5	3.78063	3.31371	3.65735	3.41725	3.33558	2.81779	4.4524	7.53816	3.35916	3.22682	2.86373	3.84287	3.14304	3.46846	4.10053	3.14393	2.93811	3.48521	4.12303	3.35606	3.10744
ADCY6	4.3313	4.13958	4.83024	3.70109	5.12517	5.46774	5.34816	5.28163	4.65191	5.07581	4.89578	5.43388	4.8433	5.13953	5.2588	4.27026	5.04613	3.92627	4.67997	5.59012	4.77191
ADCY7	3.24496	3.75403	3.60718	3.78565	3.97225	6.70129	3.64472	3.36793	3.66772	5.39541	3.79922	5.75758	3.22875	6.61432	3.06754	2.53154	6.87237	4.64	5.21806	6.50511	6.38977
ADCY8	4.6777	4.19206	3.59766	3.52308	3.39876	2.73365	4.17394	3.4753	3.28903	3.63465	3.54273	2.87739	3.78523	3.48602	3.73601	2.85317	3.71372	4.65487	3.36964	3.18174	3.79529
ADCY9	4.60874	4.13756	4.11963	4.1819	3.47469	3.55832	3.52954	3.93255	3.22894	4.51235	2.82763	1.89519	3.09902	4.29159	4.28541	3.27889	3.03263	3.44707	2.97364	2.75527	2.48835
ADCYAP1	4.02938	3.73238	4.41483	4.18228	5.69032	5.11683	4.60419	4.9903	6.00538	6.28615	5.31319	5.53186	4.80161	5.42709	4.35377	5.29508	5.40974	2.29757	5.01755	3.76748	4.12777
ADCYAP1R1	4.40159	3.25279	3.5529	3.82042	2.65305	3.17707	1.95491	2.88824	3.5827	3.53929	3.53027	3.59552	3.93794	3.29395	4.17644	3.1014	3.29506	4.7799	3.61464	2.84244	3.92612
ADD1	6.71727	6.64077	6.30888	5.69467	6.40854	6.44824	6.59498	6.62592	7.02754	6.54753	6.31114	5.77713	6.45085	7.06778	6.5467	6.40845	6.83876	6.0463	6.63873	7.19023	6.35675
ADD2	4.73362	3.37369	3.46239	3.21932	4.14229	3.7431	3.93388	3.20387	3.47827	4.54281	3.49486	3.88178	4.09621	3.66369	4.14217	4.0391	3.7929	4.51277	3.3963	3.48198	4.21452
ADD3	4.43927	4.13352	4.57602	4.72184	5.07385	5.59987	5.0718	4.96593	6.23966	4.94781	4.11242	5.58379	4.56046	5.86166	3.36975	5.46496	4.99641	1.93634	4.87711	4.49446	4.70901
PLIN2	8.15742	8.14695	8.25302	8.36588	5.06779	5.76341	6.07355	6.31147	3.74745	6.52483	4.49136	5.30182	4.87087	5.06523	4.24266	5.29987	4.54962	3.60904	5.25944	5.2773	5.32989
ADH1A	4.02396	3.74353	4.60787	3.28097	3.17221	4.22339	4.15435	2.90533	3.05051	3.54971	4.59423	3.30927	4.70813	3.06774	3.1376	3.54377	4.08499	4.73107	6.0076	3.37702	3.67262
ADH1B	4.13055	4.14653	3.5214	3.53142	2.90692	5.97521	4.02821	4.3628	3.36009	4.1681	4.18992	3.2793	4.74156	3.89552	3.77358	3.47505	3.97441	4.77087	3.24149	3.77303	4.11187
ADH4	2.82316	3.13561	3.80973	3.84741	2.88809	3.18702	3.74652	3.60569	3.48679	2.95699	4.18314	3.15403	3.08403	3.55715	3.27204	3.13751	3.21266	4.1178	3.59019	3.57214	3.27709
ADH5	5.34044	5.42209	5.98249	6.45091	6.81624	7.0275	6.209	6.81188	7.98639	6.77141	6.52604	6.27595	7.12177	7.16441	6.37899	6.65155	7.28262	6.31927	6.87932	5.40514	5.9825
ADH7	4.37668	3.96399	4.20816	4.13855	3.74553	3.41836	2.58593	3.3636	3.52364	2.59232	3.00231	2.83538	3.37955	2.6519	2.3431	3.39386	3.0996	4.19485	4.28155	3.34449	3.60991
ADK	3.85908	3.77187	2.17793	4.16476	3.222	4.08573	3.61356	4.44946	3.59125	4.06747	2.70156	3.7359	4.02148	3.23721	3.63462	4.02195	3.73185	2.18451	3.62944	4.06995	3.68384
ADM	9.39186	9.48713	9.15196	9.3663	6.02847	6.64774	8.64893	8.3696	5.03872	8.46274	5.57737	7.18787	6.50699	7.4492	6.89178	7.11268	6.27255	7.11613	7.2791	7.70677	5.97813
ADORA1	2.14922	3.68195	1.71529	3.52338	3.55419	2.96677	3.92523	3.07798	3.63662	4.39062	3.47173	4.11698	3.87771	3.05362	4.38752	2.8814	3.4692	5.08431	3.91449	3.40276	2.9523
ADORA2A	3.74314	2.94166	2.43376	4.00601	3.25883	3.10423	2.65302	3.95812	2.91593	3.64417	2.15174	2.87482	2.45564	3.65365	3.66463	3.09021	2.97203	4.21658	3.82162	3.5104	3.23078
ADORA2B	4.86975	4.96212	4.64515	4.7999	4.80522	4.83617	4.36064	4.56538	3.74864	4.10005	4.12823	4.10417	4.02184	3.98466	4.16505	3.45336	4.20222	4.05689	3.52257	2.78818	4.20253
ADORA3	5.38063	5.94924	5.13061	5.05934	4.30712	6.78431	5.9092	6.05727	5.22784	6.51218	5.11657	5.09363	5.74156	6.24288	4.8492	5.42047	4.81166	5.28641	5.7074	6.07843	5.9924
ADPRH	4.48462	3.74045	4.57399	4.07634	3.64927	3.83828	4.43773	3.7191	3.40025	2.96586	4.32637	3.28435	3.82837	3.63801	4.29743	4.01186	3.91708	4.11698	3.35487	3.25742	3.97216
PARP1	6.68534	6.53935	6.49433	6.61566	6.77565	7.30435	6.54548	6.13121	6.27199	6.85438	6.95987	6.62652	6.7791	6.93889	7.13918	7.3652	6.30453	6.01496	6.54268	6.8911	6.74096
PARP4	5.15205	5.41533	4.83361	5.29393	5.12185	5.16714	5.24196	5.76204	5.5783	5.34792	5.33924	5.35557	4.98586	6.10443	4.87575	5.34495	5.02804	5.00279	5.48186	5.08159	5.45892
ADRA1D	3.88387	3.42542	4.21189	3.58737	3.2503	3.35671	3.14245	3.68746	3.34798	2.81531	2.95579	4.04892	3.85197	3.7936	2.53724	3.39953	2.91679	4.47489	3.62611	2.79523	3.58592
ADRA1B	2.1385	2.11034	3.54439	2.81566	2.88764	2.34241	3.40434	3.23832	3.71131	2.33198	3.67367	3.23426	3.18493	3.43343	3.51604	2.88181	3.66181	3.98889	3.1519	2.61123	3.47841
ADRA1A	3.07671	2.59229	3.309	3.87992	4.38076	3.51458	3.21695	3.73298	3.66411	3.2091	3.54738	4.06394	3.43273	3.90991	2.75235	2.98574	3.1228	4.55312	3.94305	2.92191	3.36494
ADRA2A	4.19153	3.69354	3.99968	3.98227	5.00699	3.94806	5.72248	4.80704	4.94313	4.41233	4.0993	5.27137	4.43309	4.60834	4.34414	6.36564	5.07477	2.72084	5.11082	3.0795	5.30114
ADRA2B	4.2068	4.05325	3.06379	4.66861	3.59524	3.52327	3.39464	3.98207	3.1627	2.48759	4.33253	4.22915	3.84067	3.70657	4.70904	3.60607	3.17722	5.01562	4.06837	4.35011	3.72177
ADRA2C	3.88663	3.96277	4.28151	3.41872	3.46532	3.25669	4.22295	4.10441	3.0536	2.99242	2.78567	3.14886	3.99716	3.37606	3.09589	3.49444	3.67835	4.33466	3.77778	4.21584	3.19918
ADRB1	5.47232	6.12334	4.80319	5.66173	5.57105	4.37279	4.00766	3.19236	3.38618	4.48365	3.27528	4.61359	4.02529	4.15699	3.53233	4.96364	4.54732	4.41667	4.80554	4.66307	4.62113
ADRB2	5.54079	5.62493	5.18114	5.4467	4.85562	4.6682	5.50398	5.65394	3.36674	4.77268	4.48191	5.69118	4.48266	4.34906	4.3244	6.04378	3.57453	4.05969	5.55884	4.73173	4.42559
ADRB3	4.89636	5.00448	5.14393	5.2563	5.6653	5.84167	4.45627	3.93701	4.27561	4.90388	4.88738	5.22218	3.95429	4.08635	4.20421	5.60851	5.02761	4.89137	5.21264	5.41974	5.18393
ADRBK1	3.84043	4.04298	3.80262	4.41847	5.20603	5.79805	4.02277	2.40393	3.59646	4.92338	3.39458	4.55451	4.12782	3.48043	3.60577	4.63552	4.43681	5.17153	5.09061	4.54426	4.30292
ADRBK2	3.73661	4.20655	3.98962	3.89393	4.38676	4.60072	4.07409	4.50958	3.61782	3.94911	4.10329	4.68635	4.47188	5.14442	4.59426	3.98422	4.16436	3.28675	4.47718	4.59683	4.45756
ADSL	7.07803	7.03738	7.22147	7.3442	6.84562	7.27143	6.86971	7.32303	6.91763	7.34567	6.99782	7.15542	4.33087	7.30082	6.76175	7.30101	7.29351	6.64041	7.16263	7.43999	7.32835
ADSS	7.10894	6.85334	6.28671	6.51354	6.39853	6.92907	6.42881	6.28734	6.84652	6.51253	5.77333	6.54168	6.11975	6.72292	6.14312	7.30696	6.98631	5.54483	6.97808	6.30368	6.61075
AP2A2	4.06816	4.25286	2.62808	3.9497	3.81948	3.67677	4.18872	3.96997	4.21686	3.52166	3.95639	3.57286	4.02547	4.18945	4.72827	3.98597	3.92245	3.60436	4.39086	3.94728	4.34897
AP1B1	4.65835	4.2358	3.92162	4.45789	4.00611	4.53646	4.09249	4.40844	3.80107	4.39533	4.37235	4.21328	4.46046	4.64149	4.14002	4.61633	4.68538	4.01388	4.38246	4.68852	5.11373
AP2B1	4.28449	6.07983	4.57126	4.25754	5.646	5.2046	5.09889	5.34731	5.30358	5.42238	6.22057	4.87559	5.65203	5.06639	5.37309	4.77085	5.37883	5.01318	5.38298	4.93916	5.19505
AP1G1	6.37452	6.45427	5.96975	5.98944	6.80818	6.21337	6.57517	6.6779	6.74785	6.08582	5.91751	6.43938	6.00004	7.09479	6.24542	6.41845	6.60182	4.96804	6.48933	6.31365	6.7679
AEBP1	4.69105	3.9057	4.24295	4.29784	5.27917	5.74353	4.30695	3.8132	3.97569	5.17837	4.22336	3.60154	4.37289	5.06829	4.40058	4.17951	4.27532	3.63432	4.70236	4.27321	5.03775
AES	5.90915	5.89388	5.54099	6.49805	6.8296	6.70112	6.37503	6.42907	7.46507	6.51121	5.51634	6.44635	5.74197	7.04247	6.12587	7.29543	7.24835	4.73271	6.84287	5.92739	6.95525
CRISP1	3.69943	3.77497	3.5986	3.12567	4.08334	3.4584	3.88687	3.02891	3.68475	3.43901	5.69631	3.19565	2.85328	3.95524	4.61275	2.90364	3.20688	2.9785	3.6751	3.65003	3.49552
AFG3L1	6.11371	6.55479	6.16551	6.15113	4.90288	4.29188	5.55858	5.65453	3.55133	5.16442	5.12858	4.21785	6.75247	4.20752	4.57044	3.6467	3.83765	6.55108	6.49548	6.47081	5.80181
AFM	3.3148	2.94495	3.52234	3.39732	3.35872	3.14218	3.50112	2.74197	2.78512	3.54441	3.45118	3.04665	2.70895	2.67163	1.39869	3.1359	2.24677	3.39213	2.93505	3.40032	2.48794
AFP	4.34174	3.44871	3.5263	3.17249	3.01772	3.45959	3.49347	3.79348	3.81557	3.93945	4.27705	3.13396	4.00178	3.90601	4.20751	3.33185	3.23972	5.6451	2.79478	2.61186	2.77553
AGA	5.56522	5.84669	5.72596	5.76292	6.72054	6.62536	6.05647	6.09266	7.35191	6.03373	6.44119	5.72159	6.38667	6.23273	5.61531	5.74541	7.09481	5.55055	6.4996	6.35976	6.69448
ACAN	4.05909	4.77788	4.8986	3.46007	4.5484	3.44808	3.73712	3.83758	4.8709	3.9641	4.12927	3.98031	3.37042	4.06252	3.4804	3.8953	3.64179	1.82776	3.48651	3.8665	4.15776
AGER	3.49736	2.9276	4.62119	2.42862	4.16447	3.39976	2.49002	3.57333	4.31577	3.89448	3.31095	3.26463	4.35905	3.4665	4.35858	2.91392	2.71142	3.49944	2.19327	3.92096	3.53356
AGL	3.54102	3.81882	3.66345	3.98838	4.19108	4.98317	3.52182	4.01673	4.74282	4.44137	4.44306	3.72584	4.12504	4.20542	3.54382	4.43327	3.83727	4.68637	4.40444	3.77064	3.51603
AGRP	4.25659	3.42098	3.46812	3.65968	3.86079	3.72872	5.10945	4.61545	4.4309	3.78235	4.79851	3.87169	3.42709	3.55615	4.25263	3.105	6.30733	6.64143	4.07229	4.19823	6.88698
JAG1	5.25407	5.81649	5.73734	5.86602	6.37628	6.14563	5.2522	4.65243	5.19891	5.6939	5.42753	6.09342	5.09136	5.37649	4.55845	5.78932	6.09152	4.79747	5.71565	5.94996	6.06102
AGT	5.77312	6.10694	6.27925	6.54432	5.53082	6.22727	4.83444	3.78569	4.4137	8.63131	4.37369	5.03473	4.8861	4.4656	4.61459	5.34574	5.18731	5.38275	5.52454	5.73394	5.47386
AGTR1	8.37543	7.9569	7.85216	8.03614	8.12538	8.58021	8.91713	9.03877	8.38736	7.37543	8.14004	8.25203	8.47509	7.94756	8.16258	9.07467	7.94297	6.73481	8.03091	8.23839	8.15488
AGTR2	4.03856	3.85066	3.99	3.87851	4.06535	3.91826	4.38736	4.25513	3.76943	3.29847	4.27362	2.92419	4.77091	3.79278	4.25487	3.25377	3.9242	5.64277	4.16953	3.97015	3.98822
APLNR	4.72932	3.5632	3.87859	3.45608	4.07916	3.54213	3.5868	3.59212	4.21686	4.22635	4.68992	3.74197	3.77218	3.57121	2.41067	3.82296	3.6404	3.40609	4.02306	3.87886	3.486
NR0B1	6.15541	6.06905	6.44778	6.63952	5.5149	5.85802	7.24985	7.59232	6.31846	7.07208	5.30417	6.74563	6.49313	8.4661	5.43048	5.77489	6.07264	4.5771	6.11712	7.47414	5.88126
AHCY	7.87384	7.82364	7.80767	8.01623	7.98864	7.71809	7.62433	8.26252	7.37356	8.83029	8.89226	7.91108	8.39897	8.04743	7.35574	8.63138	7.77807	8.25924	8.55169	8.33457	8.09296
AHR	4.12234	3.37935	4.06164	3.39694	2.1595	3.09754	2.65994	3.19298	3.55748	1.98069	3.81147	3.62116	3.29406	2.90965	3.88673	3.54153	2.27133	4.32888	3.69016	4.38203	3.22474
AHSG	3.79929	4.669	2.57131	3.97112	4.80509	4.46658	4.17346	2.80488	3.69938	4.26934	4.11098	3.71757	3.3054	3.75391	3.89684	3.85149	4.11876	3.95924	4.22795	3.84028	4.02221
AIF1	4.66347	5.36229	4.6199	5.20845	6.28308	5.69987	5.12485	4.66962	5.09387	5.22205	4.36133	5.9712	4.74167	5.38853	3.75461	5.41846	5.48706	3.77099	5.41644	5.84522	5.69383
AIM1	6.04131	6.37809	6.16923	5.854	5.22752	5.17729	7.26863	7.03508	3.51868	6.07598	5.42208	5.62405	5.94057	4.70453	5.2545	4.40766	6.54595	5.03259	6.4915	6.16874	6.55728
AK1	4.43675	4.49678	3.768	4.38462	6.30294	5.67111	4.96311	5.23261	4.57698	6.99621	5.6467	5.54224	5.91771	5.83703	5.22754	6.0218	6.04863	5.61362	6.28306	4.9913	5.93316
AK2	4.34392	4.01306	4.13449	3.56215	4.55732	4.82681	3.67917	4.25575	3.11336	3.35644	3.85498	4.52547	4.509	4.15556	4.82332	4.96531	4.25574	4.84263	3.57659	3.75149	4.20036
AK3L1	4.71797	3.84079	3.89665	4.4728	4.19205	3.51007	3.51901	4.10084	3.24979	3.87859	3.53448	4.2288	3.94299	4.14597	4.19599	4.03999	3.81696	4.95842	4.18734	3.3294	4.24819
AKT1	5.38853	5.60849	4.95873	5.47836	4.09743	4.92479	4.87144	5.09817	5.05416	4.90853	4.43413	3.71545	4.94749	5.85291	3.84451	5.41266	5.07886	5.2602	4.61762	4.37837	4.49423
AKT2	3.55116	3.75617	4.19578	4.28768	4.45881	4.09298	4.51713	3.41982	4.09443	3.14596	3.667	4.40876	4.18912	4.1391	3.98599	4.01709	4.12053	4.42451	4.27481	4.07294	4.33928
ALAD	3.82237	4.73555	4.89496	5.5292	5.22533	5.41545	5.17777	5.1017	5.56179	5.48762	4.83174	5.28803	6.09617	5.34028	4.41612	6.04378	5.59792	4.40477	5.50891	5.37864	5.65174
ALAS1	5.29215	5.20412	5.43499	5.88171	5.27302	4.91476	5.36358	4.64703	5.58754	5.54775	5.03864	5.47171	5.20683	4.61255	4.55315	5.51391	5.62474	4.49503	5.03107	3.22987	4.98659
ALAS2	4.16949	3.56239	2.53256	3.68576	3.41761	3.46196	3.58204	4.42088	3.61922	3.80744	3.64876	3.53091	3.43865	4.23436	2.85053	3.55539	3.56582	4.58299	3.839	3.92138	4.06999
ALB	8.78702	8.61103	8.30653	8.73862	5.2379	4.19862	7.19116	7.35764	4.23524	6.53693	6.65094	4.41112	9.24241	3.08663	2.92241	3.51901	5.54293	10.75046	8.2118	8.85956	6.85595
ALCAM	2.69566	3.87931	3.11387	3.34579	3.27814	2.77939	3.33563	3.27808	3.56281	3.56429	4.12491	3.79157	3.80904	2.92122	3.25002	4.02852	3.29628	4.4378	2.94792	2.21245	3.67862
ABCD1	3.51579	3.64062	3.22429	4.08229	3.94147	3.74648	4.85995	3.89847	3.38942	3.16061	4.47618	3.78931	4.66435	4.0089	3.48643	4.029	4.56644	3.5647	3.94144	5.10417	4.45419
ALDH1A1	7.56946	7.72539	7.95591	7.92111	7.58795	8.51936	8.6131	8.73674	8.93407	8.52523	6.11741	6.94993	8.31202	8.6682	7.86428	5.07447	7.01674	8.00519	7.86289	7.95328	7.18029
ALDH2	6.03689	6.39012	6.72418	6.97828	6.18475	6.16812	6.22307	6.38845	6.24085	5.65716	5.37535	5.49707	6.44482	6.15274	5.82585	4.8305	6.90088	5.23992	6.07899	5.17044	5.34209
ALDH3A1	4.36488	4.08315	4.11885	3.77647	2.93678	3.9439	4.18011	4.02753	4.07082	4.07717	4.2497	3.16066	3.45558	3.78586	2.81435	3.54146	3.51044	3.42053	4.24164	4.41289	3.80524
ALDH1B1	4.20819	4.35437	4.89871	3.87992	3.45191	3.51458	3.43987	4.05146	3.19992	4.41438	4.16462	3.95166	4.14769	3.16539	2.38714	4.28763	3.64736	4.14256	3.61477	4.86128	3.52261
ALDH1A3	2.31012	4.17573	3.86086	3.87623	3.15034	3.45704	4.30683	3.96189	3.71382	3.48898	3.52553	3.43085	3.75208	2.97535	2.68521	3.34021	3.05384	4.66526	3.75382	3.24657	3.54718
ALDH3B1	3.32885	3.27281	4.45723	3.61441	3.32702	3.19904	3.34111	3.25483	3.62306	4.12366	2.92877	3.70254	4.12211	3.59158	3.43828	3.73946	3.55433	3.82477	3.91852	3.84377	4.36991
ALDH3B2	3.65538	3.16053	2.25221	2.74949	2.96152	3.03334	3.4796	2.82038	2.85166	3.37183	4.25911	3.96693	2.71396	3.75557	3.0851	3.63975	3.5797	3.83245	2.00644	2.7879	2.50109
ALDH9A1	7.35941	7.70636	7.35262	4.06679	8.32536	6.19673	8.03094	8.03644	7.99843	5.65956	8.36772	7.53069	8.23009	8.73008	8.36537	8.43089	8.45636	7.39749	8.23554	8.13333	8.37693
ALDH3A2	4.71847	4.9932	5.27522	5.43024	6.06096	6.29246	5.58369	5.8262	6.82821	4.26303	5.73277	5.5017	6.29722	5.19208	5.32527	5.74521	5.80533	4.66565	5.95672	4.5989	5.60562
ABCD2	4.19919	4.76464	3.32025	6.95346	5.92547	6.3714	4.41093	3.50249	4.17109	6.7206	3.98452	6.45513	4.02533	4.42499	3.45735	6.76973	5.84724	2.9045	4.80568	4.13742	4.32027
ALDOA	11.00489	10.90401	10.70777	10.47913	11.00916	10.34949	11.15855	10.96121	10.31053	10.94631	11.11285	11.03562	11.1678	10.85374	10.98359	10.34003	10.61295	10.3551	11.02462	11.10062	10.35939
ALDOAP2	6.33422	6.69882	6.94865	7.12188	6.78772	6.93029	6.21962	6.62271	7.25673	7.27731	6.86827	6.56672	7.18028	6.62088	7.01087	7.17835	6.83102	6.01013	6.7088	6.72263	7.28207
ALDOB	4.5064	3.712	4.31679	4.39947	3.78313	3.41362	3.97703	3.51304	3.31946	3.46113	3.67253	4.07874	3.30365	3.89051	4.06052	3.4713	3.68883	5.34962	3.79386	4.034	4.0663
ALDOC	2.79792	3.74162	4.51604	3.57631	4.48975	4.83255	4.78449	4.8422	5.66205	5.61409	5.02122	4.21453	5.65268	4.42321	5.08549	5.30652	5.46255	4.07072	5.15689	4.67813	5.24359
AKR1B1	3.67694	3.42569	1.87284	4.24659	4.67586	3.27407	4.77765	5.04774	3.60965	4.4272	3.38071	4.23109	4.40578	3.97927	3.61909	3.62268	3.33144	4.78957	3.81442	4.27857	3.80933
ALK	4.34637	3.38146	2.7325	3.68932	3.48921	3.11793	3.38702	3.32924	3.58057	3.76467	2.61473	3.17546	4.10195	3.0911	3.3462	3.95535	3.24602	4.32415	3.73123	3.78312	2.7858
ALOX12	4.71592	3.43453	2.4387	3.99874	3.80367	3.29338	3.27901	4.18714	3.24566	3.87562	3.85625	3.90325	3.70146	3.60311	3.50304	3.88179	3.25209	4.19084	3.00949	3.23888	3.94007
ALOX5	6.40998	6.61286	6.63657	6.8588	5.96684	7.66524	7.45548	7.01424	8.92806	6.43374	6.09285	5.88669	8.46718	8.0793	8.49386	8.0232	5.13455	6.15676	7.70427	6.50259	6.78964
ALOX5AP	3.95399	3.61054	4.36262	3.66066	3.94151	5.44124	4.64124	4.55602	3.45775	5.75691	4.29115	4.16358	4.39865	4.87044	3.32583	3.62185	4.07213	5.08511	4.94599	4.54818	4.92303
ALOX12B	3.70194	3.96806	3.58282	3.98999	4.20618	4.14656	3.69482	4.23972	4.32676	4.14986	4.24584	4.28155	3.93414	4.62166	4.35691	3.90318	4.46528	4.27752	3.88268	3.40648	3.6841
ANXA8L2	4.22026	3.92173	4.06051	4.51957	4.26766	3.67658	4.09265	4.35668	3.92688	3.78804	3.61408	3.89645	3.45844	4.5197	3.67866	4.27489	4.33708	5.30175	3.94859	3.0847	3.98706
ALOX12P2	3.84345	3.67362	4.09336	3.19009	3.63404	3.31328	3.57202	3.41763	3.22762	3.50866	3.69427	3.83219	3.80148	3.23252	4.37568	3.14648	3.21266	3.83821	3.84974	3.45651	3.05688
ALOX15	4.47596	4.45731	4.33637	4.17735	4.89604	4.22193	4.46198	4.31975	4.11154	4.09855	4.30777	4.73764	4.07248	3.68285	4.40025	4.24285	4.35722	3.8629	4.52113	4.39667	5.23947
ALOX15B	3.40894	4.32531	2.51526	3.61695	3.88761	3.75388	4.53306	4.7262	3.81896	3.44267	4.31301	4.78806	3.70564	3.6484	2.49658	3.456	3.6325	3.49369	4.07133	3.93106	4.95948
ALPI	4.24168	3.12499	2.47535	4.05021	3.34296	3.70038	3.55767	3.36316	3.48679	3.82471	4.71375	3.99711	4.27842	3.5534	4.25413	4.09806	3.57479	4.52888	4.05486	3.17625	3.67859
ALPL	6.172	6.67131	6.202	7.16352	7.31605	6.62044	6.40393	5.86219	6.11733	6.38139	6.36963	7.17775	6.46589	5.98116	6.24083	6.68849	6.77027	6.38186	6.95386	7.05196	7.11534
ALPP	3.71263	3.95764	3.52527	3.77913	3.31474	3.1282	3.07679	3.86913	3.61029	3.32681	3.56304	3.12108	3.72484	3.9514	3.81652	3.21875	3.63912	4.68891	4.4743	4.03023	4.08654
ALPPL2	4.63255	3.41602	3.28927	3.06355	2.99796	2.93703	3.65039	3.39204	3.59361	4.49322	3.13059	3.86737	3.49366	3.00432	4.19722	2.24146	3.23184	3.81234	2.95837	4.61582	2.94614
ALX3	2.24351	2.77703	3.27524	4.03295	2.83625	3.72134	3.47026	3.80364	3.90143	4.13792	2.20861	2.77085	3.53192	2.97652	3.71696	2.95789	3.0163	4.82127	3.31892	3.34982	4.22497
AMBN	4.11113	4.22723	4.54618	4.77507	4.59863	4.89948	4.42857	5.3119	4.81334	5.12552	5.33154	3.84653	5.02716	5.01593	4.70528	5.20203	4.47524	5.54947	4.77581	4.4418	5.33509
AMD1	8.23834	8.38087	8.11662	8.85495	7.43479	7.32675	8.03504	7.74377	7.98437	7.0106	7.69713	7.55216	8.03991	7.37447	7.39793	8.02031	7.02961	6.44011	7.20402	6.46471	7.73673
AMELY	4.47632	3.50572	3.63037	3.51145	3.77715	3.29811	4.15514	3.84689	3.61257	3.22125	2.45483	2.90604	3.56175	3.8067	2.75509	3.71159	3.12973	3.64204	4.21309	4.03556	2.49621
AMFR	6.51087	6.3883	6.27473	6.50209	4.96667	5.4181	5.59864	5.79336	5.77525	5.53481	4.8425	4.75801	5.51007	5.24134	5.24602	6.24458	5.42586	4.61369	4.48362	4.80251	5.68147
AMH	4.36436	4.607	4.45811	4.18863	4.5757	4.33739	4.43839	3.94356	4.14913	4.11988	3.73959	4.22864	4.20103	4.46992	3.46882	4.58392	4.09751	4.509	3.90538	4.34164	4.50765
AMHR2	3.00746	3.65572	3.68065	4.03959	3.15528	2.92667	2.88103	1.79126	3.75672	3.81367	3.3465	3.99835	2.33449	3.4403	3.66105	3.50079	2.77625	4.90438	3.18228	3.74373	3.46688
AMPD1	2.58711	3.4352	3.59055	3.09491	2.66411	3.4791	3.49753	3.1616	3.81621	3.15364	3.98083	3.36229	3.72749	2.10888	3.1639	2.42315	3.09174	2.08058	3.36963	4.42213	3.56498
AMPD2	4.0369	3.68766	4.13011	4.17814	3.66523	4.57098	5.7595	4.50451	4.7092	4.67675	3.81677	2.92772	4.04852	4.31633	5.0251	5.05757	4.31144	5.84236	3.31558	4.04561	4.47882
AMPD3	6.29994	6.38834	6.45342	6.26633	5.25979	5.07632	5.04218	5.13963	5.43762	5.26812	5.36251	5.33279	5.01892	5.4145	6.37937	5.00063	5.14312	4.68491	5.55979	4.80051	5.24121
AMPH	4.17584	3.46178	3.735	4.06104	4.74244	3.96176	5.79746	5.82378	6.76981	3.91282	4.56162	4.24377	4.60367	4.46784	5.05244	5.24108	5.47824	4.56351	5.55272	4.08173	5.05655
BIN1	4.74822	3.37499	4.20179	4.46896	4.53145	4.78182	3.18341	4.357	4.05401	4.01828	3.26268	4.55243	4.19456	5.41394	4.58295	5.12243	4.33121	3.76479	4.47363	4.88617	4.49003
AMT	4.3696	3.97765	4.05577	3.8556	4.00849	4.68783	5.06539	4.92689	4.25886	3.25974	5.17375	4.2097	5.2455	4.43989	5.92107	5.59468	3.98382	5.68959	5.13959	4.32724	4.35804
AMY2A	11.35572	11.13124	10.58067	10.78212	10.9552	8.36914	11.07128	10.76599	6.79242	11.11283	11.05605	5.44584	10.99896	5.96832	6.0335	7.55005	6.80995	11.54298	10.9601	11.11137	10.4101
ANGPT1	2.50894	3.63388	3.36976	3.36488	3.55974	4.29752	3.96193	3.95983	3.40618	3.59214	4.16251	4.10037	3.36518	3.69648	3.89214	3.66244	3.37922	4.16582	4.1441	3.56248	3.34641
ANGPT2	4.83357	4.58416	4.63497	4.72111	5.46359	5.85438	5.44954	5.94438	5.28334	6.86706	5.01637	5.86061	4.70637	5.88436	4.69353	6.0292	6.35613	4.47891	5.80275	5.05444	4.53972
ANK2	2.69204	1.90702	4.00713	2.97532	4.21333	3.53259	3.44146	3.44499	3.81017	2.75194	3.8427	3.52423	3.89988	3.18049	4.03153	3.99395	2.46475	4.302	3.53768	3.30441	2.02319
ANK3	2.77905	3.23337	4.02914	3.37424	3.29573	3.15188	4.27729	3.7366	3.4726	3.5594	3.37362	3.56809	4.02052	3.36234	5.19262	3.71291	3.79363	4.59794	3.2455	3.68247	2.76622
ANPEP	4.98774	4.70974	4.93553	5.53813	2.83427	2.87147	2.14953	3.74957	3.28239	3.8663	3.6904	3.48634	4.47496	2.96808	2.25698	2.95925	3.47924	4.56205	3.54658	4.08802	2.39878
SLC25A4	6.61537	6.75272	6.44518	6.72551	7.49536	7.40502	7.73502	7.57169	8.48308	7.53774	7.77908	7.14851	7.95143	8.27109	7.81475	7.22674	7.87617	7.60743	7.91828	7.72707	7.68572
SLC25A5	6.84068	7.12344	5.7728	6.71611	7.36519	7.27058	6.50129	3.59148	6.16485	7.5705	6.03378	7.53843	5.57658	4.24256	5.4989	7.21507	6.69019	6.30427	6.86478	7.35191	7.1419
SLC25A6	8.26936	8.36013	8.79056	8.74711	7.43778	7.91165	8.16926	8.76654	7.62216	8.85898	8.36268	7.87181	8.44691	8.48719	7.59559	8.80588	7.78065	6.21951	7.87012	7.67269	7.69731
ANXA1	6.2554	6.32866	7.00925	6.37327	4.43725	6.87872	6.32924	6.73926	4.19684	6.74334	5.20381	5.54694	5.40688	6.02168	5.23015	4.32581	5.10204	5.48543	6.32978	5.84338	5.92918
ANXA2	4.59104	4.52592	4.42654	4.40829	2.3485	3.18909	2.55448	3.4619	3.42859	3.39467	4.71756	4.0674	4.0389	6.76103	1.98833	3.39378	4.00653	5.32309	3.10806	2.91444	3.01417
ANXA2P1	6.34844	6.78486	6.90156	6.18436	5.31235	5.24376	5.95126	6.25739	5.57448	4.25235	5.20677	3.99688	5.56327	5.64098	5.19132	5.22542	5.50683	2.86226	5.06188	4.30874	4.83938
ANXA3	6.94511	6.76565	6.58403	6.76848	6.50042	6.79171	6.92682	6.93488	6.78467	6.95296	6.15676	6.30334	6.174	7.13216	6.0628	6.95077	7.02305	5.34292	6.74428	6.81994	6.98072
ANXA4	3.02158	4.10284	3.04387	3.75017	2.79351	3.36574	2.96761	3.36296	3.07663	3.46508	4.73616	3.67381	5.35988	3.41324	1.98495	3.05453	3.22567	4.19598	3.91371	3.10289	3.30576
ANXA5	3.18237	4.05745	4.55662	3.69063	4.06306	4.78558	4.17771	5.6332	5.25294	4.97078	4.79714	3.25849	5.09276	4.25808	4.59206	4.27427	4.85786	4.32098	4.34348	4.02514	4.46001
ANXA6	5.33011	5.59951	4.84015	5.49905	5.42298	5.75867	5.67392	5.93299	5.93397	5.13544	5.66246	6.03854	5.10987	6.03007	5.26245	5.28669	5.38658	4.39493	5.20342	4.78132	5.02585
ANXA7	3.7486	3.25992	4.50786	3.76504	3.13397	3.21186	3.67236	3.86939	3.29266	3.38793	3.78254	3.31183	3.5941	3.72231	1.95774	3.34547	3.25396	3.6952	2.77335	3.25417	3.69926
ANXA11	4.22239	4.4167	3.20586	4.8118	7.14857	5.65275	6.35482	6.06271	6.4715	5.94158	5.39374	6.32754	5.21245	6.37304	5.69811	6.17224	6.88326	5.34394	6.30408	6.37766	6.15934
ANXA13	5.78208	6.42648	5.83865	6.57062	6.92566	6.85343	6.33148	6.36517	6.32319	6.40346	5.22123	6.65174	5.83839	6.60204	5.5144	6.84793	6.87293	5.10964	6.36871	6.03483	6.59473
AOAH	4.10825	3.46509	2.9874	3.36722	3.71825	3.31251	4.12781	2.82141	3.14828	3.89754	4.21426	2.92582	4.0427	3.84616	2.98839	3.35346	2.89947	2.55752	3.55481	2.19532	3.3572
AOC2	5.51166	5.70571	5.62828	6.58201	6.69285	7.35412	6.40733	6.6495	8.2796	7.86704	6.42781	6.32924	6.95609	7.24002	5.98945	8.178	7.25179	5.83061	7.31111	5.35659	6.56694
AOX1	6.86034	6.95373	5.01877	6.78616	5.31559	5.81701	5.38393	5.67605	3.39749	5.794	5.01335	3.96989	6.91019	3.49261	2.8548	3.92784	5.22036	6.49544	7.31104	6.7251	5.18739
APAF1	4.01611	4.49815	4.1624	4.61592	4.64357	4.53613	7.17946	6.64506	4.47271	5.02057	5.72434	5.40394	5.36605	4.86385	6.94201	6.73632	5.19981	1.55466	5.61006	4.16769	3.50172
NUDT2	5.19375	5.44193	5.54005	5.15188	5.7875	5.64302	6.23319	7.1498	5.96729	6.45104	6.9367	5.99209	6.13862	6.42518	6.05437	5.81363	6.56013	7.02334	6.2237	5.55399	5.85885
APBA1	4.55665	4.34434	4.12549	4.4319	4.72156	4.71312	4.49125	4.49646	5.14496	4.07672	4.09962	5.3659	4.2357	4.71824	5.07393	4.79916	4.81123	3.94402	4.74603	4.7115	5.07049
APBA2	4.24932	3.84153	4.49889	4.80414	5.12639	4.67942	4.47565	3.75446	3.7082	4.22309	3.80309	4.25535	4.20851	3.96435	5.09817	4.40274	4.65246	4.94217	4.15572	4.68252	3.74647
APBB1	4.20819	3.76071	4.26658	3.85376	4.15705	4.05891	4.14822	4.33898	4.32831	4.0246	4.16462	4.22269	4.78527	4.71377	4.86937	4.36947	4.14022	4.31622	4.01259	4.12095	3.92071
APC	5.94719	5.93342	5.76698	5.05197	5.85751	5.71607	5.78034	5.60349	5.42813	5.38856	7.24992	5.88561	5.70566	6.07482	5.56015	5.86849	5.22724	5.11633	6.13856	5.9704	6.08418
APCS	5.03282	4.55565	3.96663	4.95018	4.36805	5.63695	4.82101	4.79125	4.83704	4.77459	4.37575	4.56553	4.65899	5.76788	4.81744	5.29907	4.71588	5.32776	5.06636	4.52522	4.88926
AIRE	3.60883	2.74851	3.93914	3.10954	3.28091	2.56468	4.00766	3.3257	3.56181	3.03225	4.68251	2.83671	4.37299	3.08376	5.10179	3.35073	3.80875	4.55729	3.67049	3.08884	2.42083
APEX1	6.30455	6.30953	6.83808	6.44637	6.02236	6.4893	6.52343	7.07161	7.18137	6.88605	6.8488	5.39143	7.40847	6.74824	6.33725	7.37884	6.93826	6.03767	5.64688	5.02658	6.01961
BIRC3	7.37857	7.64664	7.72529	7.55674	5.52237	6.07611	6.73673	6.71548	6.3252	5.78764	4.87768	5.63493	6.51567	6.24859	5.68654	5.30211	6.21296	5.11734	6.2986	5.62996	5.4424
XIAP	4.74425	5.04627	4.33989	5.25381	6.23816	5.52044	5.07206	3.45148	5.70942	5.28926	5.05387	5.76472	4.16963	4.28008	4.88374	5.41129	5.69022	5.30197	5.61682	5.64573	5.94988
BIRC5	3.1284	3.7259	3.99257	3.06956	3.42193	2.85176	3.15379	3.37096	3.51171	3.63275	2.67935	3.39024	3.40779	2.68804	2.63422	2.99572	3.05767	3.07423	2.87664	2.4201	3.79629
APLP1	6.08674	6.4815	6.29466	6.41815	8.66344	7.40967	7.067	7.29836	7.82746	6.59135	8.11882	8.20483	7.40289	7.45402	7.33227	8.36746	8.60735	7.72428	7.95109	8.10077	8.57271
APLP2	7.86268	7.96988	7.78976	8.12653	8.6778	8.53296	8.79707	8.58011	8.7076	7.88124	9.05623	8.24717	8.77652	7.61671	8.78955	8.95265	9.46125	7.52351	8.64103	8.84764	9.13868
APOA1	7.65791	7.86761	6.83773	7.42227	7.72929	7.84436	7.55045	7.25796	7.51832	7.44215	6.9801	7.32439	6.89052	8.1743	6.38216	7.4972	7.36131	5.54899	7.63082	7.5386	7.65818
APOA2	7.01516	7.10135	6.66534	7.35522	7.2746	7.26657	6.96617	6.94226	7.31847	7.62025	6.56799	7.01496	7.36476	7.05743	6.53307	7.59674	7.41252	5.75142	7.19671	7.50303	7.81253
APOA4	3.48436	3.31924	2.21076	3.46582	3.8914	3.21343	2.48695	2.70789	3.20123	2.80858	4.59312	3.11174	3.12505	2.14788	3.68446	2.98621	2.4722	4.09038	4.10457	4.13944	4.26886
APOB	4.16966	3.5065	4.09701	3.82428	3.2521	3.47547	4.61996	4.1232	3.46446	3.63623	3.66429	3.28479	3.38787	3.5471	3.15252	3.9978	3.26701	4.24206	3.41739	2.92252	3.8607
APOBEC1	3.45968	3.39267	2.35728	3.87359	2.78314	2.89137	3.64093	2.94279	3.29695	3.43311	1.91684	2.70196	3.25134	3.61042	1.34141	3.18532	3.48523	3.58961	3.48765	3.60255	2.00519
APOC1	3.84625	4.00379	3.98294	3.29142	3.33964	3.2828	3.27252	4.48089	3.35589	3.93708	3.63651	2.96632	3.25566	2.64972	4.3323	3.27498	3.39425	4.12595	4.2336	3.76207	4.14441
AQP8	7.1721	7.23324	7.64232	7.47762	6.30221	4.35932	6.94949	7.5908	4.56219	5.9253	6.33531	4.07169	9.40205	4.26742	4.63816	4.60337	4.4864	9.98359	7.71418	8.02346	6.70807
APOC2	4.37246	3.89839	4.02661	4.64961	5.64949	5.53294	4.96415	4.7081	4.13014	4.83405	5.09697	5.12756	4.88945	5.31773	4.47738	5.17887	4.91925	4.75876	5.41934	5.11215	6.12346
APOC3	5.39875	5.85463	5.51402	6.36492	5.85917	5.30599	5.07991	4.54083	4.55117	5.83538	4.94351	5.53969	5.42678	4.30983	4.76426	5.0883	4.80336	5.78928	5.4808	6.99851	5.54747
APOC4	3.85	3.81976	3.54328	3.70723	3.93144	3.63298	3.85754	3.5876	3.44142	3.90047	3.75866	4.1272	2.63505	3.612	2.72494	3.49163	4.16481	3.50068	3.1709	3.25519	3.32566
APOD	4.96984	4.68502	4.63955	5.60363	4.02411	5.32286	6.73287	6.96041	3.84612	5.58836	4.63507	4.67411	4.6305	5.25694	3.40153	4.64269	4.67346	5.05684	6.2006	5.43258	5.26006
APOE	4.14236	4.0976	4.04238	3.60378	3.86394	5.12646	5.3843	5.67734	3.55214	6.61447	4.9337	3.79191	4.61551	4.79587	3.92915	4.55403	5.02395	5.34292	5.21326	4.48211	6.721
APOH	7.29466	7.54593	6.88353	7.04791	4.38947	5.17302	4.87109	5.32347	5.19742	6.28227	4.81674	4.38771	4.62061	4.88107	4.40714	4.2661	4.5757	4.80137	5.08909	4.35155	4.22228
APP	5.19357	4.69404	4.57266	4.93308	5.42703	5.23456	5.22217	4.73596	4.66037	3.5941	4.77775	6.10009	5.10867	4.40402	5.55106	3.54515	3.88464	4.89954	3.67979	4.88372	4.29571
APRT	5.29119	5.42206	5.00821	5.48971	6.09009	5.77904	5.16596	5.44202	6.09079	6.09909	5.31835	5.19119	5.08673	5.88033	4.7749	5.82236	6.03852	5.01112	5.436	5.10242	6.02714
KLK3	2.9808	3.54248	3.31298	2.51064	3.52781	4.15208	3.18654	4.06624	3.62756	2.5566	3.12922	4.64049	3.88464	4.07317	3.80553	2.97046	3.12946	3.60313	3.70114	4.4495	2.87287
FAS	5.25388	5.19194	4.91159	5.66691	4.02871	6.32758	4.53398	4.13278	4.85231	6.12466	4.53329	4.80606	5.14306	4.5954	4.50454	5.08462	5.1142	4.59196	4.85533	4.81946	4.68563
FASLG	3.90597	3.61134	2.52773	4.12753	3.57796	3.47635	3.18931	3.04656	2.9542	4.41231	3.48677	3.07756	3.12421	3.80859	1.57634	3.30155	3.78421	4.03657	3.6294	4.06272	3.7471
SHROOM2	6.72667	6.65569	6.55161	6.67497	7.96926	7.31567	7.94036	7.51155	7.92528	7.25602	7.75297	7.86599	7.13242	7.80513	7.37268	7.90819	7.28456	5.55485	7.12083	7.35549	6.94037
AQP1	5.67549	5.92245	6.36595	6.5643	5.36619	5.93138	5.86242	6.35041	3.76856	5.2057	5.36241	6.39603	6.73623	5.3156	5.3185	4.92116	6.45372	6.50271	6.86226	5.84863	6.06511
AQP2	3.4729	4.5306	2.99796	4.45516	4.08797	4.24735	3.80553	4.05546	3.79983	2.69176	4.30961	3.66377	4.79894	3.42491	5.15083	3.55723	3.85786	5.48918	3.87743	4.55936	2.69551
AQP3	5.81669	5.81417	6.34899	6.53603	7.99671	4.5384	7.03438	7.40384	4.52916	6.90554	7.68833	6.75099	4.9979	4.22236	2.87565	4.80537	6.08603	5.20628	5.13263	8.38158	7.79454
AQP4	3.53282	3.71697	3.53616	3.26117	4.07796	3.86237	3.8009	3.05352	5.09897	4.51778	3.8041	3.45646	3.96749	4.41285	3.86885	4.09409	4.8871	2.11695	4.60113	4.72496	4.2042
AQP5	3.84057	3.65604	4.30358	3.79528	3.25945	3.31994	3.28139	3.07549	3.12883	4.17595	4.16942	2.7608	3.25134	3.12002	2.98299	3.80718	3.57492	3.75402	3.54239	3.76929	2.67813
AQP6	3.89515	3.85223	3.38836	3.43635	3.80495	2.63901	3.04007	3.41891	3.39314	3.88002	3.7402	2.62657	1.82576	3.48267	1.51779	3.21957	3.35427	3.97363	3.39863	2.97192	3.58661
AQP7	3.17958	3.64375	2.08875	2.78143	3.31656	3.67623	3.18895	4.06496	3.23319	2.59398	3.18889	3.905	2.73181	3.65585	3.19122	3.681	3.44285	2.57176	3.56917	4.06244	3.62025
AQP9	4.43365	3.235	4.05851	4.06508	3.33473	3.53609	5.08034	5.40486	2.97632	4.76353	4.42005	3.63416	3.51681	3.64737	2.51433	4.21833	3.31632	4.01834	3.41461	4.6905	5.30219
AR	4.39063	3.98543	3.27381	4.31607	3.89814	4.2339	4.12669	3.44859	3.85795	4.16968	4.46867	4.74741	3.82222	4.52111	3.94319	3.89472	3.80693	3.57017	4.10645	4.00854	3.69878
ABCC6	3.74563	3.73643	3.33122	3.91664	3.48973	4.46695	3.71395	4.1254	3.54047	3.68941	2.63965	3.20835	4.81565	3.98112	2.92096	3.34869	3.71712	5.09666	4.95308	3.4083	3.21221
ARAF	4.48544	4.49604	4.77354	4.72987	4.52146	5.10662	4.51499	5.04104	6.18583	4.85773	4.57813	4.10197	4.51681	5.09369	4.85211	5.51642	4.78214	4.76848	4.76782	4.30594	4.78569
TRIM23	4.00477	4.65343	4.63203	4.71668	4.13062	5.28632	5.44238	5.70401	5.97956	4.32723	5.31077	4.43575	5.15645	5.40769	4.00294	5.09358	5.0496	3.78791	4.87816	3.72708	4.69995
AREG	3.34711	3.80223	4.0035	3.48641	3.49583	3.34739	3.27535	3.8873	3.66343	3.61254	2.86343	2.71867	2.60395	3.1865	3.50831	3.52219	3.52858	4.67842	3.70091	2.94086	3.86315
ARF1	5.1609	5.59246	5.36971	5.1711	4.85955	4.99532	5.61831	5.737	4.65665	3.50901	4.56162	5.71554	5.60572	5.67473	5.88879	4.55189	3.6504	5.06491	3.11967	4.93574	4.03939
ARF3	5.00427	5.90113	5.09312	6.0139	6.7698	6.38519	5.53653	5.26915	5.26087	5.79151	5.50698	6.10401	5.34759	5.43526	5.356	6.47479	6.32831	4.92239	5.94469	6.39933	5.62056
ARF4	8.86783	9.17443	9.05435	9.08418	8.5726	8.76376	8.99152	8.82821	8.38896	8.65125	9.16004	8.77029	9.13594	8.31496	8.56089	9.04628	8.42035	8.50666	9.12192	8.8178	8.74121
ARL4D	3.48524	4.44534	3.71535	3.48783	3.71717	3.47162	3.49236	3.66096	3.45999	3.6001	4.49699	4.05437	4.42623	3.2729	3.15948	3.62261	3.70789	4.106	3.42408	3.6343	4.19189
ARF5	7.23359	7.36305	7.2549	7.61247	6.92745	7.88789	7.21652	7.72658	7.66479	7.91704	7.28616	7.40527	7.70799	8.33031	7.53243	7.43593	7.55385	7.71657	7.53307	8.48509	7.47227
ARF6	6.7245	6.85571	6.62186	6.58919	5.58869	5.6549	6.93788	6.91451	6.17098	5.70279	5.4967	5.65102	6.55202	6.24695	6.02266	6.01655	5.80879	5.04212	6.12475	5.63598	5.63014
ARG1	3.19451	3.15563	4.52289	3.2455	3.67841	3.04967	5.43878	5.89532	5.59886	3.5982	4.38019	3.73873	3.66536	3.30457	3.28283	3.35672	3.66887	4.59276	3.51481	3.73964	4.24244
ARG2	6.01812	6.47291	5.8316	6.26088	7.3909	4.65628	7.82629	7.84802	5.39198	6.69092	6.68179	6.13305	6.76051	7.36935	5.43195	7.04257	5.28523	4.94717	6.64955	5.05183	6.49636
RHOA	3.49442	4.46155	3.12174	7.67879	3.35023	3.24324	3.07847	3.67559	2.97535	3.14184	3.51288	1.69528	3.52425	3.08888	2.89554	3.22906	2.78425	4.44518	3.43032	2.05583	3.29751
RHOB	5.7352	5.85803	5.8787	6.19837	5.96973	6.15358	6.88659	7.35651	5.23297	5.92887	5.14689	6.19925	6.03958	6.22342	4.89555	6.03396	6.55114	5.30911	5.54919	5.72924	5.5714
RHOC	4.2349	4.06604	3.95436	3.81334	3.65586	3.38882	4.04919	4.39414	5.69019	3.62209	4.31562	3.67793	3.61436	4.03255	4.22942	3.77333	3.45228	4.11611	3.51823	4.26038	3.87526
RND3	7.04653	7.25619	6.84069	7.23062	4.3602	4.45276	4.99996	5.35032	4.12549	5.21584	3.99931	4.21301	4.46508	4.60295	5.01337	4.68122	4.46528	4.2374	4.65905	4.22575	4.90573
RHOG	6.01113	6.13233	6.50256	6.34973	4.74289	5.58169	5.38021	5.36289	5.25714	5.76389	6.04208	5.20871	5.78831	5.20915	5.30022	4.95551	5.34104	5.08355	5.42617	5.7546	5.77
ARHGAP1	9.89856	9.96124	9.67557	9.96716	10.13031	10.20175	9.98266	9.02739	9.82916	9.77474	10.27057	10.11313	9.99383	10.14207	10.4985	10.14475	9.64626	7.68289	10.11041	9.8886	10.31536
ARHGAP4	4.04517	3.9533	2.49696	4.17057	4.79704	4.73419	4.2348	4.64535	4.02412	4.79361	4.61974	4.89892	4.36154	4.2241	4.60021	4.28067	4.28173	4.33842	4.22757	4.99304	4.94201
ARHGAP5	8.39619	8.26841	7.85516	8.28251	8.27355	8.16081	8.53313	7.75406	9.206	8.31358	8.07684	8.04328	7.86507	8.21107	7.3723	8.45047	8.10667	6.92887	8.01641	8.21694	7.59199
ARHGAP6	3.66787	4.16671	3.18543	3.80092	3.36955	3.17685	4.17872	3.19985	2.95766	2.19912	3.04778	3.65598	3.41417	3.89183	3.14669	3.16828	3.29096	4.8174	3.94524	4.21898	2.93881
ARHGDIB	5.13161	3.92866	3.85143	2.50692	3.75466	4.18921	4.16221	4.02278	3.51284	3.2942	3.91579	5.27472	4.17328	3.59602	3.78854	3.70775	4.34397	4.79773	4.64458	4.22006	4.03539
ARHGDIG	3.60409	4.36377	3.93613	4.10067	3.96319	3.26177	3.03758	3.96668	3.38732	2.79525	3.39116	3.26332	3.93956	3.72689	2.68761	3.36879	3.40684	3.8628	3.73601	3.35237	3.6354
RHOH	3.48524	3.72786	3.10044	3.1714	3.77144	4.00758	4.09629	4.33676	3.7524	3.40696	4.17727	3.78198	4.58863	4.02817	4.59439	3.6851	3.76617	4.54212	3.95018	3.87217	3.73144
ARL1	8.08161	8.40371	7.24397	7.98872	8.69563	8.00265	7.75213	7.35571	7.81332	7.71685	7.50597	8.29601	7.13306	8.03729	6.81271	8.48309	8.63972	6.82262	7.91593	7.79252	8.43548
PHOX2A	6.23593	6.32535	5.86622	6.89355	4.30988	4.59688	7.64478	6.76128	2.87735	2.84313	3.04907	8.89555	5.44607	3.7134	3.09112	3.90175	9.97533	3.18206	9.31094	4.2988	4.44191
ARL2	5.62597	5.616	6.13519	6.12037	6.2991	6.96524	6.33432	6.66129	7.31052	6.19608	6.93279	6.18657	6.93845	6.48678	7.47348	6.98428	7.14436	6.8803	6.29475	6.20902	6.49292
ARL3	7.88279	7.94542	8.00126	7.97852	8.81319	9.63438	8.99476	9.27373	9.2674	9.49526	9.53054	8.99416	9.2825	9.11993	9.16604	9.47223	8.96873	9.12635	8.98535	8.86358	9.13487
ARNT	3.45235	3.83072	3.0146	3.98474	3.72364	3.78906	3.82066	4.51521	4.26235	3.24112	3.23291	3.67528	4.25674	4.78687	3.77453	4.09016	3.82437	3.7667	3.67216	4.18813	3.85405
ARNTL	4.839	5.01066	4.58233	5.30977	4.87136	5.12658	4.49746	3.74734	5.27347	4.44137	4.78866	4.3552	3.71088	4.45301	4.85939	4.41809	4.5785	4.4142	4.82552	3.65674	4.57736
ARR3	3.34274	3.95491	4.15833	3.66372	2.99685	2.70085	2.8518	3.78306	3.38369	3.84126	4.28692	3.60299	3.5189	4.14776	2.92726	3.39146	3.21885	2.84955	3.46888	3.90036	3.69035
ARRB1	3.59421	3.37211	3.57578	3.02109	2.25257	2.41615	2.91296	3.20041	4.05153	1.88516	3.51001	3.20751	4.02285	3.08884	2.75369	2.55705	3.56835	3.81217	2.60352	3.83009	3.84361
ARRB2	3.73989	3.37844	3.38906	3.6662	2.78243	3.23399	4.8172	3.79794	2.68403	2.40865	3.75047	4.09788	3.96051	3.73475	3.59889	3.39477	3.24123	4.7476	3.44063	3.39141	3.55352
ARSA	4.06592	4.16286	4.4054	4.3084	4.32375	3.71548	3.80319	4.7165	3.60554	3.62408	4.56268	5.23173	4.49417	4.23054	4.5366	3.99467	3.40963	4.17942	3.93633	4.75741	4.51137
ARSB	4.11939	3.57389	4.03791	3.58594	3.01371	2.95282	3.80646	3.66143	3.41851	3.49091	3.68066	3.50997	3.45816	3.42418	3.82226	4.15144	3.26125	4.45568	3.33263	3.2435	3.46023
STS	4.73575	4.76653	5.54719	4.16886	4.54372	4.59902	5.19361	5.6218	3.94892	4.64583	5.48503	4.57155	5.70023	4.53888	4.77972	5.93603	4.0437	4.22147	4.88763	4.27036	4.21096
ARSD	4.75413	4.22881	4.15163	4.20218	3.97402	4.55474	4.25288	3.85965	3.59655	4.79999	4.30838	3.05538	2.97261	4.10702	3.89838	3.45419	3.77853	4.04985	3.52712	4.17154	3.70566
ARSE	4.5515	5.02527	4.94152	5.28061	3.25288	3.19632	3.20518	4.23156	2.94459	5.56582	4.0967	3.51633	4.68218	3.22085	1.85909	3.35957	3.69298	5.44067	4.11378	3.63562	3.45221
ARSF	3.51393	3.16479	2.74504	3.86198	3.51821	3.51648	2.83434	4.15438	3.7469	3.23294	3.7028	3.58072	3.48232	3.81391	2.977	3.2487	3.71245	4.54075	4.23714	3.60566	3.3278
ART1	4.04411	4.19206	4.0328	3.90387	3.85491	3.61074	4.46113	3.58076	3.63156	4.49625	3.40105	4.03498	4.28905	3.62513	2.04188	3.17743	3.91424	5.1723	4.07399	3.97905	4.13755
ART3	3.60864	4.42341	3.54593	5.42769	4.81853	5.48975	5.01526	4.51942	3.59453	6.01535	4.05609	4.87486	5.40466	3.9514	1.5533	5.36868	4.94941	5.61024	5.8669	4.32599	3.73652
ART4	3.5117	3.92661	2.94375	3.49671	3.69011	6.03365	4.14515	4.39813	3.50061	4.31817	4.73849	4.1143	4.45259	4.29328	4.1436	3.50291	4.35998	4.65808	4.70004	4.14901	3.84718
ASAH1	9.02257	9.43651	9.08627	9.26611	9.70592	10.31355	9.7699	9.48483	10.02962	9.76773	10.23763	9.98028	9.33532	8.96527	9.72599	9.91548	9.93627	9.04335	9.7048	9.74094	10.16886
ASCL1	3.59389	3.79462	4.05525	3.58432	6.82466	4.96166	4.23578	3.85554	6.79638	3.05666	4.02446	3.14533	3.54419	3.12002	2.72274	2.82196	3.31629	3.77859	3.5492	3.92661	4.34796
ASCL2	4.61914	4.5822	3.70245	4.5026	4.44003	5.56242	5.07142	5.18212	4.10523	4.82056	3.77669	3.98777	4.14166	5.50712	3.42988	4.30535	4.13754	4.94271	4.32364	5.02588	4.09412
ASGR1	4.47639	3.8098	3.77186	3.92851	3.98368	3.88124	3.48268	4.43768	3.32028	4.27808	4.13596	4.1712	3.70515	3.84261	4.49452	3.69171	3.52635	4.6288	3.63008	3.39307	4.77459
ASGR2	3.52189	4.07143	3.27808	3.63156	3.93533	4.8824	4.04872	3.38139	3.73218	3.16663	3.04055	3.14186	3.37766	4.17074	3.19551	4.27188	3.81631	4.21724	4.4814	4.97876	4.18927
ASIP	2.46779	4.03461	2.26741	3.01011	3.3189	2.97507	4.20205	4.1262	3.58543	3.202	3.97137	4.46118	4.55092	3.85047	3.70114	3.13275	3.56363	3.82495	3.73826	3.5584	2.16696
ASL	5.10241	6.43955	4.62499	4.79956	4.93281	5.54861	4.60293	4.75384	5.16206	5.60296	5.00671	4.08101	5.43839	4.97973	5.08658	4.61206	5.14634	5.36302	5.272	5.03413	5.84061
ASNA1	5.61065	5.90438	5.66798	6.08623	5.7577	6.19374	5.157	5.00004	6.466	6.61769	6.00681	5.57753	5.68658	5.81132	5.90891	6.21016	6.46292	6.36255	6.47008	5.72543	6.02274
ASNS	5.728	5.81326	5.79305	5.86933	6.29231	6.01172	6.16977	7.09706	5.98223	5.2228	5.69378	6.19534	6.17699	5.60989	5.51892	5.91169	6.14537	5.28889	5.86571	5.91722	5.79412
ASPA	4.49693	3.84981	4.41835	3.75514	3.49021	4.04406	3.99453	4.0127	3.78086	4.42699	1.7896	3.65779	3.61646	3.74873	2.98072	3.54299	3.43089	2.23258	3.67548	3.50607	3.40752
ASPH	3.55437	3.44882	3.87859	4.00411	3.38369	3.30486	3.9218	2.98977	3.79546	4.14095	2.65906	3.32055	3.45181	3.76434	3.21637	3.62078	3.51294	3.26797	3.98447	3.72333	2.96755
ASS1	3.23889	3.6009	4.73364	3.45075	3.55568	3.8499	3.65239	4.2158	4.24847	3.29454	4.30958	4.3532	3.48677	3.199	1.75794	3.29512	3.89393	4.65496	4.03393	4.29146	9.18307
ASTN1	3.5628	3.46037	2.49318	2.47626	3.11889	3.10373	3.32358	4.31046	3.1659	4.50226	3.99931	3.50291	3.48989	3.47706	3.7038	3.51608	3.04543	3.55488	3.96451	3.86713	3.12592
SERPINC1	5.65641	6.00359	5.33277	6.02162	3.35758	3.39599	4.55716	0.89155	3.09724	3.2979	3.16649	4.75395	4.18279	3.61816	2.0617	3.14584	3.3871	4.39152	3.71596	2.89598	2.88527
ZFHX3	7.99411	8.19354	8.00898	7.83685	7.54432	7.98904	8.50804	8.7352	8.16086	7.00634	7.18244	7.05583	7.2952	8.70957	8.35089	7.37025	6.87694	5.2491	6.68767	6.61403	7.43009
ATF3	5.41258	5.9374	5.91918	6.10672	3.32173	5.39683	5.44287	5.83662	3.25266	3.62	3.54384	3.60341	5.34854	4.93583	4.73545	3.04998	4.53581	6.09214	4.91588	3.63696	5.4495
ATF4	5.82911	6.07046	6.26812	6.03079	5.24301	4.92018	5.57854	5.82659	4.93559	4.50841	4.05448	4.99702	5.55571	5.31297	6.0741	4.87426	4.44813	5.31655	4.59472	4.81409	3.69605
ATIC	5.56911	5.85051	5.96183	5.72827	5.94908	6.21704	6.1475	6.74193	6.36364	6.03711	6.53911	5.55821	6.87055	6.76819	6.33034	7.02713	6.04899	5.65372	7.03036	6.14714	6.26679
ATM	5.15932	4.98678	5.05834	5.42992	7.19027	7.05809	6.99636	6.74937	7.34142	6.84498	6.67942	6.71691	6.69249	7.1514	6.74237	6.81519	6.84324	5.6098	6.6875	6.81061	6.77294
RERE	2.93559	3.73853	4.26234	3.89697	3.64518	3.19348	2.97909	3.33033	3.46158	2.92656	2.5782	2.9698	4.37052	3.7586	3.74778	3.93986	4.05708	2.29608	2.82779	2.71277	3.83769
ATOH1	1.45056	3.51147	3.26222	3.74183	3.03061	3.13862	4.45165	4.04036	2.96165	3.36632	3.24563	2.86569	3.28155	3.7579	3.3503	2.87181	3.1759	3.29487	3.97732	4.22567	3.38854
ATOX1	6.31768	6.01408	5.75881	5.81897	5.70478	6.45381	5.92472	6.32174	6.31989	6.36137	6.27428	5.82378	6.65166	6.6782	5.73081	6.58598	6.24793	4.91923	6.61546	6.75816	6.97133
ATP1A1	4.13108	4.05227	4.53831	3.82134	4.12411	4.69201	5.27832	5.46325	5.42346	3.63134	4.24711	5.01206	4.54963	5.27136	4.67257	4.79714	3.64328	4.36311	4.16265	3.90541	4.09421
ATP1A2	7.05211	7.5127	7.20662	7.38671	7.27093	7.7358	6.7262	7.24022	7.25834	7.58577	7.23741	7.19477	7.51356	7.96603	7.03122	7.36981	7.37511	6.23649	7.752	7.69793	8.13694
ATP12A	4.78777	4.86516	4.22211	4.45873	5.41052	4.5813	3.97136	3.75545	3.62878	4.55626	4.86757	5.01173	4.42349	4.05055	3.44509	3.94272	4.67888	4.09859	4.83103	4.58072	4.61899
ATP1A4	3.59926	2.61842	3.63217	3.93399	3.41082	3.48109	3.43935	2.2262	3.9934	3.95903	3.01011	3.67742	3.41956	3.57447	4.49139	3.22765	3.59897	3.21337	3.50703	3.75766	3.46507
ATP1B1	3.89102	3.21662	3.88148	3.22464	2.89831	3.35867	3.74335	3.7295	2.61167	3.41736	2.61412	2.40223	3.05098	2.99788	3.36093	3.35732	3.29424	4.10383	3.20825	3.56479	3.801
ATP1B2	4.86766	4.48779	4.19534	4.30348	6.2432	4.58885	6.28955	6.16399	7.77208	3.84169	5.31138	6.71088	6.00192	6.97823	4.4003	4.08238	7.86272	5.02292	5.00725	5.03861	5.77245
ATP1B3	4.6906	4.35991	4.22545	5.00195	4.34425	5.18381	4.3815	5.03486	4.66576	4.36221	4.7441	4.83733	5.50561	4.69283	4.21901	4.94243	4.08329	4.41421	5.2148	3.86318	5.0936
ATP2A2	6.31555	6.60862	6.01236	5.83384	6.33705	6.60435	6.21932	6.09483	6.02791	5.92328	6.02888	5.89139	5.22378	6.7568	5.39725	5.93816	6.32894	4.27783	5.92482	7.01777	6.37292
ATP2A3	5.07675	5.31699	5.10353	4.73717	5.12357	6.34296	5.10022	5.27886	6.40815	5.65751	5.93174	5.6661	5.19675	7.63437	5.59281	4.18695	7.02762	3.55749	5.72521	6.38266	5.87061
ATP2B1	6.20552	6.5263	6.84943	6.33949	7.7057	6.58352	6.64177	6.68495	6.78794	7.54011	7.17077	7.19184	6.66755	7.30914	7.48572	7.07317	7.60909	6.01623	6.61986	6.8969	7.68296
ATP2B2	2.69456	3.63694	1.94564	3.21693	3.58088	3.09317	3.29411	2.54666	3.18203	3.01199	2.40432	3.36499	2.14212	2.53479	3.18399	3.32575	3.15665	4.41853	2.45939	3.21225	2.99699
ATP2B3	3.42338	3.65346	4.02197	3.95765	3.91643	4.29189	3.73029	3.60364	4.22743	4.29931	3.99678	3.04665	4.00567	3.71091	3.41473	3.67612	3.60806	3.70359	3.52936	4.0952	3.51164
ATP2B4	3.99217	3.34606	2.38989	3.87251	2.88996	3.45431	4.15351	3.04734	3.04504	3.49911	4.17055	2.96153	2.87644	3.42283	4.55764	3.5669	3.00339	4.32398	3.58307	2.8152	3.00277
ATP4A	4.3517	3.40787	5.10387	3.77961	3.6282	7.97184	4.06801	4.02931	3.56109	3.68667	1.63968	4.20861	3.74555	3.54222	3.94642	4.11148	3.58263	4.47781	3.59622	3.68148	3.23821
ATP4B	4.80977	4.89822	4.82614	4.31885	3.58859	4.01038	4.43377	4.08733	3.71922	3.73987	3.69723	3.56838	3.7439	3.86468	1.76451	3.8898	3.68299	4.2622	4.14888	4.09099	3.84839
ATP5A1	10.68995	10.06907	9.93652	10.2992	10.4511	10.25457	10.42004	9.90116	10.50009	10.84689	10.88926	10.92132	10.694	10.36323	10.64467	10.45515	10.69596	10.6052	10.97922	10.863	10.43734
ALDH7A1	4.32988	3.70888	3.76636	4.16444	5.00633	4.82622	4.1297	4.74051	4.39274	4.83087	4.90072	4.54259	4.92528	4.47258	5.47809	5.40322	5.20683	3.4709	5.08095	4.80551	4.70208
ATP5B	3.12191	3.52237	3.64882	3.43431	4.06519	4.14563	3.71232	3.9073	3.59247	3.48489	2.40083	3.85746	2.30081	3.14146	2.92172	3.20898	3.85034	3.11813	3.68774	3.81834	3.67049
ATP5C1	8.29841	8.41238	7.94315	8.93077	6.59072	8.48342	7.79725	8.88873	7.92349	7.37392	8.31902	7.44257	8.84295	8.7981	9.16608	9.05262	9.03453	8.26919	6.47479	5.92383	8.29692
ATP5D	6.82543	6.80074	6.68946	7.33475	6.88466	6.76171	6.09961	5.85134	6.83763	7.09206	6.91428	7.01196	6.72654	6.42891	6.45842	7.26557	7.59325	6.68518	7.29419	7.26531	7.00938
ATP5E	9.57087	9.70206	9.68379	9.5567	10.18	9.87603	9.97082	10.47691	9.74255	10.76483	10.47849	10.05043	10.56059	10.07484	9.68287	9.88101	9.94611	10.07136	10.38365	10.59488	10.32873
ATP5F1	8.75915	9.10061	8.72756	9.05547	8.52588	9.24576	9.01248	8.5756	9.03775	9.57402	9.57809	8.62505	8.86043	8.76386	9.07786	8.65812	8.73228	9.51568	9.29178	9.07084	8.84562
ATP5G1	7.76969	8.09896	7.32716	8.08396	8.05651	8.13786	7.69194	7.82933	7.86276	8.43862	7.95141	8.17364	7.86986	8.42601	7.419	8.13321	8.06375	7.6999	8.26123	8.33509	8.66867
ATP5G2	4.58083	3.57409	4.26629	3.61149	4.00928	3.19502	2.52522	3.66095	3.53253	3.72154	2.65149	3.5595	3.54911	3.18317	3.30501	2.59452	3.23364	4.91338	3.1575	3.90541	3.7914
ATP5G3	7.75751	7.6689	7.19327	7.77544	7.59832	8.37758	7.55074	7.81594	8.41111	8.1397	7.80515	8.00952	7.76206	8.45204	7.78508	7.7691	7.8632	7.96046	7.99899	7.73141	7.72843
ATP5I	5.92821	6.29473	6.29945	6.24761	5.82289	6.77262	6.03434	5.40047	6.82151	7.05812	7.04771	6.40177	6.86576	6.22218	4.92512	5.74144	5.88483	7.63356	6.20341	5.90314	6.28256
ATP5J	8.61092	8.88153	7.90421	8.51247	8.10596	8.86637	8.51103	8.40783	8.02941	8.9457	8.74103	8.45021	9.25505	8.90135	9.06264	8.69626	8.86513	9.18792	8.16027	7.31529	8.8168
ATP6V1A	6.61893	6.53126	6.64824	6.92102	7.47943	7.46903	7.17801	7.18326	7.81185	6.99949	7.18296	7.6886	7.80648	7.06354	6.91041	7.7116	7.46316	5.3882	7.14213	6.12383	7.49874
ATP6V1B1	4.2282	4.06889	4.66889	4.06735	3.25494	4.57615	4.45128	5.0252	10.19166	3.58324	4.47445	3.4775	4.20078	3.94252	8.10678	3.38589	3.89212	4.67039	4.26168	4.27376	3.74921
ATP6V0C	7.35898	7.49169	7.42465	7.52414	7.46759	7.23793	7.36474	7.26504	8.24806	6.71017	7.36225	7.52537	7.02611	7.43109	7.45276	7.725	7.58598	6.10076	7.3688	7.20894	7.80511
ATP6V1C1	4.6397	5.37057	5.42838	5.40845	6.30102	6.82336	7.01581	7.02264	7.65939	6.19943	6.08371	6.49115	6.36681	6.9305	6.0628	6.67211	7.10228	4.44608	6.29475	6.0778	6.18538
ATP6V1E1	7.79595	8.008	7.62402	8.28814	7.46494	7.73826	7.6129	7.17524	7.46839	7.3003	7.488	7.4338	7.41876	7.02399	6.91348	7.48201	7.07912	6.28635	7.37858	7.39806	7.93938
ATP6V0B	6.84442	7.14875	7.03902	7.48968	6.99507	7.73345	7.15032	6.81318	7.50825	7.77426	6.83641	6.9982	7.6692	7.3143	7.19134	6.91084	7.08941	7.8125	7.63399	7.11825	7.50351
ATP6V0A1	3.75165	3.11328	3.60828	3.52563	3.10403	3.63157	3.38395	3.88356	3.26983	2.40799	3.75786	4.13494	4.08132	3.67318	2.75971	3.62429	3.63497	4.57688	3.26193	4.16896	3.49491
ATP6AP1	6.46294	6.58849	6.44273	6.41439	7.11311	7.07174	6.70194	6.85322	7.66285	6.65021	7.07365	6.72005	6.78101	6.94134	7.14066	7.32556	7.31518	5.34962	7.07008	7.24435	7.4209
ATP7A	2.25431	3.33863	5.01946	3.77388	3.18608	3.15927	4.27352	3.76569	3.61389	4.08634	3.1935	4.02726	3.53693	3.90775	4.15439	3.36543	3.46722	3.05492	2.61631	4.79593	3.56996
ATP5O	8.54338	8.61907	8.69249	8.56064	7.98806	8.53725	8.17281	7.81345	8.61364	8.76555	9.20513	8.95219	8.98421	8.35719	8.64019	8.53771	8.62005	9.18066	8.68983	8.02338	8.94978
ATP7B	3.56889	3.97774	3.19163	3.59919	3.60299	3.63691	3.63728	3.44824	3.6472	3.93574	3.32176	4.25688	3.6037	3.46208	4.17214	3.40846	3.52097	2.39518	3.31	3.77875	4.74551
ATR	3.99915	3.41494	3.65813	3.36722	4.22264	3.78868	2.86015	3.4794	3.90483	2.44168	3.18936	2.99398	4.20667	3.53452	4.52274	3.73975	3.58313	3.94082	3.80889	3.02698	2.70373
ATRX	4.91292	4.93311	5.01294	4.34551	6.14311	5.6868	6.28181	6.632	6.69224	5.61196	6.22469	5.8123	6.28956	6.14703	7.01994	6.55763	5.64305	4.29623	5.3352	4.47121	5.4825
KIF1A	3.92095	3.96789	4.18818	3.68932	3.81048	3.47566	3.74576	4.04284	3.7612	3.89105	1.67529	2.72519	3.38105	4.01686	2.02119	3.92969	4.10826	4.11939	4.15321	3.42044	3.6046
AUH	6.37973	6.76724	6.5564	6.89186	6.90755	7.18065	7.18613	7.42362	6.86612	7.36241	7.15278	7.03138	7.69294	7.31266	6.64112	7.1816	7.15248	6.59129	7.43981	7.31063	7.11574
AUP1	6.71153	6.49235	6.57226	6.65318	6.10616	6.16414	6.31265	6.13639	6.47173	6.25198	5.56386	6.14432	6.33679	5.74359	6.26011	6.05954	6.11173	6.4647	6.33148	6.27469	6.00198
AVP	4.79527	5.42326	4.09324	5.44057	5.73948	5.51214	5.15685	4.11727	4.18196	5.74634	5.19276	5.57195	4.6244	4.40527	3.92171	5.16058	5.74244	5.3801	5.81136	5.80164	6.0124
AVPR1A	2.62336	3.40592	3.79263	3.46738	3.44407	3.30299	2.9757	3.19806	3.43748	3.67463	2.72215	4.02006	3.62683	3.4634	4.55774	3.32819	3.92186	3.29487	2.48118	3.00987	3.47855
AVPR1B	4.20684	4.69361	4.75095	5.27299	5.60346	5.18645	4.81134	4.10692	4.17823	5.18678	4.67921	5.00602	4.66102	4.45239	4.35137	4.82344	5.26452	4.51295	5.18979	5.31808	4.92202
AVPR2	3.94189	4.28626	3.88067	2.9954	3.35538	3.68005	2.97053	2.92154	4.06451	3.68513	3.68542	3.93169	3.34579	3.69104	3.75707	3.52539	4.16481	5.64207	3.94385	4.40732	2.97969
AXL	5.08435	4.98502	3.99621	5.34684	6.32703	5.55572	5.14607	3.94294	5.24567	5.39111	4.84419	6.1067	4.13026	4.2574	4.62932	5.78041	5.67408	4.27876	5.43982	6.04217	5.47995
AZGP1	3.24795	4.32622	3.72229	4.96603	3.73323	3.11331	3.45959	3.62278	2.9742	2.82401	4.33581	3.4964	3.11328	3.40466	2.62632	3.5394	3.43025	4.87755	3.72398	2.79339	3.53246
AZU1	4.01917	3.88263	3.60242	3.53774	3.81103	3.48555	3.45022	3.32955	3.70444	3.15599	4.09569	4.34256	3.48471	2.83922	3.97633	3.91251	3.1606	3.9333	3.55219	4.05956	3.51796
B2M	3.44929	3.89207	3.92645	3.74355	3.03763	3.15188	3.69425	3.65154	3.38928	2.95293	4.98921	4.38415	3.56782	3.06288	1.91443	3.17523	3.31887	3.89048	3.51618	3.32955	2.99221
BAAT	3.89792	2.97938	4.24051	3.23773	3.56536	3.06004	3.35486	3.47252	3.31187	3.71058	4.51019	2.15809	4.54351	2.71817	2.24258	3.616	3.81389	4.37042	4.33922	4.01635	3.20181
BACH1	8.40046	8.39406	8.46703	8.00364	5.98578	6.56472	6.82382	7.08706	6.35271	6.81186	6.80985	7.02935	6.66587	6.86523	6.6046	5.96774	6.46456	6.48245	6.5147	6.7716	6.53416
BAD	4.01244	3.99545	3.65027	3.68688	4.07242	3.48555	3.563	3.90225	2.85264	3.96117	3.93142	4.37716	4.19663	3.17186	3.23351	3.99655	4.52659	4.65139	3.64659	4.2552	4.54559
BAG1	6.5351	6.41706	5.98262	6.5916	6.62127	6.73829	6.46112	6.65311	6.34907	7.22825	5.79305	7.11042	6.79113	6.38007	6.00107	7.06143	7.08993	6.02724	6.8811	6.67866	7.00125
BAGE	3.76784	4.14842	4.2286	3.87471	3.91121	3.74626	4.2049	4.37069	3.95983	4.26059	4.60598	4.49074	3.06868	3.67054	3.78656	3.5263	3.6697	3.6031	3.23403	2.78015	3.30611
BAI1	2.54368	2.85126	4.18065	3.46466	2.4668	3.47852	2.64852	3.96286	3.04869	3.66719	2.10615	3.61307	3.40729	3.9518	1.92686	3.1872	3.09309	3.79012	2.66125	3.6931	3.51277
BAI2	5.82069	6.16986	5.79866	5.90891	5.88366	5.84172	5.78136	6.41577	6.28121	6.13671	5.82947	5.32569	6.23852	6.44989	5.59301	6.09493	5.83539	4.90649	6.13502	6.23573	6.0276
BAI3	4.63423	4.96754	3.25766	5.09433	5.24125	5.75535	6.03456	4.19491	6.01189	4.47717	4.27681	5.51175	4.24057	4.17063	4.34148	5.4752	5.01821	4.52125	5.20047	5.10779	5.26618
BAK1	3.44872	2.8005	3.8689	3.40833	3.05854	3.1679	3.05722	2.41538	3.40789	3.59758	2.24258	3.03671	2.81564	3.98778	1.84668	3.58932	4.00799	3.75028	2.72949	2.50489	2.57531
NKX3-2	3.83034	3.67306	3.70926	3.41785	3.08629	5.36925	4.29341	3.85641	4.09307	5.36219	3.89012	4.25903	3.9893	4.76847	3.4442	4.04726	4.76052	3.60692	4.82258	3.9698	4.57275
BARD1	5.14903	5.54181	5.29981	5.46506	5.02509	5.16404	5.26061	5.2775	4.50877	6.27911	4.53688	5.22461	4.96937	5.04814	4.97951	4.62244	4.55556	5.43015	5.09257	4.62107	4.87791
BAX	3.16895	3.67944	4.18471	3.88997	3.46186	3.25487	2.99373	2.55218	3.3947	3.30441	3.31861	3.43524	2.93557	3.0537	3.62755	3.57844	3.4178	4.745	3.01516	4.45432	2.94479
BBS1	5.54314	5.6929	4.62751	6.0338	7.19022	6.95284	7.38197	6.65002	7.82529	6.22153	6.67306	6.60851	6.47229	7.17986	6.76558	7.29835	7.45367	5.24906	7.20046	6.75046	7.10338
BCAT1	7.04906	6.99812	6.61678	6.63774	7.29578	6.24105	6.30628	6.11209	3.78484	7.35801	5.62353	5.17264	7.34863	5.64157	4.43417	4.99797	4.75965	7.38191	6.5337	6.68592	7.05272
BCAT2	4.44007	4.77125	4.33369	4.89056	5.94298	6.05733	4.76026	4.91121	6.41382	5.4016	5.02161	5.45336	5.22929	5.73949	4.12805	5.61538	5.83376	4.38831	5.70122	5.70384	5.84824
BCHE	3.16524	3.9258	4.04674	3.35296	3.15303	4.27452	4.09774	4.15449	3.73217	4.86785	2.83242	3.70437	3.78581	6.63713	3.96568	4.39559	4.15499	2.63509	3.57727	2.81346	2.78765
BCKDHA	5.74281	5.69043	5.69064	6.08024	6.60852	6.23862	5.85071	6.03015	7.47149	6.27597	6.68225	6.28018	6.26382	5.87088	5.96553	6.42223	6.78983	5.5286	6.75091	5.74986	6.28175
BCKDHB	3.89658	4.51721	4.46722	3.60543	5.10277	5.73306	4.35205	4.90969	4.52483	5.29528	5.26835	5.02743	4.83837	4.54694	4.53688	4.3321	4.56245	5.28608	4.72389	4.66359	4.55079
BCL2	2.96456	3.83232	3.53488	3.97178	3.67661	3.40767	3.94531	3.49129	3.49783	2.76577	3.15394	2.02392	3.67268	3.32137	4.09815	3.6507	3.38903	4.43525	3.75951	3.11249	3.39756
BCL2L1	4.66863	4.77449	4.5478	5.25868	4.63851	3.90612	4.9981	3.91226	4.17882	4.15039	4.16796	3.71972	6.13466	3.95511	3.31075	3.98123	4.00653	6.38858	5.5284	5.18849	4.502
BCL2L2	4.53687	5.40029	5.25566	4.85126	5.23747	4.86216	5.56035	5.6845	5.47219	4.6905	5.03326	4.73033	5.95971	5.15877	5.10928	4.88662	5.62589	4.83223	4.71793	5.43335	4.80234
BCL3	6.77703	6.56608	6.37576	7.49913	5.70058	4.83334	5.27074	4.8034	4.38533	6.22479	5.24873	5.25871	5.09527	4.8276	5.12947	5.16999	5.04011	5.27596	5.33311	5.72905	5.87707
BCL9	4.34349	4.40617	4.61889	4.66644	3.82167	3.90501	3.91335	3.61443	4.77266	4.28737	3.95189	4.75204	3.27548	5.61702	4.04551	4.58119	4.64312	4.83639	4.16788	4.24212	4.24676
TNFRSF17	3.13499	3.45078	3.33359	3.71389	3.76093	3.4693	3.39719	3.84779	3.58138	3.15937	3.57959	3.44954	2.82373	3.74288	4.01522	3.4588	3.71325	4.10034	2.70967	3.59373	3.04946
HCN2	2.97057	3.24149	4.01956	3.465	2.54106	3.35433	4.07213	3.477	3.86874	3.78611	4.1662	4.50708	4.12028	3.45877	4.02628	3.13359	4.0393	2.66959	3.32669	3.58217	3.42712
OPN1SW	6.79936	7.15347	6.88536	7.37437	7.50156	7.54267	6.89558	6.98518	7.27113	7.72233	7.00678	7.3403	6.95594	7.45814	6.89447	7.57435	7.38985	5.71818	7.32903	7.53833	7.73861
BCR	3.8599	4.07712	2.84766	3.61964	4.30264	4.72787	3.74652	4.20609	4.34094	4.71131	3.3008	4.24576	3.94299	4.81583	4.57458	3.99002	4.31664	3.13504	4.25593	4.4787	3.73144
BCS1L	4.06094	3.2048	4.03829	4.14585	5.15001	5.30142	4.72113	4.92137	5.8923	5.09446	5.2477	5.00309	5.28518	4.52905	5.02016	5.21425	4.92706	5.30175	4.75772	4.52505	4.18758
BDH1	3.8342	3.31084	4.84647	3.73543	3.24216	3.23169	2.19892	2.54625	3.5575	3.43517	3.98576	4.0489	3.61523	3.7693	3.5194	3.81596	3.10626	3.56989	3.45642	3.47284	2.45219
BDKRB1	4.63061	4.59168	4.43118	4.94287	4.32029	4.48314	3.79999	3.48253	3.39365	5.17579	4.61681	4.25721	4.1913	3.7323	3.59992	4.25137	4.00874	4.19084	3.58761	4.44482	3.86409
BDKRB2	4.01677	4.50014	4.17147	3.97183	3.33397	5.36014	4.27076	4.31324	5.16027	4.67383	3.9494	4.5624	4.6121	6.11122	4.19965	5.69791	5.04775	3.09087	4.19649	5.25673	4.44005
BDNF	4.42985	3.20518	2.94622	3.09292	3.12705	3.30526	3.8977	3.38686	3.19878	2.70186	3.42558	3.63327	2.934	2.93051	4.30437	3.21586	3.06184	3.65631	2.89227	3.90225	3.03509
BFSP1	5.66425	6.02602	5.59412	5.89505	5.84737	5.63166	5.29569	5.73301	5.20683	6.45843	6.63173	5.71201	5.49809	4.25898	4.78783	5.28241	7.02897	5.21538	5.342	4.78399	5.00923
BGN	4.44598	4.10444	3.80233	4.2	3.73004	5.83543	3.99569	4.30781	4.18836	5.06644	4.7643	3.5856	4.11899	5.16828	4.08751	4.6086	4.00244	4.08055	4.47167	4.34073	3.83339
CEACAM1	4.73417	4.99064	4.6933	4.90407	3.61356	3.89791	5.31264	4.71496	4.33906	6.74422	4.408	4.12652	3.03631	6.42251	4.59124	3.591	3.62953	4.94703	4.01763	4.62457	3.75322
BHMT	2.01113	3.73693	3.66579	3.7312	3.45406	3.55	2.78242	2.33406	3.19076	3.99215	2.81955	3.21432	4.0279	3.33876	3.53159	3.45335	3.72744	3.966	3.36963	3.13064	3.04725
BICD1	3.52637	3.77165	3.72978	3.30796	3.84756	4.02804	4.02725	3.95901	3.92668	3.21883	3.37923	3.13912	3.58732	4.1957	4.08117	4.028	4.04936	4.14812	3.87371	3.40072	3.58722
BID	7.57073	7.73659	7.20661	7.68669	5.64723	6.42649	5.73949	5.96246	3.73797	8.10343	6.16073	6.74145	5.53907	6.62091	3.74526	5.16328	5.40024	6.35796	6.25693	5.44813	6.50469
BIK	5.64204	5.62039	5.28654	5.8334	4.89977	5.43911	4.51549	3.89647	3.45794	4.75577	4.51513	5.1912	3.91458	4.10494	2.30294	3.98487	4.2111	5.73062	4.73689	4.5231	4.86215
PRDM1	4.58125	4.71875	4.41335	4.67066	4.45133	4.22472	5.14508	4.88882	3.59993	3.49013	3.33121	4.44944	4.07248	4.5954	3.55285	4.86533	3.7534	4.23951	3.9378	3.31838	4.03905
BLK	3.88068	4.03482	4.00195	4.00722	3.87788	3.86753	3.49233	4.14467	3.93051	4.09305	4.56571	3.99085	4.16788	3.80008	4.2269	3.92013	3.69469	5.07336	4.25848	3.65971	3.73547
BLM	3.05237	3.6176	3.14572	3.2816	2.88656	3.41619	3.83616	3.11292	3.78739	3.01484	4.20846	3.06459	3.82355	3.40917	2.60074	3.07171	3.4772	5.06061	3.40471	3.40787	3.7385
BLMH	6.3096	6.14203	5.88494	6.43048	6.51992	5.93077	6.28945	6.21542	5.88911	6.42407	6.36867	6.36349	6.1006	6.41147	5.59137	6.30996	6.93929	5.73728	6.3396	6.58183	5.94491
CXCR5	3.16771	2.98645	3.43645	3.6354	4.09711	3.90086	4.28675	3.75091	3.84038	3.7896	4.48993	3.52318	4.05308	4.24918	3.69673	3.5014	4.04311	4.57787	3.39756	3.26415	3.24603
BLVRA	8.94811	9.13536	9.31696	8.76599	8.62811	8.83674	8.65249	8.71647	7.46007	9.31175	9.92576	9.23773	9.33032	8.08751	8.56238	9.5965	7.95674	8.53117	9.13385	7.68959	8.72205
BLVRB	5.74372	5.99545	5.68618	6.11995	5.54038	6.16211	5.81308	5.92764	5.8211	6.60138	6.10573	5.16474	5.85239	5.82619	5.17997	5.0696	5.98118	6.47533	6.12459	6.05057	6.4026
BNC1	3.33668	4.36987	3.91122	2.97841	3.28498	3.73052	2.82996	3.44257	3.57488	3.90653	3.35937	3.32981	2.72679	3.61346	4.69288	3.1372	3.65396	3.30273	3.82063	3.97714	3.76123
BMI1	8.43092	8.63721	8.56772	8.46649	8.54987	8.81224	8.7835	8.77302	9.67537	8.50532	8.6705	8.45592	8.69239	9.1671	8.9763	8.44756	8.84091	7.80711	8.68313	8.29358	8.41028
BMP1	3.91652	4.3512	4.44302	3.82428	3.55871	3.44076	3.76537	3.37968	4.06258	3.66313	4.74427	3.47191	3.58676	3.12295	4.0628	3.46291	3.26701	5.09883	3.71948	3.86267	4.14388
BMP2	6.92138	6.93167	6.87266	6.91486	4.82459	4.89402	5.42327	5.64331	5.08143	6.11502	4.86951	5.5873	5.78791	5.84085	5.08494	4.71382	5.61426	5.22388	5.69557	5.79811	5.47878
BMP3	3.72868	3.57444	3.81322	3.63183	3.44882	3.11048	3.91415	3.6708	3.21843	3.2811	4.11144	3.22835	2.72387	2.58698	2.8548	3.34287	3.59825	4.04169	3.89999	3.56741	2.68826
BMP4	2.51305	4.8128	4.27716	3.5662	3.78078	3.19119	4.42348	4.68898	3.33116	3.95728	3.86719	3.84487	4.16536	4.30364	3.34339	3.78124	3.54041	4.25763	3.2852	2.37386	3.2163
BMP5	6.64086	7.14558	5.68797	7.8705	8.22872	8.00296	6.47183	3.92871	7.9481	6.66971	5.45656	8.0889	5.3124	7.25071	5.6298	7.89935	8.44697	5.76472	7.32048	7.93895	8.20119
BMP6	3.70073	4.04472	3.62563	4.24152	4.06425	4.19633	4.08582	3.92096	3.95468	4.46192	4.33947	4.74621	4.08738	4.10366	4.34172	4.73387	4.71565	4.65058	4.22855	4.19108	4.43054
BMP7	5.00338	5.18171	5.33368	5.69583	5.34444	5.53287	5.15553	6.20437	5.24989	5.64547	5.37613	4.40467	5.80437	5.5672	4.62681	5.67548	5.43068	5.48256	5.2454	5.09445	6.02475
BMP8B	3.97194	3.35855	3.20436	3.2115	3.72469	2.99272	3.73029	4.28881	2.46445	3.21399	3.20219	3.82426	3.33645	3.56502	2.71393	2.88181	3.95567	4.86253	3.47212	3.28546	3.19021
BMPR1A	6.81126	6.64455	6.51137	6.45708	6.18355	6.25985	6.02403	6.18551	6.81532	6.01458	5.76534	5.53969	5.83723	6.06291	5.59111	6.53943	7.64329	4.95201	6.09346	6.11558	6.08262
BMPR1B	4.61203	4.39796	4.64772	4.65172	5.27057	5.04926	4.4066	4.19722	4.57593	5.85577	4.49836	5.26756	5.17052	3.02559	5.30059	5.00369	5.22876	3.79539	4.25611	5.07059	4.80254
BMPR2	3.71443	3.60243	2.87156	3.48918	3.6706	3.66758	4.42939	3.45442	3.58033	3.20603	3.8592	4.75756	3.85255	4.67578	4.24343	2.92478	3.52335	3.5517	3.08031	2.90525	2.98347
BMX	3.4133	4.37649	4.07839	3.45594	4.2269	4.80844	5.5087	4.87779	3.86192	5.1406	4.97986	5.21131	4.48635	4.44659	4.55348	4.78668	4.61851	5.20173	6.75837	5.39203	5.25138
POLR3D	3.23491	3.78014	4.46848	3.66296	3.87741	3.70646	4.23599	4.53196	3.93816	4.20518	3.40305	3.27861	4.37648	3.71036	3.63289	4.29039	3.9795	4.96377	3.83201	4.36661	4.1934
BNIP1	5.59223	5.57945	5.14753	6.29157	5.00273	5.06231	5.50949	5.30147	5.84368	6.48965	4.63092	4.4342	5.60046	5.01751	5.30621	5.11442	5.35252	4.80083	5.20356	5.22786	4.99311
BNIP2	7.47314	7.66173	7.21605	7.62154	6.23229	6.2737	7.16557	6.70132	5.39713	5.93226	5.51685	6.43673	6.87125	5.73019	5.98043	6.53171	5.58018	4.69533	6.21008	5.4485	5.58375
BNIP3L	6.52702	6.76436	6.38683	6.8194	6.09207	7.02391	7.30306	7.45607	6.6302	6.89759	5.94662	6.08501	6.22923	7.577	5.77699	6.91059	6.49172	4.94319	6.29122	5.65701	6.02036
BOK	3.08125	3.92054	3.03653	3.91133	3.69236	3.95055	4.03922	3.98743	3.44568	3.81367	3.81574	3.35639	3.82372	4.26632	3.27969	3.5703	3.80942	4.41605	3.26966	4.2262	3.62443
DST	3.56724	2.68533	4.44398	2.58619	2.21701	3.01536	3.32599	3.5352	2.18314	4.14934	3.00467	3.38434	3.10035	3.05075	3.14602	3.42371	2.47982	3.11353	3.69392	2.80139	2.85426
BPGM	7.48386	7.49232	7.36585	7.75415	8.1316	8.22761	8.14169	7.72244	8.01839	8.08688	8.35809	7.65452	7.63012	7.48447	7.78076	7.66693	8.3873	7.82342	8.18792	8.53011	8.50141
BPHL	4.46005	4.61513	4.92752	4.11789	4.61668	3.83247	4.67109	3.78819	3.69449	4.11097	4.29776	4.04421	3.43133	4.14079	5.03199	3.30811	4.44612	4.2866	4.52264	4.80131	4.99164
BPI	3.1004	3.12437	3.65565	3.4972	2.98253	3.14712	3.00403	3.39294	2.99906	3.60818	4.56433	3.79937	3.67879	3.35965	3.32821	2.92046	3.30549	4.4677	3.38591	3.24657	2.42412
BRCA1	3.60649	3.9413	4.33725	3.86126	3.73095	4.07514	7.03588	7.24528	5.3615	5.15416	4.24109	3.31085	4.38483	6.07377	4.50101	4.30706	5.35564	3.488	4.50479	4.42672	3.4331
BRAF	4.15557	3.74011	4.46921	4.68886	5.00521	4.63966	4.08385	3.61902	3.72156	4.59646	4.15062	4.68145	3.78826	3.74184	3.84014	4.277	4.78321	3.58254	4.73164	3.72775	4.68206
BRCA2	4.0393	4.03664	3.1014	5.44612	6	4.94456	3.89077	3.37168	4.04337	6.41231	4.75026	5.05517	3.87988	4.63923	3.04489	5.67124	6.09087	4.16326	4.3992	3.46972	3.66632
BRDT	3.34916	3.84341	3.1387	3.95099	3.3337	3.35926	2.95155	3.01857	3.20172	1.67171	3.67253	1.97389	3.68666	3.53388	3.5678	2.9556	3.52119	3.97786	4.51377	4.27857	2.38089
ZFP36L2	4.65919	3.76497	3.89185	3.9519	4.0085	3.7298	3.6276	4.21338	3.4499	3.74717	3.45124	4.46638	4.21688	3.9809	3.93383	3.93118	4.00885	4.87028	4.12684	3.78308	4.20125
BRS3	4.92335	4.69898	4.97884	4.81613	4.19277	4.66339	5.28466	5.21987	5.48794	4.71213	4.2023	4.45316	4.82302	5.17631	4.73141	4.70185	4.26153	3.48285	4.87097	4.8058	4.59151
BSG	5.37299	5.66234	5.18133	5.69477	6.18802	5.94376	5.09143	5.68321	6.68689	6.57767	5.53463	6.34772	5.63473	5.69751	5.59574	5.64154	6.74145	5.14643	5.86817	5.39786	6.27138
BST1	3.47712	4.25574	4.36164	3.89201	3.50704	4.10635	3.97968	3.86371	3.22055	4.76296	4.17692	3.90014	3.40958	3.25358	3.95924	3.35915	3.60063	4.67272	3.64965	4.2469	4.06934
BST2	3.79917	4.24725	3.61708	4.06801	5.68893	4.50707	4.44719	4.81532	4.1578	3.89146	4.07441	3.39924	3.89608	3.86111	4.64513	4.59214	5.24219	4.66691	4.61013	4.72583	4.67293
BTC	3.58108	3.96622	3.63624	3.89973	2.83096	3.63849	4.10079	3.72853	5.96222	3.62502	4.11484	3.10383	3.9179	3.67476	1.44878	3.31125	4.41827	2.83004	3.99596	3.75718	3.49963
BTD	5.91057	6.27129	5.72028	6.34836	8.21783	8.29456	8.04544	8.03491	8.27552	7.52982	8.65851	7.76251	7.98806	7.31915	7.40618	6.92034	8.51296	7.17853	8.10399	7.53803	7.76437
KLF9	8.07549	8.28135	8.64897	8.153	6.46542	7.77719	8.89521	8.37901	6.5424	7.52838	6.70387	6.29071	7.53601	7.89795	8.28165	8.02974	7.29325	7.54659	7.48614	8.06024	6.3921
KLF5	6.40189	6.46821	6.79573	6.74656	4.27232	4.52712	4.13446	5.15231	5.59882	4.56513	4.48358	4.39364	5.45961	4.61326	4.65422	4.52432	4.3402	4.80573	5.08633	4.61935	5.11042
BTF3	4.78045	6.53353	4.94562	3.93492	4.02886	2.90102	3.23879	3.11	3.88816	3.03331	3.65699	2.92326	4.23724	3.84512	3.72252	2.9776	3.75868	4.02716	4.13394	3.81962	4.30474
BTG1	11.05987	10.87709	10.4034	10.72567	9.61016	9.60246	10.7779	10.02485	9.81042	9.56211	8.98736	9.34833	9.36644	9.56344	8.99341	10.16013	9.83596	9.40358	9.83646	9.88334	9.59728
BTK	4.32756	3.70908	3.53498	3.32467	3.74718	4.5938	4.25887	4.79108	3.98366	4.29094	3.67924	4.05558	3.33811	4.21284	3.80891	3.5542	3.34963	4.62611	4.2769	4.32721	4.82244
BTN1A1	3.07282	3.56381	3.74359	3.64397	4.09381	3.96856	3.89845	3.26417	3.37696	4.20827	3.60365	4.50004	3.8851	3.78094	4.28069	3.41381	4.1672	4.15752	3.7808	3.6034	3.17392
BUB1	3.31849	3.57683	3.9014	3.62821	2.96408	3.07418	3.132	4.3859	4.03255	4.03863	2.96531	3.78946	2.87943	3.37536	3.84147	3.17302	3.54295	2.93081	3.03236	3.03424	3.5718
BUB1B	3.38328	3.40314	3.41537	3.28037	3.69235	3.30346	3.2956	3.31631	3.27444	3.82341	4.31299	4.46788	3.08241	2.9691	2.10431	3.6539	3.693	4.40326	2.91943	4.45014	2.93294
BYSL	5.66253	5.84991	5.20676	5.81823	5.18382	4.72034	5.5046	5.62381	5.69467	4.60034	4.71457	4.64651	5.12323	4.88053	4.63478	6.24544	5.11138	4.06633	4.7075	5.1062	5.05928
TSPO	7.84578	7.84835	7.58985	7.87243	7.31472	7.72836	7.42592	7.78392	4.79114	7.97882	7.22416	7.22999	7.53914	6.78002	5.79606	6.61668	7.09485	7.65046	8.38947	7.85827	8.41927
SERPING1	3.23996	3.28605	4.23207	3.51843	2.83096	3.28831	3.33661	3.57422	3.27863	4.07689	3.39428	2.58204	3.26143	3.68706	4.06316	3.31644	2.91973	4.21912	2.93971	3.53445	3.07044
C3orf51	3.26372	3.43411	3.9793	2.39321	3.62115	3.21884	3.14207	4.01633	3.52147	3.10689	3.39853	2.80543	2.56566	3.41321	3.95398	3.36709	3.11773	2.76807	2.8494	2.93035	3.12169
C1QA	3.31184	3.61629	3.78229	2.99657	3.49135	5.7266	5.08447	5.69806	3.31187	5.72592	4.28572	4.09667	4.84132	4.51886	2.72207	4.11321	3.70984	5.11409	4.99314	4.82128	5.76921
C1QB	2.69269	3.96973	3.77494	4.14386	3.68411	4.95757	4.07777	3.86289	3.56954	4.63089	4.59363	3.83771	3.94694	3.71811	4.20603	4.38817	3.64461	4.87189	4.12403	3.58137	4.78119
C1R	6.69103	6.47995	6.33808	6.5274	5.59874	7.51537	6.46087	6.60803	4.91154	7.21779	5.63205	5.33727	6.10253	6.1494	5.544	5.41289	5.99733	5.17419	6.53967	6.52672	5.99783
C1S	5.91435	6.06148	6.45229	6.74045	4.28421	7.12294	5.61138	6.07009	4.21629	6.9791	4.88511	4.13727	5.92115	4.39581	4.61524	3.89928	5.55942	4.08294	6.12261	4.96701	5.51221
C2	4.53915	4.43132	3.69951	4.37865	3.48697	4.14646	3.49565	3.21538	3.11383	4.50587	3.88055	4.52183	4.46977	4.46847	4.6585	3.44779	3.79264	3.58222	4.8054	3.92961	4.36491
C3	5.96181	5.57663	5.90368	5.69956	3.37246	4.85418	5.01834	4.59583	3.87972	5.12969	4.74483	3.45478	4.36286	3.90256	3.80991	3.88526	3.6411	4.61616	4.70769	4.49675	4.23586
C3AR1	4.18183	3.77731	3.53517	4.11337	5.2084	6.25634	4.42421	4.61304	3.72342	5.15541	3.52029	5.49015	4.3158	6.16193	3.92211	4.24359	5.39158	4.44173	5.55491	7.17029	6.99924
C4A	6.56119	6.68363	6.95413	6.483	4.45846	5.99614	5.70123	6.15244	3.68683	6.71836	5.09419	3.21299	5.70528	3.4552	4.42972	3.70493	4.19243	4.0452	5.43236	5.10685	4.77226
C4BPA	4.76259	4.20696	4.39395	5.74232	3.86475	3.43455	2.98217	3.60584	3.34413	4.90667	4.50331	2.44537	3.79015	3.0691	2.66431	3.07867	3.22063	2.98703	4.9223	3.33394	3.65378
C4BPB	4.18699	4.25847	4.17251	3.96533	3.44882	3.46864	2.84684	4.12305	3.50119	3.96231	4.737	3.99377	3.789	2.6987	3.77726	3.75244	3.38534	3.41045	3.24307	4.4884	3.66459
CAPN5	2.58711	4.03781	3.80707	3.61338	3.37525	3.51631	2.95635	3.51912	3.30163	3.11893	3.04933	3.09032	3.458	2.80526	1.46297	2.7702	3.22221	3.03621	3.16282	2.61549	2.43251
C5	5.22885	5.7415	5.62666	5.43261	6.06203	5.96977	6.24515	6.3117	4.909	6.8245	5.82316	5.82534	6.63044	5.23999	6.11919	6.18646	5.98217	7.33389	5.75832	6.10884	6.43514
C5AR1	4.10244	3.91479	4.1977	3.56664	3.23634	3.64654	4.76828	3.75386	3.61412	4.09476	4.56875	2.86868	3.123	4.05441	1.91143	3.90676	3.48948	4.47395	4.08102	4.21452	3.77373
C6	3.64737	3.55887	3.65446	3.14016	3.64695	3.66576	3.34311	3.49877	3.26388	4.09254	3.99592	3.45842	3.72915	3.57437	2.92233	3.20095	3.55702	4.4957	3.30781	4.20635	3.36836
C8A	3.51892	3.23019	3.33029	3.61909	3.20134	3.53907	2.98394	2.60396	3.30255	3.42701	3.12806	3.10054	4.09778	3.03811	3.81388	3.39668	3.66767	3.38252	3.53893	4.44442	4.00274
C8B	2.69407	3.85068	3.88481	3.30516	3.15305	2.96538	2.85911	3.44859	3.1611	5.70533	2.59918	2.88917	2.15377	2.82364	1.83271	2.99198	2.93349	4.19657	3.64495	3.76093	4.06087
C8G	4.49358	3.52552	4.18153	4.42836	4.5337	4.07572	3.77347	3.54995	3.48271	5.48966	3.60296	4.197	4.21483	4.02994	4.0155	3.66569	3.95078	4.46457	3.67694	4.0253	4.11294
OSGIN2	6.90135	7.0517	6.85336	7.29446	4.85498	4.59649	5.89192	5.72783	5.77895	3.91657	3.90125	5.01917	4.63478	5.32507	5.21873	5.36099	5.01177	4.99322	3.92929	4.26574	4.18083
C9	4.39898	3.41793	3.96529	4.1563	3.17238	2.82839	3.39724	3.67414	2.90654	3.77358	3.50316	4.4803	4.06827	2.60504	3.36153	3.12038	2.96019	4.56205	3.68486	3.64781	3.10112
C11orf2	6.58143	6.95493	7.10795	6.83374	5.95642	6.14961	5.67049	6.69212	5.92315	5.90359	6.76799	5.01608	6.92059	6.52972	6.77611	6.21802	6.19541	5.72231	6.90382	7.18754	6.66906
MRPL49	4.55134	4.73822	5.05501	5.29339	5.02362	5.91831	5.26265	5.53709	6.0478	5.39455	4.41481	4.62241	4.93196	5.53297	4.18804	5.2005	5.54399	2.63172	5.44714	4.96098	5.3719
ZNHIT2	8.60013	8.5927	8.35521	8.63084	7.96602	8.5411	8.5949	8.06924	8.51663	8.44993	8.04843	8.34079	8.45843	8.79876	7.8608	8.20163	8.42763	7.72051	8.6967	8.49055	8.63642
MPPED2	4.90257	4.3219	3.98189	4.65381	5.02151	4.9557	4.25305	3.80524	4.11694	4.80606	4.57291	4.83921	4.5391	4.35692	4.9776	5.17572	4.83614	3.81247	4.76697	4.75303	4.94347
C11orf9	4.22392	4.65373	5.04171	4.49957	4.24841	3.80736	3.60491	3.20987	3.24091	3.481	4.21218	4.68569	3.42123	3.24259	2.79931	3.66735	3.41786	3.87874	3.68116	5.43393	3.89697
C11orf10	5.92709	5.94075	4.77888	5.89525	6.90021	7.05491	5.63064	5.7062	6.20462	7.02558	5.84162	6.22923	5.8423	6.75197	5.38883	5.71867	6.70213	6.08572	6.1695	6.65917	7.34373
DAGLA	7.56019	7.47619	7.67666	8.06808	6.63321	6.95125	6.38123	5.9807	6.73497	6.55882	6.44073	6.33034	6.49641	7.18541	6.54923	5.92449	7.04268	5.69673	6.59124	7.1376	6.65844
C16orf3	2.81781	4.09196	3.64195	3.63944	3.99754	3.30196	3.93109	3.39661	3.57029	3.55998	4.13489	3.07704	3.97212	3.79842	3.82977	3.39728	3.66866	5.10265	4.00368	3.6702	4.30788
FMNL1	3.28915	5.21137	4.46478	4.85444	5.19412	5.73775	4.27449	4.10063	4.68761	4.71571	4.11153	5.34096	3.68489	4.61019	3.9963	5.28633	4.75857	4.74733	5.09085	4.6101	5.4971
C18orf1	3.91049	3.98604	4.47122	3.66778	3.99508	3.86696	4.57107	4.27738	4.10474	3.92833	4.39763	4.31991	4.00389	4.3723	4.83759	4.48379	4.41887	4.01053	4.13569	3.42139	4.68563
PTTG1IP	7.06758	7.25991	6.90774	6.77162	7.50066	7.63026	7.74181	7.04289	7.08075	7.6895	7.49179	8.08521	6.71684	5.64015	6.78632	6.62477	6.85718	7.24448	7.51048	7.68091	7.48329
C21orf2	4.56322	5.14292	5.45263	5.37797	5.97884	6.21711	5.14773	5.15622	4.23619	4.47001	5.21355	5.86065	5.03477	4.66049	5.13763	4.87666	6.1931	4.76278	6.27964	6.21843	6.11554
MPPED1	3.18991	3.66888	3.62681	3.50982	3.22153	3.6032	3.54079	3.05044	4.21158	3.58493	3.6504	4.34942	3.45158	3.23844	3.43958	3.56433	3.44306	3.67907	2.75812	4.11123	2.17149
CA1	3.11067	3.72835	4.12463	3.1112	3.58829	2.99514	2.98971	3.1893	3.76084	3.33222	2.9425	3.70254	4.04109	3.48923	3.24563	3.74583	2.98597	3.73809	3.5063	3.44425	3.71135
CA2	5.62817	5.65219	5.12876	5.9769	4.61248	7.04534	5.83295	5.73264	4.7004	6.98698	5.17916	4.51676	6.26443	6.64773	6.12968	4.87631	6.5021	6.95849	7.79835	4.89514	6.75388
CA3	3.46987	3.43924	4.29075	3.14194	3.35872	3.97484	4.25516	4.4828	3.66248	3.94202	3.56935	3.34215	3.92856	3.32509	3.36691	3.22802	3.73576	3.26345	3.974	2.41271	3.70356
CA4	6.39778	6.28883	6.22518	6.47976	6.13203	5.38243	7.08326	7.14862	4.5269	4.86545	5.21305	8.00999	6.52082	5.70114	3.62365	4.5917	4.87411	5.51588	7.05147	5.28368	7.49853
CA5A	3.90714	3.70022	4.06897	3.50995	3.8017	3.37187	4.24576	2.4463	3.61006	3.28711	3.77914	3.86132	3.23584	2.53183	3.69263	4.2604	3.61814	3.34677	4.52183	4.03113	3.72357
CA6	3.75404	3.522	4.39179	3.42892	3.15	3.93926	2.91472	4.58273	3.12862	3.50256	4.06683	3.02434	3.74658	3.31637	2.49028	2.87769	3.45057	5.30175	3.38745	3.40555	3.71619
CA7	7.96825	8.019	7.30744	8.24593	8.48412	8.15742	7.97787	7.6557	8.02142	8.24577	7.5797	8.28636	7.79591	7.96567	7.64626	8.46792	8.01151	6.92754	7.88547	8.23159	8.48533
CA8	3.67101	4.50451	4.26819	4.49504	6.12095	4.8102	4.22147	4.82945	4.64591	4.79646	4.444	5.18467	4.47383	4.80528	3.98361	4.74209	5.19475	5.29291	5.1773	4.81221	5.81938
CA9	3.94033	3.63436	4.06761	3.78919	3.73537	3.82505	2.98694	3.79538	3.42866	7.19116	4.2741	3.75285	3.70775	3.58722	3.54974	3.39827	3.41786	4.89039	3.53742	3.30826	3.32664
CA11	4.45534	4.1637	4.16156	4.24509	5.70082	5.19055	4.11704	4.49757	6.43021	4.64665	5.18931	4.7597	4.63956	5.76004	4.70906	5.13083	6.14779	5.12417	5.03345	5.75929	5.58493
CA12	7.32693	7.20909	7.19719	7.83614	3.71626	4.25831	3.46287	3.91651	3.23584	4.64091	3.93312	4.23954	5.04022	3.41006	3.93355	3.85094	3.21847	6.03249	3.8054	4.54544	4.05765
CACNA1A	3.48702	3.24635	3.60242	2.75234	3.75336	3.43327	4.07048	3.21135	3.61841	2.95765	4.42281	3.72627	3.53528	3.3889	4.19968	3.17982	3.35107	3.5763	3.01652	4.01596	3.0188
CACNA1B	5.05454	5.06481	5.0436	5.00803	4.46387	5.15603	4.39924	4.88637	4.56413	4.79012	4.33282	4.69541	5.00016	4.18221	4.51423	4.28083	4.82448	5.158	4.32768	4.60317	4.59245
CACNA1C	4.41759	4.61458	4.03068	5.20873	6.20879	5.49886	4.51272	3.7936	5.21402	4.62922	4.38176	5.87243	4.25157	4.44509	4.21953	5.2345	5.80556	5.16075	5.41685	5.87774	5.59159
CACNA1D	5.69617	5.25192	5.50819	5.33945	7.30343	5.57332	7.22682	6.61283	6.57239	4.39191	6.45324	7.18823	6.00626	6.06738	6.56102	6.11363	6.11812	5.67793	5.92825	6.73738	5.62872
CACNA1E	8.04159	7.99411	7.95163	8.40235	8.5435	8.20082	7.82564	8.35023	8.25032	8.24667	7.5315	8.09899	8.32491	8.21299	7.58662	8.67642	8.28888	6.48411	7.96166	8.38894	8.87969
CACNA1F	1.88364	3.67081	2.5048	3.13387	3.37741	3.89389	4.02651	2.79871	3.40982	3.67621	3.80241	3.7702	2.5883	3.18265	4.37057	3.67815	3.58308	4.94309	3.27259	4.32128	4.1208
CACNA1S	3.40787	3.85664	4.24603	3.38398	3.63253	4.5721	3.63065	3.64606	3.66248	3.61129	2.86253	3.55832	3.38509	3.72804	4.27911	3.42903	2.79285	4.19384	3.6922	3.74509	4.15239
CACNA2D1	3.6279	3.55075	4.18695	3.73785	6.05644	5.56086	6.19389	6.15179	3.71601	4.46192	4.87072	6.41935	6.2214	4.8996	6.05823	6.08755	6.07265	4.38804	5.65145	5.93231	5.05889
CACNB1	4.81247	4.77041	4.17587	5.03081	5.49111	5.04947	5.30659	4.76573	4.9699	5.07339	4.79717	5.52252	4.66022	5.63545	4.88843	5.11652	5.21087	3.91081	5.51805	5.03354	5.55628
CACNB2	8.58137	8.62385	8.40573	8.68078	5.42642	6.777	6.48757	6.6216	6.04014	6.58267	6.34244	6.65251	6.51899	6.34902	5.15197	7.1201	5.6203	5.71851	6.41155	6.82227	6.68769
CACNB3	4.09701	4.46766	4.5483	4.01908	5.12001	4.36957	3.71653	4.7901	3.76609	3.27117	5.46086	3.56691	4.78837	4.80343	4.77964	3.49502	4.43381	5.30427	4.41669	4.44857	4.97597
CACNB4	4.18576	7.09482	4.45291	4.32878	4.24212	3.48136	4.65502	4.10456	3.55102	4.70612	3.44002	3.47779	4.05267	4.4677	3.50459	3.52986	4.02055	4.14264	5.28739	4.68165	4.49608
CACNG1	4.22271	3.63492	4.72159	3.70717	3.62007	3.76684	3.94751	4.17186	3.35555	3.64986	3.76898	3.65334	3.55762	3.75997	3.55824	3.76631	3.69325	4.90913	3.67107	4.74209	3.76385
SLC25A20	3.68674	3.71072	3.35699	4.38707	4.47071	4.9009	4.63785	4.31677	5.02447	4.74844	3.97987	4.79421	5.20252	4.47792	4.58707	5.0928	4.36972	5.32982	5.28487	4.28621	4.50077
CAD	3.14512	3.5291	4.25698	3.24955	3.34506	3.10108	3.10322	3.03516	3.56314	3.50157	4.09704	2.91522	2.93291	2.95594	2.79507	3.43957	3.38001	4.83925	3.04449	2.81426	3.65648
CALB1	3.2739	3.46423	3.54198	3.66015	3.82472	3.19128	8.56685	8.78198	3.46782	4.31468	7.14716	6.7911	4.6736	3.11034	7.49267	3.18866	3.61524	4.36466	4.37434	4.05534	3.89957
CALB2	3.42441	4.24329	4.35644	4.32585	5.73469	3.73841	3.75213	3.70437	3.58599	5.40834	6.04539	3.9735	3.08085	3.31596	4.37356	4.21419	4.0091	4.56748	4.50179	3.67737	3.11569
S100G	4.54278	4.57561	4.16728	4.14034	3.52382	4.55167	3.77226	4.0404	3.92286	3.74514	3.13878	4.3786	3.55858	3.66058	2.68756	3.91014	3.69211	4.42133	3.94481	3.57702	4.20604
CALCA	6.09593	6.34735	6.1758	6.33046	5.44978	6.25782	6.44112	6.24469	5.30665	6.60434	6.95558	5.20055	5.83414	6.07979	5.24754	5.64707	5.63794	6.26561	5.44765	4.61162	5.54147
CALCR	3.09074	3.29648	3.0766	3.12255	3.57147	3.17248	2.99099	3.37372	3.27855	3.21137	3.91188	3.43085	3.17886	3.46962	4.47797	3.40865	3.48433	5.0775	4.54923	5.05615	3.52272
CALD1	5.77394	5.7478	3.51865	5.99016	7.92192	8.55829	8.21505	7.44992	8.06635	8.80791	7.07287	8.53448	6.52126	7.87524	6.96015	7.83505	8.38997	5.76836	7.58982	8.20406	8.4736
CALM1	8.43083	8.54144	7.96916	8.63118	9.08132	9.06835	9.1322	8.90233	9.38571	9.16639	9.27283	8.86528	8.83399	9.01958	8.76026	9.43145	8.9493	7.20059	8.82415	8.82239	9.08498
CALM2	8.24148	8.57872	8.16766	8.51398	8.96284	9.30446	8.74099	8.41674	9.14378	8.31414	9.09068	8.97566	8.80426	8.88398	8.99079	8.63308	8.49207	8.85418	9.28888	8.39278	8.67224
CALM3	4.03185	4.60788	3.93059	3.88166	2.74091	4.25352	3.41492	2.15349	4.10745	3.75905	3.59434	3.32693	3.33336	3.65874	4.07891	4.21232	3.32947	2.90189	3.25022	3.79517	3.46497
CALR	6.41255	6.49419	6.54676	6.77508	6.28241	6.49935	5.91228	6.70411	6.89864	6.0038	6.96754	6.02964	6.41697	6.73756	6.25267	6.41853	6.45668	5.3598	6.3692	5.74945	6.22152
CALU	5.78151	5.77467	5.44604	5.51201	5.85507	6.70593	6.36656	6.76004	5.30682	7.44131	5.91461	6.2696	6.40072	6.40391	6.10418	6.27532	6.38601	5.70898	6.33632	6.97612	6.45474
CAMK4	4.91963	4.51514	5.17848	4.41212	5.22712	5.03822	5.1835	5.07473	4.40456	4.17886	4.80576	4.9347	5.0399	4.72727	5.45122	4.89545	5.02299	5.98016	5.31918	5.0465	5.27536
CAMK2A	3.7326	3.25637	4.19689	3.47376	3.82887	3.99159	2.87893	3.62323	3.76399	3.86815	2.60203	4.82036	3.98783	4.37663	3.68452	3.85897	3.23017	5.96618	3.49359	3.55022	4.12302
CAMK2B	8.05087	8.26944	8.48045	8.45869	8.6232	8.39407	8.76909	7.9254	8.28281	8.13323	8.61359	9.07583	9.05246	8.41577	9.81659	8.87506	8.61129	9.0972	8.55835	9.05667	8.66638
CAMK2D	3.6976	3.61697	5.17394	3.22428	6.37874	2.95661	2.74767	6.06758	2.79627	5.60955	5.98701	2.07802	5.78174	2.93006	4.77002	3.20972	5.95183	4.90082	2.77076	3.53905	3.41678
CAMK2G	5.13605	4.9383	4.44251	4.82401	5.13506	4.93453	4.54345	4.30698	4.94438	4.63975	4.66339	5.38789	5.41632	4.88916	4.96829	5.4209	5.68895	4.07014	5.32459	5.03294	5.11994
CAMLG	8.75436	8.83132	8.68141	8.85031	8.26031	8.87204	8.69924	8.61407	8.60054	8.84912	8.79769	8.44937	8.02823	8.71342	7.78832	8.80902	8.90909	7.83672	8.91021	8.76847	8.73354
CAMP	3.08484	3.93365	3.98067	3.3986	3.71528	4.21788	4.79114	4.23836	3.7214	3.77807	4.75688	4.35011	3.97001	3.70557	4.4331	3.65107	3.65446	5.05849	4.21496	4.43576	4.97411
CANX	9.53411	9.56454	9.34337	9.34832	9.99844	9.7271	9.85031	9.77192	9.31658	9.88645	10.25855	9.59934	9.6984	9.69349	9.15871	10.09827	10.09015	9.14908	9.89002	10.18181	10.11289
CAPG	3.92429	3.95408	3.72856	4.36417	4.28911	3.5964	3.90731	3.51537	3.89325	4.37405	3.73412	4.13378	3.11026	3.14272	3.9156	3.9006	3.90042	3.88005	4.47609	4.28329	5.29191
CAPN1	4.56681	4.3241	4.58929	5.37366	5.44566	4.79685	3.38905	4.26382	4.52956	4.62834	4.01716	4.69219	4.22737	4.21504	4.85604	5.03663	5.54826	4.09194	4.19501	3.80869	4.0743
CAPN2	8.64758	8.82324	8.70216	8.35436	5.71447	6.93656	6.45173	6.89176	6.06278	5.89854	5.96377	5.08797	6.44179	7.21917	6.25367	6.16789	6.81997	4.98131	6.57472	7.49508	5.56947
CAPN3	4.57816	3.18309	4.37695	3.39979	2.9522	3.75679	4.878	4.3628	3.40713	3.34605	3.69388	4.26321	4.33506	3.20174	4.59	3.00483	3.23169	2.88735	3.46119	3.35257	4.55519
CAPNS1	8.58262	8.59614	7.97623	8.0794	6.06821	3.66965	7.34494	7.31937	3.41757	6.61548	7.13289	4.5958	8.97478	3.81465	3.43485	4.05673	4.18247	8.95234	8.30037	8.51801	7.60247
CAPN6	2.94362	4.02346	3.72856	2.86938	3.57204	3.75532	3.41884	3.71802	3.80248	3.41943	1.64834	3.58796	4.4987	2.17675	3.79736	3.12203	3.36598	3.59934	3.30272	3.98711	3.53788
CAPS	5.26924	5.15979	4.05412	5.58271	6.07937	6.29388	5.40585	4.99529	6.77836	4.96954	5.32852	6.07606	5.04816	5.49569	5.27579	6.06807	6.20359	4.94959	5.75937	5.84248	6.14227
CAPZA2	7.90666	7.76621	6.96956	7.91038	7.39401	8.27122	7.8151	6.63024	7.85546	8.53072	7.53773	7.78026	7.19962	7.14242	7.38618	7.5302	7.93717	7.93414	7.84826	8.56386	7.55838
CAST	3.88145	3.83232	4.10829	4.2617	3.8086	3.7997	2.88684	3.24426	3.74654	3.97415	2.52844	3.3516	3.85683	3.88758	3.81388	3.55019	3.88947	2.65908	3.61377	3.42463	3.42008
CAPZB	6.06048	5.60524	5.47043	5.56416	6.05069	5.42543	6.70642	5.47731	4.66079	3.97443	4.07391	6.82592	5.20673	5.25357	6.81715	4.54603	4.17197	2.96101	4.18521	5.43662	4.3502
CARS	9.27103	9.41186	9.29957	9.0885	9.71741	9.03755	9.84174	9.58476	8.70527	9.11134	9.56333	9.53551	9.33079	8.22782	9.04117	9.108	9.56433	8.61459	9.39037	9.16742	9.35864
CASP1	7.06557	6.79919	7.15065	7.07818	5.25496	6.45723	6.44698	6.70877	4.40276	7.09251	5.76628	5.69909	7.76083	4.95074	4.67783	4.73855	5.32975	7.28167	6.69283	7.41943	6.76803
CASP2	6.71645	6.47515	6.39943	7.01769	6.39719	6.6608	6.01063	5.89907	6.43625	6.7203	5.55729	6.11492	5.99584	6.15027	5.2249	6.82519	6.74922	4.44876	6.80649	6.10834	6.22249
CASP3	5.45805	5.40416	5.36053	4.9854	5.52508	5.10425	5.90733	5.3545	5.12431	5.32742	5.71275	5.43795	5.7788	5.10963	5.80424	5.04923	5.06791	6.0924	5.58939	5.63916	5.55086
CASP4	7.1156	7.27298	6.36714	6.86282	4.8307	5.51604	5.44475	5.79205	5.8679	6.35282	5.11514	5.35482	5.38466	5.19501	4.84257	4.87283	4.80188	5.32086	5.95534	5.1373	5.72703
CASP5	4.27606	4.7078	4.22108	4.33623	3.29043	3.18627	2.80052	3.7082	3.22636	3.91939	2.25731	3.11985	4.56122	3.78245	3.3931	4.23454	3.19418	5.001	4.38962	3.86822	3.97249
CASP6	6.32202	6.22931	6.16178	6.12175	6.63192	6.72325	6.47956	6.41878	6.86581	6.44804	6.55135	6.22278	6.92312	6.51608	5.79478	5.76667	6.7168	6.2078	7.08312	6.23289	6.29493
CASP7	5.5397	5.61354	5.42747	6.34928	3.67403	3.66307	3.85854	3.97567	3.5675	3.99797	3.98576	4.04317	3.72925	3.62872	3.83536	3.96414	3.621	3.88825	4.25269	3.70687	3.90762
CASP8	3.39834	4.1801	2.99462	3.47403	3.95152	3.8852	3.39646	3.3798	3.57766	3.57478	4.55643	4.04286	3.71807	3.73057	3.65464	3.76421	3.71496	3.80973	3.99614	3.68066	3.41024
CASP9	3.49946	4.00433	3.81486	4.10879	4.26832	3.95454	4.65286	4.71194	4.62786	4.16237	4.3297	3.82901	5.53086	4.66388	4.88611	4.25113	3.6325	5.81735	4.41721	4.84396	4.2701
CASP10	4.95694	4.50057	5.32208	4.59266	3.96813	5.49278	4.4243	4.86646	4.11132	5.04665	4.31174	5.42277	5.00549	4.94442	4.123	4.33067	4.67269	4.83816	5.00071	4.66605	4.98801
CASQ1	4.87739	4.82673	4.77725	5.01267	6.43281	5.6016	5.25778	3.96485	4.79453	5.51164	4.6606	6.00756	4.50018	4.13768	4.3185	5.7061	5.69987	4.42293	5.46996	5.04527	5.14685
CASQ2	3.80208	3.41602	2.6019	3.40438	3.71425	6.03986	4.09521	4.18978	4.0516	4.0172	4.40984	5.249	2.77624	6.28769	4.58153	3.54219	3.58834	4.30031	3.83721	4.37864	3.84689
CASR	4.84097	4.49848	4.56205	4.16887	7.74233	7.57346	8.30236	7.97583	7.65383	4.79491	8.02883	7.9	7.36282	7.46058	7.4941	7.9965	7.56728	5.23992	7.40939	6.31637	7.27163
CAT	5.6677	5.93418	5.62115	6.18072	6.22123	7.05814	6.35834	6.33152	7.6194	7.10677	4.59162	6.21275	6.663	6.69683	5.18873	6.07321	6.07132	4.72443	6.72709	5.88542	6.14551
CAV2	7.41331	7.45899	7.11286	7.73688	6.17428	6.57647	5.37877	5.69346	4.58682	7.00328	4.74755	6.48765	5.82447	6.58179	4.99434	6.39321	6.1023	5.14894	6.71763	5.51446	5.57616
CAV3	3.82949	3.75951	2.89648	3.66241	3.58914	3.8473	3.7872	3.15665	3.68165	3.35168	3.53453	3.43895	4.28314	3.65531	2.89244	3.54409	4.14043	3.67394	3.59462	3.8857	4.08798
RUNX2	4.75612	5.27455	4.8977	4.88237	4.37712	6.32108	5.64187	5.43893	3.88041	6.77335	5.54639	4.66265	4.89187	4.77652	3.92628	4.71928	4.98135	3.70942	5.39642	5.3618	5.68128
RUNX1	4.23091	4.51388	4.61299	4.54688	3.36365	3.74131	3.45929	2.87769	3.82996	4.01048	3.83733	4.03217	3.17596	3.70224	3.40337	4.10151	3.2359	2.81686	3.37979	3.92015	3.63128
RUNX1T1	5.77837	6.28365	5.41286	6.32976	8.55872	7.46795	7.18382	6.54994	8.32938	7.11768	6.88992	8.06261	6.98604	7.44777	7.21644	7.91846	4.94289	5.39906	6.98074	6.95806	7.45384
CBFA2T3	3.96194	3.45119	3.58156	3.84592	2.47587	3.46446	3.24771	3.14079	3.30783	3.61724	1.75082	2.95904	3.45811	4.19845	3.92915	3.77306	2.80242	1.55954	3.15615	3.53677	2.80106
RUNX3	5.28993	5.33946	5.08703	5.1979	4.79272	4.50757	4.37042	3.70105	4.51508	3.98304	4.29615	4.69867	4.27854	3.66416	3.90418	4.71396	4.5834	4.14669	5.20083	4.94001	4.81884
CBFB	7.34994	7.47306	7.28659	7.55814	7.40286	7.09106	6.67545	6.40848	6.26748	6.51448	6.45335	6.5373	6.78106	6.80391	7.76374	6.48536	7.412	4.84235	7.12435	6.96559	7.23933
SERPINA6	5.39769	5.43902	5.1414	5.57706	6.84373	5.8443	4.50748	5.05569	7.54918	6.17773	6.40878	6.5213	4.90711	5.30617	3.34301	3.61975	4.76851	6.9429	6.15176	4.72638	5.62112
CBL	3.19614	3.45879	2.57217	3.6066	3.40715	2.977	2.8632	3.24426	3.35368	2.9159	3.5775	3.62008	3.74778	2.90755	3.50052	3.77539	2.8724	4.59001	3.87786	3.38856	3.87403
CBLB	3.69286	3.53217	3.44	3.36675	3.02342	3.36923	3.88427	3.46619	3.38553	2.9825	4.179	3.84371	4.11388	3.69768	3.42	3.71675	3.77151	5.04688	3.74948	3.1486	3.87271
CBLN1	3.73531	3.21296	3.94842	3.41932	4.70709	4.62811	3.76343	3.45046	3.71466	6.65926	4.35288	6.27064	3.9275	3.72012	4.63819	3.48709	3.41704	5.71775	3.64213	3.6945	3.11508
SERPINH1	3.90272	4.07287	3.89037	3.48973	4.10234	3.25247	4.37839	3.8018	3.78534	3.65917	3.52347	3.83425	4.08784	3.14366	3.97931	3.6428	4.42531	5.25314	3.5055	3.07992	3.77396
CBR1	7.68964	7.65994	7.59383	7.82944	8.72337	9.10518	8.11276	7.902	8.73171	9.1637	9.09058	8.72093	8.96968	7.84039	8.36499	8.1388	8.98854	8.49352	9.10236	8.5565	8.88208
CBR3	3.88876	3.98583	4.00835	3.96519	3.53829	4.22471	3.39496	3.36732	3.20346	3.63526	3.1863	3.37323	3.65073	3.48923	4.33068	3.55664	3.95848	4.57381	3.31872	3.62313	4.00337
CBS	4.67689	4.72088	4.84015	4.74408	5.23759	3.64013	4.98088	4.51703	2.34922	2.90742	4.01286	4.14287	4.916	3.57804	3.80539	3.0616	5.36511	5.18633	3.93411	4.32062	4.25948
CCIN	2.54672	3.92398	3.80139	2.7447	2.63727	3.40999	2.33264	3.48816	3.46064	3.53227	3.31192	2.58416	3.3766	3.22862	3.29733	2.12455	2.93104	4.66565	2.36666	4.06672	2.47757
CCBL1	4.21628	3.90746	4.49956	4.44284	4.33118	3.53869	4.419	3.68548	3.63926	3.65788	3.98673	4.33794	3.94078	3.55169	4.76777	4.60707	3.94389	3.74283	4.29255	4.04408	3.93195
CCK	4.0604	4.13358	4.51073	3.33867	3.74742	3.61226	3.53518	4.25194	3.71392	4.66773	3.49351	3.12853	3.5908	3.10704	5.72235	3.21041	3.93938	2.98645	3.46692	3.58525	3.44979
CCKAR	5.72426	4.42378	4.15734	4.62208	4.22504	3.89255	3.0819	3.97746	3.48206	4.53996	4.52742	4.0826	4.28691	3.70817	4.09288	3.65754	4.40388	5.10629	4.61925	4.48606	4.34239
KRIT1	6.50051	6.55627	5.89996	6.04746	7.89165	7.88259	8.18268	7.80651	8.22994	7.53296	8.19287	8.01039	7.79078	7.30187	8.16965	7.49504	7.56616	6.5541	8.00781	8.05049	8.3788
CCNA2	3.99218	3.52239	3.3299	3.84698	3.38553	3.52904	3.94781	3.60324	3.98576	4.91193	3.48091	3.8603	3.75879	3.25867	3.64477	3.22071	3.68738	2.89671	3.23415	2.43898	3.54322
CCNB1	5.36379	6.09865	4.98732	5.77701	5.9645	6.03283	5.40928	5.81518	6.04296	6.68483	5.16164	5.37503	5.13904	5.75427	4.9727	5.96399	6.08291	4.47833	5.55042	5.62969	6.15255
CCNC	3.72524	3.30319	3.74427	4.20666	3.73364	3.47929	3.67859	3.70945	3.48408	3.184	4.42569	4.59595	3.52098	3.60021	4.06651	3.32443	3.79556	4.79705	3.77722	4.50785	4.60237
CCND2	5.92774	6.04223	5.85696	5.3002	4.53152	6.3286	6.97657	7.11708	3.21579	4.13249	5.45601	5.64596	6.05757	4.84366	5.6862	7.06475	6.10892	5.34966	4.35684	5.54434	5.87802
CCND3	5.31964	5.56557	4.96704	5.63777	7.36931	7.10934	7.66757	7.68472	7.47015	6.06855	7.22122	6.39766	7.0777	6.85105	7.67281	7.6533	7.27664	6.51805	6.89078	7.52301	7.61826
CCNE1	4.07265	4.2666	4.31809	3.73431	3.68369	3.23656	3.22378	3.26687	3.75061	4.42119	3.79674	3.33776	3.78499	3.01837	3.58022	3.08416	4.60666	2.51479	3.50082	3.07234	3.4021
CCNF	3.98765	2.99674	4.36904	3.60378	4.02414	3.46446	3.69204	3.23496	4.16793	4.07516	4.21747	3.36617	3.64495	4.14856	4.41018	4.2736	3.70145	4.64072	3.51096	3.53677	4.27708
CCNG1	3.75985	2.62795	4.36138	3.55482	3.2205	3.48741	4.19157	3.2085	4.13798	2.99543	2.41963	2.83654	3.00353	4.1185	3.18096	3.18002	4.10469	4.7992	3.20028	3.58481	2.63544
CCNG2	6.77944	6.92588	6.54874	6.94847	6.41614	7.21139	6.53014	6.29494	7.65244	6.62495	6.59836	6.58213	6.11358	6.84241	7.22435	7.18629	7.4718	5.13654	7.431	6.16879	6.59632
CCNH	4.24004	4.7232	4.43395	4.18566	5.10924	5.69546	5.68646	5.36089	4.82658	5.29194	5.11142	5.63897	4.88866	5.45359	5.20341	5.58076	5.22063	4.99848	5.32459	5.29637	5.11365
CCNT1	6.13181	4.13854	5.29397	5.51655	5.1077	4.89908	4.35259	4.55272	4.69829	4.301	5.06046	4.26611	4.74437	4.5792	3.7286	4.31761	4.56216	4.86047	3.81616	4.841	4.81005
CCNT2	4.04948	4.7217	4.36297	4.37956	5.68544	5.23894	4.67341	4.14156	4.71194	4.48063	4.25386	4.69479	3.14164	4.64846	3.7558	5.09949	4.8466	4.0176	5.49986	4.84575	4.81466
CCT6A	8.13017	8.35213	8.63511	8.31039	7.13834	7.72836	7.76236	8.20477	8.40488	7.40699	8.02201	7.36786	8.396	7.81447	8.09855	8.03032	7.39006	6.5112	8.0543	7.08369	7.52834
CD1C	5.92669	5.76977	4.99177	6.19206	7.06478	6.96912	5.7671	4.48045	6.04387	6.71224	6.16718	6.47559	5.5289	5.30745	5.75961	6.57154	6.6091	5.97555	6.44825	6.69874	6.95622
CD1E	4.61792	4.44714	4.77525	4.80837	4.51297	4.69384	4.93495	5.29749	4.23247	4.59607	4.43765	4.25535	5.21494	4.72485	3.60563	4.44827	4.42888	4.72063	5.01449	5.15381	5.59615
CD2	4.38112	3.34513	4.12092	3.69674	3.14569	3.68666	4.19173	4.18429	3.01593	3.81601	4.20272	2.77298	4.23098	3.60762	4.42346	3.81359	3.65537	4.49851	4.36476	4.34133	4.42786
CD3D	6.93039	6.89034	5.83395	7.08967	7.24531	7.5272	6.95207	6.1752	7.09627	7.71799	6.01734	6.7984	6.13618	7.20483	5.97018	7.24874	7.23554	5.19433	7.15448	7.17909	7.85409
CD247	2.54776	3.9689	2.93062	3.28219	4.28991	3.66487	5.02751	4.2447	3.26839	2.99894	2.89211	4.04445	4.13567	4.33023	4.44621	3.32138	3.31324	3.75325	3.40803	4.38326	4.18433
CD4	4.3592	4.59128	4.91856	4.38508	4.18633	3.36942	3.26568	3.88786	3.48984	4.24494	4.44911	3.99013	3.8875	3.67553	4.04485	3.32299	3.56727	5.87586	3.40457	4.16697	4.63322
CD5	4.67781	4.55255	4.42199	4.73296	4.3454	4.76919	5.5374	4.22763	4.8393	5.03305	3.88759	4.22687	4.34	4.92659	5.26249	4.96792	3.99382	5.20314	4.36773	4.80558	4.67225
CD5L	3.25387	3.62206	4.3332	2.66098	2.94864	3.42698	3.37697	3.44375	3.36745	2.47777	4.36513	2.32682	3.52351	3.59705	3.18645	3.76557	3.70495	4.25266	3.32681	2.42119	4.41637
CD6	3.82269	3.61165	4.31065	3.76266	4.35684	3.62119	4.62145	4.20363	3.63662	4.62395	3.92964	4.14847	4.09365	4.50985	4.99774	3.48721	3.82205	4.02135	4.305	4.48384	5.55554
CD7	3.82871	3.18717	3.92302	3.33084	3.03612	3.21326	3.58643	3.89288	3.03653	3.47982	3.76906	3.28665	3.99375	3.62389	4.10826	3.72343	3.15679	4.09019	3.71527	3.28932	3.10719
CD8A	4.29703	3.80223	4.37007	4.11707	5.25975	4.62078	4.2732	4.24701	3.48696	4.49756	3.14916	4.16099	4.48823	3.30066	5.1585	4.27347	4.83668	3.85313	4.56133	4.98659	4.79009
CD8B	3.29804	3.38457	3.93145	3.67404	2.88441	3.64748	3.14655	3.61315	3.42433	3.26113	4.44723	3.39886	4.05859	3.51452	4.34319	3.32717	2.91399	4.25728	3.74567	3.5104	3.38818
CD9	3.70478	3.2268	3.68007	3.50982	3.31283	3.69503	3.31841	3.30267	2.36461	3.91382	3.4521	4.27244	3.74514	3.58887	3.85325	3.6934	3.17884	3.8628	3.20607	3.64027	3.60913
CD14	5.60825	6.11608	6.1402	6.41556	5.35947	6.48111	5.25152	5.54579	5.47162	6.27473	5.06623	5.55197	5.42568	5.24105	4.7394	5.22024	6.0649	4.63276	6.31529	5.96618	6.56924
MS4A1	3.09756	4.01457	3.45941	2.45776	2.76817	2.97571	3.5226	3.74209	3.63353	3.52227	3.82744	3.61321	3.90804	3.96343	3.41833	3.78513	3.63638	3.96626	3.03627	3.665	3.16026
CD22	3.30354	3.88676	3.93308	3.86005	3.87115	3.54836	3.90054	3.23987	4.06007	3.14095	4.12297	3.73864	3.21066	2.9756	3.36093	3.00903	3.24641	3.3398	3.88502	3.05859	3.93994
	4.70074	4.25286	4.75376	4.51595	4.64342	4.15196	5.17094	4.99521	4.38251	4.63562	5.2525	4.8053	3.42378	4.87088	4.79548	4.04523	4.62292	4.56308	4.64825	4.77561	4.53777
CD27	4.05039	3.80351	3.05406	5.20087	6.27519	5.34851	5.83538	5.42374	4.30454	6.48049	4.71789	5.71533	5.01558	4.75276	3.79797	5.45412	5.79231	3.88325	4.35316	6.49241	6.0271
CD28	3.3613	3.2719	3.80074	2.81566	3.29879	3.65662	3.56966	3.28156	3.32585	3.61959	3.3738	2.72551	3.41984	3.38527	4.392	3.58908	2.87411	4.91246	4.22424	4.05475	3.90799
CD86	2.47675	3.52142	3.27549	3.88115	3.7963	4.5449	3.90675	4.56838	3.7321	4.67661	4.82232	4.51055	4.36671	4.45618	4.71677	3.40924	4.02363	4.26261	4.78423	3.84671	4.98336
TNFRSF8	4.82552	3.58981	2.11267	4.62228	3.3259	4.59106	3.85055	4.3259	4.21914	4.34843	4.52528	4.44847	4.50498	4.7947	3.73813	4.10502	4.00064	4.54055	4.21826	4.46111	4.34185
TNFSF8	2.94377	3.46479	3.96529	3.07521	3.50467	3.6824	4.64555	3.93313	2.94892	4.035	2.92198	3.68365	3.86188	3.19206	3.03013	3.08514	3.4088	4.16707	4.11273	3.33214	4.21247
CD33	3.7355	3.71619	3.87225	3.73349	3.73658	3.75425	3.35429	3.89718	3.19674	4.09017	3.60908	4.01709	4.10878	3.37806	4.44227	3.35206	3.44285	3.71137	4.06594	3.94212	3.19346
SIGLEC6	3.30278	2.00428	3.51799	3.32517	3.1717	2.91215	4.13958	3.35085	3.20344	4.56535	4.7026	3.94208	3.03855	3.30369	2.91205	3.46013	3.57497	3.92273	3.98713	2.90265	2.9822
CD34	3.07221	3.26915	2.65575	3.93448	3.0659	3.76706	3.36409	3.2017	3.43144	4.51214	3.92629	4.69081	3.84156	4.56646	4.1785	3.4271	3.70358	4.45386	4.34588	3.83158	3.76803
CD36	4.0696	4.40792	4.39193	4.82845	5.05656	5.77084	5.82925	6.31481	4.96	6.13769	5.23751	7.39118	6.03096	6.26537	5.17436	6.08734	4.39717	4.57159	6.1186	5.75331	6.42104
SCARB1	4.11349	4.21074	4.03284	4.60043	4.76786	4.30105	2.89769	4.06964	3.82066	4.14749	3.88581	5.16959	3.83825	4.92302	3.92243	4.03592	4.15108	3.56421	4.28	5.78357	4.70743
SCARB2	6.637	6.43181	6.62696	6.81142	6.76866	7.1283	6.35632	6.40928	7.30076	6.57167	6.28758	6.56486	6.68065	5.96798	5.97542	6.49413	6.29665	5.78299	6.78891	6.51659	6.35737
CD37	4.24663	3.45486	2.32313	3.78184	2.69526	4.15765	4.36808	4.88805	3.17616	4.3102	3.96999	5.31952	3.86009	3.52578	4.32977	3.5427	3.22009	4.42986	4.76782	4.53146	5.7685
CD38	3.22096	3.22573	3.83886	3.00966	3.57384	3.3634	3.15695	3.74128	3.84841	4.035	4.40759	2.817	3.24339	3.40954	3.57679	2.75654	3.73544	3.02452	3.25803	3.03847	4.33495
ENTPD1	4.09595	3.70718	4.45946	3.49678	4.15641	5.46492	4.21261	4.78149	3.99395	5.41636	3.77643	5.22802	4.37718	5.2227	4.26008	4.55836	4.69846	4.7268	4.69829	4.61004	4.66734
ENTPD2	3.67376	4.04298	3.39837	3.5934	3.86645	3.79788	3.96721	3.79028	3.68749	3.14784	3.73218	3.15877	3.59021	4.09431	3.36759	3.32379	3.84275	3.75654	4.56809	4.50986	3.56052
ENTPD3	7.3786	7.61086	7.66543	7.60481	8.84995	8.85928	8.66784	8.96037	8.75615	6.22289	10.54354	8.58782	9.37839	6.7292	7.76246	9.52049	9.27031	7.76768	9.5545	7.90199	9.20274
ENTPD5	3.97884	2.46837	4.20488	4.1153	2.72223	3.06302	3.04222	3.50359	3.50011	4.02209	3.49917	3.45438	3.21858	2.29458	3.94212	4.05884	2.74097	4.4525	3.91209	4.20203	3.3259
CD40	5.90341	5.93318	5.81926	6.25094	3.32008	4.58671	3.8689	4.08326	5.31736	4.67964	4.36122	3.55061	3.81468	3.79422	4.06083	4.18269	4.3125	4.86701	4.28443	4.36454	4.33072
CD40LG	3.78533	4.09247	3.28593	3.76033	3.15196	3.5687	3.46791	3.83603	3.51285	3.69759	2.2023	3.66362	2.7474	3.42627	4.12249	4.20577	2.97437	3.27222	3.75516	4.67442	4.56751
CD44	4.71582	4.48947	4.60157	4.3296	2.81791	3.52383	3.13148	3.63338	3.75895	3.78414	3.38728	3.46648	3.87199	3.65213	4.44714	3.408	2.82372	4.90082	3.05817	4.09846	3.14046
CD47	9.52321	9.48979	8.76531	9.53772	8.03761	9.26217	8.42994	7.79155	7.89346	8.52718	8.07449	8.02835	7.82035	7.57569	7.52461	8.1328	8.32578	8.24748	8.6288	8.55659	8.52319
CD48	3.71687	3.40293	3.52185	4.60865	4.11175	4.33344	5.47619	5.06624	3.9823	5.46167	4.71363	4.07339	4.41386	4.09386	3.52439	3.41385	3.97059	4.05868	4.05269	4.70853	4.92938
CD53	3.97547	4.50215	4.07929	4.66861	4.5541	5.44188	5.76435	5.6858	4.61726	5.85612	5.31392	4.4007	4.62969	4.63009	3.81086	4.63553	4.18044	4.08206	5.75856	5.32955	6.67956
CD58	5.34798	5.70087	5.15779	5.40645	5.21161	5.58584	4.29848	4.51051	3.85222	5.75454	4.55596	5.27509	4.7049	4.42451	4.73745	4.62438	4.87723	5.38905	5.24591	4.78964	5.09774
CD59	6.6521	6.54817	5.63033	6.51124	6.45529	6.41317	6.50024	6.41693	6.98984	6.36003	5.28263	6.53656	5.68155	6.46206	5.35033	6.55874	7.0118	4.87727	6.80289	6.605	6.65629
CD63	9.20333	9.24784	9.59535	9.35429	8.68788	9.0326	8.66295	8.84955	8.71649	8.93427	8.8309	8.57887	8.79976	8.44767	8.78513	8.55724	8.85047	9.35825	8.68276	8.62842	8.78159
CD68	6.1134	6.48112	5.98306	6.63836	6.21743	6.13028	5.50326	5.36038	4.8718	6.33668	6.17733	6.15127	4.58143	5.36876	5.00237	5.9858	5.55665	4.99406	6.42488	6.15063	6.96355
CD69	3.61735	2.9539	3.03653	3.364	3.93718	4.48711	4.29847	4.42934	3.25787	4.00381	3.56945	3.66846	4.12916	3.92249	3.98617	2.6717	3.75757	5.30834	3.90166	3.49045	4.80647
CD70	4.31982	3.84635	3.0448	3.65413	3.2239	4.18337	3.01656	4.5624	3.93011	3.61989	4.76378	3.0185	3.65525	3.79232	3.96971	3.72592	3.62975	4.67272	3.58156	3.33232	4.04477
CD72	3.31585	3.76343	2.23041	3.60088	2.99305	4.15564	4.62307	4.49119	3.36095	4.45098	4.32717	3.82129	3.64793	4.32576	3.2938	4.11625	3.91211	2.64952	3.94949	4.66984	4.21362
CD79A	3.18965	3.90432	3.68698	3.92746	3.2808	2.97483	3.37527	3.83906	3.12264	3.13765	2.02199	4.51703	3.40179	3.12275	3.11295	3.52192	3.59782	4.3398	3.56985	3.99802	3.29433
CD79B	3.04222	3.61541	4.01032	3.6191	3.09954	3.37176	3.26714	3.12208	3.15355	2.9281	3.27346	3.08048	4.59819	3.96406	1.69013	3.89329	2.91123	4.54938	3.21053	3.60584	3.98633
CD81	7.44895	7.78676	7.0527	7.73083	7.28494	8.57042	7.51631	7.19003	8.0748	7.82181	6.96038	7.71202	7.13955	8.21414	7.26691	7.24015	8.7514	6.76389	7.62175	8.37562	7.83473
CD151	6.21144	6.09332	6.34113	6.36785	5.38782	6.0132	5.8733	6.04704	6.33383	6.25748	5.14996	5.72487	5.68497	5.97529	5.3856	5.87081	5.59181	5.19812	5.78159	5.98849	5.96242
CDA	3.65703	3.32837	3.9138	3.27513	3.21037	4.1131	4.68354	4.78133	4.07832	3.22324	3.11229	4.77299	3.69379	4.01132	4.81035	4.08936	4.06005	4.76553	3.69503	4.69466	4.06619
CDK1	3.36312	3.21582	2.77903	3.67862	3.50461	4.0488	3.97607	4.50208	5.09205	6.28551	4.39528	4.51378	3.85042	3.95619	4.25032	3.87197	4.43565	4.01605	3.60393	3.62727	3.9027
LRBA	4.8027	4.97638	4.35207	4.72748	7.18683	6.61102	6.55602	6.64816	7.27991	5.64847	6.45653	6.30943	5.98209	7.24448	6.33956	6.32793	6.6573	4.96128	6.6142	6.04774	6.25315
CDC5L	4.85034	5.26543	5.34679	5.34611	3.8833	4.32451	4.51227	5.0255	4.341	4.55449	4.76985	4.19723	4.80235	4.62026	3.73594	5.54172	4.24321	4.62564	4.68667	3.83902	4.45253
7-Sep	6.36561	6.58403	6.2047	6.63285	6.29338	7.27621	7.26052	7.47117	7.84448	6.89582	6.82461	7.02032	7.0913	7.41238	6.89595	7.21629	6.62076	5.51261	7.4851	5.73661	6.74345
CDC6	3.63904	3.96499	4.5214	4.12598	3.5664	3.46455	4.04872	3.39154	3.56418	5.58746	3.90665	4.02067	3.17484	3.13376	3.82218	3.17455	3.94929	4.78285	4.00368	4.02887	3.08282
CDC20	2.57212	3.68852	3.14471	3.74433	3.38962	3.18866	2.07503	3.16568	3.20855	3.53471	3.18912	3.19612	3.8007	3.84255	2.84206	2.98621	3.29523	3.59934	3.07898	3.92724	2.63196
CDC25A	4.8649	3.72018	3.46667	3.88103	3.87995	3.55662	3.20255	3.61663	3.61504	3.02535	3.65085	3.64976	3.91442	3.25948	4.37913	3.44	3.7706	3.58776	3.1561	2.91344	2.78881
CDC25B	3.90363	3.45742	2.98768	3.42942	4.8891	3.72601	4.50619	4.64639	4.24006	4.38903	3.75332	4.23304	4.49046	4.21532	3.69521	4.01035	3.99043	3.75064	4.35946	4.17216	4.208
CDC25C	2.77922	4.3781	3.49521	3.99405	3.28962	3.02039	3.88216	3.67692	3.49072	4.55949	4.34976	3.74173	3.91561	3.80944	3.1357	3.64249	3.47403	4.54883	3.06785	2.6919	3.27295
CDC27	6.63216	6.78801	6.61636	6.88487	6.39302	6.53285	6.51417	6.86242	6.58015	6.16163	6.42854	6.26782	6.3576	6.69368	6.19958	6.09993	6.52823	5.68263	6.51512	6.01483	5.91326
CDC34	5.38048	5.71118	4.92892	5.83205	5.38403	5.28686	4.35276	4.56494	5.58318	5.68212	3.97071	5.63884	4.75712	5.05009	4.38227	4.84544	5.92997	4.97225	5.02801	5.55182	5.52435
CDC42	7.68403	7.93623	7.92801	7.66776	3.90856	4.55741	4.01484	4.59857	4.21933	5.13175	4.48598	4.12503	4.64387	4.83203	4.02277	4.31774	4.42807	4.35079	4.42282	3.79132	4.16286
CDH1	6.61701	6.60051	6.72216	6.72514	7.53639	6.34044	5.9805	6.02054	5.95856	5.24859	5.62217	6.48108	5.79776	4.77654	5.51428	6.54301	5.85882	4.56725	5.64638	4.81636	6.01081
CDH2	5.16592	5.63751	5.28609	5.0949	6.21543	3.33478	4.47811	4.6524	3.35966	3.61472	4.76178	4.4861	5.76789	6.96417	5.76409	5.7144	5.90476	2.65291	5.17551	7.22019	5.86818
CDH3	4.74836	4.33232	4.33077	4.26	4.39412	4.07357	3.90503	3.75096	4.213	3.4957	4.32855	4.65601	3.23442	4.54501	3.29396	4.29674	4.04924	4.32415	4.41354	4.08325	4.52112
CDH4	3.34662	4.08072	3.34662	3.74292	3.41567	3.21134	3.94121	4.38132	2.27573	6.8963	3.87652	2.8057	2.82292	2.98427	3.49957	3.42381	3.96883	4.51618	3.71697	3.76693	2.88128
CDH5	3.3794	3.22049	4.76675	3.86949	3.96493	5.4721	5.02926	5.09729	4.03706	4.8846	2.45588	5.43511	4.19744	5.44147	4.36683	5.26964	4.61273	4.57688	4.4521	5.47704	5.14175
CDH6	3.63708	4.02029	4.0353	4.4098	4.32725	5.57719	4.24756	4.48381	3.72809	4.17574	4.20289	3.41034	3.36116	3.5113	4.55748	4.18297	3.73965	5.57515	3.38524	3.10238	3.68739
CDH7	3.63054	3.14873	2.35691	3.71864	3.63419	3.24858	3.27231	3.65775	3.27422	2.72315	3.06687	3.96703	4.48116	3.78172	3.21579	3.2217	3.80442	4.17473	4.05752	3.27036	3.34171
CDH8	3.49201	3.62999	3.47011	3.51003	3.22023	2.82329	2.81111	2.64182	3.00149	3.73498	2.33527	2.54598	2.63534	3.29316	1.62835	3.66472	2.72599	4.94073	3.35161	3.24627	4.28509
CDH9	2.58635	3.5255	1.73106	3.08351	3.1847	4.01845	3.33722	3.90813	3.14235	4.0034	4.6773	4.64118	3.70612	3.88726	4.44299	3.80524	3.46845	2.08554	3.38287	4.93926	3.22644
CDH11	4.70952	4.95316	4.76855	5.92195	4.72745	5.35733	3.76726	4.41135	3.46139	5.89139	3.49447	5.47825	5.05453	4.44229	4.70314	5.67825	4.36813	4.82146	4.47591	4.52505	4.05416
CDH13	5.01192	4.95374	4.75832	5.00208	5.3186	5.69161	4.84046	4.92526	4.55868	5.54516	4.84273	5.06382	4.33092	5.65644	5.09764	5.25951	5.53709	4.33532	4.72768	5.37176	5.13861
CDH15	3.6751	3.28709	4.60967	4.04564	4.46471	4.06016	3.81622	3.95401	3.965	4.32762	4.32384	3.56618	4.57649	4.07275	4.43815	3.76631	4.33009	5.21306	3.95781	4.36286	4.2071
CDH16	5.05589	5.01739	4.57748	5.01741	5.01348	4.74203	4.63921	4.78141	4.8303	5.2119	5.09673	4.32242	4.65899	5.09306	4.35941	4.95118	4.51017	4.55012	4.98353	4.78734	5.13173
CDH17	4.08075	3.8316	2.61145	4.10199	3.53178	3.01059	3.45133	2.2735	3.51905	4.46155	3.44228	3.35488	4.55479	4.65659	2.76348	3.25973	3.85248	4.44706	4.4291	2.35063	3.86828
CDH18	3.9816	4.65232	4.74176	4.11684	4.16758	5.38487	4.27543	4.66749	4.10397	3.96024	4.80938	4.04038	4.54384	4.18963	6.41592	5.44568	4.21482	4.51333	7.22349	5.38555	4.03016
CDK2	4.74313	4.6862	4.32621	5.04231	4.58607	4.31128	4.72462	4.88721	4.2606	5.32743	4.30276	4.26877	3.56714	4.34183	4.52307	3.43648	4.78651	5.803	5.24102	4.87892	4.16234
CDK3	3.22075	3.60903	3.03176	3.47348	3.55016	3.83064	3.22966	4.10257	3.47558	2.56877	3.68616	3.13973	3.62809	3.09566	2.62297	3.20595	3.54267	4.52233	3.69217	4.18939	3.2092
CDK4	6.88974	6.89808	6.74498	7.10235	6.82768	7.12079	6.74317	6.82655	7.32162	6.99946	6.23918	6.86341	6.67997	6.52969	6.38916	7.39945	7.2042	6.62966	7.04731	6.71892	6.87241
CDK5	4.47734	4.43332	4.28835	4.12688	6.18688	6.84829	6.31932	5.87777	7.02653	6.48035	6.65137	5.92933	6.59876	4.54159	6.70472	6.78913	6.63176	6.13137	6.58813	6.99258	7.1113
CDK6	4.3043	4.50662	4.47055	4.28788	4.3703	4.37975	4.28635	4.53768	4.4485	4.48783	4.29256	4.27849	4.25232	4.54979	3.41924	4.12428	4.48159	5.38072	4.33376	4.80992	4.4701
CDK7	7.03991	7.28915	6.84439	7.32864	6.20029	6.6293	6.24583	6.19482	6.46258	7.30714	6.62488	6.39266	6.41909	6.09679	6.22279	6.8916	6.65269	5.60834	6.55299	6.31341	6.70804
CDK8	5.84799	5.89579	5.69275	5.30148	5.72381	5.76647	5.79662	5.82566	6.17533	5.28205	5.24963	5.76423	5.47648	6.71898	6.33423	4.64737	6.38822	5.42456	5.93082	6.94113	6.12878
CDK9	5.81621	5.59313	5.59889	6.08795	6.73103	5.77218	5.84653	5.56997	5.24813	5.48527	5.17096	6.14836	5.89804	5.87261	5.42376	6.09261	6.26188	5.48514	6.05475	5.95034	5.78197
CDKN1A	6.12111	6.35764	6.32489	6.81576	5.17948	5.24539	6.48721	6.73352	4.04336	4.57963	4.96949	4.97836	5.8664	4.67798	5.01438	6.00208	4.59931	3.62452	5.3403	4.76118	4.40497
CDKN1B	4.82733	4.66627	4.2011	5.11039	4.82952	5.65733	5.10509	5.6338	4.1236	5.14479	5.16112	4.49316	4.28117	6.24961	4.99391	5.50005	5.85127	5.07494	4.67715	5.25372	4.50724
CDKN2A	3.02677	4.2496	4.16236	3.94405	3.51674	3.64368	3.20157	3.92256	3.87257	3.92752	4.11413	3.29314	4.12437	3.89586	3.26389	3.75625	3.8272	4.10342	3.72811	4.37554	3.32342
CDKN2C	4.48089	4.20323	4.87636	4.50784	4.70457	6.20031	5.68651	6.48296	4.13689	6.01262	5.01049	5.32418	5.88062	3.77574	6.39824	6.53288	6.04656	4.88716	6.08617	6.14482	5.7434
CDKN2D	4.3919	4.14704	4.23378	4.64226	5.55817	4.9061	4.61114	4.67163	5.37142	6.2537	4.97324	4.71985	4.84429	5.43508	5.46466	5.21491	6.15902	5.10292	5.47014	5.39923	5.37418
CDKN3	6.06048	6.17902	5.45288	6.19415	6.65101	6.58178	6.44517	6.34175	6.71884	7.41271	5.94985	6.66092	5.76615	6.33049	5.63078	6.78538	6.90826	5.36419	6.56864	6.13838	6.53094
CDO1	5.15542	1.28383	5.0251	4.96708	6.67688	8.46108	5.57577	5.65041	6.09982	7.44691	6.46469	3.61057	7.69696	4.5611	6.87558	7.16403	5.1197	6.58568	5.51713	4.8399	4.58406
CDS1	5.92868	6.23798	6.22809	5.94009	6.006	5.07135	4.98219	5.44508	5.98569	6.01478	5.14297	4.79191	5.35778	5.25389	5.75335	4.97655	5.1207	5.59988	5.42903	4.87327	5.12726
CDSN	4.85919	4.87128	4.40171	5.17219	5.51402	5.21265	4.62977	3.80086	3.76663	5.09554	3.82074	4.90492	3.35342	4.17023	3.79226	5.18967	5.02193	4.17895	4.69767	4.65814	5.13169
CD52	2.79982	2.8194	3.9568	3.15038	3.35476	5.03372	5.34947	5.65104	3.60933	5.96413	6.1131	4.39741	4.69584	3.6133	4.28859	3.71114	3.71641	3.1427	5.21881	5.12559	7.65244
CDX1	4.09179	3.40923	3.36285	3.34794	3.78929	3.60911	3.74021	3.97228	3.51798	3.52705	2.91278	3.61074	3.41289	3.29316	3.23664	3.25541	3.02088	5.05586	3.0489	3.00008	3.29508
CDX2	6.12143	6.36469	6.18342	6.19269	3.95152	5.39948	4.41548	4.87715	3.85356	4.2572	4.74322	3.40878	5.48774	4.97465	3.33846	4.30845	4.8619	4.40929	5.74766	5.06233	4.89082
CDX4	4.48078	4.29354	4.4257	3.60653	3.68626	3.5187	3.67654	4.07557	3.98074	3.94882	1.70345	3.19311	3.69953	3.75065	4.42972	3.8949	3.32209	4.29669	3.45487	3.28228	3.43415
CLGN	7.72626	7.76156	7.88312	7.5328	7.78321	7.57228	7.1349	6.94143	7.90861	6.03244	6.44624	6.08929	6.55981	7.36514	6.99514	5.67318	7.56965	4.1089	6.95177	7.71287	6.54557
CEACAM5	3.4923	3.78405	3.01072	3.09165	5.34443	3.85066	3.26022	3.37085	3.39189	4.04665	4.54325	4.9155	3.44912	3.50159	4.72702	3.59005	3.2364	4.30777	3.42926	3.11431	3.55605
CEBPA	6.85105	6.84042	6.99379	6.79682	3.58342	4.36946	4.10304	4.08717	3.72895	4.3463	4.59291	4.16423	4.89519	4.21824	4.47992	4.04704	4.11849	4.75713	5.2867	4.92511	6.02138
CEBPB	6.63957	6.51625	6.52337	6.45298	6.74796	6.74877	7.04409	7.57413	6.31717	6.82025	6.3962	6.77443	7.03318	7.47302	6.07737	6.4927	6.61769	5.96841	7.1396	6.61114	6.85243
CEBPD	8.11506	8.16931	8.55363	8.197	5.91299	7.06063	7.57562	8.07302	5.70924	7.16397	6.19537	5.54031	6.74865	7.1427	5.83162	5.71992	6.20698	8.03228	6.84153	7.23048	6.37355
CEBPE	4.17674	3.51147	4.07903	3.1372	3.14359	3.82107	3.20629	3.59709	3.46072	3.55633	3.56438	3.52892	2.66636	3.79238	3.45056	3.74871	3.43197	3.98608	3.49359	3.38856	3.35701
CEBPG	8.05876	8.3254	8.227	8.29704	7.18913	5.5093	6.74721	7.08883	5.65656	6.17035	5.9387	6.47167	6.26285	6.02478	5.55844	5.16002	6.74181	5.49396	6.06715	5.73321	6.37925
CENPA	5.1709	4.00483	3.83059	4.19573	3.4123	3.65042	2.71045	3.32645	3.8409	4.69461	4.79548	2.62186	3.5899	3.45575	4.43851	3.80066	3.22398	3.68459	3.53034	3.30859	3.53894
CENPB	4.9404	5.03795	5.20721	5.27753	4.9604	4.52644	5.28515	5.21774	5.18	5.19326	4.4441	4.33164	4.49782	5.17482	4.89856	5.18453	4.80542	4.93786	4.88785	4.39184	4.90589
CENPC1	5.36844	5.28289	5.43386	5.37773	5.60599	4.49604	5.12678	5.1663	7.00259	3.12275	4.47532	4.91814	5.15846	5.68072	5.09011	4.62974	4.98388	4.14297	3.0796	4.5138	4.59209
CENPE	4.27651	3.49175	3.66113	3.91741	3.52045	3.71507	3.4778	4.02368	4.33581	4.81484	3.8833	3.83634	3.49347	3.76917	3.93023	3.79359	3.86003	2.258	3.1701	3.36448	3.44358
CENPF	4.65835	3.72277	4.21228	3.82103	4.50907	3.53799	4.34546	3.63205	3.94187	4.48456	4.78306	2.89966	3.74201	4.00147	3.24023	4.16211	4.1355	4.05983	4.22418	3.46274	4.09845
CETN1	2.85919	3.67529	4.55978	3.58432	3.17635	3.3966	3.77347	3.3448	3.31699	3.05666	2.24388	3.72876	3.47303	3.56724	3.27763	2.80714	3.49725	4.72454	3.33611	3.35237	2.57145
CETN2	7.26872	7.14998	6.95901	7.54481	7.50653	7.59153	7.14593	7.41595	7.71916	8.1532	7.47661	6.80899	6.92678	7.40731	6.82768	7.8679	7.93846	6.78596	7.37499	6.83383	7.42229
CETN3	5.62384	5.59676	5.20375	5.73928	6.90875	7.31291	7.35194	6.42274	7.22053	7.57845	7.29125	7.16141	6.9998	6.32866	6.53528	7.23897	7.25308	6.42417	7.22325	6.57927	6.94916
CETP	3.8191	3.96018	4.23781	3.77642	5.6221	3.42004	4.72551	4.6475	2.42906	4.08482	4.3684	6.0236	3.35405	3.39635	4.08455	3.85617	3.28117	4.51117	3.66538	4.38876	6.50295
CFL1	6.19063	6.59556	6.5117	6.4894	5.96789	6.15346	6.0886	5.93147	6.44682	6.27584	5.84924	5.46628	5.69246	6.66805	6.24599	6.41888	6.31241	5.1961	6.49542	6.26115	6.46807
CFL2	7.81164	7.80076	7.58295	7.71988	6.35433	6.88014	6.85058	6.69829	7.24893	6.88302	6.98774	6.84941	6.9922	7.20249	6.53506	7.45272	7.07079	5.64692	6.6286	6.42627	5.97798
CTSC	6.12707	6.18785	6.3937	6.83447	6.64479	6.68933	6.82112	7.01212	6.66176	7.46145	7.05505	6.75051	6.77716	5.37714	5.66217	5.88783	5.96545	6.76119	7.32746	6.99988	7.97897
CFTR	3.45263	4.37491	4.65211	3.28692	5.02419	3.40852	4.17438	3.68528	3.41568	3.02713	4.32872	3.88775	3.80136	3.61359	4.77575	3.34056	4.02629	5.13823	3.90404	4.20678	4.88708
CGA	4.49046	4.30262	4.06229	4.28198	3.66128	4.03835	3.92995	4.51395	3.63756	6.62225	4.21147	3.97212	3.16334	4.42681	3.82901	3.77114	3.6727	4.13999	3.75339	3.7975	6.03511
CGB	3.47688	3.65257	4.13684	3.84181	3.36924	3.7214	3.60905	4.16733	3.64766	4.93134	3.01463	3.25057	4.27502	3.76528	3.98448	3.5135	3.12599	4.34562	3.64975	4.01635	3.58541
CEACAM3	3.75972	3.78106	3.59525	3.59714	3.49519	3.6099	3.74979	4.03511	3.82919	3.88423	4.10062	3.49508	3.65269	3.05219	4.13704	3.49262	3.339	4.12615	3.37371	3.32524	3.63807
CEACAM7	4.35052	4.58755	4.92029	4.62094	3.85086	4.03868	3.77317	2.72463	4.6032	4.18754	4.39995	3.63004	4.427	3.2769	4.19636	3.49436	3.78815	4.57173	5.62623	3.53398	4.57132
CEACAM8	2.781	3.79973	2.77865	2.56043	3.4213	3.4881	3.441	4.0499	3.3535	3.43836	3.80493	3.96687	3.23214	4.06979	3.98731	2.74841	2.33775	4.94247	3.60883	3.79725	2.19632
CEACAM4	4.19374	4.10933	2.90829	5.84446	3.54725	3.66883	3.28768	4.02445	3.93414	3.12998	3.75633	3.08619	4.12028	3.70547	3.5064	3.50371	3.13314	3.85245	4.00813	3.63872	3.32345
CHAD	4.61354	4.89783	4.13479	4.75241	4.50872	4.04514	4.58199	5.96501	4.88911	4.08297	4.81588	3.9347	5.43447	4.41657	4.04016	4.52593	3.6449	5.67115	4.82342	4.79767	4.35661
CHAT	3.88398	4.30951	3.08718	3.78827	3.75567	4.02105	1.82464	3.66223	3.4482	3.50204	2.65771	3.72941	4.12906	2.38006	4.6638	3.37109	3.34243	3.15583	2.57225	3.1079	3.674
RCC1	7.52451	7.73178	7.16567	7.5359	6.00403	6.40672	5.34451	5.43927	5.23283	6.3739	5.49724	6.06256	5.20492	6.87689	5.68324	5.8232	5.90819	4.78083	6.03563	6.29986	5.89149
CHD1	7.45106	7.81017	7.33744	7.35519	6.71538	6.79298	7.45532	7.60922	6.44463	7.06727	6.58937	6.70138	7.24263	7.38746	6.80146	6.54975	6.6573	5.93345	6.81578	6.90418	6.99659
CHD2	8.74732	8.75906	9.04976	8.27582	8.62495	7.73227	8.1945	8.18014	8.04988	8.47977	8.89911	8.88419	8.51103	7.89982	8.51123	7.28282	7.93379	8.1892	7.50481	8.12901	7.89545
AKR1C4	2.6551	3.99277	3.48306	3.40243	2.83625	3.02162	2.45617	3.98084	3.27478	5.788	3.78098	3.21584	4.28808	3.27473	3.23438	2.43988	3.05143	3.73162	3.98494	2.96384	2.02967
CHEK1	3.60968	4.47227	3.79083	3.86497	3.66577	3.93063	2.8764	1.67511	4.10743	3.48191	2.56738	4.03738	3.07946	4.49794	3.72477	3.68856	2.909	5.19825	3.85894	3.60804	3.54218
FOXN3	6.49943	6.89725	7.23166	6.73991	5.98214	6.09997	6.3739	6.87579	6.02402	5.60955	6.8285	5.55983	6.97999	6.55892	7.18595	6.33044	5.8433	5.44038	6.37164	6.22953	6.04334
CHGA	7.85646	7.72029	8.17605	7.83819	7.2059	7.59215	6.91862	7.05634	7.39984	7.59425	7.35263	6.93446	7.13489	7.28886	7.5049	7.37234	7.34718	6.86737	7.24333	7.56213	7.34873
CHGB	3.18971	3.30669	3.69852	3.20899	2.47497	3.46346	3.41076	4.48742	3.17932	2.95623	3.90452	3.40878	4.75097	3.03568	4.42209	3.30878	2.52082	2.6555	3.25892	3.50728	2.46196
CHI3L1	4.13328	4.09349	4.28591	4.09751	3.42576	3.49877	2.74264	3.25294	3.76943	3.56277	3.73528	3.68519	3.35625	3.36274	4.36523	4.20528	3.8086	3.66141	3.7416	3.03464	3.87053
CHI3L2	4.47916	4.59512	4.46208	4.56729	6.57769	6.14537	5.8804	6.33437	4.03231	6.26387	4.63381	5.86877	6.00542	6.4684	7.50338	6.36708	4.05234	5.2894	6.75834	6.66955	6.5089
CHIT1	5.54585	5.83879	5.5219	5.64316	5.83229	6.48692	6.09731	6.42077	5.74644	5.93439	5.5912	5.66945	6.08577	6.90816	5.5253	5.59651	6.05617	5.2189	6.19564	5.80613	6.80374
CHKA	5.38143	5.48915	5.80364	5.34734	3.49975	4.41021	5.70252	5.60392	4.70008	4.30811	5.76039	4.59225	5.07041	3.92904	5.06285	4.34016	4.97161	5.19853	3.82657	5.5089	4.50178
CHML	4.23479	4.02816	3.9305	4.2094	3.70188	3.23946	3.16375	4.29315	3.74746	3.24761	3.87284	3.51231	4.25353	3.26514	4.35673	3.4111	3.53178	2.77477	3.59179	3.8833	2.68728
CHN1	5.08417	4.30223	4.88547	5.1431	6.68125	6.04793	5.53583	5.79741	7.71042	4.27142	5.72939	6.79021	5.88144	5.48903	5.49171	6.25367	7.33811	5.70465	6.27263	5.58574	6.80687
CHN2	6.13703	6.25225	6.25024	6.31536	4.06769	5.52557	4.70342	5.51025	4.23458	6.19738	6.27404	6.3927	5.95752	3.81994	3.92829	3.12449	6.87632	4.99678	4.45237	4.73313	4.64695
CHRM1	5.13378	4.67806	4.63777	5.47148	5.97544	5.62922	5.19872	4.24818	4.60019	5.38845	4.15156	5.60524	3.95088	3.83922	3.95249	5.71658	5.26068	5.14261	5.02834	5.36405	5.31993
CHRM2	4.25921	4.23165	4.55906	3.53097	4.61242	3.90476	4.43352	4.39166	3.78695	3.99811	3.81486	4.16187	4.08581	4.82835	4.34046	4.19363	3.87692	5.28216	4.15468	4.55887	4.77809
LYST	3.62814	3.77187	3.61752	3.17729	3.03612	3.16237	3.58643	3.59891	3.9478	3.26668	2.2015	3.44163	3.10539	3.42134	3.57923	3.69496	3.08125	4.25108	2.73436	3.36502	3.35924
CHRM3	4.72682	4.39997	4.03825	4.51837	3.53584	3.98768	3.7784	3.99225	3.44953	3.84368	3.22553	4.15193	3.60799	4.46872	4.911	3.15273	4.71369	4.00687	3.71395	4.2193	3.95924
CHRM4	3.84014	4.27752	4.70703	3.63276	4.22522	4.28524	4.46389	3.57635	3.48902	3.48658	4.29533	3.02839	3.98013	4.27342	3.58699	3.79287	3.71523	4.82376	4.47693	4.92804	4.90869
CHRM5	3.90153	3.41685	4.40843	3.59868	3.91037	3.54504	3.09171	3.51304	3.7612	3.29647	3.58475	3.65999	3.12078	3.72625	3.7568	4.01805	3.19161	4.30586	3.68873	2.96496	2.87113
CHRNA1	4.19105	3.55921	3.78114	4.20133	3.80355	6.30676	4.19467	3.81074	2.95284	4.66333	4.49824	3.79965	3.22486	3.92783	3.53127	3.23862	3.53339	4.31735	3.55153	3.03249	3.66969
CHRNA2	2.93672	3.44135	3.45908	3.54012	3.36895	3.54361	3.13729	3.36946	3.57099	3.39518	3.24771	3.77358	4.55583	3.24892	3.76469	3.01175	3.20109	3.98899	3.26436	2.82853	3.57329
CHRNA3	4.02901	4.4189	4.44054	3.92842	7.14235	5.04903	5.8136	5.83836	4.23346	5.96192	6.59322	5.49893	5.91616	4.10289	3.98532	6.00289	4.73673	4.45898	5.05793	5.76329	7.35726
CHRNA4	3.9871	4.31828	3.32614	4.00267	4.61972	5.32044	3.63105	4.10459	3.81062	3.8453	4.26304	4.41481	5.20021	5.28578	2.47059	4.97655	5.57792	4.55926	5.75765	4.87783	4.98557
CHRNA5	4.40992	4.81946	4.69034	4.9628	7.07729	7.69922	6.53312	5.88203	3.52997	6.92235	6.82039	6.91564	7.6601	3.58965	5.1463	6.55926	6.043	6.0717	5.45448	7.68337	7.0232
CHRNA7	6.85882	6.65873	6.71607	7.06761	6.08723	4.36261	6.27622	5.84005	3.85369	4.99959	6.88704	7.64778	7.6211	3.96931	2.09208	5.61188	4.97692	5.9105	3.1709	4.15165	6.17246
CHRNB1	3.90976	3.89805	3.88924	3.47935	4.31923	3.90449	3.86512	3.97383	4.40473	4.18623	4.60993	4.50804	4.24238	4.11398	4.21125	3.65917	4.66196	4.30619	4.51011	3.73929	3.84725
CHRNB2	4.28449	4.43654	3.62278	4.06253	5.17733	4.79939	4.64315	3.31853	4.18491	4.08499	4.78165	4.138	4.1788	3.87663	5.00672	4.34364	5.07377	3.77681	4.79307	4.57547	4.80161
CHRNB3	3.56286	3.44112	2.58748	3.40621	3.04126	3.30606	2.62918	3.34892	3.26824	3.10606	3.95914	3.33609	4.01703	3.06218	4.07922	4.02269	3.32088	4.03705	3.32589	4.25593	3.95448
CHRNB4	4.28792	4.43678	3.93544	4.24433	4.51297	3.25717	3.48575	2.6899	3.59928	3.51437	4.50628	4.38168	4.53255	3.21729	4.51913	3.87912	4.0592	5.2631	4.00625	4.0623	4.52599
CHRND	3.68008	3.69741	4.15537	3.43903	4.21076	3.60029	3.86082	3.70325	3.78073	3.94486	4.3684	4.89196	4.00411	3.83679	3.9749	3.89334	3.84321	3.87853	3.79626	4.28106	3.91075
CHRNE	4.17112	4.08405	3.89864	4.2175	3.55016	6.04603	4.19835	3.87396	3.46722	3.31694	3.78098	4.22227	3.51574	3.73902	4.30888	3.51252	3.86185	4.66559	4.01513	4.05928	3.63088
CHRNG	2.69066	3.28038	4.11149	3.95564	4.08767	3.70409	4.06811	3.31083	3.72883	4.09855	2.2242	3.42734	3.26651	3.82201	3.32371	3.83556	3.65078	3.60029	3.06888	4.20432	3.63124
CHUK	5.60077	5.82876	5.55208	6.01254	5.25248	6.01518	5.42543	5.81706	6.20109	5.76368	5.48021	5.25142	6.19259	6.21984	5.46434	6.04071	5.84903	5.29902	5.89115	5.52009	5.6956
CIDEA	6.07279	6.05362	5.92931	6.64533	7.17612	6.95155	6.07168	6.27761	6.64634	6.44004	6.25165	6.65456	6.48836	6.75842	5.60519	6.66323	6.74765	5.48492	6.75432	6.32428	7.02885
CKB	6.10924	6.78787	6.33888	6.62042	7.55424	6.87588	8.52071	9.1817	8.29006	7.51199	7.54404	6.77371	8.48679	8.38286	5.77949	6.97643	8.17333	6.69854	6.97003	8.50534	7.77389
CIRBP	9.2147	9.28928	9.56244	9.41889	8.82416	8.24217	9.07446	8.95647	9.43078	8.30372	9.44118	8.78102	8.81525	8.99265	8.87381	8.90785	9.41278	7.32362	8.77252	7.99159	8.49219
CISH	5.13206	4.99151	4.7221	5.0733	5.66534	5.68291	5.3223	5.00181	5.56565	5.25958	5.2342	5.65508	5.12481	5.75378	5.33184	5.44983	5.57018	4.61466	5.76414	5.69379	5.93569
TBCB	4.66647	5.13368	5.21867	5.40535	5.28933	5.55299	4.88948	5.16663	5.86496	5.9424	5.97087	5.24748	5.52209	5.66686	6.29825	6.12371	6.54624	5.64593	5.38953	5.41089	5.52753
CKM	3.30003	3.24327	2.92857	3.28113	3.15528	3.65149	4.10298	3.56731	3.76889	3.43686	3.24366	3.27277	3.21511	3.01837	4.42667	3.03751	3.39431	3.73978	3.80889	3.22381	3.5609
CKMT2	3.28967	3.42161	3.84796	3.33699	4.23797	3.34361	3.65715	3.66012	3.5253	4.22656	2.96889	3.93148	4.15038	3.26888	1.68511	3.31466	3.53598	4.31248	4.37665	3.87329	4.53687
ERCC8	3.8312	3.69199	4.16151	4.21768	3.96001	4.86672	3.97444	4.71535	5.19047	4.74782	4.62804	4.85827	5.07062	4.37026	4.33788	4.20133	4.59748	4.88821	4.82978	4.20614	4.3804
CKS1B	2.89948	3.95177	3.41143	3.51251	3.72579	3.42293	3.11709	3.22436	3.65976	3.80402	3.34579	3.53065	3.89618	2.63676	3.16888	3.98713	3.58263	3.07036	3.60536	3.59841	3.75416
CKS2	5.29845	5.21121	5.12094	4.94598	6.74984	6.55122	6.78052	6.29794	7.20145	9.06796	6.17924	7.65539	5.40707	5.25902	6.99899	7.18874	6.58054	6.52219	6.52535	6.58231	7.05542
AP2M1	5.62291	5.92758	6.09376	5.84955	6.24568	6.03564	6.77553	7.26381	6.43975	6.1704	6.61284	6.28837	7.03308	6.72306	6.60481	6.96095	6.84877	5.69928	6.47018	6.22545	6.20227
AP1S1	4.67069	3.94993	4.01652	3.80612	5.58996	5.92337	5.12876	5.17523	6.51487	6.86067	4.89668	5.36081	5.71144	5.43598	5.00298	4.65918	6.21035	5.05933	5.20424	5.44304	5.60979
AP2S1	3.79308	3.5291	3.7111	3.85949	3.72778	3.43646	2.00782	3.67248	2.97131	3.37463	3.84878	3.31709	3.7794	3.23747	3.57414	3.66906	3.46069	4.6924	4.05527	3.6251	3.67203
AP3S1	9.21177	9.33368	8.7276	9.05643	7.93737	8.73004	9.65669	9.00824	8.33995	9.0066	8.18691	8.21564	8.24199	7.84664	8.6612	9.13963	8.07738	7.9809	8.56502	8.54453	8.37058
CLC	3.57074	4.40861	3.61358	3.54375	5.75888	3.76002	4.54133	3.96502	3.35964	6.74508	3.80557	5.36973	4.46143	4.64981	3.20473	3.66906	4.28491	4.68491	3.56619	4.33531	8.15895
CLCA1	6.66592	6.76008	6.14582	6.98146	4.69716	3.30186	5.02634	5.12776	3.74414	5.40568	3.42529	3.59487	6.98134	3.71811	3.56257	3.37294	4.10523	6.29428	5.8123	6.69024	5.51497
CLCN1	3.97266	4.17163	4.69575	4.5542	3.43351	4.79342	4.43386	4.65133	4.35524	3.47862	3.45555	3.35477	4.7816	4.34016	4.49771	2.72058	4.25149	5.07826	3.43076	3.64197	3.57195
CLCN2	3.97348	3.37103	4.58631	3.12061	2.87293	3.22988	4.12384	2.92443	3.21598	4.1222	4.18757	4.2247	4.37138	3.12265	4.52235	3.63514	3.41107	3.48231	4.11494	3.35161	4.46503
CLCN3	4.67237	5.44901	4.73041	4.63624	6.06673	5.33571	4.98161	5.52257	7.15464	5.16344	5.19941	5.04861	5.47116	5.61163	4.82915	5.1893	5.7771	3.70254	4.88763	4.43111	4.78556
CLCN4	4.60894	3.83072	4.36041	3.91917	5.55146	5.18198	5.9062	6.11868	6.86097	5.1187	5.05161	6.35337	4.38759	6.57276	5.30395	7.12598	6.29065	4.54737	5.54762	5.98756	5.66111
CLCN5	4.24915	3.75063	4.3067	4.30956	4.0567	3.46622	3.69873	4.13319	4.1326	5.32647	4.90495	4.19162	4.54085	4.0356	4.8799	5.01513	3.54084	3.80864	4.51401	3.94402	4.04321
CLCN6	3.68281	3.77343	3.74299	3.85935	2.85869	3.40794	1.94003	3.45046	3.83951	4.25286	4.04896	3.40365	3.39403	3.18769	4.11988	2.94505	3.00821	4.39817	3.48173	3.66672	2.09309
CLCN7	3.5525	3.96415	3.61394	2.79652	3.10791	3.49007	2.93889	1.86717	3.44427	3.85305	4.46068	2.49179	3.41283	3.4935	3.69322	3.05888	3.18676	5.01081	2.59878	2.70237	2.6134
CLCNKB	2.43256	3.91293	4.32197	3.20662	3.30899	3.28673	3.80206	4.11817	3.16239	4.50168	3.26116	2.61218	3.6725	2.75287	3.55694	2.7877	2.72651	4.16945	3.54817	3.68894	4.16657
CLU	8.31077	8.34654	7.75071	8.1504	7.59603	8.26234	8.86453	8.55999	6.7067	6.3769	7.36543	8.0477	7.42705	6.51926	8.3921	9.14279	8.74368	6.44676	7.32464	6.11181	7.82469
CLIC1	5.64708	5.80688	5.63117	5.56005	7.33387	4.86302	4.19467	3.99237	4.08302	4.6366	3.68359	5.18776	4.00178	4.34016	4.24295	3.59409	3.95697	4.54237	6.32467	5.16274	5.93232
CLIC2	6.32138	6.54023	6.19291	6.76729	8.21269	8.98318	7.34702	7.30112	8.38976	8.81739	7.9408	8.13532	7.66269	8.19009	7.35698	8.05059	8.78924	7.32913	8.38343	7.98745	8.60886
CLK1	7.18205	7.09484	7.28494	7.27576	7.12725	7.44727	8.03224	7.36541	7.25332	6.80718	6.41284	7.12629	7.55029	7.54277	5.74523	5.91635	6.99591	6.39063	7.21369	6.79761	6.60225
CLK2	4.66767	4.33491	4.86159	4.7884	4.28493	4.57593	4.36467	4.86484	5.34298	4.66201	4.84766	3.96138	4.15051	4.91151	4.47801	5.06149	3.92693	3.20551	4.59987	4.11787	4.82534
CLK3	4.56444	4.2131	3.72902	4.82913	3.87909	3.92187	4.92725	4.76067	4.67026	4.2563	3.64519	4.02388	3.96496	4.40928	2.81396	4.07568	3.60192	5.02475	3.35913	4.05467	2.15912
TPP1	6.07711	6.04597	6.17424	6.32044	6.37857	6.60342	6.5456	6.64357	7.27872	5.78059	6.47977	5.73437	6.42241	5.90646	5.60229	6.80558	6.08723	5.73567	6.32098	5.53793	6.36216
CLN3	4.19518	4.41379	3.9343	4.829	5.36862	4.84169	4.90191	5.46478	5.12256	4.94595	5.46279	5.2186	5.12286	4.63522	5.0042	5.55158	4.95082	5.66664	5.55723	5.59376	5.61831
CLN5	6.55121	6.46903	6.44521	6.66895	6.38683	7.1539	6.55002	6.69047	6.92707	6.83002	7.73847	6.60078	6.80167	6.38681	6.62891	5.96836	7.41252	7.27146	6.85266	6.80609	6.31116
CLNS1A	5.94387	6.25317	6.16423	6.12627	8.68859	8.94898	9.34412	8.1895	8.46527	9.17513	8.80277	9.03249	9.05421	8.3981	8.45519	8.77638	8.83092	8.69676	9.0844	8.23716	8.3797
CLPS	11.26347	10.85865	10.38516	10.86013	10.44257	6.74876	10.07432	10.39429	4.42581	9.58863	10.72141	4.58703	10.8996	4.48238	3.59948	5.33173	5.95675	11.41284	10.78639	11.33039	10.54692
CLPTM1	5.15689	5.61903	5.16916	6.28278	6.26109	5.52859	5.44976	5.53461	6.1313	5.70436	5.38845	5.6251	5.1204	5.44116	5.14678	5.91262	6.24642	5.06636	5.64384	5.04133	5.7961
CLTB	7.06751	7.34675	7.50793	7.46203	5.72802	6.67126	6.31402	6.93977	6.92824	6.76351	6.27994	5.92587	6.92243	6.48673	6.37899	6.60903	6.51846	5.46408	6.59015	6.85458	6.89432
CLTC	4.09422	4.51256	3.86324	4.58345	4.38482	3.79908	4.20398	3.72209	4.11598	3.95154	4.18992	3.80123	3.88319	3.65874	4.19452	4.07788	3.94065	5.53993	4.52363	4.3029	3.60481
CMA1	3.93632	3.15422	2.61676	3.3141	3.32902	2.9742	3.80518	3.57205	3.44601	3.58324	4.29342	3.17618	3.48307	4.22724	2.90637	3.32743	3.51319	4.8688	3.50876	4.25387	3.87563
CCR1	4.65148	3.90006	4.76862	4.38047	5.60128	6.5271	6.84462	6.63801	3.88744	6.55566	7.12956	6.24047	6.21559	5.58791	5.83432	4.72312	5.77025	5.34023	6.50112	7.239	7.70008
CCR3	3.89895	3.56658	3.766	3.12879	3.48054	3.20231	3.20054	3.722	3.68578	3.55605	2.82664	3.13407	3.72601	3.62874	1.72464	3.78513	3.46792	4.44334	3.40847	2.87816	3.66629
CCR4	5.12197	3.94865	4.45267	4.46522	4.22354	4.40537	3.94001	5.03999	3.87086	4.57366	4.88514	4.06566	4.06239	4.79451	4.31729	4.52303	4.48526	4.54796	4.41783	4.72957	4.7709
CCR5	4.21282	3.63029	3.32502	3.21467	3.8738	4.15336	4.53644	5.02508	3.66828	4.781	4.75627	4.05544	4.47545	3.81872	4.76776	3.19788	3.71709	4.12953	4.61916	5.19201	5.74621
CCR6	3.14943	3.18433	4.25516	2.89795	3.95861	3.76642	3.86546	3.62308	3.30337	3.8237	2.22185	4.40019	4.16083	3.64996	1.85463	2.83886	3.77483	5.001	3.77514	4.33479	4.48485
CCR7	7.55755	7.64937	7.34858	7.68295	4.04816	4.26819	6.02317	5.73892	3.57189	4.45432	4.55689	3.87863	4.41641	4.04284	4.30092	3.41828	3.39459	4.5831	4.26113	5.59938	4.79608
CCR8	4.50157	4.3668	4.29304	4.69701	5.07188	4.7664	3.7187	3.6349	4.12191	4.09622	4.04205	4.67698	4.26135	3.81866	3.82171	4.25417	4.7068	4.38054	4.57753	3.58364	4.26454
CCBP2	5.96834	6.02894	5.39397	5.94734	5.61933	6.11062	5.84064	5.85028	5.4819	4.68799	4.91527	4.87636	5.8797	6.10753	5.66318	5.68964	6.08423	4.87159	5.73393	6.0535	5.74612
CMKLR1	3.85491	3.52525	4.87424	3.22721	3.83522	3.6308	4.50755	4.05299	4.43349	4.05778	4.76708	3.48603	4.45323	3.58283	3.17231	3.97388	3.818	3.76621	3.59722	3.80825	3.84687
ABCC2	5.0467	5.01149	4.96822	4.61083	3.68271	4.40195	3.6479	4.37663	4.48198	4.55746	4.47689	4.21403	4.2352	5.14186	3.94164	4.04485	4.05394	4.45731	4.10712	4.21413	4.26766
CNGB1	4.33191	3.84883	2.72277	3.25052	3.17623	3.27703	2.72014	3.24828	3.67816	4.0901	3.18584	3.70416	2.92082	2.90654	3.29077	3.44537	3.80447	3.9487	2.89166	3.59007	3.1149
CNGA1	3.9223	3.54641	4.11242	4.83535	3.51765	3.60396	4.73172	4.12077	3.59896	3.19411	3.60365	4.38973	3.7329	4.35214	4.03229	4.23055	3.85105	4.91398	3.54646	3.86636	3.5634
CNGA3	2.36179	4.03543	3.86361	3.42772	3.49814	3.32442	2.82971	3.04812	3.26352	3.25948	4.11614	2.70722	4.20406	3.17462	4.12831	3.31864	3.5939	3.7304	3.39532	4.06941	3.29812
PLK3	5.86326	6.4345	6.13914	6.74244	6.55235	6.13035	6.05798	5.95074	5.9174	5.93996	4.96821	6.72102	5.81805	5.4829	5.44717	5.49504	5.81619	6.04374	6.13567	6.11142	6.5902
CNN1	4.18582	3.39399	3.90046	3.97617	4.71939	7.99928	6.55709	6.49217	4.73405	6.53767	5.75659	5.25064	6.06581	7.72852	6.56571	6.2235	6.92382	5.30994	6.71765	7.14781	5.83713
CNN3	6.99429	6.93897	7.01479	7.44383	7.02525	7.23424	6.60416	6.28661	5.90495	7.15815	6.75986	7.50001	6.22919	6.28922	5.91776	6.66837	7.00711	6.32422	7.10937	6.71512	6.83114
CNP	4.56501	4.46029	4.45489	3.83805	4.64045	4.44873	4.4032	4.27199	4.22728	4.37181	4.22704	4.55822	4.50886	4.21839	5.2196	3.97268	3.71869	5.24923	4.04505	3.56209	4.03005
CNR2	3.69053	3.42706	4.40741	3.8211	3.95619	4.17956	3.54365	3.80934	4.51504	3.45197	4.40938	4.05883	4.15944	5.26559	4.35691	4.04479	4.23347	4.68219	4.04813	3.73964	3.95489
CNTFR	2.68721	3.36209	2.90891	3.20445	3.59002	3.72715	3.03509	3.57987	3.40525	2.92864	3.69759	3.39137	2.85101	3.11823	1.81015	3.55771	2.85937	3.81585	2.86487	3.10792	2.4977
CNTN1	4.72932	4.69898	5.05356	5.16777	6.05158	5.6056	5.91956	6.01078	6.65543	4.84363	4.80706	4.83615	5.71713	6.38472	5.62133	6.40078	6.14743	4.42547	5.58941	4.61141	5.13894
COL1A2	5.42017	5.51838	5.41226	5.04535	4.9086	7.50155	5.99557	5.51936	5.13817	8.10254	6.15691	5.69065	6.2201	7.25216	4.89681	6.79596	7.04454	4.35837	6.69414	6.26318	6.05059
COL3A1	2.73801	3.51468	4.5301	3.46512	3.04985	4.13427	3.16469	3.52513	2.98095	3.54225	4.15661	2.83857	3.15048	3.21589	4.15989	2.81295	3.55788	1.76327	3.23048	2.97041	3.46804
COL4A1	6.46077	6.48214	6.10034	6.1785	8.25972	9.30939	8.31532	8.1529	7.11542	9.29129	7.70875	9.33353	7.7802	8.76843	8.61099	8.83493	8.21588	5.88774	7.94679	8.7272	8.20273
COL4A3	3.49085	3.69444	3.61147	3.5525	3.86922	3.72283	3.69459	3.89791	3.46769	3.68149	3.33022	3.02305	3.70444	3.20587	3.35227	3.97097	3.05087	3.24899	3.95983	3.03081	3.39495
COL4A4	4.34667	3.95139	3.76971	3.91447	5.50005	4.71571	4.5868	4.47649	3.79164	4.45619	4.22658	4.48621	4.68722	4.44354	3.69092	3.2735	3.26691	5.01938	4.14773	4.53906	4.6438
COL4A5	2.49513	3.51846	3.27556	3.18277	3.61761	3.19985	3.28668	3.86501	3.19858	3.865	2.80535	2.71503	4.02203	3.08006	3.26285	3.27148	2.65804	4.07933	3.89498	2.82487	3.4593
COL4A6	3.20015	3.80077	2.95019	2.63517	3.36644	3.64585	3.66786	3.70378	3.71823	3.16711	4.43812	4.32242	3.5158	3.45802	3.0353	3.4554	3.23229	3.7908	3.43262	2.70881	4.39524
COL5A1	3.53492	2.91259	3.78216	3.05223	3.70464	3.67063	3.0754	3.17553	3.49199	3.13535	3.75101	3.72677	3.1325	3.08635	3.69467	3.56362	3.82122	2.05648	3.81883	4.03463	3.5974
COL5A2	4.12702	4.0289	3.641	4.39532	4.50836	6.04426	6.44292	6.05167	4.84369	7.07208	5.3191	5.42044	5.30592	5.049	5.11381	5.9333	5.44678	4.67764	5.10934	4.96389	4.57736
COL6A1	4.01126	3.54183	3.63053	4.81312	5.52449	4.46018	3.2949	3.35914	3.54238	5.27304	3.11921	4.6505	3.63379	3.25847	2.34581	4.46392	5.88303	3.22482	3.49083	3.71811	3.51442
COL6A2	3.56098	3.73548	3.36978	3.90373	4.85055	4.4708	4.62236	4.03221	3.89528	4.72394	4.986	4.55852	3.82222	5.06997	3.95398	4.65479	4.58219	5.23798	4.85791	4.45511	4.48972
COL6A3	4.1013	3.73402	3.81113	3.16211	2.45004	3.51062	2.72742	3.43799	3.19964	2.77593	3.71765	3.24008	3.29424	2.69359	3.45085	2.7255	3.7377	3.66665	2.31391	3.95613	3.47973
COL7A1	4.56466	5.01515	3.92637	5.13819	5.26037	5.03714	5.38776	5.04426	4.77577	4.83176	4.70844	4.92246	4.15824	3.83616	4.65565	4.45634	4.86207	4.16707	4.48789	4.4604	4.10999
COL8A1	4.35886	3.41083	2.98537	3.62353	4.33556	6.47772	4.15375	4.24906	4.24757	6.18822	4.09601	3.47121	3.99602	4.41425	4.55398	4.10861	4.60725	4.65305	4.23432	4.42219	4.06412
COL9A1	3.00563	3.03372	3.39754	3.76216	4.03676	4.94333	4.16139	3.61664	4.42182	4.17924	4.43626	4.45131	4.00817	5.60858	5.55517	3.22752	3.58954	2.73559	4.17803	4.70924	3.97564
COL9A2	5.98717	5.65766	5.64961	5.8316	5.96632	6.10673	5.90022	5.13239	5.85388	6.12116	5.86299	5.5154	6.30124	4.69411	6.03076	6.34648	6.0751	4.61864	5.90203	6.11161	6.31762
COL9A3	2.56259	3.44999	3.78289	3.84815	4.92117	3.33396	4.16992	3.27081	3.40024	4.18243	4.16025	4.86155	3.62683	3.92024	3.76166	3.67273	4.60263	5.13492	2.93104	4.088	3.72895
COL10A1	5.8992	6.05804	6.07496	5.52044	4.2027	6.95129	6.5256	6.04266	5.04835	8.67029	6.18381	4.4599	5.33455	7.26771	4.12439	5.72598	6.44545	5.23789	7.64946	6.25695	5.58943
COL11A1	3.83403	3.29379	3.22059	3.76006	2.78816	4.42639	4.5921	3.70931	3.54702	6.36112	4.54143	3.88584	3.84216	4.08303	3.01087	3.35567	3.48584	3.3981	3.78968	3.63511	2.82974
COL11A2	3.12701	3.8351	2.6258	3.36912	3.47783	3.31703	3.65737	3.64227	3.09995	3.18212	3.59398	4.21128	3.42115	3.8632	3.28318	3.8035	3.5974	4.92128	3.33122	3.56874	4.15647
COL12A1	3.62897	3.68142	3.04361	3.48783	3.57765	3.73172	3.52566	3.71993	3.77334	3.05182	4.86594	3.40173	3.67586	3.87034	4.19066	4.07749	3.71442	2.6466	3.66829	3.98287	3.79061
COL13A1	2.96068	3.5708	2.90433	3.63202	2.82924	3.09704	3.09433	2.99616	3.91126	3.75132	4.0988	3.01977	3.42956	3.5471	4.41713	3.58648	3.39038	3.91853	3.3103	4.30769	3.24122
COL15A1	4.86843	5.2214	5.01104	4.93657	5.28196	5.56031	4.9151	4.75672	4.34372	6.25551	5.16919	5.97843	4.38501	5.26109	4.81421	4.99967	5.20271	4.30696	4.36459	5.4984	4.9413
COL16A1	4.72023	4.64685	4.26413	4.53101	3.90743	6.07209	4.04423	3.98084	3.47558	6.03064	4.69875	4.58121	4.64491	4.65842	3.75603	4.05476	4.32331	4.85539	4.47167	4.48804	4.21798
COL17A1	4.82838	4.49472	4.43356	4.26015	4.25811	4.3706	4.36386	4.53706	3.63514	4.56473	4.10647	3.79793	4.41104	4.36714	3.61089	4.31512	3.9205	4.57074	4.19009	4.45141	4.64474
COL19A1	3.51375	3.47069	4.09558	3.53743	2.71125	3.03442	2.8787	2.8022	3.47298	2.22153	3.13616	3.10036	3.20255	2.93478	4.76106	2.52024	2.8288	4.4378	2.74637	3.30211	3.31772
COMP	4.1178	3.69099	2.87899	3.00069	3.17618	5.89229	3.60499	2.19319	3.61792	4.18516	4.24513	3.16802	4.08328	3.63573	4.37126	3.0304	3.5169	4.6999	4.00804	4.03556	2.25462
COMT	3.93243	3.30367	3.52778	2.65249	2.56792	3.34415	3.1396	3.26614	3.38832	3.51786	3.63408	3.65622	2.45427	3.55213	4.23276	3.48593	2.68146	4.63348	3.36381	3.43535	3.73144
COPB1	7.04187	6.92654	6.8399	7.39249	6.34659	6.90343	6.73005	6.81104	7.52997	6.71977	6.33741	6.17685	6.80541	6.55924	6.20697	6.87811	6.44176	5.15466	7.08897	5.21894	6.44455
KLF6	10.05737	10.02333	10.13196	9.81614	7.42802	7.75137	8.88901	9.04448	5.75987	7.79356	8.41043	8.10288	8.91728	8.15065	7.9483	7.91849	8.73773	9.34311	8.2389	9.06252	8.87304
SLC31A1	4.88613	5.85589	4.46986	5.87781	5.41752	5.39767	4.47431	4.55921	4.12156	5.62345	4.95289	4.29176	4.57867	4.77555	3.69685	4.58963	5.39371	4.71539	5.49783	4.06059	6.00735
SLC31A2	4.02827	3.58105	3.76066	3.96482	4.26902	3.9048	3.51667	3.92962	3.39374	4.89756	3.60604	3.57876	3.55213	2.98883	3.99612	3.6123	4.17373	3.29989	3.74793	3.80607	3.71142
CORT	3.95952	4.02677	3.89371	4.11159	4.80044	6.42675	6.53746	6.2053	3.88293	5.98897	5.21824	6.81053	4.8847	5.083	4.48326	4.41138	5.51	4.83716	4.56821	5.33482	4.82266
MAP3K8	7.4025	7.63929	7.71539	7.53703	4.93623	5.82652	5.43045	6.08565	4.87857	5.67479	5.19699	5.83996	6.04117	5.99641	5.49996	5.12028	5.15078	5.34589	5.72063	5.91451	6.2775
COX4I1	9.77016	9.82356	9.84733	9.91208	9.30146	9.93667	9.36721	9.11216	9.34382	9.96241	9.46578	9.38216	9.80672	9.31383	9.22352	9.65656	9.31368	9.81008	9.60868	9.48968	9.76428
COX5B	7.60691	7.59923	7.31715	7.78077	7.46979	8.0978	7.404	7.55076	8.11327	8.87275	7.87906	7.77514	7.76488	7.91635	7.70101	7.8595	7.61468	8.10984	7.70608	7.50964	7.5839
COX6A1	4.45258	4.73371	4.74447	4.10918	4.52865	5.20719	4.59034	4.8074	5.04771	5.81302	5.18716	4.01238	5.01202	5.57463	5.04479	4.69043	4.86829	5.24944	5.27757	4.86502	5.26293
COX6A2	4.93197	5.00504	5.04161	5.48043	6.21175	5.78116	4.8978	4.84344	5.3599	6.1325	5.4512	6.09374	5.05301	3.92249	5.3041	5.40877	5.83824	6.14371	6.04298	5.84676	5.81932
COX6B1	8.97211	9.29812	9.07182	9.20622	9.30187	9.75123	8.862	8.80205	9.17977	10.20562	9.26484	9.49327	9.11153	9.28377	8.76708	9.49408	9.77232	9.76157	9.66427	9.40402	9.88479
COX6C	3.07742	3.50785	3.68186	3.13829	3.21392	3.42498	3.67139	3.25373	3.34578	3.62877	2.60169	2.78535	4.02707	3.94888	3.26723	3.72891	3.61	3.70254	3.69217	2.77659	3.11613
COX7A1	6.77343	7.16376	6.89924	7.21188	7.41776	8.04506	7.07223	6.95352	6.70806	8.65762	8.21949	7.36761	8.56938	7.1642	7.54576	7.40804	7.09661	8.49453	8.0099	7.99952	7.29192
COX7A2	9.58974	9.78386	9.89527	9.43844	8.7697	10.27557	10.23986	10.2349	9.85126	9.93535	10.38236	9.85576	10.45835	10.02207	10.11047	9.57562	9.3466	10.89269	9.78728	9.64616	9.5998
COX7B	8.89785	8.84189	8.581	8.5024	7.90505	9.34837	8.80553	8.52126	8.8602	9.74783	8.881	8.40596	9.02094	8.85244	8.8504	8.6146	7.91722	8.96109	8.6705	8.513	8.42629
COX7C	9.81545	9.89359	9.94424	10.10385	9.45406	10.24562	10.27737	9.95219	10.16785	10.83433	10.75727	10.28586	10.65887	9.56506	10.25991	10.15704	9.98465	10.613	10.00808	10.04553	10.14776
COX8A	8.08562	8.30474	8.41134	8.64942	7.792	8.60811	7.96014	8.29969	8.85631	8.65509	8.46716	8.25646	8.61019	8.4446	8.61727	8.14274	8.33095	8.52201	8.3243	8.02253	8.46953
COX10	5.36029	5.13631	5.51735	5.74208	5.04026	5.20134	4.99469	5.20602	5.57482	5.77812	5.15705	4.89501	4.74972	5.21958	5.0545	4.80814	5.42963	5.21566	5.01048	5.39832	4.89373
COX11	5.80324	5.96249	5.07083	5.73984	6.96326	7.2454	7.21052	7.03044	7.56439	6.93082	7.39716	7.36047	7.05115	7.67836	7.25428	6.78737	7.11754	6.92397	6.72305	7.24191	6.59691
COX15	4.81888	4.8762	4.81287	4.71982	6.05336	6.36839	5.99057	6.10001	6.72555	6.12868	5.97843	5.49624	6.15896	5.96876	5.91518	6.84377	6.63139	4.54361	5.79009	5.98938	6.28874
CP	4.82902	4.88966	4.46356	5.38174	3.81103	4.476	4.31821	3.41333	3.7752	7.61581	3.57419	4.68312	4.11388	4.00199	2.37505	4.30064	3.813	4.22811	4.98807	4.69658	4.41183
CPA1	11.15988	11.04567	10.47255	10.80202	9.79847	5.93691	10.52379	10.50871	3.48679	9.66174	10.29089	3.74553	11.07256	3.48646	3.79632	6.13076	5.41867	11.66079	10.85397	11.31318	10.45862
CPA2	10.73402	10.98471	10.46873	10.66327	9.17918	5.49473	10.15533	10.1566	3.41383	9.86613	9.71834	4.49702	11.06834	3.71511	4.48312	5.55126	4.89544	11.47867	10.66755	10.97178	9.96891
CPA3	3.90987	4.36267	4.01032	4.35362	6.01369	7.21213	7.16256	7.66856	4.52731	7.8844	7.274	7.19117	7.46583	6.77173	4.56243	6.28572	6.16491	6.32256	7.6201	7.69285	7.36805
CPB1	11.4333	10.84946	10.45285	10.84224	11.08781	7.8534	11.05373	10.6694	5.64032	11.11346	10.96977	5.04536	11.04697	4.76764	4.91832	8.0864	7.16303	11.59468	10.78449	11.48666	10.51619
CPB2	4.49595	3.25531	4.5034	3.41084	3.72586	3.23884	3.00707	3.54586	3.30558	4.18977	3.58538	3.85196	4.00572	3.61865	1.55986	3.49646	3.47402	3.81137	3.50651	2.4935	3.5559
CPD	5.04911	5.0558	5.17356	5.37239	4.40204	4.28289	4.59705	4.86506	4.23334	3.58556	4.94865	4.68635	5.31147	3.80017	4.05004	3.67688	4.44492	5.58489	4.51383	4.73409	4.67611
CPE	10.4629	10.46116	10.71449	10.50799	11.11962	10.34238	10.57198	10.03622	10.8268	9.56198	10.78128	10.88999	11.08258	10.4104	10.88763	10.39502	11.02189	10.60999	10.8703	11.20258	10.55603
CLDN4	8.2227	8.26201	8.21399	8.66558	6.28568	6.46306	5.5606	5.72382	3.39164	7.31614	5.087	3.58951	5.78257	3.89183	4.1856	6.22464	4.01819	4.6456	6.55719	5.30496	6.32255
CLDN3	2.86332	3.61111	3.47479	3.38051	3.52505	3.89964	3.40678	3.62945	3.34917	4.44856	2.07165	3.37252	4.16328	3.28042	2.71026	3.67711	3.27275	4.74077	3.76396	3.73578	3.79818
CLDN7	6.40805	6.66904	6.15521	7.23772	6.35333	6.96432	5.73345	4.94271	6.6345	6.43	5.69221	6.52694	5.92573	5.91329	3.93689	4.75389	6.11919	5.39021	6.18873	5.49808	6.3856
CPM	6.08265	6.30648	6.13862	6.69609	4.09114	5.32058	5.65658	6.23619	4.16318	4.44377	4.84185	5.34321	5.17014	4.1913	3.79593	4.51343	4.13694	4.41979	5.46425	4.57421	5.93798
CPN1	3.79196	4.2666	4.03668	3.63095	3.47935	3.60061	3.03271	3.67383	3.27651	3.77457	3.59985	4.02937	3.33218	3.35422	3.87189	3.24851	2.64843	4.06479	6.96594	3.21198	2.81121
CPN2	2.9808	3.17961	3.77483	3.23751	3.0089	2.87659	3.67365	2.75163	3.4325	4.76628	3.09464	3.78909	2.87712	3.6898	3.58254	3.32512	3.12326	3.48148	4.43217	3.69883	3.60777
CPOX	4.0369	4.49182	4.11388	4.38047	4.48269	5.22108	4.83069	5.44895	4.83903	5.29418	4.53921	4.31369	5.4295	5.24225	4.81022	4.85245	4.82982	4.45423	4.36937	4.8918	4.41984
CPS1	3.38679	3.36774	3.89309	3.53638	7.36644	3.32461	3.18949	5.63816	3.8421	2.75969	2.86213	3.06302	7.6768	3.81994	2.95092	2.85817	3.1495	4.97721	4.21392	4.21655	3.33753
CPT1A	4.03852	3.70519	4.22445	3.6889	3.08481	3.2459	3.08901	3.44456	3.3171	5.18651	2.6917	4.24447	2.93824	3.3715	3.50619	3.29575	3.38472	5.08431	3.87863	3.72989	3.78672
CPT1B	4.90741	4.41689	4.43176	4.89566	5.45703	5.16303	5.09212	5.34684	4.28956	4.33097	5.22838	5.19265	5.95313	5.4651	5.83653	5.27091	5.45813	5.0166	5.2572	5.65939	5.54532
CPT2	4.60778	4.56694	4.8511	5.33165	3.81556	3.97911	4.43541	4.38373	4.96931	4.08649	3.92854	4.46933	4.9946	4.31869	5.09081	4.30728	4.05625	4.80886	4.66509	4.70919	4.57522
CR1	4.99805	4.5439	4.44646	4.60906	4.50138	4.13415	4.10279	4.36564	2.92571	4.34391	3.73908	3.39314	4.86707	3.86874	3.67133	3.83952	3.58751	5.53787	3.42644	3.1725	4.51428
CR2	4.41887	3.21913	3.88994	3.77647	3.46309	3.23079	3.7394	3.9063	3.26352	3.65041	4.61444	3.28712	4.37317	3.11324	2.97944	2.7878	3.72561	5.7254	3.12419	4.60287	4.53857
CRABP1	2.64622	3.87807	2.13983	3.56888	3.52391	3.74683	3.25233	3.97262	3.48273	3.75695	4.30961	4.57944	4.07807	9.66754	4.48528	3.74605	3.76471	4.38431	3.82041	3.27157	4.29657
CRABP2	4.38312	3.32949	3.84842	3.18823	3.31541	3.39599	3.40913	3.36121	3.79527	3.25182	4.21273	3.19016	2.88526	3.32208	4.70219	3.48152	3.70709	3.36778	3.40838	3.25037	3.57547
CRAT	4.60536	5.78939	5.53494	5.66852	6.19056	5.33805	5.08509	4.47096	4.70694	5.99848	5.2791	5.77963	5.21044	4.20788	5.38208	5.7477	5.62308	5.71553	5.70627	5.64333	5.66462
CREB1	5.65186	5.6772	5.67484	5.98304	5.88584	5.8553	5.75037	5.9735	6.61622	5.56923	5.92594	5.87844	6.24423	6.59158	6.34482	5.58719	6.08766	5.43159	5.70256	5.04905	5.48613
ATF2	5.955	5.97786	6.10244	6.10663	6.5153	6.73488	6.14349	6.6401	7.17234	6.01354	6.05524	6.21042	6.53431	6.97113	6.691	6.1681	6.23413	4.65448	6.02304	5.57041	5.53357
CREBBP	4.0111	3.46401	2.99171	3.65471	3.33451	3.42253	3.65481	4.39098	3.31686	3.31704	3.48833	2.85594	3.7015	3.96415	3.14779	3.93554	3.52766	3.66171	3.39003	3.73132	2.77661
ATF6B	3.34135	3.25801	3.98992	3.32184	3.2288	2.82944	2.89276	3.74108	3.76613	3.52772	3.28606	2.55526	2.67311	4.40553	3.23827	3.32163	3.04843	2.38558	3.08252	2.97902	3.21691
CREBL2	7.37871	6.90345	6.79899	7.71348	8.3379	7.83807	8.31953	8.10099	8.44033	7.1402	7.16712	7.74674	7.39932	8.04123	7.31996	8.45006	8.53498	6.03377	7.49956	7.80033	8.12073
CREM	2.72548	3.74271	3.16053	2.68581	3.23631	2.36635	2.6282	3.52119	3.67071	3.72159	1.46949	2.93206	2.83116	2.58405	3.08795	3.24236	3.17741	4.6391	2.44609	3.19668	2.73039
CRH	4.56011	4.94275	4.07611	4.8111	9.25315	3.50776	5.88631	5.90823	3.40055	3.71097	4.62417	9.64787	3.84466	3.03926	3.54282	3.38142	3.89674	3.54626	3.63461	2.91563	3.83571
CRHBP	3.58313	4.17702	4.20821	3.07842	3.76167	3.19641	3.02004	2.00992	3.65109	3.73368	3.94209	3.44602	4.00219	4.18811	4.33637	3.47355	3.8853	3.9951	4.24489	3.21179	3.61352
CRHR1	2.76714	3.50688	3.53051	3.0031	3.29869	3.21351	3.05002	4.10084	3.89819	2.74091	3.89554	3.59287	3.41912	3.50004	3.70118	3.51338	2.98457	4.04666	3.46253	3.98782	6.53914
CRHR2	5.85514	5.8721	6.06502	6.12584	7.19106	6.79924	6.08336	5.40441	5.68929	6.10691	6.11843	6.88685	5.63007	5.61501	5.57115	6.77797	6.9069	5.91698	6.55168	6.48537	6.51766
CRIP1	3.38378	4.19611	4.09648	3.84039	6.30684	7.10754	4.71668	4.65406	4.21747	5.67699	4.00369	5.69767	4.1771	5.67544	4.41801	5.21259	4.62328	4.82502	6.18181	5.69614	6.58182
CRIP2	4.02076	3.88268	3.05587	3.31604	2.15163	3.19348	3.3738	2.72546	3.04408	3.23266	3.11761	3.3085	3.5044	3.16253	1.90778	3.81349	3.71483	4.53492	3.63978	2.55441	3.52447
CRK	5.97069	6.04817	6.07023	6.23547	5.15007	5.87816	6.06436	6.30461	5.17072	5.56821	5.21293	5.49768	5.88538	5.94589	5.25168	5.3309	5.92516	5.15947	5.82617	5.65699	5.12066
CRKL	5.24845	5.01526	4.09871	4.88088	5.04194	4.53943	4.20408	4.48564	4.13108	5.70297	3.84288	6.06779	3.95161	4.91449	3.49281	5.40739	4.98123	4.40087	4.91648	3.0847	3.79616
CRMP1	5.50804	5.7606	4.84408	5.38406	6.07254	5.78032	5.49996	5.34896	6.89125	6.02046	5.41119	5.67062	5.15561	6.95435	6.24138	5.8154	6.52912	5.52703	5.73782	5.1645	5.3214
CRP	4.8096	5.2367	4.84173	5.12952	4.6043	5.9368	5.5209	5.64886	4.57557	5.92647	4.40234	4.53322	4.71933	6.64469	5.16956	4.52881	5.37109	4.74078	5.49895	4.71167	5.59141
HAPLN1	2.63446	3.53671	3.4831	3.29138	2.91623	3.4008	4.10188	3.33341	3.42835	5.37099	3.79587	3.84416	3.60995	3.73955	2.28272	4.78068	5.36435	4.15356	3.97544	2.90698	3.31052
CRX	5.1786	5.6135	4.74026	5.50202	6.09641	6.95133	6.24452	5.80072	6.77473	6.89254	6.18789	6.45407	5.90519	6.74428	5.36431	6.38658	6.52317	5.88441	6.71636	6.41424	6.66428
CRY1	7.93868	7.85193	8.05969	7.8271	6.03168	5.63997	5.76598	5.62837	5.76554	5.9653	3.96202	4.90339	5.58963	5.79224	4.97641	5.93572	6.37616	5.2284	5.26005	6.13458	5.83503
CRY2	3.34162	3.39854	3.33981	4.09765	4.03255	3.28995	3.40989	3.92214	3.54661	3.11789	2.91721	3.53161	3.0728	3.39641	1.86109	2.45244	2.48245	3.73222	3.81883	2.01202	4.32165
CRYAA	3.97809	3.72039	4.49097	3.82363	3.43746	3.11044	3.25422	2.8361	3.40355	2.35455	4.14446	4.03456	2.85638	3.10336	4.0711	3.74121	3.17359	2.81603	3.99773	3.5069	2.27441
CRYAB	9.83739	9.93802	8.92965	9.87654	5.47799	8.48736	7.40666	7.48613	5.28487	7.6911	5.9866	6.44662	6.85379	7.76632	6.10451	5.75235	6.66671	6.72722	7.00474	7.48986	6.43565
CRYBA1	3.12191	4.06263	3.45836	4.09298	3.34995	3.33298	4.85887	3.83663	4.20726	3.98274	4.04483	3.39056	3.39389	3.31066	3.3745	3.36366	3.91875	3.66456	3.88197	3.37395	3.47918
CRYBA2	5.71524	5.83632	5.6699	6.2121	6.70542	7.96569	7.06144	6.96123	4.53885	7.96815	9.19258	7.30436	6.65161	5.76965	6.25605	8.16163	5.42036	7.58888	7.80958	6.41864	7.8979
CRYBA4	6.61715	6.77346	6.46683	6.47677	4.27911	4.7718	4.36721	5.18731	3.59125	4.75176	3.82022	4.73328	3.91533	5.21958	4.50249	4.32402	4.79468	4.14891	4.85556	4.78459	3.723
CRYBB1	4.07256	3.40929	4.17831	4.06717	5.74208	5.49757	4.34578	4.73586	5.99194	3.83993	3.33168	5.98089	5.64121	5.33704	4.15927	4.77969	4.89788	3.07743	4.05073	4.05019	4.63593
CRYBB2	3.29902	3.72279	2.77028	3.7314	3.42968	3.23861	2.42188	3.10509	3.38169	4.15566	2.72326	2.79086	4.65178	4.00281	3.70516	4.33399	3.69834	4.68508	4.34378	3.07086	2.53087
CRYBB3	4.82838	4.5733	4.33715	4.88887	5.15755	5.01865	4.53811	4.91316	3.18419	6.49569	4.92206	5.46622	5.23258	5.38202	4.50351	4.79459	5.03142	4.24954	5.97098	5.11991	4.9409
CRYGA	7.31158	6.97233	6.50112	7.63162	7.6765	7.6168	7.22482	6.92995	7.30914	7.90628	6.53394	7.61593	7.01306	7.25133	6.15165	8.02652	7.2735	6.20157	7.44554	7.57406	7.77004
CRYGB	2.44904	3.34982	3.67164	3.69874	3.21983	3.25588	3.17451	3.16647	3.2378	2.83966	3.68504	3.20979	3.84732	3.0574	3.32321	3.55777	3.25598	2.03004	3.38011	3.58489	3.98768
CRYGC	4.84903	5.06116	4.96875	5.24678	5.00989	4.84844	4.97422	4.95804	4.7638	4.30388	5.11716	5.25081	5.25456	3.39266	5.63838	4.63229	4.73281	5.05635	4.32671	4.90438	4.89239
CRYGS	4.21939	3.38168	3.99505	3.60782	4.14014	3.79689	2.99159	4.37555	4.10967	3.64599	4.01168	4.31194	4.11543	4.12539	4.29734	3.3332	3.45533	4.46834	4.09044	4.20262	4.03005
CRYM	3.84709	4.46948	3.9119	3.76033	4.66076	3.4193	4.6694	4.60463	5.7427	5.53923	6.38516	4.23126	4.39271	3.35166	7.0865	4.90618	6.65331	4.61059	3.67883	4.83365	3.79098
CRYZ	4.88475	5.3485	5.05054	4.94848	7.15436	7.20924	7.19737	7.33461	7.43562	7.03035	6.49615	7.65864	7.29608	7.00318	6.11262	6.50218	6.66505	6.16989	7.2289	6.39174	6.6913
CS	5.06097	5.51663	5.65353	5.7485	5.05171	4.08644	4.93495	4.78698	5.75883	5.00015	4.68284	4.69544	4.89882	4.10817	4.93154	5.8799	4.68777	3.92741	4.97849	5.11902	4.41637
MAPK14	4.84216	5.1477	4.89133	5.15848	4.71062	5.1971	4.64901	4.59394	5.23124	4.64094	3.66217	5.03042	4.96486	4.42806	3.9468	4.82332	5.02089	4.54258	5.03604	4.19283	4.55079
CSE1L	6.18409	6.41835	6.03895	6.35884	7.23237	7.04516	7.49459	6.89563	7.62906	7.52025	6.7818	7.02305	7.57313	7.43267	5.00303	7.32841	7.49856	5.8082	7.42497	7.30386	6.86334
CSF1	4.54095	4.67943	4.54384	4.69287	2.90655	3.51728	3.10959	3.27559	3.25071	3.72013	2.76486	2.75705	2.53129	3.38366	3.8396	3.48062	3.35447	3.54981	2.84715	3.5686	3.80047
CSF1R	3.80365	3.60864	4.30221	3.47539	3.84968	4.16067	4.37957	4.1216	3.82343	4.1678	4.01505	3.97068	3.82476	3.20998	1.78005	3.48062	4.10696	3.4449	4.18722	3.68937	3.43162
CSF2	5.08778	5.30525	4.73928	5.25042	3.64659	3.39069	3.84923	4.53356	3.46042	4.02585	3.33598	4.11028	3.06114	4.39161	4.46289	4.15251	3.42805	4.62284	3.49114	2.29633	4.53813
CSF2RA	5.04168	3.83801	4.75837	3.82376	3.36792	4.02326	3.2696	3.805	3.64475	2.5586	3.67464	3.69393	3.36696	3.03208	1.96999	4.29305	3.46794	4.3669	3.37454	3.67538	3.14021
CSF2RB	3.85774	4.37192	3.53853	3.91241	3.28788	3.61751	4.153	4.205	4.15725	4.41147	3.88108	3.76935	3.56599	4.38204	2.84702	4.04999	3.88248	3.2895	4.68626	3.95141	3.9918
CSF3	6.24805	6.33378	5.6697	6.29098	6.64416	6.25788	6.11871	4.69733	5.70464	5.4257	5.92644	6.62611	5.29451	5.14064	5.34364	6.20828	6.25176	5.45864	6.37706	6.32449	6.509
CSK	4.84073	4.80621	4.45343	4.75977	4.43224	4.68104	4.65772	4.94496	4.8993	5.36481	4.18454	4.21478	4.6906	5.05423	4.8599	4.95813	4.79081	5.57365	4.80945	5.0095	5.07774
CSN1S1	4.01068	4.39793	3.64855	3.87574	5.0474	4.27946	3.76343	2.35612	3.47	4.65406	3.89834	3.87632	4.07091	3.41769	3.19547	4.65388	4.62166	3.94351	4.44588	4.44687	4.19017
CSN2	4.06094	3.41618	3.92292	3.28798	3.62347	3.38488	2.5913	3.89303	3.72684	3.44993	2.75437	4.25669	2.46049	4.09145	2.20015	3.47971	3.19086	3.36933	4.16542	3.62055	4.25984
CSN3	4.47382	4.23268	4.21558	4.37233	3.41164	3.80415	2.42519	2.67448	3.64223	3.53316	3.30485	3.46852	4.66608	2.96838	3.71802	3.07389	3.74999	3.9957	3.81855	3.12247	4.109
CSNK1A1	5.4785	5.86761	5.34505	5.89726	4.76864	4.92601	5.39549	5.18312	4.87803	3.98206	4.9875	5.04571	5.04262	5.28509	5.4192	4.00719	4.2125	4.90356	3.98908	4.9427	4.01365
CSNK1E	5.35094	5.54652	5.63419	5.67741	4.03465	3.81916	4.59594	4.15422	3.97593	4.00203	4.59547	4.29646	3.7564	3.9753	4.67584	4.48605	3.286	2.84423	3.37275	4.04461	3.92002
CSNK1G2	4.23361	3.48343	1.8027	2.56281	4.34905	3.27019	3.57467	3.59638	3.49919	2.85064	3.1734	4.13797	2.95331	3.8073	2.58842	3.38598	3.9989	4.4539	3.47721	3.03321	3.66956
CSNK1G3	6.92177	7.36374	6.33362	7.25004	6.40051	6.92067	6.61722	5.75524	6.84651	6.97618	6.56664	6.56706	6.19797	6.85333	5.87726	7.08307	6.5545	5.34576	7.0091	6.53538	6.59177
CSNK2A1	6.19411	6.21931	6.26442	6.40968	6.67179	6.22964	6.29419	6.23626	6.59399	6.34932	6.37008	6.48284	6.29997	6.15063	6.05822	6.45674	6.53996	5.04844	6.50642	5.86274	6.19374
CSNK2A2	6.4922	6.69604	6.75951	6.86571	6.28387	6.44815	6.26781	6.37413	6.35365	5.39386	6.25699	5.96942	6.24462	6.5601	6.08941	6.53571	6.58729	4.99555	6.55498	6.5354	6.45266
VCAN	4.1743	3.56526	4.82125	3.3753	3.89036	4.2779	4.39125	4.02593	4.77094	5.21726	3.95557	3.80704	4.0289	4.68501	4.52232	4.18048	4.05394	5.22866	4.56029	4.11572	4.49827
NCAN	3.3481	4.01586	4.01851	3.44506	3.51674	3.49187	4.92367	3.71822	3.81088	3.80262	4.12753	3.5552	4.3757	3.61263	3.4197	4.10424	3.98114	4.32653	4.1815	3.55088	3.19369
CSPG4	3.03284	3.74414	4.0796	3.73276	3.65378	4.41455	3.4796	3.87818	4.00154	3.92505	6.32003	4.26128	2.77726	4.57224	2.05707	3.60192	3.42668	2.25129	3.84226	4.29136	3.64964
CSRP2	2.67232	3.22311	4.3104	3.71471	3.52247	3.25644	4.18688	3.3822	3.66696	3.50807	2.60878	2.44668	2.81978	3.08663	3.56916	3.01788	3.02966	4.68038	3.47901	3.61291	3.43575
SLC25A10	4.56601	4.4816	3.91469	5.07025	4.61197	4.2119	3.79431	4.1363	4.1269	4.06726	4.8297	3.43859	4.64781	4.73299	5.26571	4.14774	4.48203	4.85835	4.89175	4.89207	4.91093
CST4	3.70192	3.90722	3.62697	3.42381	3.56103	4.05105	3.44894	3.69133	3.72199	4.9719	4.64934	4.63164	3.66324	4.08704	4.10893	3.86292	3.32071	5.53946	4.86217	4.3744	3.56967
CST5	5.65048	5.29409	4.42147	6.11184	5.1478	5.0965	4.92659	3.60364	4.34622	5.537	4.79382	5.20727	4.08521	3.75072	4.4376	5.73417	4.86401	5.37993	5.14115	5.77144	5.29789
CST6	3.38445	3.36035	3.54735	3.31134	3.75068	3.7431	3.83213	3.88986	3.83231	3.37381	3.04221	4.44737	3.53828	3.23172	3.9691	2.78928	4.49331	4.48772	4.00157	3.30572	4.03547
CSTA	3.57043	4.69471	4.91564	4.70602	3.48718	5.58771	5.57819	5.78104	3.63258	6.05084	5.31245	4.68248	4.45162	3.45294	1.96079	3.66747	3.64504	2.22666	4.88025	5.14081	5.964
CSTB	8.07291	8.02086	7.87401	8.34821	8.66271	8.89483	8.291	8.26639	9.17017	8.87729	9.24991	9.00527	8.77966	8.61513	7.97523	8.51944	9.35326	8.54292	8.93312	8.61055	9.55444
CSTF1	6.35883	6.25179	5.84455	6.08317	6.57775	6.1322	6.47797	6.65266	6.75209	6.30796	6.15398	6.57469	6.89594	6.42004	6.12553	6.64055	6.3219	5.22431	6.53801	6.79692	6.34308
CSTF2	4.74705	4.79202	4.89928	5.09444	4.39005	4.5422	4.57627	4.85181	4.76754	5.30923	4.21748	3.97339	4.92583	4.42739	4.53616	4.86065	4.80169	4.44706	4.88623	4.96773	4.48013
CSTF3	5.6183	3.77825	3.72567	3.53043	3.6901	5.86657	4.27038	3.46611	3.98798	3.32072	3.91294	4.5176	3.74593	3.33973	4.78954	4.05685	3.2284	5.04531	3.07693	3.71099	3.9235
NKX2-5	3.41149	3.1266	1.73663	3.04879	3.50628	3.48529	3.42401	2.20193	3.16382	3.20097	3.87011	3.29175	4.47372	3.47554	2.99421	3.56329	3.31714	5.01326	3.16558	3.87622	3.62715
CTAG1B	8.71491	8.74472	8.40017	8.72534	7.40666	7.01363	7.72194	7.78688	6.91214	8.45561	7.44996	6.85263	8.84332	7.2825	6.71259	7.43116	7.03521	8.47752	8.55113	8.79557	8.18875
CTBS	7.81243	7.86839	7.73735	7.80563	7.25214	8.00531	7.41702	7.75402	7.33912	7.38213	8.56233	7.64142	7.78468	7.4648	7.46804	6.47304	7.71905	7.39259	7.57887	8.1158	8.31546
CTBP1	4.08705	3.88311	4.7719	4.83148	4.98302	5.16532	4.56968	4.80857	6.06625	3.82484	4.03361	3.95032	4.06228	5.35418	5.03358	4.62438	5.47243	4.23302	4.47641	4.918	4.56631
CTBP2	3.09899	3.4291	4.28521	3.37424	3.60169	4.00908	3.72318	3.71888	4.06063	2.60447	5.2003	3.63187	3.77632	3.33744	4.06815	3.05115	3.77887	4.38342	3.30227	4.13955	3.4335
CTF1	4.77936	5.12452	4.79416	5.41503	6.20503	6.08699	5.03701	4.69776	4.72739	5.31466	4.93816	6.20098	4.54212	4.77782	4.30734	5.48948	5.50485	5.24876	5.83466	5.59154	5.62884
CTGF	6.12327	6.56432	6.12423	6.38642	5.83504	7.98421	7.45423	7.50276	6.00641	6.85423	5.29474	6.03293	6.04294	8.22745	6.78145	6.21906	6.91631	6.00263	7.143	6.79804	6.82557
CTH	4.63435	4.69949	4.95192	5.0282	3.61478	4.61229	4.71024	4.64298	4.35926	4.46676	4.9312	3.72382	5.13552	3.45315	4.11537	3.81198	4.10854	6.25645	4.17874	4.10121	4.12691
CTNNA1	7.50134	8.07803	7.7226	7.87128	7.79107	7.65804	7.03259	7.40687	7.01892	7.8889	7.15608	7.02148	7.26956	7.37131	6.58742	7.3117	7.51594	6.45348	7.80306	7.53803	7.56879
CTNNA2	4.42883	4.25185	3.96249	4.08107	6.2706	6.16245	6.10799	6.14343	6.78445	4.76911	5.4607	5.85991	5.8009	5.86231	5.85254	5.80832	6.51662	4.72107	6.98551	6.78484	6.64267
CTNS	4.129	3.69378	4.14618	3.44542	3.42687	3.17784	3.22214	3.65139	4.24325	3.46943	4.23896	3.24304	2.55559	3.99215	4.38399	4.18486	3.5065	3.89216	3.62934	3.1975	3.264
CTNND1	2.89978	3.10031	4.32181	3.25852	2.88549	3.15875	3.70305	3.30865	3.63051	3.78544	4.58254	3.0812	3.45959	3.62376	4.62955	3.4196	3.45946	4.01112	2.68252	3.88107	3.64922
CTNND2	3.18221	3.00992	3.12705	3.13318	3.39233	3.09486	3.61607	3.03625	3.855	3.27713	2.1338	3.43743	3.14557	3.48537	4.61254	4.14149	3.25408	3.34458	3.40113	1.88864	3.49052
CTPS	6.06633	6.56404	6.37558	6.71138	5.00973	5.57907	5.32968	4.75859	4.94123	5.22553	5.27106	4.81487	4.92431	5.22795	5.56896	5.78152	4.56841	4.91754	5.4298	5.09691	5.18329
CTRB1	11.25453	10.87677	10.602	10.78674	10.24115	6.65598	10.77805	10.72549	5.68491	10.61304	10.37242	5.35794	11.14418	6.10734	5.64025	6.92913	6.55535	11.57296	11.01688	11.09251	10.41056
CTRL	8.04365	8.64087	8.63896	8.77297	6.44815	3.60297	7.19886	7.19436	3.4801	6.81067	6.73317	2.64922	10.17608	3.30042	2.77932	4.16874	3.43536	10.63962	8.43159	8.6501	7.25078
CTSB	4.98707	5.23784	4.91084	5.11211	5.38168	7.03261	6.13942	5.50961	5.58321	7.07906	6.1983	5.88363	5.62206	6.45707	4.7686	5.98848	6.94209	5.42916	6.8312	6.48649	7.24274
CTSD	5.23319	5.43778	5.4733	6.05273	5.81192	6.3142	5.63425	5.83167	6.49159	6.08766	6.27643	5.57087	5.75946	5.45967	5.48104	5.62989	6.34611	3.82305	5.99193	5.27202	6.77339
CTSE	5.49363	5.47567	5.62536	6.07987	4.97598	4.35721	5.4256	5.65838	3.77274	5.10498	3.51642	4.17356	4.60272	3.57623	2.79765	3.89519	4.04724	4.56097	6.38282	4.5484	5.1718
CTSG	3.99423	4.84639	4.29553	3.99499	4.20372	4.42642	4.908	5.61464	4.73514	4.24976	5.59321	5.16875	4.9224	5.30543	4.9256	4.3274	4.33275	5.28719	5.39199	5.0831	5.3475
CTSH	4.94116	4.51665	4.10798	5.77175	4.46313	6.17673	4.54759	4.60312	3.82206	4.60162	4.62633	4.44563	4.57441	4.04852	3.38773	3.96195	4.69332	5.16813	5.64967	4.52969	5.07572
CTSK	5.76315	5.93856	5.9978	6.14029	5.45953	8.08269	6.88314	6.67469	4.67398	8.54373	8.90116	5.53298	6.53604	6.39905	6.66619	5.40319	6.55107	6.90097	7.5786	6.5536	7.58225
CTSL1	6.67157	6.64288	6.95824	7.13302	5.7349	5.20949	5.99305	6.39794	5.03827	6.53937	5.6804	5.96015	6.00522	5.19477	4.79249	5.57624	6.39083	5.21785	6.67495	5.16305	6.23397
CTSL2	4.69933	4.38428	4.30106	4.79459	5.9167	4.08214	6.40596	6.51781	7.33024	5.07861	5.86421	8.47032	7.47173	2.53105	3.96785	3.98869	7.3592	5.13663	5.03304	6.32387	5.63987
CTSO	5.3895	5.22785	4.78324	5.5758	5.63207	5.72506	5.46307	5.37048	6.95691	5.26264	5.37575	5.34411	5.04918	5.63529	5.66938	4.79318	6.63175	4.7737	5.54686	4.82731	5.56711
CTSS	8.48965	8.50354	8.59871	8.47021	5.25542	6.30265	6.71891	6.87522	5.06604	7.66333	7.05482	6.30246	6.51014	5.99101	4.32017	5.9716	5.00494	5.11456	6.73285	5.98458	7.91345
CTSW	5.73763	6.20975	5.44854	8.04162	6.57746	4.7577	5.59809	4.67448	4.58907	7.34819	5.17786	4.92171	5.44807	4.88704	5.04559	5.18641	4.89243	5.96272	6.15626	5.95029	6.08261
CTSZ	3.3687	4.0955	4.58583	5.28137	6.21663	7.26758	5.9208	5.87124	3.72899	5.97433	7.54147	5.53992	5.91824	5.08478	5.92518	5.56898	4.25313	5.7351	6.21066	4.81747	6.68818
CUX1	5.91478	6.21485	6.07743	5.75309	6.47439	6.04541	6.52759	6.65884	5.97498	5.80655	6.70599	6.1052	6.42728	5.96662	6.43162	5.26598	5.41667	5.311	5.67155	6.53771	5.98115
CX3CR1	4.51574	4.79644	4.57418	4.41819	4.53906	8.64843	5.35038	4.94286	5.50584	6.29397	5.64388	6.21465	5.86167	6.0526	4.47295	5.21565	5.37104	5.16561	6.95866	6.53511	6.76612
CXADR	7.4942	7.57911	7.60813	7.44144	8.26479	7.28182	6.5626	6.54768	7.90143	6.89508	8.19484	8.15453	7.19701	6.63889	7.45002	6.03283	8.7953	6.80989	7.33416	7.35965	7.95994
TEX28	4.75449	3.18757	3.36571	3.25072	3.1487	2.94211	4.98789	3.86192	2.69771	4.01201	3.24448	2.33993	3.14956	3.27229	4.59699	3.54325	2.40908	4.98373	3.08331	3.56248	3.12892
CYB5A	3.8694	3.37056	2.54379	3.61536	3.25181	3.43072	3.63516	3.6457	3.97613	3.54731	4.22756	3.29082	3.74182	4.05242	3.25143	3.37884	3.68839	4.46681	3.57298	2.70327	3.53141
CYB561	7.98225	8.10723	7.48606	8.26574	9.00718	8.5554	7.18781	6.89461	7.70888	7.70162	7.6626	7.6787	7.38561	7.43159	8.26304	7.62033	8.89964	7.92116	7.72403	8.28188	8.19486
CYBA	3.48815	4.02839	3.63607	3.79933	3.34476	3.61708	3.85318	3.76716	4.10553	3.04669	3.68685	3.63971	3.94575	4.04175	3.9162	4.07237	3.86014	3.82305	4.33528	3.71973	4.27226
CYBB	3.37844	4.47765	3.16108	3.44956	3.81329	4.98531	4.63563	5.04399	4.00104	4.418	3.94564	3.884	4.76392	4.14742	4.03423	3.77898	3.83738	4.49897	4.39084	4.6927	5.31993
CYC1	4.93148	5.28703	5.31664	5.88758	4.61285	5.32641	4.94818	5.20933	5.19543	5.93609	4.67921	4.80134	5.39043	5.26539	4.87826	5.12863	5.65652	5.45	4.95666	5.32482	5.03395
CYLC1	3.26726	2.93783	4.12858	3.0562	2.92765	3.16198	3.4273	3.1417	3.18204	3.30013	4.12772	3.04829	3.07529	3.02586	3.59729	3.45266	3.30027	4.46028	3.0526	3.13839	3.08008
CYLC2	3.09899	3.73631	3.9613	3.75063	4.00858	3.78906	3.12412	4.32039	3.71176	3.1352	3.92787	3.49432	3.84504	4.02825	4.02277	4.19649	3.09983	4.454	4.01148	3.80102	4.41169
CYLD	6.78364	7.24321	6.70063	7.15607	5.64487	5.29545	5.51049	5.42616	6.05538	4.63558	5.08027	4.66666	4.94585	5.55707	4.63317	5.80125	5.04734	4.77711	5.24025	4.30574	5.24997
CYP1A1	3.11889	4.02803	3.98337	3.86877	4.20185	3.78444	3.92436	3.14148	3.57727	3.67414	4.06437	3.68304	2.75046	3.25479	3.55119	3.17402	2.88482	4.35541	3.01391	3.659	3.00414
CYP1A2	4.15201	3.67081	3.53712	3.43761	2.90896	3.44367	3.75472	2.59859	3.97003	3.03963	3.16391	2.81786	2.83234	3.57094	2.96794	2.81244	3.07007	4.12367	3.18072	2.89837	3.63219
CYP1B1	7.61929	7.9025	7.64027	7.27694	3.65754	7.01198	6.46766	6.05897	3.65125	7.74761	5.45044	3.86063	4.7898	5.64038	4.03395	4.23847	3.92979	4.5666	5.29879	6.12736	4.83449
CYP2A7	3.66632	3.45879	3.32504	3.44182	3.4662	3.18781	3.43778	3.97324	3.61715	3.82108	3.0452	3.81053	3.38408	3.5858	2.47851	4.44199	3.35835	3.17106	4.46806	3.45166	3.3345
CYP2B6	3.00438	3.47806	2.57559	2.60726	2.96555	3.25117	3.82066	2.59069	3.58113	2.99984	3.57876	4.16822	2.57091	3.12773	2.04063	3.09152	3.286	2.39881	3.54139	3.39418	4.05333
CYP2D6	3.91267	3.71087	3.15377	3.27203	2.94012	3.51531	3.43811	2.77639	3.62756	3.64507	4.11699	3.07858	3.82317	4.8086	3.66724	3.45313	3.94261	3.322	3.08393	4.4837	3.8298
CYP2E1	7.47247	7.62559	7.32199	7.62228	7.04546	6.65021	7.4229	7.64861	6.60483	7.29196	5.40584	6.34173	8.19065	7.00802	6.20033	6.72608	6.56585	7.35152	7.99579	7.66121	7.38805
CYP2F1	4.33969	3.98604	4.21571	4.06295	3.76553	4.041	3.64404	4.50981	3.91779	4.53645	3.86117	4.48808	4.68088	4.00223	1.74206	4.16323	3.77116	3.29209	4.78252	3.99235	4.36599
CYP2J2	4.17171	3.87336	4.76597	3.91447	4.91156	4.30615	3.82893	4.72448	3.76401	4.902	4.47922	4.08199	4.58093	4.32845	4.26447	4.23317	4.45704	4.4957	5.23125	4.49321	4.03778
CYP4A11	7.49368	7.71417	7.5362	7.8465	6.79193	6.52093	6.8984	7.35203	6.67206	6.96098	6.63627	6.26658	8.30069	6.37518	5.8849	6.456	6.36005	8.39618	7.7134	7.4413	7.05986
CYP4B1	3.23515	3.81383	3.61292	3.24881	3.54538	4.65668	6.81536	6.98405	3.81455	3.94882	4.47572	4.36475	4.70033	4.65306	4.48033	3.0845	3.80134	4.19241	4.01736	4.9922	4.4974
CYP7A1	3.57612	3.87996	4.13295	3.90525	3.6624	2.46573	3.69249	2.83708	3.69803	3.2454	4.04978	2.64832	3.62683	3.1087	3.63007	3.09812	3.32159	4.12853	3.96434	3.742	3.67311
CYP8B1	3.84613	3.09682	4.48274	3.31006	3.587	3.66305	3.42291	4.24179	3.91969	3.5431	3.51399	3.6942	3.91186	3.81465	3.98756	3.27722	3.3764	5.02475	4.23307	3.15831	4.47801
CYP11B1	4.44605	4.00103	3.22968	4.22669	4.11655	4.33604	3.67654	3.95132	4.11792	4.76856	3.45888	3.98532	4.16195	4.32237	4.01159	4.07829	4.14538	3.91004	4.80277	4.6756	4.50934
CYP17A1	4.05206	3.74704	3.75389	3.35844	2.97802	3.14363	3.33961	2.96542	3.46782	2.89076	3.25863	3.55572	3.07441	3.46892	1.99745	3.33831	3.53161	3.92915	3.84081	2.88476	2.73039
ADAM3A	3.45146	3.34358	4.16415	3.7202	3.24661	2.97247	3.02688	3.07784	3.41947	3.30309	3.4821	2.40008	3.03818	2.73283	2.51614	3.64439	3.40802	3.79934	3.73702	3.70476	3.12282
CYP19A1	2.94521	3.71169	3.73247	3.17134	2.84991	3.41334	3.10716	3.06684	3.19123	3.4893	3.7098	4.47904	3.09366	3.13713	4.43399	3.04679	3.1842	3.66447	3.66556	4.45066	3.22712
CYP21A2	3.78078	4.3668	3.75402	3.96115	3.29521	2.99755	3.31385	2.46575	3.66319	4.21745	2.71678	3.79219	4.95105	2.66361	2.70796	3.28799	2.9652	3.4547	3.25732	3.61762	2.36957
CYP24A1	3.83739	3.65257	2.75532	3.52269	2.85195	3.23475	2.91749	3.20084	3.27112	4.07388	3.76146	3.54916	3.26041	3.01176	2.93318	3.17085	3.41661	4.66178	3.54491	3.37429	3.01268
CYP26A1	3.68259	3.44458	4.088	3.72306	2.86052	3.65896	3.93687	3.479	3.52133	4.17816	4.31334	3.98031	4.57268	3.1009	3.47372	3.48956	3.6049	5.04473	3.49532	3.63482	3.58169
CYP27A1	7.22912	7.15548	7.34106	7.52179	7.64876	8.10093	8.72807	8.47189	5.57644	7.98184	8.82057	8.46263	8.13332	8.23703	8.96962	8.54932	7.88021	7.7343	8.49758	7.13413	9.1793
CYP27B1	4.50254	4.53458	4.83903	3.68494	3.82616	2.9244	4.23599	3.477	3.79283	4.49122	4.29991	3.02688	4.0265	2.77783	2.90143	3.51476	2.92069	5.05223	4.07177	2.80585	3.90528
CYP51A1	5.98774	6.53031	5.87022	6.27896	6.18441	6.63988	5.80076	6.05234	6.27351	6.57655	5.12187	6.91767	5.85189	6.09848	6.08912	6.52153	6.66297	5.46846	6.56739	6.45089	6.52956
DAB1	3.09587	3.14373	3.41708	3.47105	5.71016	3.2708	3.12008	3.34893	3.94811	3.15853	3.41141	2.68494	3.39874	2.90769	3.66773	2.78601	2.56432	3.11706	3.18672	2.48526	2.33664
DAB2	5.46117	5.94598	5.26795	5.90363	4.85078	6.03893	5.2233	4.85984	3.85644	6.32258	5.74559	5.76096	5.34908	5.01419	4.96007	4.57422	5.18203	5.13748	5.25129	4.73218	6.29738
DACH1	2.75324	3.59383	3.04421	3.39756	4.40913	3.64351	3.99387	3.88939	3.36685	3.79379	4.94569	4.76282	4.0122	3.58123	4.41852	3.58182	3.59132	5.11175	2.92351	4.04251	3.62767
DAD1	8.19005	8.42378	7.69783	8.73567	8.9902	9.44719	8.96874	8.1909	9.17484	9.46811	8.98155	8.81761	8.44429	8.64906	7.46319	9.26043	9.22835	8.73298	9.35018	9.0567	9.16341
CD55	8.15778	7.9895	7.98637	8.15409	7.55829	6.85278	7.53993	7.42862	7.61796	7.39383	7.21634	6.76716	7.10848	6.87532	6.32347	7.78488	7.41751	6.08484	6.85358	6.46503	7.49577
DAG1	5.03324	4.90323	4.5171	4.76419	4.34992	4.82233	4.27371	4.61384	4.72159	4.34513	4.41121	4.45786	4.56034	5.03605	5.01719	4.64579	4.29072	3.26659	4.39216	4.04686	4.90586
DGKA	3.9347	3.64629	4.41686	3.8305	4.37198	4.37161	4.47565	3.28454	3.42578	2.94185	3.70544	3.53065	3.23117	3.85963	3.62316	3.64721	5.06206	3.03801	3.93462	4.48807	4.02247
DGKB	4.35864	4.26229	4.06785	3.65779	3.82167	3.65114	2.74108	3.49995	3.70977	3.2899	3.9445	3.26298	2.88686	3.44763	4.6164	3.64753	5.33151	3.59917	4.06906	3.76879	4.87877
DGKG	4.05598	3.6655	4.14373	4.10264	4.88415	4.22076	4.99264	5.76121	4.9262	4.357	4.31914	4.08435	4.46229	5.01974	4.27406	4.49159	4.1875	4.66974	4.61725	4.96784	5.20713
DGKQ	4.88323	5.06464	5.12429	4.92208	4.58386	5.24747	5.03821	5.4706	5.28172	5.40215	5.00933	4.95344	4.9369	5.7706	4.47472	4.93244	5.03875	5.33344	5.18251	5.58275	5.51502
DAO	2.88879	3.36992	2.98925	2.74466	3.48237	3.92292	3.17664	2.42898	3.30078	2.97429	2.27056	3.54228	3.21826	3.4378	2.64155	3.26683	3.11496	5.10701	3.35345	2.93967	4.07311
DAP	3.54489	3.96128	3.96034	4.03073	3.94989	4.25418	4.24367	3.70452	4.36347	4.23907	4.44957	4.8995	4.53692	3.92459	4.73767	4.07985	3.82393	3.02942	3.46692	4.42099	3.8304
DAPK1	7.01907	7.06485	7.26468	6.82697	8.35483	7.25075	7.75024	7.67436	6.33237	6.58952	7.73884	7.40856	8.18881	7.51235	7.98492	7.14436	8.05924	7.40594	7.79073	7.57741	7.96719
DAPK3	5.81915	6.06663	6.14023	6.25181	3.29997	3.78967	4.20865	4.07845	4.12314	4.10216	3.61187	4.37792	3.7081	4.40543	3.32842	4.052	4.48187	4.49888	4.31866	4.15522	3.53413
DAXX	5.02887	5.4484	4.83318	5.40535	5.41981	5.1693	5.22585	5.5355	5.09671	5.36563	5.2438	4.75038	5.39484	5.74162	5.06759	5.53393	5.49304	5.08425	5.18098	5.22207	5.60673
DAZL	3.94804	2.91284	3.80748	3.59548	3.41406	3.3797	3.84837	1.95411	3.8586	3.38937	3.54554	3.6269	3.43603	4.15809	2.59418	4.19637	3.50937	5.06669	3.16698	3.01658	3.5098
DBC1	3.69413	3.27302	4.06285	4.36739	6.49675	4.2036	5.06149	5.08947	6.62344	5.63119	4.35455	6.12222	5.36924	5.96625	3.95296	6.72382	3.98434	4.06593	4.5474	3.97883	6.07565
DBH	3.78078	3.68076	4.29596	3.79315	3.87835	3.76578	4.52397	4.20444	3.80339	4.258	3.22641	5.0579	4.32553	4.47698	3.67753	3.17294	3.62606	4.43942	3.78035	4.57843	4.41123
DBI	7.80847	7.57429	7.00537	7.70118	7.10925	8.73182	7.65106	7.32407	7.33788	8.31189	7.91373	7.72835	7.44538	7.91114	7.65093	7.71069	7.21501	8.03055	7.69131	7.89147	7.84236
DBN1	4.65916	3.95119	4.25592	4.22329	3.18294	3.6812	3.48577	3.73244	3.72303	3.73228	3.88107	3.75871	3.84555	3.89968	4.25413	3.47767	4.21482	4.50548	3.64537	3.67889	3.01172
DBP	4.91384	5.01892	5.33967	5.27728	5.42848	5.86956	6.337	6.51553	6.24039	5.18452	5.61092	5.37894	6.29891	6.27064	5.93527	5.695	5.56531	5.25952	5.74006	5.79621	5.9682
DBT	3.2556	3.63489	3.22311	3.81456	3.21744	3.53726	3.68575	2.87281	3.49115	3.91987	3.4085	3.35639	5.02838	3.1415	4.39296	3.07745	3.75063	3.83572	3.22246	3.66372	3.59032
DCC	3.86594	3.78044	4.71991	3.47348	3.94424	3.25316	3.02499	4.36446	3.49227	3.09779	3.57223	2.54178	3.22296	3.89976	4.82915	3.44175	3.75903	4.22147	3.52542	4.16139	4.37371
DCI	4.69354	4.65343	4.68445	5.19877	5.61706	6.36569	5.22505	5.80788	6.3113	6.51139	5.46057	5.5619	6.2369	6.41954	5.29924	5.54306	6.11283	6.11895	5.98612	5.71956	6.01847
DCK	6.60379	5.21715	5.17381	6.98598	4.43496	5.34035	5.90765	6.84895	5.1917	5.68113	6.86042	4.37892	6.72603	7.3719	6.84026	6.72715	7.07146	6.84907	3.23056	6.57506	5.92768
DCN	3.34916	3.223	4.7325	3.63518	4.35031	4.37072	4.57741	3.29253	3.67676	3.52154	4.09306	3.97389	3.23442	3.3553	4.16335	3.69901	4.2246	4.98799	3.99773	3.70981	4.15112
DCTD	6.99274	6.94811	7.23755	7.18386	7.17073	7.2742	7.10976	7.1346	7.15163	7.06679	7.22283	6.62589	7.31868	6.92508	7.0596	6.95641	6.87659	6.67281	7.68838	6.25153	7.18694
ACE	7.439	7.86506	7.62368	7.81155	6.89222	6.52002	7.26618	7.63	7.21308	6.48907	7.41534	6.6236	8.47309	6.86879	6.49713	6.58895	4.98527	8.81778	7.87413	8.06014	7.66721
DCTN1	3.97843	2.53874	3.66609	3.05759	3.67962	3.58634	3.37451	4.01562	4.04271	3.8663	3.71322	3.09536	3.90155	4.31556	3.9961	4.13482	2.79624	4.2771	3.51285	2.67008	3.62892
DDB1	6.88203	6.95478	7.44863	6.71029	6.99234	7.29395	7.22804	7.72232	7.53613	7.17709	8.25172	6.78455	7.9223	7.92144	7.99793	7.34902	7.52985	7.04394	7.47229	7.53976	7.66882
DDB2	4.2466	4.2836	4.63572	4.43119	4.41313	4.97657	4.72563	4.80906	5.22451	4.6469	5.22481	4.5727	5.53146	4.81854	5.7266	4.47647	4.5842	4.38628	4.85397	3.90851	4.51101
DDC	4.14342	4.33769	4.29575	4.34886	3.27406	3.84652	4.22415	4.43304	4.62375	6.31349	3.27797	3.05116	4.60593	7.97666	4.96502	3.2151	3.71162	4.84221	3.58649	5.1202	3.80042
AKR1C1	8.92708	9.08874	8.75214	9.01766	3.96864	6.20606	6.90988	7.02859	4.07662	7.09291	4.10739	4.79027	6.12803	6.03298	2.62513	3.8949	5.16139	6.98085	7.59521	5.08794	6.00814
GADD45A	9.79952	9.81103	9.93384	9.91892	7.15808	7.58135	8.17215	7.89164	8.20612	7.76722	8.25098	8.5806	8.31564	6.00172	8.25747	7.66271	7.68644	7.28986	7.82732	7.12751	7.78468
DDIT3	7.7106	8.08113	7.6321	8.02548	6.87482	6.83875	6.81477	7.51716	6.64342	6.4437	6.66736	6.26004	6.64228	6.80407	6.16829	6.26956	7.04946	6.34008	6.45871	6.40178	6.91099
DDOST	6.42071	6.66045	6.98692	6.67784	6.81428	6.82308	6.03913	6.7175	7.35948	5.61174	6.47154	6.55525	7.14318	4.8376	6.40687	6.30985	6.5346	5.78404	6.79377	6.15896	6.38599
DDT	4.33288	5.00245	4.84698	5.0194	4.23452	4.56092	3.62453	4.01618	3.72283	3.93566	4.36473	4.37449	4.29948	4.42973	4.59439	4.28552	4.06032	5.08825	4.45592	3.90974	4.32409
DDX1	7.32833	7.29737	6.60953	7.584	7.06728	7.02346	7.25045	7.18076	7.60882	6.3637	5.85869	6.80643	6.89023	6.99659	6.26304	7.25032	6.47212	4.38992	6.97389	5.85821	6.52945
DDX3X	3.40291	3.62323	3.85382	3.32529	2.80931	3.20641	4.32247	3.50292	3.39121	3.968	1.69967	3.88845	3.36306	3.59687	3.82977	3.36523	3.44039	4.42853	3.04967	3.69148	3.33921
DDX5	6.84442	6.74282	6.19416	7.14148	6.6451	7.71129	7.25592	6.68764	6.61931	7.08205	5.8054	6.57262	7.20877	7.99158	5.89131	7.80859	6.66363	5.0673	6.91883	6.68791	6.80574
DDX6	3.44242	2.92273	3.41162	3.29932	3.40228	3.44705	2.97763	2.91466	3.14752	3.41038	2.96547	5.05667	2.43081	3.30274	3.46476	3.12199	3.46353	3.68203	3.31641	3.83337	3.29513
DMXL1	2.50183	2.92026	3.34254	4.1184	3.24956	3.2459	3.24667	3.49957	3.42622	3.30013	3.36611	3.84329	2.7376	3.45986	2.95921	3.53365	3.1087	4.08886	2.17087	3.41388	3.44325
DHX8	4.89191	5.37005	4.88125	5.36823	5.37087	4.85004	4.79552	4.47506	5.68801	5.02526	5.58315	5.41701	4.53309	5.08918	5.03732	4.17077	4.73371	3.72924	3.88151	4.40704	4.59363
DHX9	8.62501	8.53624	8.27475	8.45145	7.47998	8.00465	7.85403	7.7607	8.23215	7.66286	6.85707	7.39119	7.58437	8.35223	7.2255	8.31373	8.15377	6.36368	7.82307	8.75999	8.43362
DDX10	5.41435	5.33809	5.65524	5.24405	6.08501	5.60146	5.86347	6.11469	6.29388	6.4722	6.52468	6.35271	5.59947	5.88971	5.31715	6.05567	6.13483	5.01444	5.91516	5.2494	5.64622
DDX11	4.43567	4.47269	4.59491	4.48709	4.53521	4.79606	4.31123	5.29487	3.80287	3.98992	4.72732	4.94777	4.14741	4.86773	4.94889	4.3838	4.2838	3.97692	4.2237	4.10453	4.48936
DHX15	9.32333	9.33015	9.15575	9.27597	8.50675	8.85328	9.71554	8.96105	9.68083	8.74096	8.86882	8.21249	8.67458	9.00145	8.80212	8.699	8.24349	8.02087	8.7591	8.6194	8.38126
DECR1	7.19453	7.26395	7.47646	6.96232	8.50704	8.5021	8.85867	9.1637	8.44175	8.12817	9.30805	8.93165	9.08978	8.3778	9.21506	8.73876	8.27342	8.48742	8.74869	8.96872	8.74511
DEFA4	3.34774	3.64095	1.81156	2.99941	2.84214	2.85485	3.7135	3.50663	3.66977	3.01373	3.735	3.37826	3.06283	3.41607	2.28654	3.18931	2.76793	4.67219	3.50666	2.54153	5.22585
DEFA6	3.43917	3.18993	4.28294	2.51343	4.31149	3.37901	3.33855	3.3305	3.40579	2.37279	3.49515	3.37426	2.88322	3.75328	4.03313	3.46125	2.55367	4.97194	3.68852	4.1762	3.1496
DEFB1	7.58382	7.5475	7.8316	8.08999	3.97267	3.55274	6.57383	6.7683	4.00684	6.77805	5.34647	3.6527	7.74665	3.30066	3.69164	3.19281	4.44453	9.72595	6.64502	5.90326	5.22166
DEFB4A	4.00197	3.62827	3.18686	3.35636	4.15383	3.43156	3.85117	4.13643	3.3702	4.62638	4.65004	3.77114	3.08028	3.56474	3.80132	3.18711	3.47518	4.3552	3.04825	3.4321	4.65427
CFD	6.78585	6.65751	6.2654	6.64706	6.50842	8.6564	8.48542	8.24405	6.03637	6.96446	7.43688	6.43685	7.20914	7.97286	4.73972	6.66582	7.09878	6.87852	7.29873	7.55796	8.03067
DFFA	4.49597	4.37919	3.92267	4.0664	4.12831	4.76669	3.99543	4.46872	5.01069	4.6193	4.47025	4.23122	4.57843	4.90966	4.5714	4.22279	4.44575	4.21164	4.54311	4.63016	4.50914
DFFB	3.38328	3.47855	4.46384	3.23391	4.06399	4.30184	3.82117	3.62789	3.27903	3.75556	3.41034	3.61515	3.77726	3.54599	4.28848	3.57154	3.78172	2.87128	3.93633	4.23163	3.26563
TIMM8A	3.22869	2.9868	2.73641	4.14563	4.41801	3.88309	3.65697	3.57598	2.87104	3.89461	4.6816	4.14097	3.48923	3.79843	3.64225	4.33112	4.05096	2.79961	3.41142	3.90279	4.22167
DFNA5	3.16915	3.84883	4.08505	3.85009	3.45403	4.09097	3.83328	3.54744	3.66075	4.05239	3.76453	3.73437	4.78332	3.98112	3.86204	3.34869	4.11127	5.00058	4.08985	3.8025	4.74884
COCH	4.3655	4.47244	4.41545	4.10783	6.78014	3.57839	3.97911	3.19152	3.33955	3.68478	5.806	5.16737	6.82217	3.20413	4.34414	3.52963	7.02017	6.46577	6.76617	4.49141	5.69403
DGUOK	3.38445	3.32036	3.23346	3.46357	3.25139	2.99346	3.93388	3.60814	3.46207	3.3825	4.10962	3.92001	3.63392	3.88418	4.37449	2.89148	3.18687	4.65313	3.11214	3.72775	3.29553
DHCR7	5.25665	5.54007	5.42832	5.61005	5.19409	5.37431	5.46476	5.60162	5.49257	4.54827	4.99221	5.11103	4.84776	5.37869	5.30601	5.4997	5.89798	4.29826	5.6834	5.22206	5.89556
DHCR24	4.65328	5.01465	5.29423	4.53905	4.06155	4.66038	5.13533	5.60575	4.7737	4.2645	5.14085	4.49585	5.06719	4.90832	6.82814	4.28438	4.37165	4.87911	4.76928	4.2994	4.91394
DHFR	4.26982	4.07437	4.96693	3.90525	5.00345	4.26265	5.18772	5.06804	4.47966	4.90695	5.12576	4.65104	5.46506	4.99798	4.78059	4.4526	4.75632	6.18517	4.91872	4.52576	5.20646
DHODH	4.38184	4.57999	4.76729	4.92608	4.93879	5.02419	4.22536	5.13901	4.92966	4.77178	4.95743	4.30154	5.24059	5.23977	5.0883	5.44083	4.53548	4.28224	5.1022	5.06996	5.22594
DHPS	5.22219	4.95809	4.28806	5.23707	6.18227	6.13507	6.02671	6.28788	6.95017	6.31352	5.95214	5.79169	6.23789	6.84715	6.39607	6.21757	7.13469	5.90687	6.49076	6.33476	6.72715
CYB5R3	3.9088	3.82116	3.82506	3.17187	2.7132	3.34219	3.80661	3.43545	3.03653	3.67262	3.46149	4.36538	4.19143	3.68177	2.89579	3.41232	3.49628	4.3877	2.61117	2.12538	4.31674
NQO1	4.30326	4.36547	4.33037	4.09835	6.06212	6.52206	6.06385	5.91679	5.3289	5.84576	5.32512	6.26045	6.282	5.65615	5.41137	5.25764	5.53919	5.66561	6.90071	5.78194	6.7712
DIAPH1	7.70927	7.45989	7.73893	7.08369	5.52291	5.60363	5.9518	6.57841	4.8874	5.75735	5.76862	5.74559	5.79973	6.71372	5.59358	6.18222	6.18954	5.29875	5.68315	6.8766	6.18957
DIAPH2	3.85818	3.46999	4.17939	3.67799	3.83938	3.55195	3.85718	3.4045	3.53534	3.18904	3.25241	4.17238	3.23709	3.40128	2.44431	3.35567	3.12326	3.10243	3.70655	3.08886	3.86104
DIO2	3.27123	3.76557	2.64955	3.37753	2.56179	3.1273	3.86599	3.34306	3.47091	3.37021	4.9587	3.765	3.58845	3.44032	2.29012	3.04977	3.60732	3.88489	2.81101	2.89717	3.08554
DIO3	4.71216	4.65641	4.19956	4.39345	3.57288	3.8741	4.07318	3.42953	3.47993	4.22489	3.72208	2.72012	4.41948	3.42382	1.57496	3.35007	3.44177	4.51504	4.29625	4.6237	4.01647
DKC1	8.02886	7.96946	7.9835	8.06681	7.02549	7.00962	6.98437	6.62092	7.55299	7.35128	6.4182	6.46985	6.58371	7.2033	6.9806	7.93974	7.16016	5.96443	7.36006	6.99465	6.69459
DLD	7.19512	7.35426	7.39471	7.06313	7.29423	7.82613	7.59363	7.98866	8.54206	7.71721	8.05698	7.84394	8.03988	7.56723	7.9862	7.69376	7.42479	7.28489	7.54051	7.36861	7.49491
DLG1	6.51665	6.66531	6.73028	6.6371	8.69355	7.84925	8.40193	8.47899	7.28635	7.30155	8.63095	8.40811	8.36068	8.07884	7.77982	8.4959	8.44799	7.03475	8.28849	7.67302	7.88934
DLG2	3.2143	3.9625	4.4083	3.79364	3.96922	4.34235	4.66831	4.30433	4.92834	3.77993	4.038	4.01165	4.06116	4.25805	4.44621	4.80111	3.86508	3.35687	4.01526	4.1694	4.03083
DLG3	4.6448	4.8338	4.77961	5.38236	3.82512	4.51555	4.12712	4.48064	4.05981	4.49957	4.51478	3.93447	4.6418	4.46983	4.0573	4.68875	4.14404	5.1836	4.00624	4.51705	3.64002
DLG4	3.61945	4.00483	3.69243	4.15017	3.70416	3.99826	3.90411	3.50429	4.09189	3.86768	3.83674	2.46024	3.34401	4.22216	4.00545	3.75712	3.50971	5.46304	3.75148	3.80102	3.00776
DLST	3.07961	3.57375	3.19389	3.67953	2.9939	3.52433	4.01038	3.94356	3.56345	4.74552	3.61969	3.38514	3.85304	3.82834	2.79255	3.33523	3.86508	2.33532	3.08474	3.15168	2.55931
DLX2	4.54931	4.17216	4.30783	3.95399	5.21949	5.05476	5.09678	5.44331	6.25447	4.66657	4.93931	4.46397	4.36627	6.26706	3.29693	5.74524	4.75101	3.93394	5.02734	4.94022	4.89179
DLX3	5.17059	4.89616	4.56565	5.15287	5.78473	5.03036	4.91102	4.84782	4.49309	5.79554	4.5752	5.00082	4.50458	5.44866	4.50594	5.17556	5.30014	5.45972	5.3533	4.82844	5.51605
DLX4	4.16626	4.35519	4.51981	4.7674	3.8902	4.61089	4.68765	4.44732	4.25049	4.77956	4.66397	3.99991	4.86477	4.92785	3.85727	4.56808	4.26422	4.33841	4.38042	4.50494	4.5909
DLX5	5.2152	5.36118	4.78553	5.39539	3.60949	4.70506	4.09754	4.19941	4.72391	4.48036	3.21597	3.81521	3.97638	4.80006	3.88201	4.14628	4.12359	2.87787	4.09374	3.64473	3.89361
DMBT1	3.8183	3.39864	4.75912	4.49141	3.83055	3.52873	3.62319	1.88213	3.52376	5.69262	4.66273	4.42589	2.22859	5.17545	3.85381	4.01504	3.44451	1.82551	4.16381	3.01677	3.86437
DMD	2.11143	4.03185	4.36503	4.10731	4.4575	4.66193	4.12797	3.86856	3.63482	4.13707	4.59869	4.4845	3.4718	4.28685	3.48898	4.207	3.94709	4.53743	4.6499	3.38696	3.60991
SARDH	3.0561	3.07845	3.79771	3.79065	3.50452	3.25044	3.78712	3.30885	3.60675	3.20115	4.33007	2.95359	3.75801	3.70505	3.40255	4.15998	3.49452	2.30505	3.46503	3.70382	3.84498
DMP1	3.15413	2.86841	4.84517	3.02069	3.02508	3.54516	4.18003	3.92717	3.19128	3.23294	4.55593	4.02442	3.35088	3.6746	4.22693	3.16095	2.98168	4.0179	3.49629	3.13246	2.72806
DNM1	4.42486	4.7443	4.76502	4.78193	5.35291	6.18011	4.0664	4.40399	4.62933	5.5035	5.08268	5.20146	5.14005	6.10864	5.26899	3.90712	5.69535	5.07078	5.50903	6.31793	5.26653
DMPK	5.03281	5.77772	5.48724	5.49622	6.31341	6.11559	4.94907	4.91897	5.17539	4.72159	5.31814	6.11321	5.0566	4.70867	5.06295	5.66948	5.79602	5.04345	5.43933	5.80076	5.71326
DMRT1	3.23536	3.77497	4.22859	3.35212	2.91515	3.32959	2.99807	3.79226	3.01205	3.37037	3.76305	3.35337	3.39949	3.17199	3.0731	2.93481	2.98865	4.09207	2.99742	3.97552	2.93635
DNA2	4.74011	4.44276	4.48992	4.50228	5.01968	4.55214	3.80361	4.1196	4.35504	4.93227	4.69167	4.74994	4.87785	4.33863	4.67687	4.38839	5.38161	4.40011	5.09064	4.77655	4.45675
DNAH5	4.86688	4.53947	4.25377	4.1163	5.26369	4.93075	5.49358	5.63533	4.58516	4.48114	4.27521	4.39933	4.09676	5.76749	5.04091	5.11424	4.09858	4.15297	4.58122	5.34258	5.46183
DNAH6	3.3687	3.50271	3.74359	3.37142	3.39237	3.63797	3.33051	3.49129	3.19195	3.64116	2.96455	3.83172	4.18907	3.6699	3.70846	3.07084	3.44422	3.5201	3.81591	3.98424	3.29854
DNAH8	3.71441	4.06319	3.59557	2.96546	2.95296	2.95031	3.70186	3.4717	3.19774	3.11593	3.62076	3.6512	3.11747	3.01515	3.75569	3.1824	3.42898	2.05687	2.46889	4.01495	2.73564
DNAH9	2.90899	3.07316	3.46364	3.78524	2.20859	2.41385	3.19818	3.42209	3.14264	3.02582	2.05863	2.32375	3.69651	2.7761	3.41005	2.65203	3.49467	4.19786	2.74239	4.27161	2.31179
DNASE1	5.2347	5.23701	5.35352	5.65025	5.08695	4.32993	4.00914	3.71667	3.85246	3.80752	3.62317	4.53327	5.82257	3.57199	4.41393	4.07068	4.43399	6.39706	4.62814	5.08883	4.54711
DNASE1L1	5.11047	5.21062	5.38163	5.68712	6.30566	6.82259	6.15327	6.58736	7.45489	6.78238	7.01477	6.78471	6.82557	6.70996	6.93432	7.28481	6.74615	5.7915	6.7956	6.50342	7.09742
DNASE1L2	3.42174	3.80618	4.58669	3.47455	4.58689	3.83693	3.69868	3.87419	4.08158	4.14767	4.71472	4.05708	4.38732	4.50883	2.49855	4.28184	3.73573	4.05819	4.14505	4.10892	3.63318
DNASE1L3	3.66615	3.79126	3.05923	3.70106	3.5764	4.04324	2.64286	3.94399	3.67855	3.86841	4.09601	4.11686	3.9893	3.95129	3.89417	3.66979	3.08291	4.20366	3.04362	3.53513	6.54217
DNASE2	5.80324	5.90253	5.69617	5.84852	6.5432	6.82884	5.81531	6.12153	6.89429	6.55786	6.56972	6.3755	6.28849	6.50444	6.11693	6.27431	7.16145	6.14019	6.55477	6.17617	6.29676
DYNC1H1	4.96877	5.21259	5.16339	4.74606	5.17771	4.69135	4.82938	4.85088	4.43058	4.85122	4.97919	5.20139	4.88828	4.93677	4.75042	4.83627	4.70685	5.53875	5.21278	4.91508	5.39777
DYNC1I1	5.44631	5.38702	5.27007	5.38942	6.9971	7.30794	6.94788	7.01088	7.89735	6.12828	7.40173	6.54001	7.07351	7.01878	7.60888	7.318	6.6563	6.17316	7.1578	7.45211	6.99812
DYNC1I2	2.81854	3.53333	4.66869	3.12871	3.45396	3.40683	3.30728	3.38126	3.00552	3.26983	3.17997	3.54586	3.36001	3.36923	2.33185	3.70554	3.18687	3.541	3.08216	3.77503	3.89641
DYNC1LI2	5.32184	5.30828	5.87337	5.58065	7.26975	6.75451	6.83826	7.30062	7.47527	6.55066	7.25184	6.7723	7.41073	7.41259	7.40923	7.16665	6.81535	5.97699	6.76744	6.47257	7.12209
DNM2	4.12386	4.37618	4.79831	4.50898	4.63655	4.31083	4.15789	3.91686	3.91361	3.85946	4.00676	4.46853	3.89809	4.37433	4.38813	3.80267	5.05378	4.75541	4.306	4.78155	4.42854
DNMT1	3.77722	4.32376	3.7619	3.80687	3.7126	3.91357	3.6509	3.86627	4.3278	4.36319	3.8676	4.14031	4.0478	4.58911	3.1852	4.3391	4.37155	4.44591	4.36384	4.02223	3.6329
TRDMT1	4.34294	3.30063	3.74153	3.1149	3.67291	4.21749	4.66336	4.05091	4.26455	4.03708	3.70453	3.71545	4.38194	4.25262	4.77891	4.13292	4.77253	5.00053	4.1821	4.84939	3.95824
DNMT3A	3.78461	4.02839	3.31633	3.94901	4.69339	4.22608	4.12204	3.82587	3.81831	3.67929	4.12166	4.95964	4.07248	4.24027	4.3119	4.7532	4.05591	1.64398	3.51337	3.22785	4.12101
DNMT3B	4.26837	4.1964	4.59446	4.58282	4.56552	4.40624	3.85719	4.63134	4.38022	4.72625	3.97175	4.63312	3.9944	5.01278	3.70777	4.66166	4.52376	3.50987	4.27153	4.46303	4.65709
DNTT	3.50743	2.93643	2.92619	3.05135	2.8823	3.45033	3.11914	2.95615	3.78995	4.41622	3.89082	3.90097	3.94737	4.22718	3.60564	3.45375	3.37062	2.1743	3.74522	3.42463	3.39305
DOCK1	4.05865	3.98637	3.23678	3.93758	3.41388	3.78167	3.5565	3.36565	3.29626	3.24416	3.40623	3.86494	3.29884	4.16034	4.27086	3.05316	3.75623	4.45804	3.57704	4.45198	4.42177
DOCK2	3.78321	4.40708	3.58449	3.86877	5.05066	5.72468	5.04115	4.94438	4.03529	5.0675	4.46449	4.30596	4.35997	4.57803	1.74626	4.43364	4.40243	5.07256	4.71708	5.03674	5.96183
DOCK3	4.78759	5.18944	4.0532	5.21147	5.63622	5.80127	5.05338	4.80401	5.34277	5.90783	5.05422	5.47666	4.84304	5.16637	4.85244	5.06845	5.36122	5.64161	5.58001	5.35618	5.95106
DOK1	3.66848	3.4683	3.97278	3.79968	3.4547	3.59595	3.11679	3.66962	3.29488	3.14508	3.67048	4.12503	3.51599	3.31257	3.60636	3.22704	3.57269	4.92145	3.48778	3.95085	4.04396
DOM3Z	5.349	5.61023	4.73521	5.47	6.94375	6.66367	6.79389	6.62118	5.73439	6.67874	5.88606	8.80496	8.20443	8.44006	7.09543	6.71082	8.19819	5.33639	7.49921	6.61563	8.11226
DPAGT1	4.05893	4.22907	4.39456	3.83469	4.92738	4.92804	4.37261	4.53507	4.80691	4.89347	4.22008	5.43076	3.91233	4.77091	3.86742	4.57574	4.88167	5.19423	5.15689	5.03631	4.57508
DPEP1	6.49888	6.71134	6.42709	6.96842	4.56593	5.47087	5.15965	5.2384	3.63926	5.11883	4.13101	4.0584	7.00424	4.16034	4.07257	3.35482	4.41049	6.74034	6.13097	6.13031	5.01017
DPH1	6.6674	6.69295	6.51614	6.8126	6.5184	6.79456	7.0667	7.01737	6.38581	6.53511	6.62524	6.39037	6.51987	6.90231	6.73932	6.31409	6.9615	6.55478	7.05165	7.16153	6.43198
DPH2	6.84436	6.7907	7.02803	7.15765	6.45725	6.38213	5.9522	6.24784	5.88968	6.76589	6.83635	6.25291	6.71051	6.44408	6.87558	6.89992	5.98644	5.69714	6.49215	6.39829	6.21421
DPP4	9.44459	9.15236	9.05441	9.38354	8.78004	8.74526	9.05547	8.90912	8.85917	9.14024	8.83102	8.57346	9.894	8.52656	8.61229	9.21975	8.78824	9.1454	9.14829	9.53537	9.4415
DPP6	8.09555	8.18513	8.10522	8.29107	9.91258	9.52765	9.63276	9.55812	10.37652	8.64456	10.35946	10.2022	9.8865	9.21082	10.11944	10.24326	8.87674	7.97579	9.83405	9.64398	10.18512
DPT	4.74838	4.89192	4.25287	4.68655	4.30277	7.61476	5.02789	5.70828	3.74402	4.70939	5.02321	3.11255	6.20703	4.40322	3.69036	3.41152	5.42142	5.68798	5.08563	5.67822	5.89191
DPYD	3.48815	2.85811	2.82838	3.50561	3.5112	2.64902	2.27732	3.06571	3.66639	3.54956	2.77428	3.29908	3.00572	3.06038	2.22299	2.56937	3.3832	2.96889	3.01814	2.90587	3.2922
DPYS	3.59281	3.55292	2.96762	3.15811	3.38747	3.71144	4.24995	3.82563	3.41308	3.96359	3.01724	2.71363	3.60933	3.32672	2.54547	3.0912	3.36965	3.66431	3.41464	3.03755	3.47186
DPYSL2	5.46759	5.60078	4.86554	5.46432	6.16176	5.50159	5.60449	4.25513	5.46031	5.01001	5.27556	5.86732	4.82496	4.43926	5.04245	6.31065	5.71978	5.14643	5.72412	5.69521	5.60506
DPYSL3	4.33492	4.07462	4.54896	4.49719	5.8576	4.82101	5.88209	6.00205	5.49436	5.95171	5.3576	4.90791	5.22551	4.07394	5.00042	6.22306	5.6364	3.44129	4.63783	4.44553	5.84497
DR1	3.80559	3.06895	2.61307	2.96133	3.74931	3.4446	3.91047	3.42514	3.95106	3.92717	4.22154	3.3056	4.03389	3.43964	4.67376	3.37613	3.497	4.98891	3.23929	4.07618	3.00823
SLC26A3	3.49646	2.749	3.8346	3.24644	3.1756	3.03067	3.68973	3.49565	2.52377	3.06598	3.68365	2.63105	3.45602	3.41357	3.22438	2.83947	3.30244	3.98655	3.45421	3.41375	3.15368
DRD1	3.2556	4.07694	2.89709	2.54387	3.21744	3.09534	3.57815	2.93887	3.41964	3.25936	3.85329	3.42161	3.5171	3.86168	2.52371	3.13146	2.9494	4.76563	3.60832	3.73243	3.89865
DRD2	3.04101	3.39876	4.09279	4.15052	3.98401	3.84282	4.90037	5.17859	3.39231	4.01226	3.45056	4.25184	4.12569	4.26103	4.97697	4.12048	3.78565	3.52843	4.13315	3.84076	3.44158
DRD3	3.66764	4.13977	4.14832	2.45165	3.70918	3.52305	3.22366	2.99346	3.47524	3.69662	3.218	3.10481	3.40882	3.43244	3.2462	3.46212	3.46353	4.10846	3.66537	3.34182	2.67461
DRD4	3.6521	4.0479	3.40082	4.31278	5.47417	4.57024	3.97318	3.81832	4.18443	4.3561	4.00247	4.13301	4.35779	4.57107	3.16012	3.99851	4.95932	4.50743	3.37282	4.41337	3.24271
DRD5	3.93971	3.73631	2.79134	4.22175	4.02285	3.17784	2.27162	4.03031	2.77273	3.26843	4.06951	3.45689	3.93632	3.03581	4.96315	3.70999	3.75795	3.19205	6.17567	4.13867	4.39371
DRG2	4.58486	4.72255	4.76981	5.05663	4.77404	5.00944	4.10359	4.94969	5.09731	4.05619	4.75114	4.81442	5.12463	4.91417	4.78672	5.17377	5.06152	4.47918	5.14475	5.07498	4.92142
ARID3A	4.50414	4.18149	3.45267	4.47477	5.35077	4.24812	4.71275	2.99317	4.23902	4.59272	5.00004	4.29632	4.5171	3.84261	4.30685	4.56899	5.21015	3.85643	4.39544	4.48831	4.83748
DRP2	5.11303	5.32366	4.49075	5.70419	5.23516	5.68098	5.50163	5.32854	5.48669	5.36303	4.86415	5.49433	4.69603	6.12621	4.42031	5.82414	5.20797	4.65484	5.34358	5.54543	5.78255
ATN1	3.68159	3.81432	3.99365	4.14112	4.13563	4.02954	3.74329	3.90367	4.29213	4.36857	3.62811	4.35138	2.87245	4.14208	2.82463	3.74205	3.77212	3.57771	4.29232	4.10715	4.29571
DSC1	3.92267	4.0322	2.84319	3.8777	4.6605	3.63066	3.0604	3.03188	3.25725	4.0121	3.70536	3.24661	3.14458	3.74531	3.28192	3.31738	3.64624	4.30852	3.30821	3.7347	3.99731
DSC2	4.38409	4.85625	4.87777	5.33334	4.11823	3.60923	3.22756	3.53987	3.47532	3.38117	3.69159	3.01029	3.30742	3.23951	2.7594	3.55899	3.62606	3.11213	3.50651	3.8151	3.40409
DSC3	3.02158	4.05799	2.91749	3.37663	3.82162	3.86375	4.19022	3.54882	2.93666	3.31079	2.56541	2.5553	2.82485	3.08183	1.93995	3.78117	3.70593	4.62684	2.6684	3.46552	4.02394
DSCAM	4.64138	4.77685	4.41634	4.3709	7.21413	5.48828	6.34964	5.99624	5.47366	6.20411	6.77246	6.8232	5.72839	5.3402	7.40527	5.71189	4.83097	5.43672	5.15639	5.46897	5.19881
RCAN1	6.17178	6.23514	6.04837	6.60315	4.60437	5.5616	5.16285	5.2088	4.7794	4.76915	4.62136	4.52041	4.76685	4.61701	4.45492	4.66335	4.93187	4.89735	5.44162	4.35739	5.03256
DSG1	3.08467	3.34358	3.82335	3.6028	3.0244	3.37311	4.94666	3.14433	3.26929	3.21126	3.75971	3.09163	3.14032	3.76186	3.33279	3.65745	3.19751	2.20567	3.59707	3.14222	3.44293
DSG2	6.14078	6.32276	5.91927	5.8909	5.23073	6.44989	6.01438	6.2299	4.65297	6.10394	4.66458	4.96137	5.69075	6.15777	4.78475	4.25137	5.43762	4.90168	5.78282	5.32123	5.33272
DSG3	3.22075	3.89677	2.29182	3.99346	3.5251	3.22823	2.87203	2.64528	3.07042	3.73961	4.54107	3.95417	4.01353	3.47152	3.27546	4.07772	3.1652	4.50431	2.72166	4.04416	2.37142
TSC22D3	5.62441	6.01129	5.79687	5.89246	7.65672	7.97311	8.60517	8.78181	7.37951	7.70985	7.70513	7.03652	7.66614	7.95319	8.02257	8.54889	7.45398	7.34068	7.20161	8.13211	7.2162
DSP	3.98219	4.08692	4.38957	3.75876	4.1353	3.53294	4.40054	4.63982	3.37083	4.06596	3.91834	4.13435	4.12192	5.56243	2.34436	3.8175	3.20518	4.04223	4.0558	3.52523	3.87854
EPYC	3.61832	3.69011	3.39657	3.52009	3.07512	3.16622	3.65919	3.59012	3.27589	4.10802	4.23002	3.76756	4.49285	3.54944	2.36553	3.20023	3.34046	4.2732	2.92289	4.42597	3.48034
SLC26A2	3.76925	3.74417	4.03744	2.98814	3.98913	5.10417	3.97645	3.81502	4.05039	3.74828	3.6327	3.16753	3.42753	3.99853	2.96503	4.34233	3.89959	4.33372	2.11239	3.2179	4.27197
DTNA	4.25016	4.24675	2.99979	5.12198	5.69046	4.96542	4.28475	3.54731	3.71397	3.98137	4.34976	4.67784	4.01537	4.04619	3.99293	5.05456	5.10914	4.96698	4.74316	4.11759	4.81414
DTNB	3.36817	7.16656	3.34723	3.42585	3.65693	3.86674	3.47034	3.94399	3.48426	3.24392	3.48244	3.37699	3.64073	4.16635	3.95296	3.55854	3.61689	3.32397	3.65934	3.48241	4.41874
HBEGF	8.00383	8.06594	7.88858	8.18565	4.92249	6.41045	6.55514	6.67118	4.09223	6.02369	5.3094	6.30639	4.87292	6.25858	6.79606	5.09042	6.32594	6.07326	6.13834	6.46063	6.8232
DTX1	4.23893	3.84373	4.21038	3.98554	3.6953	3.52068	4.49502	3.60084	3.41881	3.9507	3.64399	3.4328	3.99646	3.48158	4.41995	3.5905	3.2267	4.38367	3.66824	3.80846	3.37071
DTYMK	3.19836	3.75924	3.77587	4.14557	3.15034	3.29363	3.98404	3.37372	3.45476	4.54902	4.70417	4.7341	3.86799	3.42567	4.03313	3.43496	3.15705	4.01479	4.15016	4.04922	3.76631
ECM2	3.25211	3.8265	4.18788	3.73403	3.69011	5.60687	3.85787	4.10549	3.54007	4.39885	3.96424	5.38778	4.06014	4.18292	4.66147	4.34514	3.46731	4.3687	3.66336	3.33289	3.84262
DUSP1	6.2785	6.33259	6.08449	6.70999	4.24494	6.28103	6.93731	7.2557	5.44588	6.5045	5.14742	5.20218	5.5558	7.00593	5.74487	5.08695	6.83842	5.9455	5.82081	5.33568	6.61379
DUSP2	4.43136	4.94926	4.57719	5.15355	4.62013	4.87081	4.63315	4.59576	4.22561	4.48403	4.23913	4.49477	3.90878	4.21532	2.89202	4.57682	4.52745	5.12417	4.77446	4.63003	5.44482
DUSP3	8.10008	8.11415	7.84719	8.00261	8.53338	7.82114	7.96742	8.0256	8.06958	8.39706	8.61765	8.40107	8.08979	7.88148	7.84245	7.94233	8.55589	8.28994	7.66027	8.06951	8.38953
DUSP4	7.99582	8.28733	8.02183	8.10266	6.87918	7.03434	6.49531	6.77759	6.46918	8.01384	6.87839	7.21022	6.77878	6.96149	7.45041	6.61627	7.35782	7.35638	7.12421	7.15972	7.66995
DUSP5	6.02245	5.8564	5.85725	6.25361	4.87603	4.65919	4.49475	5.26521	4.44844	5.11518	3.83437	4.32704	4.15456	4.72305	4.58514	4.32411	4.83332	4.3108	4.74366	4.82703	4.8577
DUSP6	6.26049	6.57462	6.855	6.62712	5.85036	7.00126	6.34638	6.70422	4.81638	7.08618	5.92714	6.54357	6.23128	6.55287	6.76518	5.86189	6.27242	6.16	5.91273	6.62951	6.67527
DUSP7	2.94122	4.15423	3.34692	3.93498	4.14185	3.63472	3.34969	3.66908	3.38801	2.71144	4.23	3.6998	3.55102	4.44355	1.891	3.72559	4.06153	4.44433	3.96467	3.82293	4.13643
DUSP8	3.73111	3.84883	2.00985	4.02536	2.50588	3.07902	3.83328	3.39045	3.847	2.10088	4.32334	3.17708	3.16846	3.86618	3.20373	3.37844	2.69725	5.00685	3.14642	3.4719	3.48569
DUSP9	3.44223	4.36197	3.47824	3.41525	2.76963	3.49524	3.10161	3.45646	3.65638	3.76303	4.09759	3.66463	4.98979	3.36927	3.08238	3.54409	3.18819	4.97689	4.01345	3.32094	3.72282
DUT	4.01912	4.32526	4.46524	3.63461	5.55544	5.70609	5.89864	6.06034	5.83868	6.19959	5.25779	5.91535	5.03002	6.08102	5.06768	6.22058	5.75005	5.61196	5.49965	5.31789	5.35867
DVL1	3.05747	3.72018	4.38013	3.58204	2.9976	3.43207	2.62182	4.20802	3.58745	3.5265	4.14398	3.51928	3.65349	2.88805	2.00347	3.08451	3.13611	4.06049	2.56388	2.13492	2.96833
DVL2	3.2505	4.11957	2.89927	3.44174	3.12462	3.1489	3.58715	2.79745	3.70407	2.94196	3.6773	3.48129	4.00945	4.50079	3.61441	3.44306	3.5109	3.88354	3.81988	2.71389	3.57263
DVL3	4.09902	4.12216	3.65376	3.77146	3.54922	3.62042	3.56542	3.65638	4.14747	3.71633	3.51901	3.76016	3.84713	3.9199	3.22253	4.17115	3.76617	4.64936	3.9035	4.07896	3.3854
DYRK1A	3.05018	2.89058	2.64333	3.34319	3.56827	3.2256	3.71588	3.69959	3.24391	3.4319	4.10645	2.63344	3.23994	2.90878	2.95163	3.17634	2.90753	2.94715	3.17277	3.71222	2.40588
TOR1A	5.29539	5.11824	5.06257	5.1661	5.96467	6.3678	5.97603	6.09451	5.28782	6.58199	5.77791	5.59213	6.09725	5.93354	5.927	6.21694	6.29497	5.29639	6.38031	5.98122	6.61607
E2F1	5.03231	5.22828	4.27331	5.64657	5.36545	5.20184	4.79114	4.46871	6.16311	6.61074	3.84878	4.48589	4.74941	5.20134	4.62067	4.83885	5.5017	6.24159	5.41685	5.7317	5.3875
E2F2	3.24759	3.49826	3.80076	3.2176	3.8425	3.48199	3.57215	3.5246	4.04066	5.08535	3.66686	3.32331	4.06959	3.72553	4.21334	3.10471	3.24054	3.06435	3.9175	3.67856	3.84762
E2F3	8.71248	8.45122	8.86696	8.70458	6.71018	6.62532	6.63661	6.857	5.14066	7.40646	6.85836	6.71217	7.53666	7.06939	6.06881	7.12317	6.67871	6.94842	7.38762	6.99745	7.59181
E2F4	4.5045	4.54812	4.55134	4.5541	3.33964	3.77317	3.81966	4.7075	4.37678	3.62139	4.26545	3.45232	3.78704	4.84435	4.6674	4.1477	4.57197	4.00863	4.10951	3.64208	3.8821
E2F5	7.88418	7.79695	6.90156	8.13307	8.05658	8.59542	7.80554	7.18985	7.01247	7.5956	7.40946	7.72239	7.32539	7.12282	7.54311	7.80085	7.77654	6.68311	7.53888	8.35568	7.89047
E2F6	6.86733	7.0938	6.81451	6.71041	8.06529	7.42283	7.17924	7.28773	6.74338	6.95451	6.69817	7.85642	6.83853	7.04302	6.7958	7.02826	7.47756	6.43612	7.64503	7.72683	7.0586
E4F1	5.12154	3.03182	4.1423	3.51053	3.35306	4.05772	3.43663	3.86371	3.4515	3.14408	3.48797	2.78745	3.60995	3.69075	3.93813	3.44266	3.75527	4.05172	3.92872	4.07031	3.86302
EBF1	2.50441	3.43663	4.18853	3.77107	3.09871	3.08983	3.10943	2.93642	3.62729	2.95737	3.89556	4.39933	2.82593	3.66711	3.06571	3.3425	3.3832	4.58758	3.79153	4.01631	2.86969
GPR183	5.3161	5.57399	4.46007	5.83792	6.55505	5.87313	5.4923	5.43469	4.43938	6.98909	4.42868	6.26624	4.26911	4.76517	4.01133	5.99756	5.90455	4.39977	5.37247	5.35121	5.98532
ECE1	3.34299	3.20036	3.67146	3.6425	3.53132	3.81583	3.23738	3.84978	3.66261	3.90476	4.20449	2.84686	3.34478	3.94648	3.58258	3.89004	3.63263	3.15149	4.28471	3.99391	3.22146
TYMP	3.72719	3.56027	3.42255	3.4296	3.26171	3.8908	3.80122	3.49748	3.33771	4.3298	3.81409	3.46397	3.28819	3.63099	2.95696	3.82358	3.68719	2.84145	4.51695	3.58212	4.69936
ECH1	6.64978	6.85244	6.23658	6.8019	6.80737	7.34462	6.55436	7.13974	7.45069	7.15531	6.91932	7.12269	7.23332	7.23335	6.93215	7.34014	7.34684	7.08203	7.5991	7.14381	7.07304
ECHS1	5.15109	5.43744	5.24504	5.68958	6.54096	6.19777	6.04681	6.50376	6.83464	6.50233	6.53467	6.55931	7.11621	6.36415	6.44954	7.11978	6.67977	6.39834	6.32254	5.98304	6.84247
ECM1	4.66767	4.62317	4.74704	4.64419	4.71734	6.13574	4.718	4.86257	4.10328	6.56983	5.55589	4.81724	5.51881	5.10607	4.97417	4.7144	5.17046	4.68288	5.40858	5.10866	5.60281
ECT2	4.403	4.49592	4.73916	3.73626	5.00181	5.11321	4.46335	4.13706	5.65633	5.87528	5.09291	5.01091	5.06429	4.4129	4.74871	4.83202	5.26093	3.96275	4.54906	3.60566	4.50205
EDA	3.6521	3.06579	4.25919	3.14482	3.41128	3.62023	3.6677	4.29495	3.36095	3.44043	3.45231	3.70354	3.48391	4.06788	4.12314	3.39099	3.05466	4.67256	3.68896	2.61318	3.57723
S1PR1	5.21313	4.63951	5.0909	4.84485	4.40212	5.82526	6.54531	6.48031	4.41518	6.1151	5.4882	5.7299	5.10612	6.19153	5.75749	5.98986	5.91424	4.96902	5.41033	5.91442	5.73513
LPAR1	4.0141	4.01457	4.07996	4.93107	3.13201	4.14391	4.60548	3.8787	2.22619	4.45959	3.99407	3.89455	5.00892	3.2917	2.93211	3.40035	2.87189	3.18667	3.19388	3.76779	2.1591
EDN1	5.93654	5.9029	5.67308	5.83851	4.8713	4.92735	5.48793	5.77076	5.61297	4.84159	5.04134	4.89534	4.72794	5.72433	5.5383	4.94351	4.81224	5.2462	5.18126	5.09444	4.61538
EDN2	3.03213	4.04555	2.72238	3.63641	4.80798	3.58192	2.70768	3.80079	3.98576	4.58349	3.46678	4.96871	3.6251	2.48276	4.07127	3.84956	4.07327	4.30361	4.7621	4.05467	3.98363
EDN3	5.99271	6.25742	5.29497	6.11604	6.57872	10.22982	10.45044	9.88283	3.49072	9.56644	9.60536	7.14297	10.13781	9.74826	8.01184	8.16571	7.26512	7.7109	8.27002	5.33221	9.77776
EDNRA	5.14816	5.12964	5.10993	5.0933	5.55178	7.0057	5.48804	5.803	5.64724	6.84052	5.58038	6.22206	5.60472	6.80067	5.54707	5.8867	6.57063	2.07513	5.85237	6.71791	6.30701
EDNRB	6.34724	6.61751	5.9244	6.74039	5.83787	6.57174	6.87348	6.59599	5.41571	6.04019	5.06536	6.57106	5.39154	6.11698	5.7169	6.23325	6.20804	4.22484	5.441	6.37794	6.13145
PHC1	3.42652	3.45053	4.05954	3.26601	3.88724	3.77508	3.71198	4.20782	4.74505	3.69299	4.00106	3.88193	4.31617	3.71972	3.86751	3.35963	3.94709	3.61849	3.3529	2.60048	3.64932
PHC2	3.15773	3.99384	3.13929	3.07071	2.80884	2.65041	3.70151	3.52755	4.18219	3.21482	3.44191	3.24349	3.82462	3.82789	3.27527	2.81835	3.92944	3.68459	3.07174	2.80634	3.72293
EEF1A1	9.28508	9.32196	9.31351	8.52853	9.75958	8.89256	9.44897	7.45562	8.20176	9.46218	8.73959	9.45292	8.40368	7.90088	8.18029	9.00956	9.1692	9.0892	9.76294	9.40518	8.89988
EEF1A2	4.90572	4.76441	4.9486	4.75088	6.53164	5.76183	6.43033	6.90444	5.71121	6.20165	6.35257	6.34546	6.69971	6.23892	5.23363	7.13528	6.40872	4.80184	6.86734	6.59962	6.56151
EEF1B2	10.44582	10.45649	10.25307	10.3226	9.1243	10.04905	9.53346	9.51185	9.3755	10.17368	10.12733	9.81363	10.01994	9.86192	9.24765	9.58604	8.8815	10.46825	9.93423	9.45332	9.61548
EEF1D	9.09508	8.88655	9.12574	9.23912	7.83493	9.0731	8.62429	8.71684	8.56151	8.96931	8.4521	8.32811	8.92405	8.83332	8.12512	8.45259	8.43107	8.93929	8.58828	8.47842	8.32243
EEF1G	4.41211	4.60906	3.96318	4.03464	5.33073	4.63311	5.11404	4.94551	4.5134	4.40293	4.9331	4.43287	4.62899	4.86729	4.04467	4.74105	5.20722	4.82497	5.17232	5.09837	5.44027
LGTN	3.12989	3.52888	3.42288	3.59525	3.54696	3.78436	3.88188	3.95325	4.2356	4.38956	3.64865	4.70622	3.88604	3.94628	2.74317	4.38769	3.95074	3.72938	3.57121	4.15506	3.84156
EFNA1	8.04789	8.13009	8.05366	8.15812	6.31223	7.73486	6.76925	6.64389	4.71906	8.24806	6.83197	6.66859	6.16464	6.25733	5.90172	6.58031	6.24061	6.86213	7.60347	7.80813	6.52947
EFNA2	5.18386	4.84647	4.94763	4.92728	6.16967	5.26507	4.91255	3.9732	4.46335	4.90982	4.24061	5.53969	4.18263	3.72347	4.41923	4.95682	5.30156	5.19195	5.43717	5.42558	5.17593
EFNA3	2.73332	2.47865	3.56603	3.49925	2.74354	3.04942	4.61686	4.04584	3.49783	3.0601	3.93179	3.01994	3.6345	3.18069	3.1948	3.73258	2.19939	5.01357	3.69469	3.61221	3.90599
EFNA4	3.22116	3.89508	2.70473	4.06291	3.61482	3.92428	3.77933	3.78654	3.93051	4.40025	4.07688	3.93351	4.36504	3.4233	1.91717	3.65263	3.68394	4.82778	4.45521	3.74516	4.14626
EFNA5	3.06739	3.56708	2.62138	3.93262	3.64927	3.39978	3.57174	2.99837	3.35416	3.04275	5.02259	4.61908	3.93015	3.29573	3.73265	3.67474	3.46845	4.01803	3.96966	3.7414	3.06586
EFNB1	3.61107	3.72433	4.21432	4.21299	4.04734	3.6476	4.40741	3.40558	3.44568	4.01384	3.29839	4.70447	4.05644	3.42739	4.44085	3.10435	4.14406	3.66926	3.83997	3.64052	3.25285
EFNB2	5.21951	4.96408	5.05968	4.77976	4.25499	5.41641	4.12512	4.63151	5.3171	4.58692	4.19797	4.72647	4.5872	5.3359	4.61949	5.19709	5.03747	4.75644	4.80348	4.52142	4.65616
EFNB3	4.88011	4.55266	4.746	5.39007	8.209	4.47877	7.76676	7.74551	6.13973	6.34055	8.55361	7.51923	8.18705	6.75246	6.5952	7.79729	7.91736	7.09681	7.19701	6.30216	8.18467
EGF	4.19374	4.10363	4.23838	4.29631	4.46982	4.10635	4.20872	3.75629	3.8935	3.9109	4.09462	4.17825	5.06529	3.72012	4.43346	4.65679	3.91775	4.37304	4.42647	3.86464	4.29905
CELSR3	5.26262	5.31913	5.23245	4.5961	5.66349	4.91543	6.00352	6.19575	5.25637	5.15292	5.84578	5.20278	6.0855	5.67888	6.25902	5.11693	5.40441	5.13784	5.15995	5.48905	4.9796
CELSR2	4.89987	4.72695	4.50358	4.71668	5.05564	4.83481	4.65963	3.96238	3.9985	5.06464	4.51482	5.31753	5.00576	3.63844	4.12097	4.94696	4.50408	6.13668	4.97009	4.99177	4.61913
MEGF6	4.20628	4.56705	5.29554	4.72274	5.26902	6.06261	4.50568	3.98148	4.60808	4.87773	4.81592	4.97214	4.6362	4.51909	3.8114	4.63113	5.02514	5.0237	5.06188	4.92588	4.82394
MEGF8	3.74629	4.09873	3.49972	3.57227	4.54105	3.6145	3.30679	4.19756	3.76321	4.47536	3.87421	3.78179	3.5766	3.84644	3.65118	3.48062	3.91673	2.69667	3.4892	3.79079	3.55199
MEGF9	6.53219	6.43819	6.34184	6.2895	7.99394	7.31889	7.30783	7.24481	7.07555	7.74024	7.90068	7.20137	7.40544	7.36026	7.30824	7.62903	7.44894	6.69394	7.85632	7.79982	7.58947
EGFR	4.45334	3.66052	4.36713	3.608	4.14961	3.72999	3.24909	3.92369	3.61864	3.11324	4.31278	3.42881	4.439	3.22546	4.08539	3.00457	3.18254	2.3896	3.08222	4.35896	4.01172
EGR1	6.67393	6.86728	7.00637	6.57501	6.50367	7.87837	7.6093	7.52028	6.94896	7.10837	7.50549	7.66333	7.50517	8.03403	8.59421	5.54611	7.89873	8.21095	6.79442	6.90862	7.74626
EGR2	4.75286	4.96649	4.76611	4.97749	4.94013	6.5599	5.50564	5.35793	4.6498	5.96901	5.3473	6.38777	5.44413	5.99122	4.0899	3.95454	6.16451	4.24731	6.04837	5.36504	7.42872
EGR3	4.59974	3.857	3.89496	4.43745	3.82299	5.47704	5.55832	5.61747	3.78484	4.48099	4.23805	6.14309	5.39109	6.12452	6.3668	4.03109	6.0993	5.19143	5.70181	5.53265	5.77719
EGR4	3.77354	4.36242	4.18543	4.2696	3.06932	3.52452	3.6719	4.8514	3.56955	3.66968	3.82461	4.0559	4.49787	4.7486	5.55086	3.54249	4.44953	4.99609	3.25317	4.9217	3.7775
EHHADH	4.34038	4.53954	4.0683	4.53311	4.30482	3.30251	3.67668	4.33838	4.1654	3.9534	4.15679	4.90726	4.14713	4.03667	4.4377	4.05262	3.96598	4.88219	4.30284	2.93048	4.02776
EIF1AX	9.15806	9.43362	9.13631	9.39012	8.22843	8.6958	8.60868	8.48174	8.45125	9.0936	8.49511	7.85475	7.76341	7.79645	8.22501	9.18359	8.59451	7.76785	8.12487	8.29194	8.08539
EIF2S1	7.67181	7.63578	7.54075	7.33448	6.09456	6.3874	6.81509	7.15224	6.2169	6.09449	6.258	6.19719	7.19547	6.94894	5.91267	6.49202	6.53596	5.29875	6.69518	6.79927	6.38174
EIF2B1	7.11058	7.46422	7.64044	7.18018	7.07411	7.02161	7.55804	6.94663	7.65684	6.77677	7.24196	6.72296	7.59848	7.65437	6.7554	7.2523	7.39571	6.56057	7.12545	7.06856	6.93918
EIF2S3	8.03253	8.21007	7.8008	7.99293	7.26903	7.57592	8.08905	7.91296	7.61774	8.16921	7.87464	7.18555	7.55479	8.03132	7.46647	8.51118	7.76931	6.6858	7.98848	7.12829	7.4399
EPHA2	4.98201	5.25034	5.33097	5.18553	3.5156	3.20471	3.51577	4.43907	3.37935	3.17198	4.70778	3.59337	3.8366	3.19051	3.39558	3.67403	3.01107	4.57119	3.50139	3.14589	4.10539
EIF4A1	3.7221	3.16896	2.03664	3.09361	3.14016	2.96351	4.03691	2.97201	3.32364	3.66447	3.60517	3.58687	3.56081	2.77009	3.4511	3.26974	4.1671	4.35107	4.50487	3.30823	3.27143
EIF4A2	5.18868	5.58234	4.8355	5.55474	5.21062	6.22335	5.63892	5.29821	5.65577	5.97572	5.3693	5.7168	6.01157	5.81819	5.65085	6.08328	5.59402	4.90001	5.94996	5.72877	5.45539
EIF4B	7.17867	7.3225	7.14648	7.91701	7.11254	7.08891	7.72361	7.70288	7.18439	6.31152	6.38841	6.58747	6.79482	7.33273	6.05526	8.37335	6.92652	4.98145	7.12968	5.84956	6.96566
EIF4E	9.42852	9.34249	9.34674	9.3278	8.87812	9.01036	8.66491	7.89512	9.72236	8.79279	8.83539	8.32393	8.35816	8.54052	8.66326	8.28924	8.65902	8.59639	8.59798	8.46994	8.00264
EIF4EBP1	2.61998	6.47308	6.48338	6.74099	6.44215	6.04325	5.16142	5.5133	5.75009	6.38608	5.57861	5.97406	6.69075	6.28833	5.00454	4.85602	5.93466	7.02242	5.94121	6.27475	6.01401
EIF4EBP2	5.97619	6.27074	6.41527	6.32727	4.53454	5.34762	5.40274	5.73453	4.89288	5.26001	4.68149	4.63211	5.67993	5.31834	4.50247	4.9272	5.02284	4.39493	5.21752	4.99498	4.86402
EIF4G1	5.5461	5.59256	5.38897	5.48858	5.0314	5.88398	5.59563	5.96892	5.65563	5.16627	5.11673	5.13125	5.48178	5.56167	5.18352	5.2415	4.93483	5.72358	5.45833	4.6252	5.12283
EIF4G2	8.28268	8.29054	8.84189	8.73723	7.3503	7.54405	7.45318	8.03137	8.01725	7.21228	7.08954	7.03249	7.88514	7.89849	7.35481	7.77408	7.72154	5.9238	7.81825	6.833	7.25662
EIF5	7.89282	6.78311	8.22262	7.98245	6.465	7.98596	7.86363	7.92274	8.17458	7.73195	7.89824	7.29858	8.20536	7.84194	7.62757	7.56725	7.88769	6.77905	7.71034	7.30693	7.22838
EIF5A	7.33164	6.31776	7.82841	7.71614	6.29457	6.77778	6.87668	7.24877	6.84663	7.46297	6.93488	6.90717	7.09042	7.51898	6.32101	6.75557	6.97918	5.85021	6.73175	6.55773	6.79664
CELA1	5.42959	5.64385	5.27433	5.5784	3.6092	3.31689	4.03768	4.10989	3.92344	3.55217	4.25425	2.8859	5.8133	3.43946	2.37981	3.13998	2.63444	5.15164	4.75003	5.28071	4.5249
ELANE	2.99496	3.68461	3.10043	4.05698	3.4329	3.27019	4.5329	4.46788	3.35365	2.73329	3.85721	2.86974	1.91259	3.95677	3.60213	3.16716	3.1695	4.79988	3.68324	4.17928	4.06381
SERPINB1	9.24039	9.34877	8.37944	9.35061	6.77366	6.96526	6.75879	6.46746	6.77479	7.47805	5.63526	6.54088	6.48658	7.13711	5.57386	6.78956	6.48949	6.51904	7.06824	6.75822	7.10991
ELAVL2	3.12399	3.10614	3.05908	3.07286	2.36143	3.55605	3.62562	2.90776	2.75453	3.4688	2.75303	2.0978	3.1904	3.28327	2.836	5.16314	3.75998	4.61641	3.35925	4.05369	2.26806
ELAVL1	6.5312	6.74248	6.43956	7.03561	5.65039	5.57766	5.25622	5.51212	6.48596	6.4341	5.09763	5.49621	5.45223	5.68391	5.66033	6.12859	5.77436	4.62402	5.5456	4.12999	5.49805
ELAVL3	3.84625	3.92812	3.84123	4.47777	3.64855	3.48073	3.85542	3.32784	3.74818	6.92095	3.39356	2.54666	4.39118	5.56873	3.78266	3.66222	4.19053	4.48235	3.76747	4.7571	4.64295
ELAVL4	6.81058	7.009	6.85638	6.65953	8.09916	8.57638	8.71574	9.13082	8.88374	7.69509	8.52136	7.6315	8.28375	9.333	9.89785	8.18476	8.06742	6.62912	8.81526	8.52039	8.48889
ELF1	8.15194	8.06663	7.82264	7.97503	6.74466	6.96209	7.82938	8.19487	7.73013	7.4135	7.06545	6.90012	6.94687	7.49033	6.8415	6.7279	7.1908	5.55542	7.40436	6.85677	6.76663
ELF2	5.71403	6.0974	6.47253	6.17136	6.32842	6.13771	5.92999	6.84315	7.3388	6.41718	6.70933	6.15374	6.32764	6.32373	6.738	5.42096	6.10114	6.12671	5.7273	4.95532	5.86658
ELF3	7.70545	7.61476	7.87494	8.14497	4.23728	3.83693	3.98803	4.27038	3.19483	5.26766	1.51332	3.90883	4.75004	3.12942	4.09993	2.93989	3.80899	5.33253	5.10456	3.86044	2.86535
ELF4	4.2607	3.89415	3.69387	3.61182	3.77643	3.03399	3.55897	2.26901	3.38011	3.10659	1.75711	3.25577	3.74487	2.69394	3.28619	3.31272	3.04347	3.91081	3.6939	3.62438	3.18505
ELF5	3.33331	3.73998	3.84612	3.31719	4.14815	3.31398	3.74132	3.59806	3.43466	4.03437	2.72355	3.89697	2.82406	3.26902	2.86827	3.05722	3.39553	3.22265	3.47423	4.67566	3.72718
ELK1	3.815	3.14541	4.75078	4.12738	3.57938	3.99815	4.34122	4.14321	3.4776	4.2097	3.8805	3.01211	2.99177	4.21685	3.42319	3.73012	3.22753	4.93666	2.98351	3.09351	3.43304
ELK3	6.91395	7.09231	6.16052	7.3454	5.98682	6.49406	4.86606	4.52918	4.67563	5.92545	4.8348	7.52891	4.042	5.76527	4.74531	5.18834	6.05439	2.15057	5.36789	5.79986	5.93727
ELK4	4.17171	4.5057	4.6353	5.0951	4.56934	4.34171	3.98848	4.45055	3.88789	4.32947	2.74308	3.6843	2.38025	3.253	3.43686	3.98532	3.77847	2.4235	4.48768	4.71973	4.25834
ELN	4.30444	4.41639	4.11782	4.37013	4.24621	4.71286	4.59396	3.67692	3.94444	4.36916	4.27699	4.76364	4.31055	2.98284	3.67731	4.22199	4.29122	4.25891	4.38812	4.14901	3.90572
EML1	5.31438	5.42478	4.50246	5.30239	4.68576	5.21414	4.59366	4.35284	5.18229	5.08954	3.72056	4.99565	4.20482	5.16244	3.72405	5.14303	5.7549	3.66407	4.84157	5.24632	5.15663
EMD	3.75099	3.91326	5.49677	3.23396	4.22753	3.8911	3.3785	3.19123	4.0878	2.44866	4.29597	4.00281	4.36161	3.456	2.65395	3.75083	3.54775	3.12052	2.78502	3.58255	4.22527
MARK2	3.60008	4.13182	3.63483	4.39351	3.9142	3.68217	3.8767	4.35889	4.22713	3.28484	3.75047	3.54277	4.30033	4.35366	4.82512	4.06263	3.28345	4.81235	3.91619	3.32685	3.78121
EMP1	7.07984	7.25679	7.57447	7.46769	4.47836	6.70977	7.18022	7.48755	4.00104	5.95949	4.41853	5.71734	5.43583	6.65279	5.70298	5.45173	6.14369	5.67544	6.44103	6.48451	5.73466
EMP2	5.17185	5.19142	5.41233	5.00396	6.22782	5.68284	6.27933	7.10385	4.98869	4.48783	6.09352	4.56909	4.23124	5.08017	4.29734	6.00809	4.45423	3.19103	5.8419	5.9882	5.26963
EMP3	5.99887	5.9141	5.6456	6.20757	4.24789	5.38887	4.80246	4.8194	3.55226	5.26258	4.21784	4.60817	4.24135	4.82797	4.41327	4.8073	4.67597	5.531	5.14836	5.82141	5.60056
EMR1	4.84509	4.51444	3.50585	4.09883	3.50586	4.6463	4.2014	4.16353	4.05762	4.95936	4.30433	4.74621	3.87953	5.07186	4.27929	4.27144	4.31867	4.86528	4.36884	4.85704	4.31621
CTTN	9.68101	9.66945	9.78323	9.58509	8.82927	9.2922	9.45222	9.28225	8.91759	9.05062	9.71267	9.39581	9.491	9.04562	9.74625	9.27979	8.79502	8.74686	9.61195	8.99978	8.93654
EMX2	2.97736	3.54824	3.39816	3.15109	3.30371	3.1649	3.45701	2.93018	3.15364	3.28772	2.46666	3.76055	4.0375	2.95102	3.42528	2.94584	3.19189	3.27238	3.41265	3.01793	3.31459
EN1	4.10382	4.71199	4.05864	4.57352	4.33354	3.85312	3.04435	3.35903	4.03112	3.8107	3.87021	4.48652	3.66436	3.70038	4.01624	3.76378	3.91138	4.75999	3.31594	3.64044	4.22193
EN2	3.80832	3.77001	3.42286	3.19647	3.21431	3.44049	3.38227	3.59806	3.35396	3.26194	2.09786	2.70344	3.53055	3.11475	3.62533	3.20598	3.71869	4.35221	3.39933	2.87568	3.5727
ENDOG	5.40315	5.63568	5.51137	6.95284	7.55257	6.45011	5.89053	5.59833	5.45096	7.79564	6.0699	6.65798	6.91622	6.26576	5.78365	7.32488	7.31105	6.27205	7.02481	6.78758	6.92057
ENG	7.27005	7.39804	6.52686	7.47892	8.91277	8.37681	9.50966	8.94576	8.24938	6.73643	8.23785	7.94387	8.51378	7.27819	7.63796	8.55938	7.99462	4.2622	8.62798	9.10761	9.07839
ENO2	7.76945	7.77416	7.85022	7.75669	8.96361	8.93741	9.71194	9.80239	10.04088	8.88201	9.08056	8.59341	9.52548	9.84131	9.84677	9.91937	8.38841	7.70474	8.61163	9.32204	9.47792
ENO3	4.11844	4.06232	4.17329	4.38445	4.47523	4.34482	3.77956	4.21004	4.04193	4.81348	4.6091	5.05368	4.17167	4.09418	4.71515	4.4369	4.07071	4.32603	4.40229	4.49445	4.64963
ENPEP	5.42763	5.34056	5.02072	5.32254	6.70989	7.28648	6.74138	6.38918	5.70639	7.47562	5.93606	7.61378	5.25316	6.46771	6.16028	7.06493	6.61577	4.48111	6.37896	7.03419	6.12982
ENSA	7.68083	7.82733	7.41369	7.78709	7.28129	8.22717	7.41797	7.20472	7.42354	7.67723	7.17233	7.339	7.41773	7.89985	6.9575	8.17525	7.28858	6.92966	8.10973	7.79059	7.56221
SLC29A1	4.109	4.52234	4.79165	4.60192	4.56703	4.92179	4.33452	4.64263	5.40866	4.03171	4.99896	4.65627	4.9814	5.56188	4.78328	5.05623	4.94058	4.42818	5.53188	3.98915	4.83019
EP300	6.36687	6.21096	6.00014	5.80492	6.21508	5.4358	5.89149	5.70321	4.9649	5.3705	5.97202	6.01916	5.3994	6.42238	5.99266	5.23648	5.3333	5.59441	5.01084	5.87873	5.80108
EPAS1	3.80045	3.5333	3.14952	3.56771	3.33377	3.9893	3.9937	4.46898	3.65638	4.26612	4.28793	5.52119	5.015	4.17112	5.09761	3.3603	2.87796	3.32831	3.99085	5.20239	3.5353
EPB41	3.78793	3.25638	3.07145	3.78568	3.41833	3.63862	3.80218	3.97838	3.75154	3.1697	4.19304	3.88849	3.5518	3.91267	3.39818	3.07121	3.47459	5.05834	3.70552	3.69546	3.29979
EPB41L1	5.13456	5.29646	4.87128	5.23927	7.32293	6.12925	6.63025	6.50785	5.39209	6.06399	6.93014	7.12314	7.03306	6.66347	5.41937	6.9468	6.20558	2.15143	7.05823	7.14474	7.10631
EPB41L2	4.02105	3.73027	4.44473	3.45608	5.15755	4.78069	4.30179	3.98407	4.17364	3.94785	4.54741	5.9572	5.06378	4.21862	4.65016	3.6896	3.92245	3.60436	3.98447	4.13867	3.61588
EPB42	5.19581	5.06432	3.99061	4.69177	5.11216	4.92566	5.16659	5.00729	4.07148	5.0612	4.0836	4.46714	4.54856	5.32985	4.64788	4.5762	4.85209	4.36474	5.01256	5.34493	5.00126
EPB49	3.92025	3.6614	4.25669	3.45708	3.67371	3.55363	3.54625	3.91174	4.06514	3.94824	4.17751	3.79105	3.44138	3.8561	3.15912	4.58806	4.27975	4.0486	3.21727	4.13142	4.01636
STOM	7.02828	7.31949	6.73794	7.40496	7.42372	7.97808	7.9305	7.80833	6.88236	8.17165	7.75067	8.13521	7.34229	7.10319	7.20558	8.35441	7.74611	6.43309	8.29311	8.08322	7.81116
EPHA1	3.18847	3.49144	3.47726	3.19293	3.12862	4.32054	3.90409	4.29288	3.24655	3.81554	3.60712	3.67866	4.30377	3.33702	3.99129	3.26443	3.42819	3.38863	4.11377	4.03627	3.17983
EPHA3	2.85663	3.8351	3.86944	3.44387	2.9488	4.68993	3.48978	3.98294	3.13584	4.15338	4.03091	1.59796	4.40396	3.23252	1.83703	3.81339	3.15546	3.88005	2.83181	4.54041	3.59723
EPHA4	4.18995	3.33681	4.46795	3.40648	4.32859	3.86813	4.55585	5.01898	5.49024	4.87251	3.96643	4.50811	3.857	4.80395	3.64151	4.68714	3.76793	4.45521	3.4929	4.67566	4.06056
EPHA7	4.47696	3.36902	3.82089	3.05457	3.3635	3.43489	3.43053	3.56233	3.2303	3.73768	4.26408	2.8163	3.63851	2.96491	4.62143	2.87275	3.26891	3.79947	3.43822	3.56997	3.41861
EPHA8	2.94937	4.17064	4.20377	4.05477	5.86668	5.65215	3.33855	3.18294	3.71847	3.9111	3.40967	5.9897	3.8992	2.97535	3.80706	3.84079	3.91169	4.50985	4.55992	3.94042	4.18361
EPHB1	5.60795	5.47316	5.28441	5.71561	5.09178	4.63245	4.97574	4.73954	3.98539	4.58769	5.01052	4.69194	5.83318	4.42277	4.12952	4.84622	3.77212	5.90688	5.65683	5.50717	4.8656
EPHB2	3.99677	3.32842	4.31328	4.00397	3.61355	3.35926	3.73007	2.90626	3.34911	3.64074	4.05343	3.30084	3.83855	3.91307	4.88969	3.5401	3.39275	3.76333	3.04442	3.81509	3.80933
EPHB3	3.68754	4.27115	4.00088	4.15873	3.48183	4.56242	3.83805	4.12141	3.41345	4.97061	4.48586	3.46382	4.25363	3.89617	3.307	3.63711	3.54547	4.92391	4.24183	4.11076	3.69625
EPHB4	4.81636	4.66276	4.18277	3.96168	2.7314	4.0613	4.39322	3.26673	3.45341	3.76841	2.99199	3.99969	4.13744	4.19045	4.27411	3.45973	4.02272	4.96911	4.60406	4.40678	3.58588
EPHB6	4.29457	3.71805	2.96231	3.59778	3.90277	3.54827	4.00103	3.8094	3.72303	3.89355	3.81513	3.07254	3.89963	3.80384	4.272	3.24951	3.67316	4.40724	3.60496	3.36401	3.84594
EPHX1	6.2879	6.16582	6.20488	6.02687	5.82761	5.3408	5.27156	4.99827	3.96142	5.41799	4.92621	5.4485	5.51822	5.22359	4.52967	6.61248	5.20762	6.07492	5.48609	5.79874	5.39657
EPHX2	4.69354	4.77827	4.85109	4.96456	6.92127	6.10639	7.62169	7.90452	7.56809	5.5294	6.88058	7.22558	7.36554	6.25012	7.04887	6.42602	7.97233	6.08756	6.93924	7.03993	7.40198
STX2	4.67324	4.09916	3.89991	3.80316	4.4045	4.3565	3.12679	4.20803	3.95257	3.85888	3.05831	3.52861	4.3909	4.80011	4.38947	3.92961	3.9242	3.30934	3.9931	3.82796	4.3247
CLN8	4.1399	4.42472	3.77922	4.95447	4.48944	4.79504	4.71275	4.75446	4.1129	4.01208	4.05532	4.87644	3.92466	4.52314	4.57143	4.26281	4.69286	4.44402	3.88875	4.58052	4.15514
EPO	4.72683	4.98799	4.66674	4.51978	3.25905	3.38679	4.10339	3.70583	3.43699	4.67507	2.99746	3.55456	5.05295	2.95478	3.76858	3.11967	3.55403	5.00433	4.26648	4.54031	3.67238
EPOR	4.82398	4.72267	4.65417	4.54978	5.61648	5.2259	4.51688	4.35107	4.89913	5.09249	4.30103	5.59515	4.38421	4.16919	5.07361	5.02451	5.14409	5.0349	5.04713	5.55943	5.03767
EPRS	7.03715	7.19418	7.13633	7.0111	7.11864	7.40095	7.15454	7.14596	7.30986	6.89748	7.23753	6.93123	7.50571	7.36113	6.85424	7.95476	7.50674	6.23105	7.40604	7.18087	7.34525
EPS8	6.4077	6.1391	5.79704	6.71302	5.83416	6.52289	6.04513	5.85737	5.8941	6.45594	5.19662	6.09598	5.74937	5.49458	5.3134	6.32594	5.92464	4.56045	5.72128	5.45956	6.05759
EPS15	4.18831	3.95292	4.2859	4.55687	3.65767	4.12803	3.79761	3.8259	4.00372	4.67481	3.60386	3.81423	3.62451	3.60021	3.32821	3.89734	3.69461	3.42356	3.92411	3.74545	3.36488
NR2F6	5.58692	5.34189	5.41488	5.5171	6.41361	5.87781	5.65749	5.34348	6.05942	6.36734	5.44302	5.70678	5.53601	5.91778	5.37888	6.07484	6.31963	5.54804	6.08264	6.6236	6.41425
ERBB2	3.84862	3.38392	3.30912	3.92619	3.49373	3.19294	3.0529	3.22547	3.81406	3.04034	3.3257	1.90853	3.38612	2.31938	1.69219	2.38265	3.43703	3.34179	2.83262	3.57192	2.7415
ERBB3	4.6641	4.32713	4.40245	4.05996	3.66106	3.61263	4.07315	2.97669	3.59298	4.58702	3.84176	3.88857	3.72396	3.61865	1.42845	3.50612	4.06246	3.4547	4.9262	4.01997	4.18826
ERBB4	3.10868	2.99091	4.44578	3.39402	7.02413	4.63311	3.53301	3.95964	3.60541	3.29892	6.13394	6.07127	3.67322	4.45928	6.15138	3.18866	3.70242	5.26435	4.11034	2.48495	4.42876
ERCC1	5.99749	6.08685	6.23206	6.33384	5.99109	6.17414	5.6621	6.05308	5.90974	6.65617	6.95567	6.30391	6.43031	6.50979	5.84698	6.35445	6.49533	6.60279	6.8198	6.5954	6.64307
ERCC2	5.22453	4.58104	4.29705	6.16918	6.47359	6.08463	5.18394	4.19983	4.95823	5.08903	5.2002	5.96205	4.93097	4.53748	4.86183	5.62477	5.51136	5.37034	5.46866	5.94191	5.74094
EREG	5.00627	5.17792	4.78285	4.9679	3.96375	3.83641	3.80831	3.59681	2.76824	3.78414	3.61756	3.3734	3.89862	3.34366	4.21772	3.50153	3.8083	3.91231	3.86301	3.66227	3.57195
EYA4	3.51052	3.30669	3.61121	3.13701	2.78109	3.13033	3.03888	4.30966	3.44387	3.52933	3.05026	4.85506	3.34516	3.82301	6.54134	3.01654	2.68826	4.39017	3.49976	3.35984	3.3956
ERCC3	4.55242	4.80261	4.39496	4.9773	6.03413	5.08517	4.19703	3.69004	4.04793	3.56464	3.23767	5.47529	3.9995	4.01595	4.41741	4.91846	5.1307	4.90433	4.94779	5.00436	5.03428
ERCC4	4.94684	5.63995	4.94577	5.00103	5.15181	4.7559	5.00128	5.76354	6.17111	4.76325	5.12841	3.1569	5.65279	5.86071	5.36964	5.28984	5.52075	3.87849	4.25176	4.44544	5.11099
ERCC5	5.51166	5.72139	6.12823	5.49688	5.97116	5.63817	6.08238	6.61749	5.98145	5.63091	6.5587	5.97112	6.3411	6.17468	6.57928	6.09078	6.08228	6.07603	6.12539	6.19602	5.94304
ERF	3.44229	3.2893	3.56566	2.72673	3.35117	2.45833	3.72668	3.2357	3.31083	2.78836	3.29716	3.53615	3.22793	3.32711	2.86299	3.33412	3.2718	4.30852	3.4158	2.4631	3.51086
ERG	3.68483	3.57479	4.22018	3.98296	3.49465	3.55313	3.52247	3.35458	3.57952	3.61991	4.12013	3.62821	3.50462	3.41507	3.19832	3.98078	3.57419	4.55103	3.55858	3.81962	3.89416
ERH	5.62307	6.03482	6.17284	6.55936	5.53882	5.8809	5.84549	5.91003	6.24144	6.00487	5.76929	5.49515	6.22038	5.62419	5.2446	5.70186	5.39114	5.42993	5.6609	4.87846	5.16209
ERN1	3.22166	4.18149	4.34266	3.84948	3.53015	3.39152	5.03729	5.34446	3.44568	3.71079	3.27933	3.6068	4.23953	3.97772	4.78554	4.11909	3.3939	5.15193	3.46446	4.71998	2.84907
ESD	4.71344	4.01061	3.23483	4.35123	7.01529	7.0512	6.65991	6.34363	7.30507	6.20752	6.85219	6.31918	5.99199	6.98068	6.09408	6.56427	6.9522	2.79272	6.68095	6.36507	6.76494
ESR1	3.63295	2.90567	3.93479	3.62702	3.42862	3.07818	3.17796	2.85012	3.54283	3.1756	3.30669	3.49429	3.57035	2.77048	3.9691	3.18456	2.90335	3.13665	3.80343	3.99843	3.93835
ESR2	2.60116	2.55234	3.55489	3.40607	2.9623	2.83725	4.044	3.36805	3.84266	3.16974	3.22553	3.69624	1.99892	3.16823	5.1834	3.20289	3.11595	4.89675	3.11294	3.90329	3.39331
ESRRA	4.23363	4.63782	4.46147	4.79761	3.9296	3.74513	4.26218	4.09232	4.22552	4.29556	3.22218	4.1903	4.32742	3.91215	3.825	3.91882	4.12336	4.53125	3.82673	4.37155	3.75403
ESRRG	4.60689	3.98615	3.53276	4.00792	5.99045	3.67185	4.93836	4.68745	4.6216	6.6073	5.26876	6.43747	5.61707	3.89462	6.98245	6.65359	4.78262	5.55936	5.33193	4.34287	4.04214
ETF1	9.24913	9.24044	9.14355	9.19832	8.73996	8.36313	8.66611	8.44717	8.214	8.9051	8.61399	8.46316	8.60104	8.41468	7.79965	8.60293	8.49761	7.77585	8.68384	9.18694	8.73858
ETFA	6.77973	7.16988	6.99468	6.92375	6.81616	7.45407	7.47536	7.13113	7.65702	8.32785	7.31467	7.60085	8.11608	7.62666	8.04119	7.70556	6.7443	7.39901	7.5557	7.69736	7.08771
ETFB	5.34105	5.45747	5.78658	5.75467	6.17432	6.12992	5.44158	5.77374	6.06625	6.6119	6.58295	6.60894	6.39733	6.00626	5.4782	6.07284	6.62625	5.98914	6.40699	6.37091	6.21207
ETFDH	5.11659	5.44495	5.34935	4.99798	6.39719	6.67557	6.86909	6.50985	7.88135	6.09146	5.96419	6.5585	6.92698	6.87984	6.26124	6.04772	7.08756	5.647	6.43089	6.56	6.10124
ETS1	5.68412	5.95125	5.94285	6.1501	4.12006	4.31881	4.16029	4.41307	3.36148	4.29635	4.73382	4.88827	3.9765	4.71148	4.33961	4.38418	4.19325	5.11734	4.0758	4.46493	4.19644
ETS2	6.55164	6.56993	6.34255	7.39796	5.47794	5.15089	5.38173	5.84851	6.32365	5.34109	4.31742	6.09244	5.38015	4.71759	4.93865	6.66737	5.0412	4.78503	5.56989	4.60197	5.32289
ETV1	3.93896	3.76208	4.18487	4.05445	5.9797	5.74082	4.83705	4.39543	5.36917	7.15188	4.69853	4.10625	4.44261	5.30003	5.88891	6.34627	7.07385	3.92708	5.92641	6.41317	6.55775
ETV3	6.04306	6.15076	6.38819	6.4767	4.12609	3.57814	4.50389	4.0675	3.94199	3.79674	2.62131	4.32787	4.46489	3.00004	4.20188	3.48995	3.20847	4.65096	3.91803	3.88399	3.67018
ETV4	4.55257	4.27402	4.57764	4.32728	3.69642	4.61505	3.04252	3.40217	3.21137	4.22846	3.98796	4.20518	4.17662	3.43483	2.89269	3.14194	3.9546	4.3972	3.76238	4.45598	4.22692
ETV5	5.16404	4.34913	4.73284	4.95232	4.12637	3.77497	4.56389	4.64536	3.21008	4.12174	3.68369	4.94596	5.65738	3.59409	6.04571	4.37015	3.06653	5.29786	3.0696	3.72816	3.79
ETV6	3.54158	3.86387	3.72369	3.59988	3.98877	4.08771	3.99817	3.4169	3.55194	3.2358	3.76767	3.4953	4.20985	3.34255	4.66688	3.68774	3.16551	3.89653	3.46177	4.32853	3.54643
EVC	3.598	3.15102	2.89025	2.96472	2.8955	2.82883	3.60043	3.70067	3.15106	4.15065	2.26146	2.6455	3.82837	2.88123	4.17125	2.37455	3.66437	3.3551	3.05515	3.47956	3.06133
MECOM	4.66347	4.8588	5.15514	5.17771	3.13508	3.6421	4.21681	3.81457	3.72862	4.06471	4.01867	3.89184	3.83318	3.58282	3.39693	5.2718	3.45862	3.24954	4.11381	3.38505	3.47259
EVI2A	4.69021	4.90706	4.42555	4.70625	5.0884	6.74172	6.32071	5.54556	4.91489	7.45635	5.27042	5.6287	5.18736	5.43233	4.55411	4.75695	5.53903	3.96566	5.81357	5.40596	6.71337
EVI2B	4.2656	3.63927	3.23417	3.66492	4.30429	4.93254	5.09091	5.44706	3.80882	5.15762	4.76394	4.90422	3.7995	3.90307	3.71488	4.49992	4.02272	4.83989	4.34075	5.06386	6.02271
EVPL	5.41392	5.72164	4.22349	5.85279	6.30609	5.97802	5.47229	3.85006	5.2278	5.74815	4.55596	5.89071	4.55907	4.62751	4.95863	5.63858	5.84953	5.09952	5.94331	5.71956	5.8167
EVX1	3.9173	3.48419	3.30516	3.58247	3.80153	3.50854	4.24727	3.27251	3.78534	3.59964	4.81769	3.3056	3.55211	3.56952	3.5049	3.59825	3.95045	3.46077	2.56419	4.06815	3.96746
EWSR1	8.0648	8.48438	8.18938	8.2919	7.63547	7.51578	7.47483	7.62356	7.49956	7.25178	7.6041	7.51736	7.3801	7.93803	7.604	7.58501	7.56818	6.89368	7.30386	7.69119	7.36196
EXT1	4.26984	4.33429	4.38418	4.34048	4.50836	4.54406	5.62061	5.85662	3.85194	4.18935	4.60914	5.70915	5.6261	4.66942	5.05064	3.28745	3.66887	4.66775	3.75699	4.43064	3.38645
EXT2	4.57181	5.26123	5.31924	5.58091	4.75914	4.69187	4.25381	5.05638	4.90518	4.75962	4.16906	4.01148	4.7553	4.8943	4.30718	4.53322	4.88212	4.62967	4.57949	3.92933	4.39407
EXTL1	2.85411	4.05774	3.60718	4.02536	4.0085	3.38853	3.06762	2.12173	3.7435	3.86332	4.02046	3.60414	3.35088	3.56228	4.52519	4.11038	3.55984	4.69083	4.84937	3.99215	2.9133
EXTL2	3.26629	3.32605	4.219	3.57096	4.72537	4.7925	4.43016	4.33638	5.5783	4.62813	4.90638	4.63135	4.59272	5.06666	5.11791	4.97358	4.79851	4.22416	5.34467	3.74216	4.87249
EXTL3	7.10736	6.96642	7.4093	7.03866	7.23281	7.26088	7.08665	6.72317	7.2383	7.37383	7.61388	6.95808	7.69394	6.0085	7.57001	7.4429	6.92373	6.37451	7.25987	7.31199	7.03875
EYA1	3.81822	4.06739	3.27441	3.73979	4.08774	4.00163	2.90188	3.35233	3.49896	2.35068	2.73025	3.56523	3.61072	4.27939	2.75509	3.49954	2.70094	4.41687	2.27173	3.11813	2.41271
EYA2	3.57142	3.704	1.90879	1.922	3.00827	3.25815	2.99393	2.9823	3.07616	2.80418	2.86933	3.10036	2.34598	3.18597	1.55219	3.37674	2.53893	3.33581	3.31424	3.68022	3.75555
EYA3	4.21054	7.47705	4.25945	4.7845	4.12602	3.76439	3.57202	3.94381	3.64553	3.52705	4.36987	3.72343	3.41289	3.88849	3.66138	3.91046	3.93937	3.53739	3.70676	2.84749	3.97538
EZH1	4.04517	4.51335	3.74536	4.29288	5.45992	5.87389	5.35834	5.37346	5.66969	4.58154	5.19276	5.57391	4.69237	5.65829	4.67502	5.16973	6.13449	4.09699	5.5711	5.64417	5.40532
EZH2	5.88654	5.92664	5.30003	6.03729	7.17806	6.57983	6.34243	4.85635	6.14719	6.17279	5.79485	6.89577	5.62857	5.19564	5.57222	6.54105	6.68271	5.65397	6.31787	6.48922	6.03511
F2	5.3805	5.75863	5.53526	5.73065	4.922	4.52852	4.48283	5.3256	4.20422	5.45049	4.87862	4.14529	6.11634	4.40237	4.16139	4.36292	4.66055	5.62637	5.45637	5.87297	5.18926
F2RL1	7.41139	7.4545	7.13784	7.45412	4.31794	5.90925	4.67879	3.97879	4.37091	5.27165	3.76453	4.39801	5.19557	5.15425	3.5537	3.97017	5.51088	3.5845	5.98726	5.40166	5.32825
F2RL2	4.28614	4.28656	3.57155	3.88133	4.19052	4.18286	4.41289	4.25293	3.5288	4.13226	4.63024	4.46251	4.08573	3.68199	3.95981	4.44845	3.46085	4.21637	4.45399	4.328	4.22904
F3	2.79634	3.57565	3.42784	4.15461	3.87703	3.37066	3.64404	4.73659	3.65933	4.29771	3.52799	4.55445	3.56747	4.26693	3.36349	3.46559	3.88515	3.52437	4.19335	3.4558	2.59306
F5	5.57612	5.7783	5.29753	6.50903	5.71586	5.19331	6.39295	6.27783	5.95877	4.19402	4.40801	5.31024	5.1928	4.89373	5.15973	5.77085	4.99829	4.48287	4.52115	4.12943	5.16157
F7	4.33746	3.78523	4.67818	4.17649	3.55161	3.41369	3.38283	4.21952	4.30214	4.66376	4.39134	3.86934	2.67968	4.19799	3.61468	3.35664	4.20766	4.84045	3.49322	4.02751	3.8265
F8	7.79418	8.07647	7.74969	7.63017	7.01148	6.30626	6.52213	6.79171	6.51184	6.2202	6.22122	6.89028	7.10588	7.32223	7.47937	6.44662	6.00787	5.84499	6.07806	5.98437	6.62854
F9	4.76754	4.99269	5.29045	5.15464	4.14838	3.44078	4.05974	4.61773	3.83003	4.4392	4.16808	2.93903	5.71542	3.37322	4.24938	3.42903	3.49881	5.6736	4.96208	5.29979	5.02096
F10	7.59277	7.83195	7.97681	7.87149	4.64527	8.98183	5.36876	5.42874	4.89349	6.72867	5.19929	3.8305	5.73009	6.351	4.226	3.35291	4.56203	6.33144	5.02772	5.42443	5.27528
F11	4.81413	4.71142	4.51063	5.1064	3.28235	3.45679	3.68478	4.4182	3.08126	3.38647	5.32001	4.61214	4.44902	2.89679	3.40999	4.19213	3.90044	5.82891	3.79246	4.38916	4.06626
F12	5.98229	5.59419	5.3662	6.14868	5.7021	6.76301	4.33762	4.49118	4.13664	8.19008	4.9316	5.30507	5.15989	6.14651	3.62304	5.8099	5.40646	5.32674	6.25533	6.89356	5.06694
F13A1	3.36779	2.52537	4.25787	3.71961	7.11294	7.24627	7.30303	7.41963	3.72644	7.52852	8.02891	7.67423	7.09563	5.26103	6.92466	5.71263	5.45104	5.78296	7.2344	7.16614	8.287
F13B	4.41913	4.60732	3.94883	4.4009	5.47144	5.17401	4.91835	4.93437	4.23787	3.55259	3.76495	5.15753	4.1805	4.36326	4.87784	4.33897	4.52383	4.44433	4.54177	5.0051	3.93088
FAAH	4.62354	3.62506	3.45341	4.13981	3.52131	4.17956	3.37259	3.69969	4.35949	3.40857	3.59906	3.22647	4.20222	3.54562	2.63633	4.13329	4.49792	3.52709	3.37128	3.60647	3.84498
FABP4	4.22308	3.93032	4.52684	3.06915	5.28764	7.09069	7.67453	7.8354	5.42115	4.80302	5.91894	8.51742	5.27901	6.53073	5.38395	5.10678	4.63755	4.40003	4.33287	6.22459	6.75892
FABP2	4.14342	3.42986	3.39884	3.53002	2.89134	2.89952	3.00518	3.43658	3.18618	3.32888	4.13166	2.04304	3.14101	3.78245	3.3931	2.41768	3.47515	4.38477	3.38287	3.82982	3.52709
FABP3	4.2884	3.64802	4.35669	3.88553	4.02676	3.55437	2.68941	4.01367	3.52777	5.35894	4.89131	3.73455	3.97164	3.91255	2.9542	3.10791	3.68602	4.31073	3.48126	3.40959	5.03176
FABP5	6.07481	6.06446	6.34567	6.13246	5.79789	5.72362	6.52538	6.72904	4.61894	7.04501	6.22875	5.82057	7.34258	5.97439	6.99966	7.87383	5.24968	5.68653	5.60373	5.71878	7.18753
FABP6	3.94626	4.01969	3.27496	3.00969	4.67338	3.02378	2.82951	3.37678	3.17197	5.17386	5.6667	2.72204	2.9954	3.87081	4.60403	3.53408	3.32225	3.84277	3.65992	2.65381	3.43408
FABP7	7.92531	8.45681	7.37098	7.6535	8.77732	8.37085	8.95233	7.70549	8.0923	7.80842	8.2582	9.13091	8.23524	8.03725	8.74376	7.64922	7.32562	7.07598	7.7677	8.88976	8.46301
FANCA	2.64866	3.45603	3.2315	3.87402	3.4273	3.96738	3.87005	3.84495	3.63361	4.03498	3.61501	3.53555	4.10577	3.41854	3.21633	2.79062	3.99606	5.07271	3.68445	4.27143	3.7437
FANCC	4.26216	4.45825	4.09061	4.12297	5.27871	4.23567	4.75723	4.47615	3.88114	4.92895	4.21343	4.84516	4.34927	4.89438	4.17499	4.57459	4.88925	3.87017	5.02915	4.34217	4.22512
FANCD2	3.96596	2.93943	4.11555	3.02158	3.73098	3.4525	4.26436	4.30018	3.80033	3.7317	2.38322	2.75029	3.04185	2.7933	4.90473	3.18117	3.63199	4.4335	5.39361	4.08609	3.56153
FANCE	4.71343	5.19607	4.89122	5.26308	5.24339	5.53178	6.01927	5.72578	6.30591	4.85036	6.83783	5.06706	5.52466	5.7104	6.1899	5.48006	4.73118	5.49822	4.58524	4.18908	4.1814
ACSL1	5.87125	5.87097	5.48101	5.81232	5.65437	6.04089	6.1475	6.57647	6.14316	5.2065	5.63546	5.45974	5.54343	6.44056	5.23269	5.4153	6.50231	4.50086	5.95869	5.63288	5.9744
ACSL3	6.83414	6.93096	6.86693	7.10631	6.71424	6.37208	6.61174	6.69247	6.88954	7.19224	6.59448	6.74708	6.37742	6.38566	6.58919	6.49659	6.56401	5.41937	6.01118	5.85647	5.90754
ACSL4	4.60753	2.89796	3.90496	3.56163	3.08329	2.9431	3.24166	3.32763	2.94504	3.92426	3.49025	3.24264	2.72126	2.92959	4.31754	3.07672	2.92134	4.65345	2.69503	3.47454	2.57035
FAH	4.23194	3.44533	3.08907	3.95874	4.111	3.70417	4.06263	3.62487	4.0166	4.06056	3.84183	3.8538	4.40405	4.03053	2.67142	3.76844	3.98716	4.62402	3.70111	3.34336	3.46422
PTK2B	4.68187	3.71956	4.46356	3.88	3.0089	3.90768	2.90849	3.43096	3.74445	2.10738	4.16086	2.36327	4.01082	3.88437	3.83758	3.80252	2.56304	4.43172	2.57758	3.85493	3.08864
BPTF	3.45411	3.2597	4.27649	3.15643	2.25688	3.00233	3.58428	2.66136	3.68075	3.79964	3.89165	4.24501	2.97837	3.70749	3.87953	3.35436	2.80618	4.89598	2.97249	3.6441	2.38502
FANCF	6.23248	6.30699	6.09994	6.69524	7.06863	7.03139	6.66407	6.20035	6.73639	7.03673	6.70767	6.44515	6.8591	6.97593	6.96414	7.21073	6.96117	6.01316	7.52459	7.13074	7.46623
FANCG	6.71227	6.72157	6.92909	6.22479	7.37851	6.645	7.24972	7.12588	6.75543	6.9176	7.84798	6.83502	7.09282	6.5676	7.02025	7.23766	7.54805	6.54586	7.47831	6.30074	6.83608
FAP	5.28811	5.51838	5.16814	5.31529	3.68369	6.04224	4.09671	4.44588	3.91627	6.56274	4.54158	4.3733	3.69783	5.12129	3.95784	4.10572	4.75238	4.60758	5.16854	4.38342	3.9722
FBLN1	4.93563	4.93521	4.54755	4.68655	4.38601	7.45584	5.87342	6.07033	4.16251	6.44004	5.15741	4.31105	5.85327	5.42588	3.97832	3.82764	5.99677	4.43014	5.1093	6.13839	5.2191
FARSA	8.48345	8.85725	9.07262	8.95328	8.16004	8.70183	8.66877	8.78681	8.03084	8.65251	8.8264	8.45455	9.01584	8.57999	8.27976	8.50873	8.50224	8.94157	8.89371	8.53222	8.6944
FAT1	3.75911	4.66296	4.47882	4.43725	4.28866	4.5558	5.16077	4.73839	6.48666	4.2711	4.40361	4.6853	4.5529	4.75996	4.03057	5.83225	4.72272	2.71663	4.24623	3.94873	3.9027
FAT2	3.48475	3.37783	3.15737	2.91529	3.77451	4.15449	3.44792	3.4898	3.74313	4.11496	3.44579	3.40415	2.23524	3.57437	2.70524	3.24034	4.21194	4.94824	3.63436	2.10939	3.40891
FBLN2	6.13001	6.20732	4.48845	6.01814	5.78015	6.12463	5.27342	4.46586	3.89074	5.61583	4.48492	5.1214	4.23405	4.46931	4.41119	5.05175	5.78879	4.55217	5.86522	6.05067	5.80339
FBN1	5.96211	6.50109	6.30749	5.93809	5.23551	5.64721	5.45095	5.83706	5.12781	5.35474	5.60683	4.68635	5.18487	5.80114	4.82138	5.18421	5.54946	5.23204	5.68066	5.50235	5.39165
FBN2	3.51974	3.13727	3.77902	3.4165	2.96442	3.42667	4.50219	2.79088	3.43144	3.53403	2.99716	4.11622	3.3054	3.79744	2.9478	3.05789	2.92765	3.98663	3.40133	2.27261	3.70315
EFEMP1	5.3667	4.1158	4.44302	4.3597	4.91906	8.12091	6.28113	6.07316	5.19152	6.90962	5.75617	5.56123	5.38707	5.93209	4.90002	5.14113	6.27537	4.86456	6.65678	6.31418	6.08539
FBP1	4.86165	4.86697	5.3121	5.47852	6.16969	3.98401	5.57779	6.02668	3.55497	4.71042	6.28432	5.74878	5.99749	3.41929	4.62812	4.26618	5.27796	5.261	6.48081	4.47258	6.45525
FCAR	3.71066	2.91259	1.82123	4.27078	4.00955	3.20686	3.97594	2.93183	3.42352	3.51343	3.27208	3.57469	3.47092	3.61603	1.69999	3.18116	2.81387	3.30737	2.94484	2.77793	3.1127
MS4A2	3.95032	2.71988	2.99924	3.32078	4.05316	3.85786	3.62983	4.26231	3.08925	4.0026	3.16066	4.58919	4.36403	3.17994	3.68446	3.6195	3.3508	4.75505	4.08757	4.09018	3.60902
FCER1G	4.48179	4.45426	4.22786	4.76459	6.35561	7.68522	7.10794	6.66547	5.21829	7.86713	7.02363	6.6036	6.2043	5.97625	5.37125	6.36535	5.86904	5.87499	7.14161	7.38085	8.47471
FCGR1A	4.34946	3.61568	3.85027	4.33709	4.1851	6.7802	4.91315	5.04608	3.96019	6.95555	4.53687	3.59743	4.52355	3.59792	2.72863	3.77007	3.63803	4.06893	5.57695	5.2669	5.2927
FKTN	3.93256	3.90427	3.94863	4.12259	5.56348	5.28371	4.94367	5.22399	4.44654	4.75322	4.50262	5.05874	5.28092	5.41149	4.61509	5.56661	5.45944	3.81265	5.43343	5.13729	5.37915
FCN1	4.75846	3.96622	4.07821	4.35412	3.78206	3.88899	4.80122	3.71287	3.20763	4.47669	3.48115	4.44097	4.41214	3.5534	2.31594	4.25867	3.82591	4.49758	4.3722	4.1994	3.80163
FDFT1	5.8116	5.85429	5.91064	5.94252	6.879	7.73997	6.67404	6.47227	6.70319	6.58455	6.8649	6.88878	6.45644	6.43675	6.40023	6.71223	6.9619	5.70844	6.979	7.17578	6.75741
FDPS	3.99943	4.1156	3.84359	4.21909	3.34778	4.10245	3.51203	3.56653	4	3.27414	4.24581	3.87387	2.61786	3.48378	3.5702	3.6456	4.05055	3.69455	3.83219	3.74864	3.94501
FDX1	6.31582	7.08842	6.64033	7.67392	3.75677	5.984	4.46863	6.83436	4.08009	4.62272	5.52697	3.66526	6.11174	6.1667	6.55818	5.91771	6.84002	5.47142	4.2865	4.16936	5.1159
FDXR	4.90858	5.07484	5.51422	5.49099	7.03456	6.40968	5.67525	5.89364	6.078	6.47414	7.67231	6.0121	7.284	5.84547	7.30761	5.846	5.82474	7.35345	6.00443	5.44073	5.73747
FECH	5.57554	5.83784	6.07979	5.88989	4.96933	4.88933	4.70498	5.12603	5.64868	5.21466	5.1088	4.98634	5.55979	5.4999	5.55955	5.5221	5.94884	4.98799	5.66264	4.94357	5.55898
FEN1	3.5853	3.70589	3.92093	3.77608	4.55254	3.71402	3.23536	3.4917	3.81455	3.84749	2.77749	3.94208	3.3338	4.05672	2.7493	3.80167	4.68698	4.03331	3.49083	4.06059	4.28252
GPC4	5.83526	5.89332	6.03086	6.15035	4.44473	6.14167	5.04781	5.15895	3.87809	5.82118	4.73781	3.92973	5.13814	4.31116	3.95938	4.01907	5.14634	5.54631	5.51562	5.0956	5.75089
FER	5.58572	5.01238	4.94554	5.52654	6.2877	5.63934	5.69892	6.01703	5.84518	5.87751	4.63474	5.97718	4.4567	6.09019	5.17302	5.89847	5.6718	4.11403	5.26206	4.82703	8.16608
FES	5.38864	5.17928	4.48625	5.41926	5.13753	5.94878	5.33587	5.27484	5.39874	6.39759	4.9643	5.71613	5.30593	5.37074	5.06323	4.99385	5.49274	5.21483	5.75954	5.76523	5.86233
FGA	2.18309	3.02656	4.39573	3.24061	3.62764	3.45455	3.94897	4.25389	3.93873	3.28641	4.12979	4.11482	4.23121	3.14702	3.72226	3.44898	3.59595	5.08001	3.37027	3.3839	4.10711
FGB	8.13413	7.97789	8.02485	8.16423	8.74626	8.62452	8.4301	8.315	8.66225	8.94062	8.10362	9.20009	8.71285	8.24432	7.72029	8.62827	8.25033	7.90685	8.88095	8.65266	8.84041
FGD1	4.16619	3.9203	3.62834	3.93522	3.48429	3.59684	3.95022	2.75676	4.29623	5.6021	3.8294	2.9641	3.76927	4.31432	4.46421	4.77953	3.47518	3.63389	3.72134	3.97328	2.85762
FGF1	2.86979	2.70178	4.56964	4.15782	3.68427	3.79218	4.51174	3.60734	3.80248	4.4832	3.65066	3.52575	4.31237	4.34161	4.0369	3.76691	3.74812	4.8189	3.86339	3.90892	3.82595
FGF2	7.30764	7.2249	6.17667	7.54084	7.63702	7.4393	6.57581	7.09574	7.03591	7.4878	6.52319	6.72824	7.02191	6.78758	6.54736	7.49014	7.26083	6.22642	7.29629	7.42447	7.89361
FGF3	3.94532	3.41442	2.63735	4.35581	4.27226	4.25078	3.35585	2.82042	3.40233	3.69352	3.76397	4.81843	2.82472	3.182	3.77574	4.26682	4.21991	3.06923	3.34551	3.57894	3.66084
FGF4	3.01081	3.61927	3.83514	2.94142	2.96579	2.60266	4.00835	3.64862	2.48836	3.77358	4.17448	4.54608	3.44661	3.04881	3.01917	3.68761	3.01354	3.9333	2.94843	4.30492	2.91532
FGF5	3.18549	3.45218	3.35463	3.70966	3.35915	3.69497	2.12937	3.10611	3.16944	4.43389	4.48133	3.02247	3.48705	3.5679	1.62958	4.18795	3.29841	3.3291	4.00368	3.62727	3.08791
FGF6	3.80346	4.06083	3.86397	3.55955	3.26817	3.09963	2.65971	1.85304	3.41718	3.58883	2.26963	2.60718	4.06733	3.16579	4.50009	3.0982	3.36149	4.76478	3.22407	3.76772	3.15533
FGF7	4.51877	4.2418	2.43641	4.19092	3.61593	5.4446	4.134	3.97777	3.25493	5.53128	4.1897	3.58084	4.35831	2.86032	4.16996	3.79359	3.91108	3.8949	4.33872	3.6244	4.30917
FGF8	3.65777	3.76553	1.97073	3.05796	3.97969	3.72939	3.81696	4.08515	3.65749	3.27571	3.02604	3.90861	3.79779	3.80944	3.72434	4.26241	3.64639	5.09413	3.6463	3.79567	4.13841
FGF9	3.5867	2.44485	4.17565	3.71368	3.0438	3.37836	3.15358	3.31474	3.83469	3.49826	3.9183	2.87315	3.12104	3.95717	3.50894	2.77395	2.98487	2.7216	2.23004	3.44873	3.37421
FGF10	3.89169	3.44447	4.41011	3.09657	3.26334	3.61869	3.66509	3.97827	3.61946	3.4241	3.30573	3.89435	3.36689	3.21741	4.0884	3.28246	3.34838	4.48191	3.60974	3.93106	3.53741
FGF11	4.7115	4.52866	4.10411	4.58053	4.51907	3.96369	3.8902	3.64487	3.63756	3.95542	1.90865	3.45931	2.54214	4.30837	3.92891	3.38141	3.4269	4.95635	4.45712	4.48666	2.54769
FGF12	4.40911	4.7188	4.42381	4.59995	6.02162	6.23045	6.10705	5.93931	5.20958	5.1406	5.2423	6.02425	3.61261	4.92893	4.57866	7.09729	4.48487	4.11307	4.76709	5.0908	4.85014
FGF13	4.08912	3.73402	2.84319	3.85033	3.89389	5.8695	4.76353	4.72779	3.61855	7.20999	3.71765	3.82036	4.44335	5.35225	3.75207	3.84643	4.36442	4.77006	4.11418	4.00971	3.67924
FGF14	4.13393	4.0681	4.11491	3.82806	4.16005	5.07794	5.41998	5.38653	3.8167	3.91037	5.43094	3.80826	4.66234	5.09321	4.88911	3.92187	5.70358	5.23956	5.5558	5.58259	5.10712
FGFR1	7.63257	7.89912	7.82495	7.64418	6.65674	7.60901	7.34657	7.82531	7.089	8.16444	7.74319	7.23765	7.84316	7.71099	7.36945	7.10431	7.38824	7.41025	7.67404	7.3305	7.13776
FGFR3	5.52701	6.00931	5.99468	5.42883	4.68521	4.23929	5.61109	5.73649	4.12666	4.46033	4.18314	3.5648	7.39903	4.41686	1.98624	4.27904	5.39895	6.44886	6.74504	5.58432	5.0538
GPC5	4.704	4.74156	4.42403	5.53741	6.30568	5.31885	4.40276	3.89253	4.01366	5.37928	4.27417	4.67859	3.61114	6.17378	3.75991	4.88708	5.41962	5.21984	4.78028	4.83041	4.75963
FGFR2	4.42486	4.01383	4.41253	4.0434	4.34698	4.76326	4.18688	3.99104	3.84304	3.70136	3.98796	4.16431	4.39813	4.19732	2.16831	3.86552	4.75182	4.31526	4.13731	4.91288	5.20596
FGG	6.42336	6.6537	6.33198	7.179	5.9848	5.98685	6.71664	6.86241	4.77175	5.60864	5.16168	6.0856	5.33429	5.2341	4.5945	5.27837	5.0986	4.40943	5.5338	4.55846	6.12896
FGL1	3.42902	3.57409	3.75745	3.51329	3.86431	3.54922	4.32388	3.1452	3.26785	3.35181	4.13481	2.70273	3.41698	3.3864	3.26472	3.47807	3.76527	4.3958	2.66867	4.03464	3.39578
FGR	3.48117	3.22756	4.57849	3.94637	5.37996	5.93772	7.35035	7.05952	3.96465	5.7184	6.32427	6.57305	5.67161	5.32457	5.45712	5.31536	4.99144	5.49609	6.36823	7.11099	8.0804
FH	5.00755	5.13369	5.45109	5.0536	5.35637	6.82225	5.77581	5.99961	6.84763	6.9684	6.54006	5.51545	5.73164	6.72466	6.23121	6.9618	5.6533	5.79259	6.43319	6.14	6.12393
FHIT	3.18994	4.07167	3.86452	4.48278	4.01302	5.08825	4.74012	5.5701	5.02795	4.6255	4.3308	4.3786	4.81837	5.30892	4.46985	4.99047	4.61517	4.55541	4.85436	5.25732	4.68621
FHL1	6.89594	7.23306	6.31847	6.94523	8.11526	8.82489	8.04457	7.34998	7.65489	8.27721	6.94671	7.99823	7.16741	7.86493	7.23386	8.83419	7.94562	6.18821	8.01476	8.29015	7.77771
FHL3	5.14611	5.01004	5.14132	5.55529	6.07397	5.7784	5.15216	4.42901	5.20966	5.44717	4.94043	6.21707	5.01814	4.60365	5.32526	5.82133	5.86503	4.87702	5.39659	5.36183	5.69112
FIGF	4.47938	4.29952	4.3989	4.26664	4.40261	4.05014	4.96296	4.56225	3.98077	3.77974	4.66607	4.11698	5.63546	5.2065	1.92521	3.98669	4.31849	4.24554	4.33211	4.72572	4.79144
FKBP1A	5.81925	6.12476	6.24921	5.84301	4.59474	5.41245	4.82119	4.99117	4.16926	5.30542	4.88879	4.55884	5.8588	5.24329	5.65632	5.92237	4.64394	5.41496	5.52273	4.5643	4.81369
FKBP1B	5.76461	4.74322	5.9298	5.95475	5.32657	7.24469	7.48745	7.53772	6.71864	6.08143	6.7427	5.00508	5.76349	5.43847	5.78684	4.58928	5.53583	6.01134	5.99642	5.36944	4.54299
FKBP2	7.37076	7.55712	7.81049	7.57166	8.91022	8.8561	7.99586	8.03983	8.57728	8.00242	9.58452	8.48432	9.05679	8.0374	8.73634	7.57977	8.75248	9.18761	8.24601	8.5735	8.92678
FKBP3	7.06987	7.02351	7.36126	7.37239	8.60459	9.16233	8.70412	8.84215	9.60068	9.19506	9.31994	8.50245	9.38871	8.75855	9.24432	8.59807	9.11752	8.38654	8.68688	8.74746	8.32283
FKBP4	4.88897	5.73448	5.11335	5.23758	6.20699	5.90009	5.60848	5.95949	6.19969	5.71515	4.8592	5.10654	5.91927	5.59992	5.52509	6.19572	6.45453	4.73836	5.60982	6.44027	6.26675
FKBP5	8.21037	7.96444	7.83796	7.82245	9.56515	10.05919	11.05291	10.66973	9.98154	8.76861	10.62257	9.69098	10.1708	10.41314	9.43618	9.88928	9.20916	8.89869	9.87828	10.77799	9.52057
FOXG1	4.05084	3.50346	3.44743	3.25336	3.57356	3.14607	3.8168	3.45929	3.32183	4.08767	3.9117	3.95797	3.43399	3.65523	1.72164	3.09483	2.88824	4.64409	4.15162	3.34301	2.73068
FOXF1	4.16254	3.7324	4.2481	4.31147	4.23558	4.47476	3.94853	4.43937	3.81204	4.29777	4.18778	4.82361	3.60759	4.41762	4.40013	4.23497	4.6512	4.47259	4.41974	4.60171	4.68416
FOXF2	5.40554	4.7765	4.56314	5.53012	4.64889	5.91297	4.60264	3.80024	4.80518	5.91165	4.17954	3.75615	4.88305	5.31057	4.73456	4.31609	5.51657	4.00018	5.45288	4.35171	4.09888
FOXC1	7.59422	7.65851	7.30092	7.6113	4.49234	6.33442	5.96603	6.34283	4.12722	5.80894	5.1377	5.76128	5.76763	5.92128	5.72942	5.01954	5.55771	5.01315	6.68573	5.93784	5.40056
FOXD1	2.93635	3.71873	3.54296	3.57919	3.75406	3.74903	3.90504	4.01662	3.65726	4.24233	4.32969	4.57934	4.29906	3.93878	2.38594	3.75349	3.62729	3.56843	3.07856	3.2259	3.24506
FOXD4	5.37304	5.16938	5.64896	5.47626	5.16528	5.27527	5.36257	5.9891	5.01103	5.61119	5.90567	5.32956	5.8376	5.71302	5.81655	5.93697	4.97739	5.21373	5.17706	5.25728	6.18521
FOXI1	3.91545	3.74601	4.41215	4.10047	3.35915	4.2648	4.31652	3.45745	3.84699	5.55809	3.79611	3.72956	4.52172	4.23275	3.60909	3.96721	7.24827	4.8174	3.7944	3.97307	4.50844
FOXE3	3.9871	3.72016	3.88852	3.75958	3.56819	3.55599	3.50569	3.00939	3.24535	2.99109	1.92055	2.70017	3.13216	3.38472	2.62634	3.49972	3.52736	4.106	3.87379	3.49874	3.3086
FOXJ1	5.35259	5.39	4.9871	5.72462	6.192	5.67976	5.08674	5.39462	4.97362	6.02912	4.9176	5.31848	5.80646	5.49602	5.07438	5.92472	5.52336	6.14228	5.80167	5.94301	6.20736
FOXE1	3.53414	3.71072	5.24771	3.56764	3.094	3.30448	4.25765	5.28371	3.73836	4.04182	4.18355	4.0674	3.83904	5.44977	4.23807	3.63214	3.78018	2.61274	3.52786	4.50984	3.66308
FOXM1	3.45187	3.83544	3.48306	3.61975	2.97187	3.19927	2.89792	3.6945	3.86039	3.61267	3.53918	3.90908	3.09581	3.39417	3.16114	3.3944	3.62214	4.3398	4.50938	3.34055	4.23192
FOXD2	4.19116	4.00627	3.0219	3.7663	3.23363	3.6687	2.00224	3.56874	3.63662	2.6512	4.35603	3.48106	3.79021	3.36045	3.13331	3.5681	3.20364	2.09009	2.96087	3.18174	3.10267
FOXS1	4.10774	3.70692	3.71754	3.81508	3.50082	4.08749	3.35682	3.33699	3.62886	3.80788	4.40582	4.07303	3.6746	3.67821	4.19825	3.70231	3.93309	4.78939	4.08739	3.52523	3.30389
FOXO1	5.28811	4.6888	4.5685	5.25618	5.66623	5.26287	5.85355	5.65972	5.39127	4.99969	4.11482	5.74638	4.64387	5.56312	4.90633	4.9834	5.10462	4.70051	5.38229	5.26041	5.25444
FOXO3	3.16874	3.54488	3.26196	2.79686	3.84802	3.67268	4.92042	4.77927	3.51332	3.26648	3.83537	4.23294	3.56262	3.54067	4.49437	3.59158	3.69461	4.76966	3.67651	4.11819	2.51245
FLG	2.95662	3.69907	3.16108	3.86138	4.17708	3.45959	3.39479	4.04681	3.16864	3.69789	2.87713	3.45719	2.86619	2.99276	3.97621	3.53059	3.58052	5.05139	2.88762	2.85157	2.95122
FLI1	3.69538	3.38392	3.05185	3.3578	4.47047	3.95726	3.7644	3.64554	3.3354	3.86455	3.97372	4.28078	2.84594	3.88511	3.43251	4.32546	4.14551	3.5398	4.12725	3.4038	3.23188
FLII	4.48664	3.42569	3.26985	4.12016	4.45491	4.28918	4.2326	3.63964	4.00698	3.40913	4.30042	4.41594	4.10807	4.41779	3.82934	4.33736	3.94097	4.40351	4.2037	4.36714	4.43782
MLANA	4.09746	3.82476	3.76454	4.52381	3.71504	3.54517	3.34517	4.09159	3.55716	3.69667	3.93482	3.42038	4.17911	3.92725	2.59064	3.86222	3.87571	4.30841	3.9473	4.37279	3.7043
FLNA	3.80919	3.33031	3.88901	4.14177	3.79133	3.96826	3.04975	3.3013	3.38709	4.03593	3.64294	3.89183	4.18907	3.71379	3.21371	3.61221	3.62668	5.4287	6.21293	4.20808	3.60998
FLNB	5.52622	5.77127	4.61673	6.30017	5.11411	4.65856	4.35112	3.65214	4.22382	4.59272	3.75847	4.47327	4.90116	3.2429	4.69185	4.22531	4.44742	5.86651	4.3475	5.29163	5.02111
FLNC	5.75897	6.21856	5.88783	6.16353	4.31791	6.14671	5.10651	5.33739	3.35883	6.14362	5.48532	4.74168	4.5298	6.01517	3.29242	3.64594	5.11998	4.69245	4.33015	5.46964	4.53936
FLOT2	4.87149	5.10771	4.76893	4.73375	4.70642	5.05173	4.73608	5.20812	4.97158	4.91058	4.92046	4.87494	5.22444	5.44864	5.42414	4.97672	5.67257	5.06013	5.44762	5.52785	5.16869
FLT1	4.00263	3.32886	4.02797	4.08405	4.60231	5.37874	5.66377	6.22221	4.63936	5.83333	4.7124	6.02214	4.67526	5.84764	5.84569	5.12434	5.43158	5.02626	4.23281	4.79445	5.66375
FLT3	4.3438	4.32076	4.30384	4.0584	4.28875	3.71867	3.72407	3.75053	3.56951	3.39302	3.23888	4.02765	4.91661	4.09883	2.54069	3.76483	4.56604	4.351	3.82081	3.92478	3.70174
FLT3LG	4.17322	3.24047	2.0124	3.9348	3.2086	3.42139	3.83805	3.68107	4.04382	4.09521	3.1291	3.92707	3.76001	3.49581	1.68373	3.41695	3.42954	3.08267	3.6601	2.92555	2.94044
FLT4	3.63457	4.30987	3.47143	3.43465	2.61731	3.82808	3.06393	3.51861	3.38229	3.51696	3.54301	4.0859	4.04809	3.55096	3.67286	3.55294	3.5332	3.3934	3.67032	3.76025	2.93397
FMO1	2.9966	3.27387	3.23617	4.10821	2.98929	3.56206	3.56214	2.76325	3.16462	2.94725	4.47374	2.89298	3.71795	3.59186	3.0202	3.23171	3.1759	3.70341	4.01572	3.02673	2.25007
FMO2	3.94927	3.30766	4.06584	3.31782	3.4217	4.79734	3.6996	3.78933	4.67384	4.70835	4.16154	4.70635	4.61593	4.64219	3.95666	2.7119	3.49996	4.19786	4.74131	4.52097	3.95073
FMO3	2.87856	3.09874	3.67398	3.43164	2.93746	4.00511	3.83664	3.43096	3.49806	4.24366	3.3777	3.34477	3.7147	3.51242	3.19894	2.97046	3.28071	4.39692	3.41096	2.88476	3.84146
FMO4	3.64495	4.21373	3.68128	4.29514	5.31023	5.57961	5.657	5.39964	4.18728	4.59559	5.31299	5.31469	4.88004	3.83889	4.49077	5.77228	4.87211	4.84998	4.72962	4.78132	4.659
FMO5	4.53282	4.2921	3.76545	4.05935	4.10687	4.14733	4.14154	4.06006	3.99197	3.49796	4.10259	3.35488	3.71974	4.40563	2.08059	3.46352	3.41297	5.24685	4.77413	3.62536	3.82332
FMOD	5.38713	5.75584	5.64303	5.26564	4.38481	7.51322	5.33071	5.60918	3.91779	6.82644	5.23191	3.29161	5.78043	5.79489	4.5244	4.34016	6.07908	4.86476	5.84361	5.78528	5.38435
FMR1	3.23976	2.91513	3.30323	3.39886	2.73234	3.27864	3.19853	3.80848	3.78583	2.88199	3.34756	3.03442	3.34618	2.99744	4.48767	3.29213	3.27383	5.8725	3.25038	2.62242	3.0398
AFF2	3.18366	2.98732	3.61394	2.91877	3.8671	3.69289	2.73296	3.59946	3.45523	4.11398	3.76005	2.60706	3.66605	3.4214	3.74181	3.28855	3.55552	5.0356	3.62811	3.25037	3.53356
FN1	3.52728	3.95667	3.75569	3.16657	3.48306	3.52747	3.73323	3.75545	3.19961	4.64901	3.27818	2.10163	3.54907	3.72894	5.42503	2.98297	3.32225	3.41474	2.70051	3.87048	1.87789
FNTA	7.22827	7.13778	7.2432	7.48415	6.36832	7.08691	6.91915	6.91205	7.29601	6.8417	6.52107	6.89669	6.81675	6.82598	6.39488	6.93886	7.33579	6.48163	6.94128	6.80111	6.69933
FNTB	4.42049	4.00838	4.26436	4.10098	4.09576	3.87572	4.20194	4.15007	3.97668	4.43988	4.38675	4.66165	3.80298	3.86767	4.71741	3.83544	3.28759	4.53058	3.84074	4.22197	4.07404
FOLH1	4.53898	3.31084	4.1793	3.86609	3.01622	3.98363	2.25187	3.84495	3.67117	5.95322	3.85403	3.34583	3.34142	3.88381	3.51269	3.83068	3.21113	5.17857	5.2349	3.97491	3.43917
FOLR1	4.26351	4.08859	4.26617	3.94882	3.32898	3.20715	3.66841	3.63925	3.97613	3.63465	2.57831	3.20988	4.44225	3.16722	4.93348	2.88517	3.53293	3.8453	4.7063	3.82277	3.10545
FOLR3	4.13854	4.71151	3.59221	4.08353	3.74965	4.15029	3.87516	2.66544	3.4727	4.51291	4.05448	3.62116	3.77196	4.01626	3.3149	2.82196	3.43099	5.11884	4.22756	2.58126	3.91086
FOSB	5.12555	4.47149	4.36396	4.60471	3.50841	4.68134	5.24551	5.17549	4.87958	4.07568	4.4496	3.67045	4.53981	4.44829	4.67891	3.75077	5.11538	4.923	4.58474	4.80814	4.81946
FOSL2	8.95908	8.65321	8.87994	9.29892	5.26132	7.46402	8.2118	7.35306	5.05803	7.48132	5.49902	7.96577	6.92318	6.65539	7.13764	6.16856	7.048	6.5671	7.10115	7.90767	6.91495
FPGS	4.60247	4.94644	4.30841	4.75176	4.81511	4.1572	4.40678	4.3909	3.91967	4.69477	4.24095	4.65627	4.60259	5.02364	3.65501	5.08964	4.8296	4.83223	5.19731	4.22532	4.65183
FPR1	3.61859	3.33702	3.20661	3.30176	3.76178	5.22935	5.82265	5.52257	3.88287	5.16616	3.12399	2.86714	3.32021	4.66937	3.4327	3.97196	3.5795	4.97016	3.89143	5.81655	5.08944
FPR2	4.50726	3.93923	3.79848	4.60939	4.2984	5.09829	5.36913	5.0016	4.98682	5.14069	4.1373	4.91984	4.7811	4.7524	4.40058	4.16333	4.38093	5.08425	4.5396	4.91904	4.51665
FPR3	3.16771	3.37631	3.22193	3.61149	8.46102	3.7352	4.33587	5.07038	3.66987	4.6306	4.29185	4.10061	3.26428	3.95529	3.8082	3.99939	3.64847	0.98308	4.32868	4.01902	4.25115
FRK	5.76661	5.82985	4.61344	5.75416	4.49353	5.6521	5.5559	5.27337	4.8289	5.29385	4.13329	4.38635	4.65872	5.23016	4.30718	5.05599	5.10829	4.84899	5.1449	5.25828	4.93142
MTOR	3.43917	3.28978	3.26196	3.09011	3.13319	3.2126	2.8399	3.1548	3.36167	3.184	4.06166	3.45508	2.72804	3.74812	3.57272	3.11204	3.8608	4.71864	3.16225	1.98072	3.18337
FRG1	3.3419	3.20222	3.35412	3.22961	3.42715	2.82163	4.36544	2.69589	3.25707	3.89926	3.41598	3.2436	3.45224	3.22807	1.68269	3.14536	3.05466	4.23942	3.40767	3.38836	3.78888
FRZB	4.88398	4.56704	3.91792	5.06274	5.36243	8.26743	6.11842	6.08082	5.99881	7.12339	5.82303	6.03176	6.19623	7.10598	5.091	5.36714	6.13358	4.76553	6.50964	6.98326	6.241
FSHB	2.62846	3.3196	2.65861	3.69529	2.8359	3.08438	3.60188	2.67854	2.83368	2.84624	3.13705	2.96879	3.11331	4.10998	4.32358	3.52541	3.23995	4.41204	3.75226	4.20986	4.46445
CENPI	2.86914	2.71835	2.69064	3.34007	2.9066	3.34088	3.83406	3.94657	3.38015	3.14313	3.09922	3.3766	3.33389	3.62462	2.49372	3.4852	3.22193	4.15092	2.95964	3.79457	3.8298
FSHR	3.7714	4.13352	3.94934	4.2778	4.23968	4.39231	3.375	2.76544	3.46933	4.73343	3.68793	5.18617	3.80654	3.19126	4.57468	4.1491	4.37284	5.48458	3.77564	3.57299	4.25639
NR5A2	4.96473	4.59512	4.78192	5.54814	5.45807	5.3262	4.62559	4.50379	3.56158	4.46887	3.89015	5.3951	6.56268	3.63939	5.44817	4.32781	4.54274	5.90058	5.15321	4.67697	4.55318
FTH1	4.97725	4.95641	4.56733	3.77928	3.97284	4.41923	3.9258	3.75584	5.06854	11.20668	3.71632	3.5212	4.17911	3.52475	3.68737	4.31747	3.28801	3.08752	3.60742	4.0325	3.22887
FTHL5	3.96386	4.1348	5.01245	3.70551	3.32867	3.40599	3.06872	3.52631	3.66286	2.91502	2.55674	3.04177	3.91395	3.07409	3.63372	3.45369	4.21932	4.49821	3.31698	2.92252	3.9129
ADAM2	5.2021	5.38784	4.78478	5.37259	3.0126	3.23888	4.59536	4.95	3.78787	5.9637	4.80616	3.30483	6.48703	3.95058	3.76586	3.52567	3.42527	4.23302	4.18514	3.5486	3.61761
NR5A1	3.11208	3.28773	3.88512	3.13567	3.63168	3.28117	3.81808	3.85699	3.21812	4.23936	3.84985	4.72442	3.57163	3.4971	2.27567	3.65311	3.16391	4.72443	3.1404	3.97705	3.22666
FUCA1	6.37459	7.0112	4.7227	6.90345	7.90649	8.24222	7.37606	7.70964	8.09266	6.75139	8.58436	7.40569	7.22647	6.81174	9.30536	7.59746	7.4798	6.32318	8.37737	7.71921	7.74199
GAST	3.2644	4.16579	3.98125	3.18844	5.15599	6.47191	5.44147	5.67783	4.03881	8.27558	5.09327	5.33293	3.27755	2.68391	4.31554	3.66639	3.79175	4.83716	3.62015	4.66768	5.6191
FUS	4.19916	4.03963	3.28101	3.99849	4.35705	3.761	4.33458	4.12225	3.83331	3.88676	4.54497	2.90739	2.43383	3.92835	4.09288	3.4574	3.78979	4.26364	3.71929	3.92594	4.25436
FUT4	7.20301	7.36439	7.69541	7.56053	4.88383	5.23227	5.936	6.20526	6.48723	5.56068	5.67115	5.15151	6.22155	5.43737	4.65567	4.82329	4.67254	5.90093	6.10307	4.94095	5.39162
FUT6	4.65629	4.18897	3.40273	4.20493	3.66642	3.40259	2.79831	3.73597	2.93666	4.28333	3.65085	3.64976	3.71922	3.59396	4.29909	3.49387	3.63441	5.30029	4.14653	3.89944	4.84187
FUT7	2.1802	3.05852	4.32621	3.11007	3.66179	2.55261	3.17025	2.81575	3.31522	3.07976	3.90755	3.31412	4.04262	3.59776	1.18702	3.4432	2.80279	4.62593	3.68734	3.2979	2.35797
FUT8	4.86432	4.69441	4.43194	4.59662	4.84391	5.68077	6.9697	5.82291	6.78416	6.2338	5.37477	4.82344	6.38393	7.17619	7.46048	7.44428	6.52195	5.30044	6.30477	5.23414	5.41652
KDSR	7.59201	7.62662	7.74321	7.53028	5.6681	6.7717	6.40813	6.38011	6.44619	7.03994	6.47288	6.19224	6.81864	6.2941	6.49192	6.50809	7.03403	6.35837	6.98115	7.32166	6.90357
DARC	2.09493	3.66812	4.24392	3.27732	3.76553	4.32676	4.61923	4.88946	3.75177	3.67929	4.2052	4.94372	4.506	3.86206	4.36684	4.0925	4.38533	4.64538	4.39976	6.06115	5.14981
FYB	3.66427	2.78779	2.75411	2.81911	3.54922	5.3281	5.4118	4.50181	3.94637	5.72444	4.06125	4.42469	3.81679	3.60716	3.97991	3.98221	3.06623	3.32764	4.84371	5.1817	5.86798
FYN	4.26977	4.07266	4.26662	4.10455	3.21071	3.56844	4.276	4.42911	4.22256	3.75352	4.2497	3.05905	2.96886	3.45749	3.35851	3.95266	3.5939	3.82832	3.57704	7.74102	3.58011
IFI6	6.07609	6.04611	6.74583	6.27085	6.58091	8.63746	6.2663	6.91792	7.0563	6.37485	7.37282	6.85383	7.72532	6.00047	6.75081	5.06415	6.40312	6.80128	6.82904	6.50104	6.62052
G6PC	5.90114	6.20362	5.87058	5.93017	5.49315	5.93027	5.95035	6.11299	5.64901	6.79104	5.96066	5.14519	6.39572	5.86543	5.37391	5.93847	5.59002	5.91637	6.30223	6.51042	6.31961
G6PD	4.24811	3.69367	2.7946	4.14573	3.70918	3.69675	3.29251	3.28084	3.62206	4.02892	3.84371	3.84042	4.09023	3.84448	4.35374	2.69516	3.40011	3.82567	3.55531	3.96429	3.13067
SLC37A4	4.80859	4.74203	4.1624	4.67363	4.2102	5.67024	6.41991	6.55601	6.40363	5.04068	4.82338	5.52761	5.57777	7.85176	5.23841	5.26659	5.70406	5.35778	5.83572	6.82506	5.12907
XRCC6	8.22038	8.34942	8.68412	8.55144	8.11964	8.22898	7.96916	8.73707	7.69621	8.03297	8.29179	8.08956	8.45732	8.44705	8.52224	8.55828	8.0843	7.6414	8.15233	8.24036	8.32783
GAA	4.05639	4.89381	4.97729	4.88704	4.91102	5.10862	4.75991	5.04066	5.07681	5.2022	5.23635	5.10274	5.00534	4.30797	4.7368	4.83972	4.80631	5.12076	4.49732	5.06935	5.2818
GAB1	3.29631	3.00033	4.23403	3.41265	3.633	3.60046	3.14513	3.27556	3.22497	2.75283	3.67916	3.3501	3.39874	3.13834	3.1461	3.30155	3.39123	3.05533	3.34766	3.13839	3.53246
GABBR1	3.41462	3.44135	3.7492	3.9083	3.36895	5.31734	2.3726	2.89197	3.28956	2.80231	4.42558	3.78179	3.90825	5.6014	4.3972	3.43071	4.73096	4.58077	3.68314	6.06833	5.96511
GABPA	5.77548	5.67293	6.05868	5.97628	6.02053	6.2304	5.72435	5.42294	6.08766	5.14513	6.27196	5.88534	5.78958	5.29789	5.55221	5.49571	5.90486	5.56717	5.68097	4.60933	5.0464
GABPB1	7.60278	7.61191	7.6339	7.72875	5.29508	5.58913	6.25402	6.05852	6.0677	5.8539	5.48752	5.61946	5.72605	6.12324	5.54027	5.98386	5.45686	5.57307	5.61335	5.67659	5.62279
GABRA1	4.0207	4.2686	3.79635	2.97701	3.22853	3.10976	3.02031	3.73392	3.33863	3.15256	3.82258	3.45478	3.93128	2.56021	3.80991	3.15792	3.339	4.0452	3.00432	4.17855	3.12016
GABRA2	3.77601	3.94951	3.90189	3.35861	4.59809	3.61154	4.29952	3.41113	7.49071	5.5455	4.06063	4.26931	3.94737	4.56436	3.8985	4.6627	6.96074	3.87714	3.21284	5.6409	4.26402
GABRA3	3.63881	3.57257	2.62923	3.77078	5.05501	4.01308	4.15881	3.42462	3.3405	3.5392	3.22545	4.32951	3.33056	3.71969	3.6497	3.95005	3.93737	2.67467	4.19298	4.58274	3.23063
GABRA4	4.10575	3.31674	4.14188	3.1037	3.33373	3.15118	3.79514	3.56768	3.46133	3.34571	3.05705	3.54207	4.33098	3.41321	4.40284	3.50944	2.58727	4.77303	2.3908	2.68556	3.27665
GABRA5	3.29972	4.26399	2.89238	3.6082	3.45655	3.66741	3.43811	3.0844	3.58011	3.68266	4.00971	3.6269	3.21682	4.31159	3.23154	3.74406	3.55126	4.48117	3.07648	3.52538	3.97993
GABRA6	3.03161	2.67869	2.79322	3.5186	3.45571	4.09567	2.96575	3.25911	3.41547	3.08626	3.91035	3.42086	4.28107	2.90684	4.7134	3.32515	3.66012	4.63108	3.80505	3.43691	2.52657
GABRB1	3.61706	3.49964	4.47629	4.08001	4.20301	3.91618	4.45409	4.46888	4.27533	4.58782	4.05842	3.72824	3.94302	3.95099	3.86932	4.67643	4.99305	4.84772	4.55313	4.13728	4.42212
GABRB2	3.48926	3.38968	3.62349	3.35631	3.12984	3.57287	3.11002	2.8715	3.35589	3.37962	4.0426	4.0935	3.05705	3.70119	3.66724	3.46188	3.53606	4.66203	3.07648	2.49505	3.3612
GABRB3	4.89016	5.07617	5.2406	5.18586	4.07034	5.06841	4.93855	5.14211	6.17543	6.19864	4.07345	5.3065	5.69281	5.81239	5.32602	5.16298	4.56189	4.26261	4.64703	5.01934	4.99352
GABRD	4.84825	3.08942	2.64817	3.78141	3.20852	4.38115	3.38136	4.36252	3.34146	4.21923	3.63343	3.0551	4.24961	3.98555	4.84126	3.15874	3.58313	3.02898	4.04013	3.21198	3.25285
GABRE	6.0428	3.32329	3.74365	3.48013	3.79145	4.39984	3.92907	2.76719	3.24607	3.75854	3.79166	3.22139	4.84434	3.98616	5.41814	3.35623	3.91137	5.35957	3.59772	3.88157	4.10106
GABRG2	3.57511	3.62942	3.18316	3.57432	4.63848	3.33431	3.13488	3.85111	3.70891	3.96695	7.05466	2.90177	3.21196	2.91194	3.10795	2.47798	3.19826	4.26743	5.6149	3.87872	3.53946
GABRG3	3.7326	3.29141	1.68145	3.16833	3.14359	3.26825	3.13643	2.37548	3.00896	4.3996	3.51823	2.66644	3.38408	3.78666	2.49159	3.47084	2.99441	1.78388	3.28069	3.20913	2.73359
GABRP	4.11343	2.19538	3.58462	3.09709	2.96842	3.78522	2.7498	3.818	3.2213	4.05874	3.71003	4.00839	2.80976	3.04151	3.11866	3.16819	3.37926	2.69308	3.72337	3.24658	4.38599
GABRR1	4.03747	3.58486	3.6961	3.75211	4.08122	3.62673	3.35831	3.26826	3.65869	4.11097	4.3455	4.01907	3.46667	3.66639	3.35072	3.93111	3.80633	4.97977	3.66729	3.27732	3.90839
GAD1	3.92095	3.28435	3.84417	3.26346	2.76051	4.49246	3.10768	3.79664	3.59998	3.67423	4.57624	4.45561	3.24208	4.45772	4.26441	3.10412	3.97255	2.92152	3.97887	5.40853	5.38003
GAD2	6.0254	6.25217	6.03047	6.58386	6.5364	7.42111	6.89929	6.93807	8.07354	6.77104	6.76347	6.48446	7.50613	8.12753	7.65497	8.14819	7.25771	6.30943	7.82714	7.973	8.07171
GAGE2C	3.75404	3.53871	3.3967	3.14083	2.26296	3.06269	2.71165	3.04546	3.29695	5.14985	4.17863	4.22063	2.84145	3.75281	3.19748	4.00993	2.80101	2.92318	3.8692	3.38142	3.01673
GALC	3.18522	3.72424	4.27736	2.50065	3.84792	2.71625	3.61843	4.07864	3.53926	3.37959	3.02312	2.89346	3.35405	2.75357	3.1794	3.29569	3.61779	3.53998	3.18137	2.97086	2.72945
GALE	4.78254	5.372	5.13401	4.83056	3.65819	4.069	4.32375	4.64603	4.7448	4.32428	4.65958	4.52555	4.69784	4.96771	4.46798	4.44102	4.08438	5.12166	4.80732	4.49879	4.25416
B4GALNT1	3.78645	3.34805	2.9212	3.5733	3.6764	3.19985	3.98771	3.72958	3.43287	3.43232	2.69673	2.64955	3.1026	3.05587	1.35686	3.15678	3.84688	2.91946	3.99214	3.41393	2.67002
GALK1	3.56614	3.71236	3.87672	3.62859	3.21704	3.04134	4.02605	4.3609	3.53966	4.31516	3.88135	3.44006	4.20784	3.34916	3.92318	3.33668	3.86088	4.38477	3.57101	3.58775	3.42836
GALK2	5.2745	4.92196	5.41245	5.0436	6.05886	6.08933	5.96701	6.26877	6.31142	6.38844	5.89275	6.24981	6.4446	6.31553	5.89569	6.19434	6.27548	5.53542	6.17347	6.06113	5.81246
GALR1	3.52947	3.63501	4.15563	3.27835	3.10796	2.8942	3.34323	3.69026	3.1026	5.05624	4.23548	3.85026	3.22944	5.42472	4.73285	3.00278	3.22928	4.80886	3.44617	3.93199	3.68892
GALNS	7.15313	4.09662	3.11939	3.32347	3.64947	4.05105	3.08129	3.73055	3.63974	3.97327	3.69639	3.46696	4.56122	3.77116	3.60085	2.90263	4.2076	5.30248	4.37421	4.07771	3.93544
GALNT1	8.77589	8.88916	8.84057	8.29282	7.43788	7.86031	7.65974	7.60044	8.32457	8.67662	8.6524	8.1395	8.08457	8.11112	7.68509	7.09535	8.44343	7.25641	8.06516	7.77965	7.90014
GALNT3	6.31181	6.34682	6.61479	6.31848	5.29289	5.67775	5.61011	6.19594	6.00256	4.66454	5.08273	5.08614	6.11593	6.10545	5.25848	4.34678	5.53243	5.28828	6.3582	4.52969	5.0095
GALT	4.30512	4.57251	4.34395	4.51948	6.11608	5.48013	5.93939	6.15678	5.90002	5.31962	5.61805	5.73723	6.10415	5.35607	5.86519	6.04582	5.78558	4.5451	5.79688	4.75541	5.59445
GAMT	4.53714	5.01146	5.34376	5.15051	5.44404	4.93809	4.69843	5.11875	4.99797	4.79356	5.67902	5.28203	5.92712	5.31358	4.68612	6.17538	5.41466	5.41808	5.72328	5.5465	5.51583
GAP43	5.91374	6.21806	6.03406	6.53284	8.8075	3.67783	4.41575	4.11318	7.69213	7.02514	8.4536	8.63443	7.64245	4.71856	8.6428	8.08043	7.52663	8.44749	8.28537	8.46966	8.95323
LRRC32	4.25477	4.02435	2.41768	3.9029	5.45771	7.16583	5.78073	5.72659	4.67941	6.83818	4.23004	6.55355	5.25997	6.37443	5.58305	5.4302	6.35289	4.87822	5.85729	6.81778	6.24969
GARS	8.25245	7.93777	8.37742	8.47436	7.94535	7.44285	7.60872	7.88366	7.40433	7.81661	7.45377	7.99296	7.64882	7.04514	7.25139	7.49952	7.89291	6.71297	7.33838	7.74795	7.95406
GART	4.50376	4.52712	4.87497	4.59528	4.86592	4.15529	4.12865	4.1885	3.63353	4.93333	4.53785	4.75098	5.03393	3.78073	5.26098	4.41841	4.92514	4.3877	4.8653	4.69515	4.58923
GAS1	4.0886	3.91621	3.41188	3.82855	4.54878	5.00366	3.92414	3.58284	4.07837	4.8664	4.15651	4.31369	3.71198	4.25913	3.98995	4.33052	3.9796	4.55698	3.3884	4.11671	3.78261
GAS2	5.15956	4.37023	3.13351	3.90896	6.49228	6.38693	6.76166	6.86508	5.25294	7.51389	6.72761	7.24185	6.30877	7.17922	6.19652	7.09751	6.52021	5.9715	7.13513	7.29376	6.79102
GAS8	5.26985	4.98194	4.45039	4.92917	5.97193	5.75127	5.54233	5.274	5.55396	5.15152	4.85911	5.62897	5.07163	5.53474	5.13417	4.96027	5.64762	4.31073	5.80418	5.38322	5.70414
GATA1	4.25685	3.31988	3.91685	3.34794	3.62469	3.11934	3.75282	3.80412	3.43313	2.87382	4.44474	3.26927	2.944	3.33889	2.95021	3.19159	3.15882	4.85143	3.21729	3.7557	3.85256
GATA3	4.55568	4.52267	3.80412	4.4431	4.59187	4.41896	4.19205	4.23937	4.11718	4.73522	4.36704	5.08578	5.0674	4.5302	4.80258	4.6808	4.35193	4.62402	3.89302	4.69515	5.02138
GATA4	4.75219	3.78951	4.16448	4.18402	3.04655	3.67481	3.01356	4.06995	3.28205	2.6349	3.33914	3.06179	4.02475	3.93401	4.57079	3.51165	3.36861	1.52443	3.0267	3.03703	3.17852
GATA6	7.63152	7.78216	7.90905	7.89261	4.61424	6.22158	5.95554	6.51055	4.78208	6.58593	5.63971	4.46951	6.89498	5.78039	7.42744	5.08057	5.76046	6.60216	6.56307	5.64799	3.2461
GATM	7.78221	7.70757	7.0008	7.34102	6.98865	5.33098	7.73505	6.49013	4.10276	7.80088	6.10623	4.28944	7.93927	3.47108	5.12615	4.56448	5.72469	8.77856	8.61306	8.26333	6.98012
GBA	4.77647	4.99139	5.1191	5.45396	5.39754	5.32126	4.84341	5.04615	6.9593	4.61537	5.51744	3.81975	5.52321	5.04472	5.15702	6.51007	5.44415	5.2995	5.10841	5.32999	5.57358
GBAS	6.1297	6.4997	7.02458	6.59089	6.48801	7.17902	6.58832	6.75733	8.15218	6.68194	8.15823	6.59138	7.4216	6.98704	7.81909	6.3338	7.31851	8.09252	7.19262	5.77018	6.74347
GBE1	5.55422	6.21039	5.87287	6.13605	5.92905	5.68952	5.80674	5.92174	6.38589	5.95424	5.77914	5.37913	5.86933	5.93606	5.15371	6.1266	5.5152	4.02093	5.76632	4.16984	5.14106
GBP1	3.99032	3.97674	4.19636	3.56089	3.50586	4.08342	3.60449	3.87818	3.61375	3.60374	4.03676	3.98085	4.22252	2.93443	4.10749	2.9744	3.3437	4.35776	3.79285	3.46319	3.31696
GBX2	4.09066	4.15542	2.51501	3.96763	4.41631	3.97268	3.71116	2.85576	4.45301	4.36534	3.30492	2.98867	3.72792	3.46412	1.97046	4.34987	4.02164	4.6879	2.60847	3.33413	3.36508
GC	9.35335	9.4168	9.35951	9.36901	4.6401	5.16249	5.88853	6.2044	4.95288	8.05864	4.49154	4.49543	6.42073	5.72352	3.19842	5.12973	6.06337	5.27311	7.80989	4.7047	5.07118
GCDH	4.86586	3.91477	3.5846	3.29905	5.0587	4.37952	4.19625	3.90232	5.03549	4.21153	4.44601	4.322	4.53829	4.0969	4.42241	4.30828	5.33159	5.09009	4.52416	4.54306	4.10011
GCG	11.43339	10.84925	10.45266	10.84248	3.2013	8.54943	9.01938	9.46424	4.43624	7.97668	4.80472	3.44245	7.59714	3.8649	3.50886	5.46747	3.07474	8.88529	7.54435	6.46608	5.67038
GCGR	6.84472	6.97558	6.9703	7.14798	8.81176	8.64232	7.66921	7.72427	9.66992	3.59909	8.68795	9.23073	8.59064	7.47533	6.73474	7.36209	9.00879	7.95059	7.98837	8.62667	9.09868
GCH1	7.5658	7.57628	7.08493	7.49373	7.56948	6.69762	7.49785	7.34914	6.95557	6.1752	6.89912	7.36906	6.74334	6.78148	7.03234	7.03305	7.03192	6.1025	6.82299	6.71115	6.68354
GCHFR	3.97376	4.37905	3.54296	3.74455	3.65861	4.64526	4.90185	4.46768	6.01317	6.73652	4.27806	3.54933	4.4593	4.77374	5.14667	3.62909	4.44535	5.32331	4.18521	4.33553	4.80933
GCK	5.20246	5.2082	5.2671	5.6356	7.82352	6.56761	6.28467	6.42997	7.85641	6.96394	7.28515	7.4862	6.25261	7.4304	5.83008	7.35298	8.13216	6.50476	7.66788	7.48927	7.44857
GCKR	4.02415	2.80029	3.44463	4.71534	3.85714	4.67386	3.57876	3.81739	3.53291	3.48154	3.78302	3.38978	3.26544	4.17841	4.07383	4.6154	3.69743	5.18888	3.50977	3.21267	3.47911
BLOC1S1	5.82134	6.14064	6.28787	6.25039	6.38051	7.2536	6.83969	7.63485	6.54024	7.33672	6.80129	5.65892	7.44823	7.47863	7.28066	7.07417	7.04872	7.54284	6.37949	6.11356	7.30146
KAT2A	4.27196	4.05606	3.35613	3.67315	3.61709	3.28357	3.5028	3.5774	3.77929	3.77333	4.51234	3.03758	4.20625	4.27205	4.05079	3.39965	2.99477	5.42495	3.63033	3.40555	3.41178
NR6A1	2.77942	2.61268	4.19584	3.85195	3.37816	3.07696	2.43811	3.40287	3.31946	4.00322	2.24393	4.04941	2.52983	3.85047	4.15336	3.4565	4.01896	4.23988	3.42498	3.28188	2.84477
GCNT1	3.60044	4.39014	2.98089	4.32255	4.31923	3.99643	4.9246	5.17013	4.99402	3.82471	4.34512	4.04647	4.9053	4.74189	3.5049	4.08186	5.63486	4.36398	4.83979	4.97813	4.11434
GCNT2	3.85788	3.60313	2.37304	4.23557	4.21575	3.49142	3.46043	3.5175	3.15588	3.72991	3.80937	3.93045	3.83174	3.69446	4.18459	3.40457	3.22009	4.33581	3.80918	2.10017	3.58448
OPN1MW	3.43304	3.45048	3.38428	3.51961	3.1602	3.11815	3.08706	3.54042	3.46075	3.52689	3.31096	3.10334	3.51036	3.01515	3.82367	2.63171	3.52415	4.21164	2.44246	2.74125	3.16537
GCSH	7.71793	8.00092	7.48414	7.7697	7.96728	8.10185	7.20547	7.32141	7.92494	7.9578	7.81604	7.46456	7.16095	8.00137	7.3213	8.38105	7.82004	6.70712	8.0359	7.66916	7.90678
GDF2	2.8455	4.19086	2.36084	3.21556	3.25102	3.12191	3.14656	3.14492	3.43719	3.34294	1.63782	4.18303	3.62521	2.86692	1.77173	3.45846	3.35447	3.80257	2.60325	2.92346	3.38407
MSTN	3.35712	2.70261	3.36707	4.44875	3.04452	3.54291	3.35731	2.87212	3.26088	3.02738	4.14493	3.06365	3.64217	3.30288	2.77525	3.23735	3.82321	4.53332	3.77372	3.87443	3.85788
GDF9	4.45972	3.24114	3.42712	3.32529	3.49427	4.08771	4.73484	3.76806	4.31504	3.29693	4.18167	4.01267	3.95965	3.33763	3.96937	3.85472	5.05482	5.11382	3.64043	2.89533	4.05624
GDF10	4.4536	3.25384	4.36795	3.97376	3.25545	3.16507	3.14907	3.37124	2.23259	2.50246	4.3449	3.16997	3.94709	3.34746	3.08249	3.28208	3.81631	3.51097	3.80017	3.57301	3.51477
GDI1	5.75991	5.51676	5.48636	5.69302	6.66679	6.53168	6.70351	6.83895	7.49793	6.37067	6.24852	5.97991	6.5862	6.97285	6.8966	7.42795	6.83922	4.77857	6.63725	6.76231	6.61093
GDI2	7.69766	7.5611	6.75122	7.68534	7.63726	8.16544	7.75514	7.36441	8.46554	7.83952	7.31663	7.55658	7.84591	8.33814	7.16886	8.50411	7.74755	7.24563	8.06545	7.8008	7.89684
GDNF	3.78056	3.30211	3.48261	3.37544	3.31093	3.15472	2.94585	2.79335	3.70715	3.7426	3.80232	3.18274	3.13402	3.56615	3.50838	2.84955	3.286	4.5027	2.8803	3.32439	3.16678
GEM	6.95755	6.87032	6.77581	7.09085	4.9282	7.93133	7.36108	7.28738	7.19793	7.69496	5.16962	7.67534	6.41048	7.65587	6.84729	6.5564	8.63862	5.33574	7.64644	6.90189	6.52169
GFAP	5.55688	5.682	5.04241	5.22802	6.82005	6.64849	6.87502	6.47748	6.47567	5.97622	5.95911	6.3933	5.73678	6.48648	6.32101	7.04493	6.24757	5.59385	6.49359	6.13546	6.21827
GFER	6.15961	6.08311	6.54272	6.36679	5.8114	6.31257	5.56229	6.24129	5.70982	6.28059	6.54248	5.66754	6.77834	6.28566	6.02338	6.03641	5.721	6.89554	6.17259	6.31648	6.68787
GFI1	6.62563	6.8894	6.88894	6.66278	3.83754	3.72571	4.74993	4.47309	3.31946	3.82868	4.01286	3.72066	5.3789	3.52121	1.90811	3.92969	4.33239	5.78513	4.34045	4.23523	4.46708
GFPT1	7.32963	7.54198	7.71029	7.44723	7.37653	6.99832	6.5549	7.06048	6.83578	6.66927	7.13032	6.59863	7.03722	7.3946	7.14091	6.46714	7.16137	6.6854	6.98763	6.40333	6.58775
GFRA1	2.47251	4.19086	3.36315	4.53563	3.99754	4.41086	3.26051	3.85642	3.19985	3.3672	3.70994	4.29197	4.50022	3.89618	4.84238	4.81353	3.77489	4.16115	4.11513	4.16936	2.29305
GFRA2	2.94042	3.49219	3.53993	4.15488	2.98591	4.071	3.40986	3.09914	3.38763	3.43901	2.452	3.72824	3.58635	3.82834	3.33722	2.81275	3.38024	5.00214	3.7429	3.7794	3.55003
GFRA3	6.03349	5.99747	5.1693	5.93538	5.98492	6.58681	5.75959	5.92741	6.56466	5.89936	4.91325	5.97226	6.149	6.44894	5.86801	6.58041	6.18673	6.21572	6.46833	6.54355	6.34535
GGCX	5.49643	5.43122	5.24948	5.66772	5.73996	5.67592	4.88548	4.82525	5.40131	5.84489	4.86558	5.39547	4.93857	4.68752	4.66187	5.23379	5.743	5.41177	4.98949	4.79735	4.78994
GGT1	3.86545	4.481	3.58635	4.42095	4.49884	4.86283	4.08869	4.38082	4.44017	4.89362	4.569	3.44916	4.69351	4.48263	4.82834	3.72255	4.58131	4.61498	4.80096	4.38207	4.76723
B4GALT1	6.827	6.93071	6.76255	6.50936	4.73912	5.30811	4.91917	5.42199	3.81618	5.0167	4.68228	4.83484	4.66013	4.25083	4.46385	3.85572	5.01237	4.59443	5.36293	4.96204	4.85424
GGT5	4.39188	5.03142	4.67603	4.10879	5.27658	6.09354	4.93197	4.67551	4.39454	5.43609	4.42569	5.17973	4.63059	4.55952	4.70671	4.55103	5.15073	5.09	5.17716	5.12471	4.8409
GH2	2.89119	2.37731	3.41645	3.71517	3.76858	4.46755	2.95925	3.9183	3.86244	4.35195	3.94369	3.5604	3.96069	4.36025	3.48463	3.63566	3.11952	3.60327	3.5254	3.09508	3.45177
GHR	2.90484	3.22214	3.51212	3.15676	3.0434	3.35611	3.49547	3.54817	2.99192	3.64599	3.18056	3.64667	3.07611	3.35729	3.11445	3.582	2.64371	3.62692	3.1334	2.99616	3.96743
GHRHR	5.37025	5.1471	5.00605	5.26167	5.91328	4.42782	4.75856	4.35198	4.35589	6.37215	4.55039	5.03574	4.27279	3.5584	4.27014	4.90589	5.1174	4.89735	6.34519	6.17941	4.99807
GHSR	3.90948	4.11881	4.72278	3.48377	3.55405	3.71177	6.91533	6.97241	3.70916	3.7156	4.34208	3.77692	4.34035	3.6217	4.2387	4.00162	3.02685	4.99932	3.70647	4.31577	4.38096
GIF	4.61934	4.10393	4.05834	3.96648	3.84174	3.47505	3.84581	3.75283	3.73897	3.47547	4.99913	4.66753	3.90341	3.39431	4.40039	4.04883	4.04777	4.87189	4.5368	3.96586	4.63771
GIP	3.58708	3.54924	3.74299	3.57535	3.41007	3.63959	2.93237	3.34893	3.51327	3.24981	3.88202	2.5669	2.78466	3.6056	2.45477	2.74244	3.46272	4.71023	3.07461	2.92961	2.58438
GJA4	4.30466	4.24538	4.4067	4.20106	4.60984	5.21567	4.35259	3.59804	4.03219	4.23186	3.75633	4.71978	4.96209	4.20382	4.5952	4.32112	4.5957	5.15987	4.59113	4.6806	4.11742
GJA5	3.63738	4.37193	4.35724	3.10947	4.0567	5.6346	5.03401	5.03212	4.49591	5.02386	4.19845	4.3856	3.5974	4.76619	4.22753	4.91904	5.09485	3.00557	4.41857	5.2676	4.60364
GJA8	2.45135	4.36011	3.85785	3.61082	4.28036	4.5304	5.40789	3.97661	4.61708	2.13294	3.88984	4.88895	4.09194	4.46842	4.02065	4.52489	4.41269	3.88732	4.67536	5.20895	4.11795
GJB1	3.54897	3.33526	4.42864	3.52578	3.55563	2.83207	3.5104	3.40618	3.32875	2.70907	2.85154	1.82862	3.39135	3.05684	3.61238	3.19689	3.28237	5.44102	2.97727	3.92876	3.31559
GJB2	6.00586	6.05653	5.57926	6.02767	3.11616	3.63725	3.54183	3.59595	3.35909	6.25339	4.76528	3.20638	4.15684	3.00449	3.58258	2.95314	2.97987	4.48745	5.00491	3.40291	3.36931
GJB5	4.0604	4.74631	4.48287	5.08196	5.92112	4.56831	4.37729	4.64665	4.92888	4.82011	5.16437	5.5201	4.33554	5.98263	4.67349	5.41537	5.07416	4.08646	5.72681	5.64601	5.87725
GK	5.72624	5.96674	5.71278	5.70419	5.87772	6.03976	6.46513	6.20535	5.80694	6.87351	5.627	5.79345	5.4371	5.69842	6.87416	6.02425	5.66973	4.80136	6.55993	5.47841	5.74492
GK2	4.72645	4.669	4.82729	4.96059	3.98037	4.22891	4.58647	4.77632	4.46514	5.32743	4.32314	4.40129	5.33028	4.95665	4.66417	4.80268	4.24361	5.30016	5.11286	4.99951	5.02357
GLA	5.45045	5.75897	6.10851	6.10697	5.17418	5.44987	5.02864	5.40769	3.27511	5.73361	4.89507	4.48321	4.77198	5.04087	4.57776	4.96712	5.38494	5.19063	5.135	4.88962	5.38694
GPC3	4.71812	4.67054	3.66935	4.81505	3.87788	5.48095	4.32564	3.76348	3.89719	4.40517	3.93983	3.74474	4.81827	4.11447	2.74612	4.16897	4.38575	5.60539	4.17128	3.86424	4.0455
GLB1	5.04226	4.92568	5.0715	5.27509	6.04666	6.33492	5.6058	6.39354	6.85876	5.91613	6.38615	6.24991	6.53945	6.14997	5.82952	5.89249	6.67872	6.03106	5.98648	6.07487	5.95421
GCLC	4.29354	4.67181	4.47551	4.71966	4.7743	4.44755	4.18342	4.13097	4.09961	4.89987	2.58383	4.85934	3.27281	4.3682	3.50955	4.7003	4.58079	3.13403	4.44167	3.80714	4.68124
GCLM	7.0355	7.21996	6.97167	7.28891	5.29515	6.03835	5.56548	5.58282	5.45629	6.18499	5.04464	5.09196	5.78824	6.72385	5.1046	5.87026	5.57325	4.60677	6.60146	5.67189	5.76948
GLDC	4.76481	3.77187	3.61306	3.12344	3.24681	4.2273	2.89609	3.38225	3.69097	3.09958	4.55146	3.62211	3.35888	3.58975	1.59909	4.06605	3.71838	4.40384	3.72937	3.49489	3.28179
GLE1	5.99257	5.8927	6.13808	6.30885	6.27317	6.09342	6.18208	6.53634	5.76554	6.25343	5.97796	5.69515	6.60753	6.27943	5.87789	6.68498	6.31479	5.93317	6.36316	6.06709	6.32913
GLG1	4.18919	5.00504	5.24845	4.82077	5.26844	4.80978	4.41277	5.22932	5.62457	4.18453	4.91621	4.43975	5.33937	5.45666	4.8976	4.56899	4.75818	4.94875	4.56284	4.56062	4.8334
GLI1	3.71717	3.58105	3.56835	3.2801	3.89202	5.01047	4.16381	4.46302	3.26795	5.28547	3.50545	3.74881	4.01973	3.58522	3.1307	2.87065	3.7016	4.40767	3.52987	3.77541	3.81635
GLI2	3.96302	4.10869	4.3636	3.98144	3.94984	5.21516	4.59143	4.40788	3.85411	4.53662	4.54716	3.59471	4.43495	4.13342	2.34751	3.96987	3.7808	3.55456	4.50709	3.81825	4.36798
GLI3	4.48274	5.08771	5.02676	5.12011	4.69895	4.66387	4.50481	5.60349	4.35562	4.22125	4.92376	4.79258	5.11473	5.00022	5.70048	4.0687	4.67808	3.97664	4.51153	4.64042	5.1725
GLO1	7.8314	7.96147	8.50691	7.74952	6.62135	7.66687	7.50323	7.88883	7.14192	7.56802	8.25297	6.81996	7.85682	7.38704	7.35259	7.55247	7.3423	8.06542	7.46127	6.99806	7.05574
GLP1R	3.44888	4.50446	3.08285	5.0242	5.46502	6.19925	5.50676	4.79272	6.83598	3.90324	6.46767	5.32977	6.52384	6.20233	5.31032	6.74934	5.53759	3.91853	5.98608	5.23201	6.39963
GLRA1	3.6486	3.05654	4.38699	3.3856	3.06187	3.54562	3.24857	3.31785	3.6773	3.41935	3.14763	3.01329	2.16871	3.94966	3.82221	4.01342	3.42651	2.88049	3.6689	3.35171	3.32474
GLRA2	6.43469	7.02889	7.19618	7.60382	6.06837	3.74741	4.63785	5.86735	3.48467	4.68119	5.55383	2.68091	7.0677	3.73882	3.58763	3.72648	4.03043	8.25357	7.21428	7.00738	5.84855
GLRB	4.61273	4.94455	4.57232	4.63057	6.26641	3.8318	6.05008	5.7121	6.44403	5.23175	5.977	4.80357	5.80931	5.85553	5.4071	5.8956	6.88974	5.3691	6.14084	4.9294	4.47447
GLS	5.79082	6.04943	6.29481	5.94325	6.04193	5.87527	6.01878	5.93084	6.68378	6.8101	5.86189	6.52078	6.14439	6.00179	6.39146	5.86691	5.65309	5.09512	6.03155	5.55006	5.64227
GLRX	4.55197	4.54842	4.13507	4.48396	4.64904	5.11517	4.91424	5.07254	4.04933	7.38833	5.91729	5.28803	5.66851	4.30186	4.88232	6.34215	4.29982	6.10076	5.07052	5.90735	5.59662
GLUD1	3.89634	4.21663	4.22545	3.95061	4.13711	3.45415	4.55384	4.24827	3.69674	3.68478	4.94288	3.42816	4.4283	4.70692	4.61122	3.38598	3.89028	5.16324	4.2774	4.25111	4.17795
GM2A	1.59414	4.23108	3.52525	2.34022	4.11998	3.44898	3.80945	3.88367	3.34871	4.2863	3.82071	2.9492	4.68502	4.12502	3.43299	3.88298	3.82325	4.63973	3.33975	3.55081	3.2726
GMDS	1.60095	3.34321	3.28691	4.05135	3.08533	3.22464	2.11174	4.35074	3.08547	4.32105	3.31212	2.81131	2.85289	3.12483	4.66388	3.03091	3.37056	5.41773	2.60332	3.52274	3.58543
GMFB	5.1415	5.27455	5.43637	5.42081	5.30548	5.2453	5.05044	5.39872	4.93284	4.92676	4.98127	5.10262	5.5669	5.43442	4.40025	5.5969	5.28	5.05588	5.0874	5.36511	5.38193
GML	3.38302	3.88106	4.07912	3.73275	4.40408	3.50057	4.33431	4.51406	3.50274	3.69676	2.60343	4.12143	3.98451	3.45564	2.95786	3.54411	3.98757	4.5382	5.33175	4.07407	3.76723
GMPR	4.47382	3.579	3.31135	3.74725	3.33888	3.0437	4.9839	4.90404	3.32686	4.17342	4.95801	4.027	5.12789	3.55076	4.59154	4.83315	4.51231	3.92568	4.25599	4.30486	4.09468
GNA11	5.08824	5.47537	4.88538	4.97615	5.21876	4.97463	4.60521	4.7173	4.90177	5.03861	4.61114	4.32699	4.9929	5.17502	5.57966	5.11321	6.08922	4.61407	5.20213	5.06489	5.09833
GNA12	6.55701	6.33375	6.5823	6.78438	5.58199	5.58785	6.54887	6.41655	6.73345	4.95413	5.65115	5.62313	6.31365	5.51035	5.52509	6.03033	5.82421	5.12023	6.14201	6.13982	6.11543
GNA15	4.48058	3.62276	3.8217	3.70649	3.84007	3.69933	4.02725	3.38102	3.74814	4.55165	4.5228	4.22671	3.09597	3.95048	4.14482	3.74223	3.66152	4.33925	3.7878	3.16315	4.18314
GNAI1	7.56652	7.64939	6.89428	7.78218	6.91789	8.33317	7.73757	7.77112	8.11228	8.00049	6.44188	7.47194	7.06631	8.03712	7.1553	7.58627	8.10356	5.88045	7.64457	7.96744	7.64317
GNAI2	8.8743	9.06263	8.72969	9.09706	9.34262	9.82123	9.6056	9.65206	9.68272	9.38062	9.93641	9.81479	9.4975	10.17794	9.01364	9.4936	9.70462	7.98571	9.45449	9.76261	9.92549
GNAI3	8.83514	8.98027	8.41881	8.90275	7.65026	8.33872	8.07584	7.71285	8.22231	8.34143	7.38884	7.54191	7.56809	8.4147	7.24515	7.55995	8.15218	6.96205	8.17769	8.11268	7.83308
GNAL	4.04006	3.51189	3.57577	4.23076	6.0795	3.25661	4.6115	5.40903	3.31966	4.2138	4.62483	5.82488	7.19604	3.13324	6.59343	5.58982	6.11327	3.51209	6.34696	5.40514	5.30442
GNAO1	4.42326	4.13187	4.21193	3.91783	4.12841	4.948	4.32867	4.8007	4.17542	4.60075	4.31378	4.50717	4.32823	5.22629	4.12363	4.2451	4.31176	4.3295	4.42659	4.3003	4.72818
GNAQ	4.4548	4.8526	4.57189	5.24649	5.12342	4.97448	4.9136	4.49498	4.46992	4.4437	4.06768	4.618	4.72165	4.80778	4.66265	5.24544	4.96569	5.03041	4.9425	4.43341	5.1407
GNAS	5.12528	5.67258	5.44507	5.40993	3.22457	6.98784	4.04159	4.02312	8.26021	3.69676	3.24089	5.59985	6.75013	8.02777	4.91392	8.55026	7.95832	4.71576	6.36844	7.83564	6.58554
GNAT1	4.188	3.75213	3.85303	3.83792	4.5771	4.1992	3.74413	3.89521	3.9477	4.11649	3.49747	4.22923	3.52634	3.0358	4.47363	3.6849	4.06444	3.00286	3.83819	4.12095	3.76948
GNAZ	7.16103	7.34272	7.09269	7.33245	8.17016	7.64507	7.82906	7.77892	6.8433	7.17439	7.0653	6.87894	6.90445	7.98423	7.74299	8.31833	7.17235	3.91742	7.68542	8.1318	8.11137
GNB1	3.53703	3.61345	3.84422	3.3178	3.63619	4.08614	4.54887	4.30798	3.59198	3.73372	4.18313	4.56547	3.85136	2.77761	4.83758	3.28957	3.03832	4.75448	3.4654	4.6615	3.56378
GNB2	6.10081	5.67289	5.94608	6.10597	6.29598	6.35745	6.45485	6.48276	7.31196	6.8524	5.95989	6.12237	6.2709	6.4746	6.95066	6.97792	6.66158	5.43632	6.38774	5.93881	6.78482
GNB3	4.35864	4.56613	4.49949	4.41005	5.41049	5.58065	5.05024	4.76528	3.64826	2.98894	3.85369	4.64519	4.31693	4.27508	5.42665	4.4234	6.19732	5.13917	6.08868	6.11219	6.0291
GNG3	3.47991	3.8145	2.67404	3.27178	3.88223	3.45683	3.41346	3.42029	3.26732	4.03237	4.36037	4.36418	2.89295	3.18923	2.74793	3.56413	3.62398	4.84263	3.69786	3.63103	3.17249
GNG4	6.70151	6.68536	6.45099	6.86323	6.17659	7.57186	5.77591	5.58903	7.74958	6.15145	5.46649	6.67983	5.98489	7.28983	6.13714	6.67318	7.50045	5.60001	6.48714	6.61304	6.07163
GNG5	5.52841	5.65717	5.4393	6.04166	5.64784	6.08025	5.50953	5.94584	6.05593	6.50182	5.07106	5.30742	5.62011	6.36693	5.03498	6.18753	5.46744	5.13609	5.98115	6.13595	6.57497
GNG7	3.21801	3.39371	4.00764	3.5882	3.03823	3.43017	3.50314	3.42586	3.90983	4.22782	1.97066	2.90662	2.98878	3.62187	3.17762	3.23237	3.3324	5.17345	3.92673	3.97714	3.17249
GNG10	4.18273	3.66382	3.91517	3.92175	4.50836	5.58461	4.16043	4.43482	3.70096	5.14245	4.39	5.19694	4.70344	4.45257	3.95199	4.49327	4.693	4.29717	4.80853	4.71861	4.01963
GNG11	6.76685	7.06214	7.01941	7.30669	5.99604	7.76037	6.42487	7.12511	5.37373	7.33589	6.66473	7.40449	6.89675	7.09152	6.06157	6.08996	7.02022	7.59153	6.76506	6.61761	6.98092
GNGT1	2.52776	3.21296	3.95693	3.33699	2.4174	3.46507	4.25611	3.86848	3.65247	3.56284	4.20865	3.93148	2.98524	3.30468	4.1947	2.74702	3.27988	4.01993	3.23415	4.32128	2.88671
GNL1	3.66804	3.09982	4.27896	3.72752	3.88513	4.01996	3.5581	4.1936	4.81304	3.45893	3.97852	3.85076	4.31782	4.13337	4.44002	4.19093	4.6098	4.45006	3.4527	2.48599	3.80691
GNRH1	4.135	3.50088	4.28762	3.27773	3.77381	3.91279	4.5693	4.34987	3.85626	3.74536	4.13905	4.55377	5.06529	3.19273	3.06519	3.65671	3.75527	1.86974	3.6944	4.22592	3.30621
GNRH2	3.74132	3.75566	2.69766	3.68884	3.2941	3.83238	3.62109	4.06008	3.81406	3.99037	3.49593	4.14949	3.51788	3.4878	4.0123	3.72392	3.6397	4.78542	3.75403	4.06706	3.9347
GNRHR	4.244	3.19404	3.75502	3.09716	3.55568	3.17318	3.77317	3.96997	4.16815	3.56492	3.00268	3.56327	4.21701	3.59056	3.81812	3.61384	3.5065	4.81946	3.43405	3.69861	4.21198
GNS	5.59975	5.73189	5.52235	6.09651	6.79165	6.5388	5.90144	5.91587	6.96242	6.19927	5.38247	6.3467	6.0491	6.04147	5.3047	5.70923	6.74589	3.92112	5.79984	5.77544	6.44196
GOLGA1	2.54358	3.03671	3.53064	3.31912	3.73323	3.42622	3.53674	3.26825	3.28991	4.05932	3.9351	3.47337	4.01449	3.48189	3.54539	3.44104	3.83199	4.91037	3.33029	3.84316	3.33003
GOLGA2	4.57715	2.60668	3.94112	3.15613	2.70998	3.93087	2.18483	3.19036	3.11077	3.41808	3.27797	2.67551	2.90671	3.62639	2.05974	3.26443	2.73075	4.5364	2.71743	3.08355	2.3019
GOLGA3	7.11658	7.00279	7.28613	6.85431	7.79896	6.8291	7.38437	7.80458	6.46344	6.88156	7.51948	7.3824	7.45409	7.43879	7.57079	7.48728	7.07895	6.19905	6.56219	7.5835	7.48482
GOLGA4	5.35415	5.41393	5.09213	5.0949	6.21642	5.5544	6.40649	6.57696	6.15427	5.18162	6.00853	6.23929	6.26154	6.22708	6.23489	6.08287	5.88397	4.17747	5.07372	5.51692	5.3578
GOLGB1	4.89649	5.40836	5.20404	5.19354	6.1308	5.15352	5.29436	4.97931	5.27428	5.20362	6.03713	5.81406	5.3635	5.61497	4.57024	4.33188	5.05664	3.78132	4.83565	4.63098	4.74164
GOT1	6.26406	6.36397	6.54202	6.77031	5.60972	5.1797	5.10176	5.47522	6.17219	5.40494	4.72543	5.23598	5.91548	6.12391	4.90628	5.97002	4.95734	5.47717	5.44566	5.55934	5.53453
GOT2	3.27402	4.3235	3.57165	3.60915	3.22274	2.9259	3.31517	3.20877	3.53404	3.92055	4.67457	3.67708	3.47926	3.51623	3.24732	3.29351	3.60222	2.32207	3.30041	3.01466	2.50813
SFN	4.42183	3.60372	3.15789	3.17653	3.26779	3.42911	3.2271	3.11487	3.2963	3.85072	4.05252	2.72758	3.54416	3.12148	3.64836	2.88054	3.5996	4.8366	3.64716	3.67192	3.88424
GP1BA	2.8926	3.26254	2.36284	2.9661	3.23128	3.92778	3.34744	3.51572	3.59943	3.33318	1.92627	3.67395	2.76491	3.07679	3.90877	3.25454	4.24345	4.19585	3.74171	3.07992	4.01779
GP2	9.8895	9.67311	9.68588	9.93571	7.83526	4.74001	9.30591	9.44998	4.30678	8.68141	7.89509	3.39437	10.78155	4.77841	3.52604	5.11575	5.32763	11.34182	9.4646	10.07617	8.60592
GP5	3.63423	3.408	3.11884	2.22999	3.01614	3.12918	2.93642	3.32312	3.24076	3.43515	3.69613	2.70321	3.4198	3.79795	3.74452	3.28354	3.84321	2.81603	3.93411	2.82623	4.37158
GP9	3.99459	3.57321	3.12425	3.93308	5.76378	5.36461	4.39622	3.76865	5.42185	4.2497	3.95022	5.80102	4.52724	5.16781	4.05191	4.69914	4.74518	3.49206	4.09011	4.84536	4.40855
GPC1	3.89329	4.19886	4.3067	3.88593	3.36792	2.9086	3.49664	3.84844	3.85453	3.7335	4.7124	4.14041	3.41335	3.94654	2.04789	3.92488	3.75979	5.00433	3.73516	3.71543	3.92225
GPD2	4.76179	3.8659	5.09456	4.28295	4.72272	5.56693	5.09738	6.18936	5.28526	4.46073	5.39798	4.2025	5.39484	5.76731	6.20703	5.07304	5.29597	4.7841	3.46035	3.24881	4.97891
GPI	4.9202	4.67356	5.43811	4.58148	4.51926	4.35278	4.56774	4.64647	4.26771	4.50261	4.89214	5.69617	5.01908	4.71218	6.52956	3.99202	3.17128	4.28725	3.5165	4.40761	3.71802
GPLD1	3.01769	4.13124	2.08319	3.891	4.05746	6.03185	4.19291	4.45514	4.51886	3.73181	4.57432	3.52589	4.87076	4.27395	4.72395	4.09285	4.21306	2.98311	4.26462	4.05174	4.23192
GPM6A	4.74231	4.36233	4.49816	4.95064	4.13666	6.18339	6.58793	6.57442	3.52173	3.69667	4.12082	3.726	6.25861	3.02685	6.6898	7.47805	3.80926	4.95331	3.6906	4.46573	2.66429
GPR1	2.89063	4.56998	2.7829	2.55839	3.25884	3.33529	3.99546	3.69148	3.59659	2.95592	3.01777	3.97068	3.16941	2.66105	4.31426	2.9452	3.06363	4.09699	3.38694	3.78311	3.16542
CCR10	5.39532	5.43932	5.5902	5.83015	3.99463	7.18074	5.99188	6.09556	6.20547	5.55417	4.55741	4.51798	4.08802	3.92281	3.86894	4.59524	3.31977	6.07975	4.2479	4.53306	4.21301
GPR3	4.291	4.20658	3.62788	3.85913	5.14985	4.25011	4.15191	3.00838	3.98567	4.36073	4.41684	5.27132	4.42664	2.97637	3.78125	4.33335	4.51007	3.79539	3.79484	4.90782	4.92115
GPR4	3.12529	4.02222	3.7937	3.77273	3.88809	4.88611	4.21383	3.79028	4.21088	4.10893	4.03705	4.84566	3.60763	5.09372	4.56865	4.29186	5.01496	3.97595	4.32865	4.43277	5.1237
XCR1	3.70526	3.55031	2.45171	3.56976	4.36256	3.93665	3.05711	3.08071	3.6213	3.08178	3.66221	4.39065	3.3434	3.92006	3.01685	3.33493	3.91726	4.43442	3.50078	3.10229	4.01289
GPR6	3.83909	3.74732	3.52525	3.69674	4.44389	4.21428	3.80945	3.49942	3.9682	3.62634	4.49708	3.31987	2.86094	2.91279	4.41556	4.37232	4.24958	4.16945	4.234	3.91699	4.2571
NPBWR1	5.02236	5.79092	4.79393	6.07896	5.49838	5.63137	5.07443	3.96305	4.53235	5.11053	3.94588	5.42184	5.96687	3.62924	4.51086	4.94325	4.87822	7.60975	5.93888	6.18881	5.55076
NPBWR2	4.17202	3.70328	4.54766	3.82082	4.43743	4.61864	4.31609	3.4924	3.77938	4.67042	4.33449	3.90036	3.96281	3.47295	2.58183	4.42002	4.26751	3.94339	4.27993	4.02797	3.97129
CXCR3	3.91843	3.51846	3.76914	3.77089	3.71989	3.46606	4.12349	2.82583	3.12378	3.34684	4.01316	3.92151	3.69379	3.36518	3.84147	3.45428	3.12085	4.3471	3.81539	4.76115	3.61706
PRLHR	3.57978	4.17669	4.26454	3.22485	3.34574	3.3589	3.66709	3.81436	3.46126	3.05176	2.98818	3.8489	3.02152	4.04787	2.40194	3.29335	3.08079	3.6665	3.45122	3.99871	3.28106
GPR12	2.90932	3.41618	4.16218	4.32825	5.36306	4.77378	3.44323	3.69382	3.72305	6.36029	4.46763	6.38225	3.52631	3.90307	3.33177	4.80798	4.75553	1.75452	3.54289	3.94946	4.03208
UTS2R	3.94025	3.6506	3.91741	3.13254	4.13778	3.75695	3.62896	4.4827	3.02295	3.66079	4.06516	3.73557	2.73182	3.43639	4.04058	4.2125	3.98146	3.56875	4.03004	3.8442	3.67242
GPR15	2.19754	2.92509	3.77187	3.38004	2.87664	2.86598	3.81827	3.67041	3.31826	3.61859	3.70237	3.7665	3.13465	3.28532	4.552	2.93278	3.31787	3.86088	3.4981	3.5369	2.86408
GPR17	3.2897	2.80757	2.73677	3.65429	3.56137	3.38785	3.74183	2.96158	3.1172	3.97215	3.30257	4.21325	3.71198	2.95102	4.42577	4.00401	3.9941	4.02152	3.58916	2.53177	3.86344
GPR19	3.91861	4.17792	4.6247	4.10469	6.74643	4.70693	5.22792	5.20264	6.20206	4.03967	5.03764	6.09466	4.27573	4.967	4.76856	4.84583	5.86273	4.63737	5.38393	4.6391	6.28787
GPR20	3.84598	3.34341	3.97793	4.18043	2.81229	4.5731	3.46918	4.00957	3.60991	3.60288	4.78257	3.82013	4.63487	3.70357	4.23273	3.53562	3.14999	4.40452	3.32766	3.99761	3.25244
GPR21	3.33679	3.2576	4.60112	3.62052	3.78055	3.57434	3.36761	3.53638	3.39847	3.26232	3.45021	3.2826	3.475	3.74255	3.65199	3.8453	3.66301	4.8512	2.75038	3.60526	3.36233
GPR22	3.97912	3.74662	3.68005	3.57731	3.6662	3.16885	3.7453	3.29217	3.53761	2.83911	3.8018	4.01918	3.42305	3.74295	5.12537	2.9063	3.44862	4.2838	3.68852	4.59391	3.68683
LPAR4	4.72682	4.75844	4.65621	4.8665	4.36844	4.41716	4.7835	4.67688	4.99818	3.74091	6.69089	3.99401	5.63454	4.34597	3.52631	5.75296	4.58108	4.6924	5.72901	4.67524	6.01761
MCHR1	4.29578	3.62793	3.55601	3.82802	4.81504	3.86085	4.49981	4.75337	4.20642	3.78235	3.63269	5.2745	4.13382	3.67499	3.89396	4.08298	3.5169	3.80418	4.01349	3.68229	4.19829
GPR25	4.79404	4.39809	4.78049	4.87102	5.21693	5.5779	6.09738	5.8119	4.55517	4.67543	4.93668	5.74415	5.18392	5.86099	6.21985	4.32824	4.28093	4.88933	4.63628	6.51652	4.69665
GPR27	4.01381	3.59736	3.88754	3.82103	4.02676	3.63873	3.8822	3.58467	3.90751	3.44712	4.13181	3.26514	4.79833	4.23182	3.05274	4.04902	3.50528	2.83916	2.70608	4.05914	2.92871
GPER	5.23432	5.25161	4.95362	5.00664	4.68248	5.42897	4.74092	4.74472	3.87194	6.22985	7.08201	6.75138	5.03371	5.16172	4.36502	5.45565	4.73878	4.50341	6.2898	6.11469	5.83238
GPR31	3.26389	4.39805	3.8603	3.02815	3.30882	3.54933	3.3739	3.80784	3.39908	3.03746	2.02529	3.63109	3.5065	3.16456	4.34434	3.77411	2.91767	2.92865	3.10958	3.98311	3.20613
GPR32	2.77613	3.05565	3.12725	3.16211	2.87399	3.43416	2.765	2.67952	2.95623	3.2695	2.85718	3.58171	4.2307	3.36816	3.09353	3.24236	2.9653	2.04414	2.95931	3.22785	2.50992
GPR34	3.86323	4.67045	4.36527	3.85376	4.53518	7.18354	6.36271	6.11103	4.71561	7.16376	5.39549	4.87332	5.81067	5.88193	4.71743	5.07532	4.28371	5.58042	6.59498	5.64514	6.28751
GPR35	3.20827	3.55153	4.07665	3.3624	3.61478	3.42734	3.59	3.55083	3.16261	4.55431	3.74485	3.17375	4.36838	3.51887	3.65914	3.19398	4.8864	4.44608	3.62806	4.22424	3.39455
GPR37	4.73041	4.66738	4.68966	4.606	2.77478	3.28207	4.00835	3.5798	4.24498	5.99206	4.84352	4.05535	3.68433	3.49191	6.69543	3.96023	5.35586	3.26301	4.75564	4.70547	4.61798
MLNR	4.71245	4.78218	3.59785	5.23825	4.73764	4.61566	4.76485	2.80769	4.88572	5.05153	3.10338	4.56794	3.40019	5.09806	3.84051	5.42557	4.82609	4.92808	4.52647	4.75797	5.79251
GPR39	3.65576	2.98493	2.81756	3.58592	3.08384	3.50085	3.79791	4.32612	3.16362	3.53517	3.69399	3.07858	3.17055	4.67379	1.83199	3.06125	3.46726	2.27489	3.22836	4.02751	3.01079
FFAR1	3.94747	4.4541	4.38297	3.95152	3.32885	5.1704	4.14822	3.85418	3.62987	3.4888	3.09893	4.64139	3.77126	5.56674	4.73031	3.98218	4.00663	4.51246	4.5337	4.13482	4.22953
FFAR3	3.22982	2.9725	2.75532	3.86559	3.20051	3.59992	3.35486	3.60734	3.26004	4.6231	3.36248	3.08903	3.3828	3.43046	3.65698	3.28063	3.74812	2.32073	3.4811	3.11263	3.48201
FFAR2	3.03284	3.44023	3.71443	4.2912	3.22794	2.77002	3.31385	3.56975	3.42019	5.84338	4.21715	2.40087	4.32553	3.08029	4.28419	3.09303	3.61451	4.04207	3.13805	3.36771	3.30827
GRK4	3.52164	2.60639	3.80537	3.12064	4.02207	3.03631	3.50741	3.12068	3.14752	3.32149	3.55645	3.41416	2.58146	2.81952	4.61652	3.37765	3.19809	3.21407	2.82501	3.39418	2.69305
GRK5	3.03723	2.13534	2.53848	2.28321	3.18581	3.03492	3.36826	3.59634	2.13793	3.37781	2.9563	2.41336	3.92242	3.29331	1.90689	3.28689	4.25792	3.72549	2.95914	2.97045	3.38375
GRK6	4.55134	3.7785	4.53623	4.19636	4.84865	4.9425	4.46055	3.93943	3.96938	4.28915	4.18809	4.28286	4.15617	4.12501	4.48685	4.32732	3.7585	3.87317	4.46465	5.07868	4.50337
MKNK2	11.36764	10.98381	10.46749	10.66271	10.56178	10.25048	11.00942	10.62267	10.45974	10.34778	10.97277	10.46708	10.94844	10.40955	11.04034	10.6275	10.21697	10.56582	10.72638	11.05597	10.32122
GPS1	4.98786	4.85805	4.93067	4.88181	5.87705	5.83944	4.92005	5.16618	5.97208	5.6999	5.57023	5.61122	5.22355	5.72214	5.39784	5.55951	6.28385	5.28843	5.48663	6.12821	5.5431
GPT	4.22714	3.77828	3.54599	3.66015	4.52174	3.49714	3.80898	3.45739	3.12553	3.99561	4.40759	4.53751	3.97868	4.30421	3.9311	4.16299	4.4887	4.54649	4.15236	4.28028	5.20892
GPX1	3.88905	4.13121	4.14461	3.96349	4.31397	3.71827	3.55915	3.73206	4.13406	3.89394	4.52869	4.10113	3.72601	3.87618	2.99892	3.1453	3.62946	5.05477	4.22913	3.88625	4.15474
GPX2	4.8316	5.20289	5.14346	5.3734	4.89084	3.34161	5.04218	5.86656	4.75044	5.4683	4.66642	3.72172	4.57649	3.53739	4.20167	3.74447	5.00956	4.74348	7.2881	3.17537	5.54562
GPX3	7.22937	7.31194	7.10318	7.81401	9.06126	8.54015	7.46201	7.55555	6.19893	8.20821	8.75123	7.45113	8.6713	5.42786	7.28716	6.49336	9.12144	7.72565	7.39434	6.82943	9.36415
GPX4	7.61887	7.92943	8.06887	8.32643	8.17378	8.73633	8.17252	8.46508	8.85887	8.9039	8.75564	8.2981	8.76657	8.86367	8.36447	8.90815	9.44853	8.33256	8.8746	9.09458	9.08396
GPX5	3.5354	3.71208	2.64813	3.70201	3.30604	4.57631	4.10238	3.12069	3.88099	3.96289	2.57203	4.46512	3.46581	4.06691	3.59261	2.76002	3.78214	4.81247	4.04474	4.06674	3.48148
GPX7	6.10357	6.22853	5.471	6.15178	5.75167	7.65669	6.69123	6.30398	6.35165	6.55544	5.31353	6.20259	6.28515	6.6153	5.267	6.02912	6.14963	5.65959	6.83962	6.25451	6.45853
GRB2	6.86645	7.04466	6.8401	6.91959	5.71546	5.04061	5.29323	5.13507	6.21022	5.30752	5.59257	5.13659	4.81161	5.21665	4.90348	5.30879	4.85767	3.93408	5.10095	4.10062	5.55183
GRB7	4.19698	3.83154	3.79803	3.85811	3.89934	3.79888	3.19541	3.69954	3.48865	3.58905	4.10744	4.54148	3.5007	3.62357	3.55079	3.21772	3.69211	3.02857	3.71186	3.68044	3.62583
GRB10	6.80205	7.01142	6.39809	7.05262	5.83232	6.03998	5.98974	4.91736	5.74361	5.38583	4.68328	5.9314	5.86274	5.71888	5.55902	5.47662	5.71282	5.64385	6.20909	5.89928	6.54365
GRB14	5.34093	5.33471	5.11448	5.33	5.55541	5.73181	5.53726	5.74393	3.75498	5.96119	5.55348	6.16594	6.63153	6.55004	4.38816	4.17951	5.21764	6.0863	6.67728	6.48055	4.6737
RAPGEF1	3.68987	2.98845	3.78261	3.93776	3.5251	2.83607	3.52842	3.20905	3.56695	3.20222	3.86507	3.50015	3.66758	3.20511	3.74826	3.33758	3.55497	4.44862	3.38186	3.59875	3.63552
GRIA1	3.948	3.20662	4.01301	4.44836	3.20337	3.2859	3.7522	3.90766	4.37777	3.94785	2.56149	3.96961	3.4448	3.58283	3.90451	4.09123	3.38346	4.45423	3.38137	3.27461	4.20863
GRIA2	3.49389	4.27682	3.66648	4.11864	7.83868	5.7184	8.12265	8.12089	8.58409	5.02069	7.45764	5.9826	7.50457	8.00064	8.04166	7.73266	7.18214	6.41531	7.67903	7.20691	6.6936
GRIA3	5.86581	6.04107	5.74233	6.23715	4.05392	5.50837	4.11158	3.68408	6.39439	5.24297	3.69243	4.78359	4.31353	5.02261	5.83162	5.01984	4.13056	4.97139	4.59261	4.93093	4.6568
GRIA4	3.44274	2.92509	3.6198	4.15107	5.62407	3.30567	5.48768	5.59443	7.47114	3.70319	4.59423	3.38989	5.90922	4.88481	3.14622	6.67898	3.11048	2.72084	6.49786	2.15536	4.62243
GRID1	5.34505	5.58788	5.46683	6.11608	5.33917	6.09345	5.31034	5.98594	3.93983	6.25322	4.97111	5.09036	6.22985	6.21802	5.00735	6.22438	5.93028	5.63334	5.99247	6.01136	6.58777
GRID2	3.59099	3.35016	3.11543	3.02266	2.61347	2.58953	2.6905	3.53631	3.8821	3.51215	3.28212	1.89711	3.73878	2.58953	4.21694	2.21767	3.38955	4.32444	2.27593	3.56135	2.37351
GRN	5.91066	6.02357	5.6293	6.50708	6.18139	6.16177	5.77846	5.82902	7.09634	5.74464	6.02661	6.55316	6.03271	5.29313	5.99346	6.4207	6.72456	4.77906	6.21695	5.18819	6.8271
GRIK1	3.63423	2.63296	2.4046	3.4939	4.25291	3.60611	3.48677	4.26764	3.31453	3.1511	4.15705	3.57165	4.51959	3.54021	3.9113	3.74587	2.98093	4.20078	3.84157	3.60099	3.8251
GRIK2	4.05688	3.09935	4.1912	3.61349	3.19079	3.2876	4.0462	3.62426	3.40596	2.02665	2.08696	2.73231	3.12964	3.65815	4.16594	3.45483	2.98721	2.1699	3.22431	3.10236	3.28311
GRIK3	3.17528	3.63794	2.80522	3.3618	3.96817	3.70899	3.1652	3.20666	3.66221	4.05448	4.10086	3.30466	2.93376	3.81777	3.47407	3.34822	4.01361	3.77681	3.3529	3.89603	3.40891
GRIK4	3.66704	3.77279	3.34788	3.52455	3.47591	2.79658	3.11369	4.1133	8.63257	3.44967	4.32172	2.49577	3.71198	2.73856	4.47479	3.34997	3.14166	4.6685	8.52645	3.09508	2.90023
GRIK5	3.67224	3.94005	4.10452	3.51758	3.74838	3.69758	3.84478	3.52148	4.03547	4.27658	3.8345	3.8363	3.14616	3.92087	3.9399	3.23802	3.66735	3.75172	3.66865	3.89296	3.16205
GRIN1	3.57745	3.54878	3.11743	3.2984	3.17221	3.53086	3.15432	2.83608	3.43759	3.51496	4.4932	4.11396	3.76249	2.96057	2.15658	3.5055	3.65971	4.47894	3.78813	3.45717	4.25967
GRIN2A	3.19985	4.15358	3.83217	4.26229	5.59899	5.48304	5.35834	5.46766	5.73198	4.3709	4.22722	5.36091	5.68403	5.85671	3.94058	5.49456	5.17379	5.17764	4.43089	5.29532	4.52483
GRIN2B	4.71216	4.28219	3.87606	3.3539	3.63761	3.61293	4.3879	3.17243	3.50171	3.64487	3.50363	3.93408	2.98587	3.66584	1.81859	2.79635	3.56832	3.71401	3.17938	4.15013	3.30756
GRIN2C	4.25016	3.18804	3.02827	3.5584	3.8303	6.04128	4.95455	5.0453	4.20367	6.69222	5.03464	5.49048	4.49512	5.92465	6.31826	4.01598	4.90902	5.38937	4.16275	4.41791	5.61985
GRIN2D	3.09516	3.5154	4.14926	3.44135	2.46245	2.9154	2.54797	3.86377	3.20077	2.3988	2.66082	3.14574	4.17512	3.46352	1.85255	3.68376	2.32446	4.2481	2.47628	4.55887	3.4395
GRINA	7.61944	7.61217	7.55554	7.69683	7.24573	7.29975	6.90633	6.72747	6.80199	6.90907	6.88522	7.07737	7.24478	6.91647	6.73748	6.97272	7.26262	7.83612	7.49009	7.98135	7.30188
NR3C1	4.48544	4.00058	2.62747	3.36486	5.75111	3.56798	4.09284	3.5853	3.43958	3.9897	3.90498	3.88152	1.76033	3.91233	3.5579	3.60408	5.11316	4.06893	3.33675	4.55553	4.86013
GRLF1	5.19932	5.05014	4.64495	4.87348	4.09119	3.41706	4.74983	4.70167	4.20085	3.8059	4.77121	4.39753	5.67258	4.00366	4.91263	4.26366	3.4655	5.72933	5.55641	4.69937	4.50373
GRM1	3.88408	3.47126	4.02351	3.48334	6.60058	7.53221	7.82707	7.26668	5.84423	5.10997	6.75383	6.40332	5.50821	4.56236	6.09758	7.15335	3.90309	3.23913	6.73666	6.54913	6.73526
GRM2	2.26044	3.68136	3.05302	3.78131	3.23398	3.35659	2.39131	3.1031	3.02927	3.43389	4.30594	3.82751	3.92457	2.37574	3.26047	2.61096	3.00111	4.25951	1.83274	3.52739	2.97173
GRM3	4.02868	3.50934	4.975	3.87006	4.42615	3.84283	4.26553	3.98928	3.85255	4.54099	4.03865	5.2932	3.475	3.14667	4.87607	3.97728	4.16343	4.04888	4.16989	4.26412	3.84386
GRM4	5.6907	5.647	4.86121	5.28307	6.21428	5.02916	5.17192	3.55746	4.54343	5.56804	4.63622	5.51545	4.66043	3.96832	3.82495	5.52035	5.61787	5.06844	5.4663	5.62549	5.37275
GRM5	7.38127	7.37372	7.05475	7.2446	4.96331	2.19622	5.60516	6.29206	2.81715	5.70131	5.26452	2.60824	7.80114	2.69657	3.09912	2.38404	2.55732	7.39662	6.84821	7.31397	6.27278
GRM6	3.33676	3.17105	2.98123	3.25356	3.72754	3.7649	3.76584	3.326	3.06388	3.67922	4.32719	3.51518	4.12437	3.52309	3.93469	3.83645	4.0469	3.94786	4.19501	3.6976	3.61358
GRM7	4.19583	3.65679	4.0039	4.19161	3.97969	3.90604	3.01712	3.63088	3.43029	3.16584	2.91922	3.92983	3.5557	3.52433	2.83809	3.7435	3.66023	4.82905	3.34206	4.10972	2.22062
GRM8	4.29286	4.23421	4.09399	4.42998	3.34506	3.33432	4.10336	3.82893	3.53894	2.27133	3.89821	4.85266	3.98454	3.57528	2.41321	3.69587	3.74111	4.67738	4.05527	3.2873	2.38983
CXCL2	10.99787	10.91614	10.54643	10.47175	3.85559	5.93033	7.6508	7.62284	4.00525	6.19314	5.65	4.49646	6.82293	6.17885	5.61652	3.49817	6.42975	8.72104	7.03478	7.01001	7.53974
CXCL3	6.13726	6.28651	6.01562	6.38515	2.9851	3.11281	2.52592	4.27395	3.8602	4.49895	3.41799	2.99144	3.78741	3.89526	2.69943	3.18434	3.57076	3.65087	2.6599	4.53734	3.7338
GRP	3.49403	4.08002	3.46798	3.78827	3.46002	3.40715	3.77817	3.12208	3.18352	4.56473	4.42075	4.60063	4.57978	3.11911	3.59497	2.99825	3.54879	5.09852	4.55242	3.7903	3.17526
PDIA3	9.32621	9.60601	8.69834	9.20456	9.83181	9.70387	9.26006	7.59478	8.99628	9.36386	9.21549	9.66008	8.75819	7.31964	8.9301	8.68119	9.46051	8.25937	9.32814	9.77996	9.52079
GRPR	3.75545	3.91463	4.3904	4.0907	3.99931	4.04604	4.14802	3.94856	3.93867	4.03865	3.45667	4.36162	4.15471	3.65571	3.9456	3.57383	3.80821	4.65754	3.95473	3.98915	4.02693
GRSF1	5.05158	5.32981	4.13442	5.59318	6.67906	7.10049	6.44265	5.40674	4.71088	4.40736	4.91079	6.70647	4.20785	6.14284	4.57079	5.56728	7.45667	5.21813	7.26475	7.0232	7.19239
GSC2	3.84438	3.72855	1.67267	3.50421	4.61672	4.38387	3.67067	3.5724	3.23414	4.74368	3.43629	4.84035	4.31645	3.64133	4.09874	3.4463	4.07524	4.39184	3.77884	3.2118	3.20774
GSK3A	3.51862	3.40898	2.89134	2.96459	3.63101	2.79334	3.69416	3.96305	3.76856	3.43929	4.57914	2.85003	3.61436	2.69957	3.84348	3.58037	3.25071	3.59734	3.42069	3.12727	2.87658
GSK3B	5.02976	4.70258	4.59081	4.61697	4.41772	3.30251	3.58478	3.69691	3.771	3.63465	4.70655	3.64215	4.2782	4.66424	3.92336	4.11093	3.48676	2.5284	3.72808	3.83085	3.01008
GSN	5.51012	5.8421	5.80157	6.07004	7.29722	6.17397	5.86664	5.81921	5.95271	5.28233	5.89234	7.35281	6.75021	5.3768	5.2476	6.19827	6.77005	5.63967	7.1074	6.50422	7.58312
GSPT1	6.74553	6.96269	6.68209	6.90552	6.68982	6.41944	6.47117	6.77698	7.0437	7.27059	6.59249	6.58305	6.73337	6.77741	6.63526	7.22312	6.52503	6.3521	6.63262	6.87384	6.63133
GSR	4.50242	4.74355	4.83758	5.28769	4.65487	4.74976	4.49376	4.60609	5.49396	5.32657	3.91333	4.78239	4.73579	5.00711	4.50756	5.09096	5.46924	3.95014	4.99915	4.90543	4.67966
GSS	4.62208	4.2921	4.55749	4.51441	5.12028	5.22882	4.91233	5.01629	5.31986	4.70562	5.10153	5.50079	5.27988	5.3761	4.49247	5.15835	5.40502	8.04922	5.14888	5.41707	4.92913
GSTA2	7.20713	7.04848	6.67919	6.81795	3.31458	3.07929	4.27041	3.22799	3.56253	4.96764	1.93489	2.84213	5.19529	3.62093	4.2802	3.12929	3.95198	6.94682	5.07325	4.33653	5.02269
GSTA4	5.35339	5.36448	5.46072	5.72487	6.96271	7.5623	7.11283	7.32137	7.10199	7.19529	7.38329	6.99568	7.17715	7.34784	6.77044	6.49722	7.55361	7.59865	7.10643	6.7082	6.76559
GSTM3	7.39976	7.63722	7.47999	7.69742	7.60188	8.17531	7.33701	7.2727	8.44125	7.49403	7.58921	7.78057	7.46916	6.89778	7.77444	7.62143	8.01141	7.75724	8.03192	7.33435	7.98394
GSTM4	3.87141	3.59231	2.92912	4.17239	2.9204	3.67353	3.65072	3.75644	4.02195	4.27062	3.70802	3.79393	4.16336	3.72964	3.83456	3.9916	2.74681	4.20786	4.0232	3.01131	3.86417
GSTP1	6.08193	5.90154	5.54236	6.79787	4.26935	6.45455	5.51727	5.5383	4.63902	5.30999	3.37499	4.29536	5.1777	4.74653	5.66127	4.49301	4.47868	5.52029	5.94717	5.1125	5.66391
GSTT1	5.20943	5.02325	5.06072	4.97101	5.83698	6.49521	6.52788	6.41094	3.85005	6.03891	6.10902	6.22482	3.0468	6.76862	6.51672	5.3062	3.73483	5.14655	3.527	6.01631	6.429
GSTT2	6.11226	6.05646	5.96333	6.04019	6.04101	6.08631	5.77281	6.03504	5.68081	5.82325	5.31985	5.43016	5.97344	6.15298	5.40782	5.71886	5.77199	4.5613	6.11828	6.23218	6.29574
GSTZ1	4.79335	4.33303	4.29807	4.6577	5.1107	5.33503	5.18312	5.60821	5.2659	5.14069	6.1517	5.4614	6.16463	4.57259	5.56825	5.0098	5.57402	4.86047	4.94261	5.42435	5.30452
MSH6	4.12604	4.44183	4.06146	4.69192	4.6091	3.71844	5.41834	3.22142	4.52249	4.58802	4.56742	4.12333	3.76512	4.66696	4.28671	4.90774	3.70445	4.51956	4.75117	3.55997	3.39388
GTF2A1	4.4875	4.25158	4.30207	3.86849	4.08774	4.11181	4.56182	4.39803	4.84901	4.21954	4.34664	3.79628	4.40095	10.45382	4.08796	4.25659	4.38958	4.23808	4.61694	3.51981	4.26349
GTF2A2	3.43067	3.79619	3.8349	4.36811	4.90302	4.52993	4.88927	4.62742	4.96097	3.57282	4.73288	4.54665	2.84036	6.54286	5.6258	5.34819	5.09201	5.38727	5.58754	5.57023	5.67714
GTF2E1	4.12929	3.9595	4.7058	5.04962	4.09118	4.24757	3.85387	4.51107	5.03123	3.89925	3.57643	4.78578	4.37252	4.28536	4.46552	4.68714	4.51277	4.94145	4.34218	4.01969	4.37937
GTF2E2	5.47926	4.60601	5.61416	5.30805	5.41884	5.96128	5.85653	6.51379	6.43813	6.01878	5.60459	6.04893	6.34334	6.51199	5.88087	5.9145	6.34904	5.61282	6.06621	6.47528	5.96076
GTF2F2	6.24767	5.99606	6.28	6.24685	5.82131	5.33893	5.79009	6.26474	5.52385	6.02674	6.17045	5.87016	5.94292	5.75526	5.65442	6.25935	6.02271	5.55996	5.4545	5.10118	5.77255
GTF2H1	4.12613	5.20093	4.29068	4.14495	5.99268	5.97134	6.27315	5.69972	5.95447	6.31166	5.42252	6.10159	5.53596	5.41456	5.62216	5.90877	6.09906	5.04154	6.3922	6.10805	5.85106
GTF2H2	6.11639	6.08076	5.76657	6.27615	6.74908	6.68245	6.84526	6.35941	6.66171	7.69544	7.30717	6.83456	6.02619	6.85577	6.8902	6.8799	6.19603	5.1166	6.62671	6.8653	7.06468
GTF2H3	5.13056	5.25188	5.34811	5.64765	5.92416	5.36261	5.83752	5.39143	6.40873	5.57706	5.93853	5.621	5.90612	5.31782	5.16174	5.7908	5.79397	5.07455	5.55983	5.34926	5.63872
GTF2H4	3.56936	3.33725	3.6367	4.18704	4.00571	4.08602	4.55869	3.69283	4.01111	4.12253	3.39713	4.12884	3.91458	3.91867	3.73836	4.24068	4.25999	3.94356	4.18706	3.69328	3.87951
GTF2I	6.32296	6.58625	6.60713	6.80072	7.21909	7.72994	7.60425	7.84553	8.69231	6.94781	8.06578	7.50406	7.1702	7.88617	7.92727	7.92217	7.79945	6.38682	7.7013	7.24511	7.66634
GTF2IP1	4.1579	2.79597	4.32895	3.36975	3.11396	3.24065	3.01332	2.89827	3.50253	3.54547	3.63499	2.61253	3.96112	3.09418	2.29614	3.27918	3.44451	4.46389	3.07172	2.60417	2.47672
GTF3A	5.67549	6.16741	6.11817	6.37329	6.27412	6.90368	6.33328	6.49871	6.50956	7.50884	6.85444	6.70917	7.03894	6.6868	6.07121	6.31685	6.89791	6.89943	6.66209	6.74658	6.84696
BRF1	3.85093	3.77842	3.31725	3.75761	3.34997	3.37642	3.85771	3.93489	3.30176	3.6146	3.63104	4.17519	3.54613	3.62554	2.39119	4.68485	3.77416	5.41007	3.8188	3.8191	3.84594
GUCY1B2	3.48439	3.31778	4.63994	3.23122	3.35543	3.4542	5.15553	4.33948	3.44213	3.66629	3.44519	2.88613	3.82101	2.81562	2.32294	4.14947	2.71188	4.44307	4.09013	3.10381	2.26322
GTF3C1	5.54063	5.33844	5.37598	5.89464	6.21086	5.86447	5.20505	5.7598	5.66787	5.86218	5.72021	6.0468	5.99672	6.38297	5.96985	5.94603	6.25405	5.32265	5.62867	6.56723	5.9702
GTF3C2	6.1946	6.51494	6.48731	6.75461	7.2585	6.62599	6.04386	5.62902	6.47495	6.37966	6.53699	7.09085	6.31448	6.08034	6.11164	6.8498	6.5428	5.96623	6.65521	6.33496	6.72544
GUCY1A2	3.37597	5.69426	3.51867	3.74765	3.48243	3.18323	3.41204	3.95606	4.22144	3.73387	2.73203	4.58187	3.91395	3.58722	3.26495	3.68952	3.66183	3.44776	3.89167	4.37879	4.1369
GUCA1A	3.94762	3.36329	2.95596	4.01234	3.65427	3.76105	3.65066	2.4319	3.69276	4.71253	3.04456	2.81034	3.34906	3.22807	2.98823	3.68168	4.01204	3.10421	3.57391	3.63459	3.62715
GUCA1B	3.58888	3.80177	3.34076	3.22173	3.58914	3.06671	3.11709	3.66335	2.80838	3.62634	2.92267	3.21078	2.7431	3.30933	3.43299	3.63942	3.16949	3.85637	3.35323	2.17207	3.31631
GUCA2A	4.17245	4.19485	4.09876	4.51708	4.9582	4.53443	3.55555	3.23964	3.35117	3.22557	3.50359	4.25132	2.97758	3.46892	4.10099	4.19267	3.75269	3.77924	4.13327	3.60537	4.09326
GUCA2B	5.09045	5.31416	4.58563	5.51775	6.56901	6.09436	5.59756	4.62224	5.46457	5.04109	5.10937	5.83959	4.69229	4.45934	5.57742	6.28208	5.79645	5.09235	5.67055	5.59575	6.09786
GUCY1A3	6.68621	6.582	6.44669	6.55124	8.8818	8.9591	8.30086	8.15229	8.99058	8.65657	8.14842	8.91439	8.17157	8.7586	8.47767	8.891	9.12959	7.01691	8.81214	8.40286	8.28403
GUCY1B3	4.23389	4.58709	4.55324	4.37445	6.20403	5.73824	4.61072	4.96699	6.72221	6.10835	4.91708	5.83307	5.91	7.10047	5.16463	5.59784	7.4688	5.21483	6.44751	4.89643	5.74664
GUCY2C	3.94142	3.75203	3.60043	3.82327	4.22607	4.18562	8.07504	3.52809	3.26732	7.65014	3.77481	3.13253	3.49431	3.04437	3.34427	3.7425	2.54281	4.23289	3.88502	4.79462	3.9307
GUCY2F	2.69249	3.69991	4.83691	3.3862	3.629	3.43119	4.5328	4.12758	4.05226	3.87877	4.87643	3.03815	3.54911	3.78998	3.98248	3.87235	3.88217	4.91857	4.1283	2.86862	3.87442
GUK1	6.3409	6.3469	6.73586	6.64533	4.80717	6.56665	6.10669	6.4687	6.1263	6.78402	6.01786	5.60062	6.49347	6.72184	6.31396	6.62796	5.84555	6.7715	6.21582	5.71585	6.10715
GUSB	7.12552	7.26685	7.40827	7.57267	7.93522	7.85223	7.57816	7.72333	8.664	7.5224	8.81597	8.21781	8.02104	7.73843	8.42926	7.02295	7.54649	7.4097	8.02501	7.87833	8.6873
GYG1	8.77168	8.61725	8.58986	8.38157	8.66205	8.4631	9.1427	9.08273	8.3515	8.45641	9.32452	8.79046	9.12319	8.26543	8.27808	8.04158	8.18091	8.86366	8.48635	8.43557	8.46358
GYPA	3.73661	3.84772	3.19112	3.52937	4.87106	4.39777	3.73927	3.82097	3.38069	4.3004	2.106	4.13588	3.91914	3.72652	4.02777	3.75076	4.58964	4.51285	3.4756	3.14108	3.69494
GYPC	4.24824	3.75117	2.98519	3.34832	3.15468	3.56595	3.83305	3.2646	3.18739	3.19154	3.27575	3.12195	3.48359	3.13477	3.7244	3.34218	3.39123	4.29129	2.74886	4.15891	2.76685
GYS1	3.68483	3.97776	3.68978	4.19923	5.35622	5.13893	5.86972	5.92881	4.87425	5.79272	5.87061	5.02814	5.54925	4.85082	5.68324	5.78615	5.53503	4.96719	5.62494	6.45618	5.81869
GYS2	3.12949	3.09821	3.67925	3.03209	3.82254	4.05148	3.69254	3.10312	3.41137	3.14557	3.41894	3.27212	4.06608	3.39431	3.16819	3.49954	3.5298	4.26642	3.64711	4.44555	3.63085
GZMH	2.1466	3.37541	2.17577	3.49838	2.84317	3.33439	3.84591	2.81375	3.51686	3.36187	4.17055	2.87497	4.03843	3.76492	2.1358	3.18364	3.27968	3.66975	3.39391	3.52471	3.74279
GUCY2D	3.962	4.2119	4.2648	4.08253	5.00521	3.49672	4.99366	5.28031	3.77246	3.82081	4.99199	3.88948	4.39883	4.17849	5.60519	3.11037	4.08628	4.47073	3.99105	3.58178	4.18607
GZMA	2.79593	3.55476	3.59182	3.56402	4.10687	4.02841	5.39662	5.0482	3.28205	6.07994	5.35447	4.90527	4.12543	4.04947	3.98443	3.5595	3.24867	3.53931	4.61162	5.1197	5.69569
GZMB	4.19628	3.36209	3.74223	3.1882	3.3143	3.26111	3.69353	3.95754	2.84207	4.24812	4.47113	3.17966	3.23214	3.73818	2.1062	3.96368	3.23756	3.86384	3.58283	3.50377	3.51918
GZMK	3.54668	4.0988	4.13153	4.1153	3.97762	3.744	5.5016	5.43612	3.68403	5.32356	4.85464	3.55992	4.24766	4.43948	3.07794	3.49502	4.39112	4.99747	4.35369	5.75456	5.10018
GZMM	4.26977	4.87862	4.03768	4.83746	3.14874	3.15683	3.82338	3.98297	3.64988	3.93512	2.67913	3.16066	4.92734	3.39431	1.62201	4.46054	4.03176	4.33041	4.38482	4.8008	4.07414
H1F0	3.82837	3.8215	4.9841	4.31186	5.26619	4.85307	4.68638	5.00019	5.82301	5.12712	5.1176	5.74643	5.48581	5.76656	4.41916	4.60172	4.79517	3.80792	5.32829	4.32685	4.80452
HIST1H1C	8.53755	8.87965	8.40951	9.18178	6.84057	7.33759	8.14296	7.27004	6.74093	7.48761	7.06809	6.95957	7.64397	7.25379	5.51023	6.90312	6.69912	6.66533	6.95483	8.48538	7.4485
HIST1H1D	3.74085	3.08351	1.83413	3.89833	3.60278	3.32853	3.18949	3.5879	3.4124	3.4711	4.08033	3.3966	3.3486	3.56278	3.28712	2.94726	3.40749	4.17719	4.07804	3.7903	3.96849
HIST1H1E	4.01097	3.46366	3.90326	3.87402	3.2822	3.04288	3.56218	4.01996	3.84084	2.99659	3.99913	4.35651	3.6799	4.05412	4.40459	3.57008	3.5266	4.78809	2.9361	3.40078	4.43001
HIST1H1B	3.55378	3.14932	1.48288	3.27318	2.98275	3.05663	3.12289	3.42919	3.64799	3.23682	4.49164	2.69202	3.22373	3.09298	4.07619	3.71536	3.15633	3.68441	2.77603	3.8819	3.34935
H2AFX	4.90322	4.61881	4.07912	4.67705	3.71754	3.61346	3.41716	3.66215	3.67899	2.75862	3.97296	3.98846	4.64717	3.76189	3.94794	3.71828	4.57705	5.42293	4.49266	3.18706	3.87908
H2AFZ	4.12142	3.64875	3.77281	3.44203	3.643	3.07723	4.11322	3.50429	3.52786	3.21482	3.95739	2.54554	4.06954	4.05378	2.66116	3.59409	3.8156	3.53978	3.88851	3.93268	4.23738
HIST1H2BD	6.34824	6.2948	6.26859	6.52852	6.11234	7.10641	6.79755	6.99494	7.11263	6.36657	6.98726	6.27822	7.11949	6.28934	5.30218	7.18021	7.50309	6.40675	6.87885	7.05266	7.33488
H3F3A	4.43044	4.15527	4.49357	3.43664	3.32495	3.97993	4.25256	4.25937	3.80097	3.64432	3.2692	4.05242	4.07679	4.07948	4.69299	3.4665	4.11978	4.46053	3.42977	3.87403	3.41432
H3F3B	10.42502	10.43085	10.4047	10.4232	9.071	9.25855	9.38302	9.1749	9.59311	8.90895	9.53044	9.34782	9.17908	9.15692	9.31978	9.0628	9.32308	9.04879	9.17792	9.03041	8.90626
HIST1H1A	3.74199	3.55031	3.82118	3.06931	2.76382	3.06333	3.0901	3.64606	3.65428	3.73393	4.19494	4.08947	3.11736	3.49946	3.10183	3.04162	3.78751	4.89276	3.47786	3.85757	3.71767
HABP2	4.75563	5.05925	4.00666	4.29519	5.1808	4.75309	4.51398	4.51767	4.36899	4.95006	4.33103	4.46099	5.03988	4.53797	3.35604	4.69184	4.42221	4.04223	6.06291	4.52718	5.02269
HSD17B10	6.02622	6.11812	5.95234	6.46297	6.292	7.30791	6.10669	6.44802	6.84459	7.96886	6.77408	6.33677	6.92932	6.63907	6.51498	7.47671	6.66421	6.2727	6.97616	6.78194	6.82504
HAGH	4.31443	4.24985	4.46612	4.23657	5.63315	5.70192	6.11184	6.53644	6.88654	5.87289	6.13535	5.55421	6.67979	6.63915	6.3317	6.13299	5.84477	6.17512	5.75783	6.40666	6.78988
HADHA	3.56889	3.18804	3.69127	3.48122	3.49188	3.74791	3.25998	3.59091	3.72341	3.27918	3.42783	3.99314	3.52703	3.59158	4.00339	3.50963	3.76224	3.5311	3.49182	4.2757	3.82887
HADHB	6.31774	7.1274	6.45381	6.59019	6.84329	6.59641	6.52127	6.85873	7.66647	6.11814	6.42558	6.7883	6.50762	7.27556	6.57962	6.36231	6.51414	5.76922	7.28883	6.01682	6.61432
HAL	2.79	3.14351	3.63635	3.40862	3.24134	2.95946	3.83894	4.46883	2.66929	3.3801	3.43576	3.86426	3.76897	2.4593	3.60597	2.7539	2.56436	3.12628	3.17961	3.11941	2.59855
HARS	6.25104	6.16469	5.76349	6.36223	5.85122	6.63328	6.06422	6.22614	6.37347	6.20305	5.33847	5.82085	6.13728	6.27313	5.37951	6.87417	6.33319	5.07251	6.26696	6.19359	6.34155
HAS1	3.12989	3.98898	4.9022	3.41389	3.18089	3.40894	4.01714	3.98051	3.41924	4.79999	3.63331	3.08141	4.38799	3.71984	4.27729	4.05635	3.82442	4.26891	4.33355	4.64483	3.20497
HAS2	6.66217	6.56871	6.72319	7.04862	3.25034	3.58046	4.2211	4.60482	3.08034	5.65513	3.84371	3.68299	3.09289	3.79172	3.69184	3.53562	4.16939	5.57129	4.61083	4.77465	3.84986
HAS3	3.69811	4.18084	4.03076	4.00397	4.25821	3.3166	3.96995	3.81357	3.51214	3.21053	3.35608	4.31427	3.49709	3.65903	2.43657	3.55477	3.63562	4.36	4.38479	3.09514	3.99161
HBA1	5.02009	5.3594	4.75096	5.55947	8.38079	10.08933	11.1036	10.66247	7.63148	8.46169	9.84156	10.41145	8.14309	10.6461	10.77487	9.19003	9.5072	10.11343	8.31405	9.88884	10.56764
HBB	3.64775	3.84906	4.06675	3.17766	3.05769	3.49971	3.23237	9.0852	3.4219	3.62995	4.15504	3.64886	3.87991	2.98845	3.68391	3.59642	3.35214	4.22797	3.23398	4.35826	2.49341
HBD	4.10599	3.61623	4.29887	3.6032	3.00323	3.08284	4.43324	4.53034	3.85369	3.41853	4.30433	3.70774	3.89319	4.27183	5.07769	3.1872	2.81796	4.01348	3.59976	2.90868	3.5602
HBG1	3.69053	3.67362	3.85153	3.12194	3.83341	4.03004	4.29104	4.21309	3.55788	3.8369	2.19328	3.1087	3.46287	6.13296	5.7098	4.22945	3.5613	4.03335	3.95018	3.72577	4.45582
HBG2	4.51935	4.37748	4.07594	4.18179	4.38797	4.17936	3.87536	4.43714	4.29086	4.17271	4.22917	4.83529	4.52518	5.28424	5.1733	3.93474	4.53959	4.91212	4.94736	5.16616	5.17056
HBQ1	3.81253	3.00811	3.8865	3.32411	2.99149	5.4613	2.90211	5.78632	3.72606	3.94927	3.93854	2.95967	3.50874	3.12483	3.55794	3.67288	3.18202	1.02776	3.23591	3.69825	1.96015
HBZ	4.34852	3.20112	3.77281	3.51706	3.7741	3.65874	3.49347	3.61513	3.97286	3.6588	4.361	3.85062	3.81092	3.24447	4.16066	2.78353	3.16925	4.32579	3.20321	3.94179	3.90659
HCCS	8.28367	8.37211	8.36528	8.37405	6.96267	7.74184	7.6091	7.79311	7.8065	8.64687	7.80076	7.40018	7.7011	7.45542	7.49684	8.20752	7.07785	7.12007	7.9255	7.64575	7.69132
SERPIND1	4.94482	4.88915	3.53412	4.44958	5.19318	4.81238	4.62832	4.48097	4.24723	6.54445	4.93112	5.01618	4.14025	4.16646	4.00339	4.81511	4.79333	4.78949	4.9311	4.85969	5.77389
HCLS1	4.62174	4.97812	4.88145	5.17069	6.63746	7.7878	7.69173	7.74552	5.67731	7.49736	7.19521	7.12181	7.05991	6.84651	6.71392	6.92349	6.69613	5.6676	7.24874	7.61934	7.95662
HCRT	3.52567	3.81926	4.30622	3.04524	3.30411	3.42915	3.16413	3.03584	3.42829	3.01857	3.15299	3.78018	3.43528	3.51487	2.33508	3.61304	3.41115	4.32415	2.38216	2.202	2.87872
HCRTR1	7.21745	7.3231	7.10705	7.76815	7.65801	7.55767	7.05229	7.55748	7.49958	7.44763	7.11556	7.23323	7.86845	7.61153	6.85531	7.92534	7.44761	5.74256	7.53062	7.57664	8.32438
HCRTR2	4.39331	3.38109	3.68425	3.47703	3.44284	3.13162	4.28918	3.53719	3.29522	4.0691	3.62378	3.7705	3.09494	3.96191	3.20673	3.00313	2.92051	3.39221	3.57289	3.94712	3.25974
HDAC1	7.84725	8.3508	8.11574	8.1006	8.20762	8.5717	8.52891	8.91784	8.26801	8.37805	8.66626	8.49557	8.5247	9.18603	8.68193	8.14306	7.94545	8.08227	9.01118	8.09606	8.38166
HDAC2	7.54064	7.26909	7.38713	7.28114	7.51438	8.08493	7.68933	7.50262	7.88578	7.91673	7.89092	7.37447	7.51101	7.6521	7.65478	7.96889	7.6538	6.69428	7.42718	7.15487	7.41499
HDC	2.91294	2.9905	2.85624	3.74631	4.55967	2.99169	4.4003	4.69265	3.44008	4.21791	4.74038	6.37264	4.7447	3.15809	4.2967	3.60704	3.5057	4.4677	3.93501	5.34976	4.87974
HDGF	10.59449	10.77625	10.09626	10.62305	9.40191	9.34088	9.52493	8.79285	9.17989	9.07287	9.66716	9.21771	9.27155	9.25863	9.42562	10.15406	9.05002	7.95404	9.63228	9.65058	9.79436
HDLBP	5.04648	4.92262	4.57266	4.84351	5.41039	5.05253	4.65031	4.40039	3.98077	4.09322	4.64637	4.55987	4.50263	4.7691	4.06148	5.20638	4.92463	4.9732	4.57462	4.80494	4.96548
NCKAP1L	2.97835	3.67936	3.49536	3.74999	3.47443	4.07397	4.0139	4.3377	3.86867	4.4076	4.01663	4.63274	3.54416	3.53247	2.93719	3.432	3.47992	3.49585	3.89768	4.66578	5.07195
HEXA	6.61685	6.73205	6.79995	7.30353	6.85318	7.14191	6.62592	6.8994	7.71483	7.32203	7.42514	7.23227	7.64345	6.14715	7.02516	6.51041	6.53608	6.07974	6.72139	5.77506	7.02405
HEXB	8.43811	8.62649	9.05875	8.53702	8.6745	9.03039	8.36754	8.96682	8.97072	9.05792	10.07982	8.72151	9.19281	8.54359	8.39945	8.31102	9.43843	9.33638	9.11778	9.45089	9.29362
HFE	3.13915	3.83186	3.9866	3.87774	3.55365	4.8209	3.89797	3.67194	2.61749	4.63611	4.91804	4.29125	2.86627	2.63239	3.92431	3.886	3.09745	4.70729	4.3709	3.72822	4.53613
HGD	5.14249	4.89893	5.45696	5.09488	3.12054	5.49624	4.41331	3.95959	3.76723	6.95983	4.07391	2.74326	4.65777	4.48428	4.57535	3.41191	3.94065	5.54742	6.17914	6.36789	4.3079
HGF	3.58511	4.17997	3.92403	4.39081	3.02459	4.1492	4.04846	3.6158	3.61301	3.66904	4.05584	4.07085	4.45658	3.68217	3.27151	3.43351	3.19018	3.40386	3.89403	2.64431	3.04707
HGFAC	4.06323	5.02885	3.77341	4.89376	5.45784	4.66966	4.67222	4.13985	4.28259	4.72357	4.56062	5.42337	4.43313	3.93732	4.80829	4.94249	4.9819	5.65876	5.37449	4.93794	5.1035
NRG1	4.00619	3.3513	3.58874	3.76312	3.16873	3.72321	2.60612	3.80132	3.33949	3.65819	4.28642	2.93509	3.47638	3.56522	3.69092	3.49163	3.71161	4.41031	3.59315	3.68479	3.38229
HHEX	7.47887	7.36228	7.07692	7.51723	5.67803	6.65604	6.38033	6.21342	6.29999	6.37184	5.67803	6.57952	6.84585	5.87286	4.65101	5.7614	6.66102	7.0789	7.53991	6.60712	6.81037
HIC1	2.98449	3.23835	3.48026	3.0578	3.4459	3.96399	3.75702	3.49003	3.7152	3.60092	3.71751	3.30871	4.19692	3.48211	4.38145	3.76639	3.39214	3.65087	3.3423	4.0099	4.0064
HIF1A	8.56812	8.62245	8.72015	8.93434	7.45213	7.54979	7.58939	7.84084	8.34154	7.24061	7.73561	7.24288	7.92977	7.94622	7.6939	7.55811	7.6131	5.39644	7.62033	6.91362	7.02691
HIP1	4.44802	3.5742	4.58863	3.21941	3.37549	3.21768	3.79819	4.09986	3.55476	4.19932	3.72019	3.68589	2.54413	3.86573	4.60814	3.46724	3.15037	3.50329	3.55141	4.03097	3.22142
UBE2K	6.48388	6.57862	6.83957	6.5123	5.43073	5.27158	5.4195	5.47455	6.42636	5.24392	4.95285	5.14277	5.75231	5.19541	4.59491	5.21038	5.54373	5.28647	5.22876	4.4502	5.17488
HINT1	7.36486	7.46573	6.72206	7.3614	7.10406	7.45595	7.38592	6.20178	7.00986	7.98014	7.25249	7.71716	7.10291	6.60737	6.7567	7.54828	7.54121	6.86621	7.70582	7.47532	7.21223
HIVEP1	3.48173	4.03461	3.23932	4.64315	4.31013	3.55271	3.8229	3.49475	3.60965	4.30121	4.75068	4.89824	3.20386	3.63427	3.26793	3.9596	4.33239	3.15996	3.35049	3.77507	3.72085
HK1	4.60536	4.1835	4.16609	4.54807	3.13143	4.09242	3.71333	3.9972	3.53385	4.56475	3.98904	4.17732	3.3773	3.77854	5.73232	3.77334	4.76885	4.87536	3.56099	3.18426	4.38617
HK2	3.7574	3.93297	3.92696	4.74977	4.34125	3.78072	3.35355	2.94393	3.48386	4.98432	4.36907	4.18894	3.53408	3.8002	3.52585	4.84858	4.19491	4.17134	4.0977	2.88647	4.16746
HK3	3.78074	3.94459	3.55008	3.67055	4.31425	3.98999	3.47671	4.27312	3.58022	4.08838	4.63303	3.72584	3.99119	4.17568	3.78555	3.98034	3.81326	4.77019	4.0218	4.5963	4.56357
ZBTB48	3.78402	3.8156	3.14841	3.24763	4.02624	3.97285	4.47708	4.32793	3.76441	4.086	3.6389	3.15785	3.98771	4.28001	2.95268	3.62744	3.71991	5.01326	3.92533	4.52248	4.2042
MNX1	5.75433	5.51957	3.75435	5.64544	7.33916	6.51069	6.14889	6.351	7.89339	5.72622	7.77508	8.08348	7.42883	7.39707	7.41519	7.44464	8.22196	4.50712	7.19026	6.95353	7.95291
HLA-DPA1	5.56243	5.98528	6.05103	6.14799	7.0314	8.04993	7.99868	7.87125	5.96981	8.21409	7.30888	7.13024	7.26716	6.97003	4.99363	6.85633	6.45516	5.98339	8.16731	8.04503	8.24992
HLA-F	7.61746	7.78893	6.64491	7.70017	7.94827	9.17115	8.55958	8.42184	6.21833	8.50469	7.37409	8.56239	7.58074	7.56373	6.96637	7.90972	7.76614	6.71287	8.29789	8.66265	8.77483
HLX	6.87178	7.06185	6.07359	7.33296	7.39358	8.15747	6.76968	6.17739	6.81	7.67583	6.23781	8.36795	6.34729	7.08104	6.38453	7.6431	7.11903	4.97369	7.36849	7.09865	8.26921
HMBS	4.51419	4.80413	4.35003	5.00474	4.55337	4.78517	4.32575	4.48725	4.96282	5.18379	4.32559	4.09264	4.97027	4.62039	3.62304	4.57459	4.65995	4.88309	4.87823	5.24426	4.43572
HMGB1	7.23278	7.28733	7.55134	7.66489	6.50416	6.79501	6.93436	7.47902	7.18371	7.44285	6.79911	6.75915	6.97885	7.92795	6.90308	6.24719	6.92801	5.94786	6.54544	6.21893	6.78494
HMGB2	3.82418	4.29058	1.9619	2.92362	3.72708	4.22056	4.44855	3.77843	6.26265	4.91816	4.81249	3.50988	4.93635	3.48883	3.24712	4.93073	5.01753	4.7553	3.95869	3.63667	3.66536
HMGB3	2.5646	4.07659	3.90323	3.96684	4.40408	3.45253	2.88106	3.39661	3.40983	4.67359	4.41977	2.89071	3.13222	3.18648	3.5436	3.5694	2.8016	4.83189	3.96135	3.87635	3.52534
HMGN1	6.38625	6.25799	6.79614	6.60758	5.91167	5.79016	6.29113	6.77194	6.10164	6.12986	6.14851	6.48765	6.87839	6.34467	7.02377	5.94871	6.03529	7.26562	6.10075	5.51028	5.64215
HMGCL	4.19116	4.12417	4.90202	4.36278	4.77035	5.115	4.70339	4.92077	5.99457	4.54491	4.79534	4.39687	4.98361	5.225	4.95444	4.81229	5.093	3.93842	5.16727	3.83306	4.98404
HMGCR	5.41738	5.15154	5.50557	5.0732	4.95186	5.23204	4.88223	4.77543	5.21399	5.2999	5.27143	5.13006	5.35928	5.09929	4.97455	4.97606	4.56868	3.45762	5.04945	5.47094	4.9995
HMGCS1	8.4479	8.41322	8.09793	8.19201	7.46479	7.48703	7.6616	6.73999	6.93763	7.66764	7.44163	7.30886	7.57365	6.5205	7.06069	7.52263	7.10385	6.4541	7.17099	7.39103	7.14349
HMGCS2	3.56631	4.49364	2.96634	3.18738	3.94387	3.25958	2.85748	3.00292	3.19424	4.39769	4.55378	3.3185	3.11746	4.05396	1.58251	2.97038	3.47669	3.53391	2.7761	3.81158	3.49346
HMGA1	4.7884	5.00483	4.96066	5.35779	5.61535	5.01706	5.06243	3.74503	4.89749	4.60499	4.6645	5.42746	3.98783	4.38469	4.78353	5.38363	5.05802	4.67676	4.65307	5.10393	5.07281
HMMR	3.76128	2.12314	2.87798	4.09619	3.03049	3.53257	2.32387	3.38644	4.15725	6.58397	3.36248	2.66148	3.75078	4.73879	4.48828	3.42045	4.27391	4.25951	2.43333	2.8314	3.28533
HMOX1	5.80526	6.03592	6.20365	5.94723	3.42358	3.81537	4.43404	4.59097	3.4829	4.18627	3.78854	3.58796	4.6884	4.61756	4.91296	5.07254	4.39029	4.1296	7.49744	4.37778	5.88487
NR4A1	6.98938	6.85651	6.84065	7.17709	6.79376	6.22106	5.95783	4.36957	5.1629	6.40652	5.52067	6.23665	5.69028	4.86443	5.51639	6.34479	6.47262	6.18747	6.26197	6.54293	6.52151
HMX1	3.16114	3.85402	4.39733	3.29739	3.9251	3.15084	3.45929	3.59012	3.27589	3.38493	2.81515	3.60045	3.16046	2.77098	2.82127	3.29285	3.53849	2.27431	3.53265	3.48768	3.59392
FOXA1	4.1997	4.64335	4.08609	4.92123	4.68423	4.66486	4.42384	4.25792	4.03881	4.57704	4.49357	4.63583	4.55607	3.95019	4.01713	4.53911	4.52057	4.21084	4.04915	4.13782	4.50462
FOXA3	4.98967	5.44044	4.83127	5.12154	4.4128	4.11754	4.21667	3.54191	3.35752	4.00257	4.01327	3.76177	5.89334	5.11482	2.91354	3.35289	3.00342	6.5333	5.93209	5.85021	4.46469
HNF4A	4.56225	3.14161	3.98617	3.50737	3.85692	3.41865	3.25651	4.8514	3.44569	4.12805	1.65915	3.74578	4.24001	3.38606	4.26789	3.54829	3.60459	4.31713	4.35901	2.74216	2.37639
HNF4G	4.01526	4.20721	4.26673	3.97767	3.12184	2.87023	3.42864	3.72203	3.8297	3.62389	3.60887	3.07912	3.88723	3.3553	3.03918	3.32298	3.31308	4.51805	3.90151	5.48905	3.45535
ONECUT1	3.95872	3.59498	3.36168	3.49047	3.1603	3.00863	4.37387	2.56622	3.30986	2.4664	3.87617	4.88034	3.95816	3.36428	5.49459	3.03252	3.09903	4.85006	4.13731	4.29345	3.61689
HNMT	3.06858	3.51406	3.11096	4.07735	4.23741	3.37413	3.7411	3.91566	3.48802	3.92505	4.69298	2.97241	3.32276	4.14616	1.49827	3.45776	2.97064	3.55781	3.99564	3.08574	3.62426
SLC29A2	6.62984	6.71699	6.64433	6.9789	5.45272	5.8384	5.55567	5.84486	5.86397	5.98759	5.05329	4.81433	6.10809	6.05976	5.4384	6.21663	6.46848	5.17857	6.73451	5.97343	6.44026
HNRNPA1	9.27388	3.52955	9.463	2.69795	8.43133	3.15277	8.31593	8.96286	8.7742	8.55255	8.31875	7.96699	8.73354	8.92762	7.83042	3.62432	8.5887	6.97359	2.03838	7.70182	8.33837
HNRNPA2B1	7.7636	8.06222	7.81301	7.94852	8.7402	8.89887	8.98626	8.81651	9.27392	9.17392	8.97753	8.65075	8.7934	9.00908	8.98631	8.97316	8.80596	8.15391	8.9168	8.76127	8.68194
HNRNPC	10.08821	9.53679	9.752	9.55024	9.73791	9.92238	10.15362	9.152	9.24421	10.07458	9.56101	9.95849	9.53204	8.77613	9.27686	9.66269	9.37055	9.67756	10.04995	9.89214	9.76032
HNRNPD	3.63832	3.88726	3.87209	4.05768	2.59003	3.5949	2.82869	3.71626	3.95199	3.45153	4.56226	4.00614	3.81569	3.7446	1.95953	3.84161	4.20174	2.22039	2.41079	3.78211	3.68757
HNRNPF	7.17042	7.08497	7.33656	7.47558	6.29238	6.46924	6.38276	6.71802	6.94416	6.77483	5.36438	6.58085	6.07912	6.7078	6.04612	7.00186	6.82398	5.19161	6.26552	5.77367	6.23188
HNRNPH1	7.86514	3.0048	7.83608	3.45588	7.73385	2.98308	7.99107	8.58905	7.94042	7.69198	7.698	7.48214	7.99073	3.56081	8.02996	3.75214	7.52951	6.66051	1.90359	7.74065	7.59845
HNRNPH2	8.21008	8.00704	7.8942	8.74361	7.76088	8.23659	7.91999	7.39922	8.35308	8.17091	6.8682	7.52787	7.53882	7.75701	7.49031	8.51976	7.76833	5.77313	7.64887	7.59799	7.77643
HNRNPH3	7.66686	7.88247	8.1447	7.72812	7.01622	6.81148	7.57616	7.77298	7.08627	6.81558	7.19587	7.2248	7.54526	7.49111	7.66399	7.10694	6.97207	6.57895	6.71292	6.93169	6.96651
HNRNPK	8.65955	9.15781	8.90963	9.13434	8.09964	8.7757	8.70724	8.36767	8.80897	8.25902	8.36715	7.96631	8.87454	8.80897	8.28764	8.92484	8.54486	7.59633	8.86152	8.62619	8.63501
HNRNPL	7.31361	6.95625	6.958	7.32115	6.33249	6.80426	6.87259	7.41972	7.44308	7.01067	6.81365	6.70026	6.9836	7.25034	6.73454	7.11457	6.98306	5.72601	7.06304	6.76002	6.75661
HNRNPU	7.64327	7.63202	7.77461	7.95176	6.74404	6.55211	7.17579	7.33728	7.75141	6.9518	7.14427	6.65754	7.07319	7.15049	7.28212	7.69079	6.32343	5.81825	6.69193	6.5157	6.7735
TLX1	5.13716	4.56733	4.75094	4.73383	4.62216	4.98975	4.54884	5.16576	4.74271	5.15522	4.72565	4.59354	5.37575	4.97856	4.49852	5.23379	4.72218	4.60882	5.0781	5.62715	5.07651
TLX2	4.44614	3.81926	3.47483	4.37925	4.93359	4.75993	4.286	4.4391	4.24186	4.91799	3.80394	4.8474	4.62379	4.84432	4.83845	4.06268	4.40505	3.90866	4.82078	4.79745	4.64318
HOXA1	2.79459	3.1266	1.84028	3.35648	3.08269	3.32757	3.24786	3.51112	3.1777	3.65031	3.65298	2.81034	3.42845	3.37633	2.7829	3.22788	3.81787	4.3802	3.33799	3.98851	3.48034
HOXA2	4.04006	3.28599	4.43718	3.07155	4.33589	3.34343	2.64909	3.44835	3.31151	3.50704	4.09539	3.31434	3.09783	2.81086	4.12026	3.40014	3.79972	4.17244	3.50868	3.82207	3.24349
HOXA4	4.76223	3.62646	3.65819	4.42151	3.11096	4.12311	3.66351	3.1037	3.30324	4.71592	3.98363	3.44075	3.36285	3.47124	3.67513	3.49972	4.04915	2.51277	3.23051	3.30826	2.50874
HOXA5	3.65538	3.62345	2.72496	3.64515	3.56551	3.64311	3.48747	3.40715	3.19205	3.83353	3.92766	4.15248	3.55266	3.9163	3.54115	3.88853	3.78397	3.79012	3.54665	3.73434	3.88878
HOXA7	3.61548	3.82854	3.27782	4.63592	4.11577	5.6098	4.62447	3.7646	3.35982	4.75132	4.68388	5.83907	3.54434	4.91151	3.89512	4.40001	5.25932	3.62452	5.01573	4.55139	4.8712
HOXA10	3.22166	3.24403	4.36897	3.62906	4.38282	3.9221	4.12778	4.47455	3.91294	3.53752	3.7266	4.70365	4.39813	4.67088	3.40391	4.64543	4.07074	3.45415	4.61919	5.40207	4.68259
HOXA11	3.44975	4.06012	3.97029	3.2249	4.1851	3.79254	4.12177	3.71975	3.89532	3.58193	4.10332	3.81762	3.10349	4.3887	4.44622	4.02187	3.83438	4.51873	3.11629	3.23582	3.54117
HPCA	4.3864	3.75063	5.04618	3.54696	2.16222	3.82597	4.31654	3.53583	3.61864	3.5648	3.09355	4.19791	4.29114	3.87823	3.55497	5.00357	3.34791	4.37641	3.4761	3.84195	3.243
HOXA13	2.90214	2.46367	3.76031	3.10307	3.00176	3.01072	3.28844	2.86549	3.42748	1.81539	2.61928	3.74692	3.21594	2.66695	2.37057	2.44497	3.45228	3.56228	2.99536	3.44082	3.11549
HOXB1	3.65399	3.8965	3.55813	3.85508	4.04085	3.65719	3.91104	3.47938	3.69548	2.75705	5.89457	3.63327	4.01612	3.19206	4.86705	3.6993	3.68052	5.04688	2.32398	3.67341	3.78576
HOXB2	5.99372	6.04039	6.33024	6.24595	6.05992	6.33643	5.24325	5.32843	4.99291	7.34856	5.78669	6.17194	6.21817	5.09108	5.32222	6.11495	5.90744	7.50525	6.4272	6.246	6.27191
HOXB3	2.34979	3.28038	4.06465	3.50256	2.99369	3.2582	2.79779	3.14212	3.43733	3.41943	3.18186	3.17532	3.52482	3.45278	5.01524	3.57008	3.52032	2.45681	3.81023	3.38017	3.16968
HOXB4	4.12969	3.73435	3.33753	3.65567	3.38833	4.50218	3.31399	3.87879	3.46064	4.8587	4.53144	3.99363	4.23867	4.07648	3.82694	3.86367	3.44085	2.40386	4.23283	4.07385	4.07547
HOXB5	3.55381	3.13892	3.73033	3.6032	3.55065	3.54764	3.61221	3.07894	3.33101	4.60753	4.27737	3.19069	3.08153	2.75142	1.75373	3.54461	3.52117	3.99417	3.42574	3.10238	3.3605
HOXB6	3.16179	3.33103	3.03424	3.44771	3.09251	3.94038	3.22111	3.57598	3.34435	3.6922	4.14525	3.73636	3.9227	3.19948	3.76161	2.8814	3.4692	4.35291	3.4924	3.52472	4.25243
HOXB7	3.92935	3.95857	4.3981	3.91811	3.72333	4.89298	4.70224	4.79601	3.96917	4.71571	3.74207	4.62429	3.71964	4.7971	3.16688	4.27185	3.98537	4.80878	4.23955	4.41486	4.33706
HOXB9	3.03507	3.80356	3.3824	3.66167	4.16753	3.56389	3.8912	3.6606	3.73399	4.07662	1.93469	4.07857	2.73685	3.69714	4.12354	3.65497	3.91708	4.89981	4.01404	3.78656	4.05943
HOXC6	4.12793	3.14914	4.92389	3.2455	3.11073	3.47679	3.75668	3.34224	3.70096	3.4433	3.53972	3.63083	3.26281	3.15549	3.38922	3.14393	3.65396	4.5454	3.40255	3.84443	4.2766
HOXC8	4.25002	3.34147	3.9184	3.64721	3.03729	3.39829	2.22436	3.44481	3.67855	3.31918	2.17143	3.48548	3.08104	3.07931	1.40087	3.51338	2.72649	2.15527	3.28853	4.07532	2.83891
HOXC9	4.1551	3.31433	2.88367	2.97933	3.46867	3.35896	3.34517	3.51484	3.46828	3.99388	3.76426	3.73396	2.70931	4.13337	4.93966	3.48039	3.86975	4.75692	2.97946	3.18781	3.25716
HOXC10	4.12832	3.64798	4.00392	3.75656	4.09092	4.1689	4.14178	3.4771	3.04362	4.13744	3.91213	3.75537	2.3306	3.93898	4.24301	3.66008	4.04384	4.10276	3.96549	3.87587	4.14935
HOXC11	3.12736	3.86669	3.55294	3.55164	7.15382	5.68757	6.70935	6.78161	3.61033	5.64813	7.22853	6.86424	6.80637	5.4328	6.83989	7.28324	5.20229	4.93257	6.89704	6.83185	6.51586
HOXC12	3.54457	3.67714	3.79023	3.54165	3.3135	3.13406	3.31944	3.21661	2.95257	3.53752	3.24572	2.7014	3.13972	3.25561	4.25552	3.34242	3.42711	3.67244	4.54624	2.93048	2.86908
HOXC13	3.31959	3.62617	3.64261	4.08187	3.86882	3.82592	5.17241	3.80301	3.59618	3.76452	3.15996	3.62821	3.25463	3.58422	3.19832	4.00003	3.65918	3.70989	3.72105	3.79033	2.73641
HOXD3	4.3681	4.30799	4.36253	3.30767	2.90551	3.80091	3.98349	3.92105	3.57876	3.56032	4.019	3.06179	3.85876	4.18367	4.39153	3.64356	3.65078	5.37134	4.05049	3.34925	3.43014
HOXD4	4.32638	3.70782	4.01238	3.53585	3.46013	3.10991	3.5892	3.41812	3.4499	2.86467	2.39588	3.2597	3.24596	3.37563	2.19677	3.74193	2.62092	4.67631	3.29359	3.52747	2.65238
HOXD9	4.10913	4.88261	4.64771	4.80272	4.11563	3.64814	4.49928	3.93419	3.31254	4.23186	4.35288	3.86832	4.55657	3.42796	3.11796	2.82676	3.65867	4.34742	4.14509	4.14634	4.21896
HOXD10	4.445	4.7556	5.04212	4.86113	4.94082	4.35395	4.63352	5.10436	4.21076	4.14278	5.86501	4.9286	4.60318	4.71709	4.60575	4.23122	4.24395	4.79931	3.94417	4.33512	4.56042
HPCAL1	4.03287	3.82466	4.64453	3.49772	3.50492	2.8832	2.21165	3.83191	3.37681	3.61991	4.45644	2.77379	3.77859	3.37499	3.84731	3.61451	3.27892	4.21242	3.23095	3.34449	3.46461
HPD	4.26817	4.0886	2.7531	3.92302	3.92691	3.59338	2.5911	3.94931	3.56299	4.53621	4.09412	3.64918	3.77836	3.9462	3.51604	3.85169	3.67247	3.92857	3.52365	4.14023	3.69293
HPGD	4.91082	4.44881	4.15322	4.81807	8.06912	4.67174	7.90028	7.75442	4.98979	7.7231	6.28645	7.47255	6.33423	3.97878	8.68482	7.14543	6.99597	5.73985	7.20963	8.06051	7.62452
HPN	4.67516	4.35838	3.85975	3.99347	3.64812	3.48901	4.41239	4.00151	3.16462	5.37338	4.39011	2.72202	4.58203	3.50646	3.27531	3.33389	3.43197	3.89939	3.94471	4.09517	2.42072
HPRT1	4.34038	4.55968	4.35324	4.17262	5.34434	4.56789	4.66917	4.5025	5.68052	4.73151	4.40361	4.21855	4.57041	5.1986	4.7477	4.45253	5.27517	3.01867	4.68047	5.11132	5.19429
HPS1	4.92031	5.10692	4.71747	5.5643	4.90006	5.36066	3.85569	4.92071	4.83297	5.00163	5.33922	4.69021	4.73835	4.75994	3.84658	4.99108	4.90032	5.17328	4.6899	4.54917	4.86343
HPX	7.63114	7.65626	6.86932	7.68183	5.22782	5.40906	6.43813	5.83381	5.18217	6.02128	5.30352	4.60338	5.03143	6.00709	4.87493	4.77577	5.39497	5.84779	5.90072	6.5856	6.27794
HRAS	5.32383	5.79551	5.95443	5.61488	6.1892	6.43276	5.91907	6.35982	6.17731	6.2948	6.26123	6.92808	6.80077	6.28638	6.22087	6.11035	6.51101	5.5192	5.90303	5.98658	6.8849
AGFG1	5.48369	5.34348	5.02976	5.47502	5.68843	5.85489	5.70839	5.7882	5.86137	4.94032	5.45623	5.92161	5.99934	5.76257	5.37583	5.95414	5.80599	5.59335	6.12585	5.47103	5.58497
AGFG2	4.37215	4.10869	3.47413	4.371	4.22277	4.38475	4.43661	4.60547	4.81038	4.90686	4.23319	4.35409	3.78872	4.3701	3.61293	4.31104	4.34715	3.89843	4.18545	3.77716	4.31489
HRH1	4.05901	3.83576	3.55004	3.67799	4.79616	4.11825	3.77398	3.97107	3.24045	4.55945	3.43754	5.10345	4.16309	3.78696	4.13311	4.37077	3.72332	4.8959	4.14801	4.82317	4.74436
HRC	5.92911	6.47926	5.94828	6.50054	7.04091	6.64981	6.14894	5.32957	5.87704	6.38704	6.07644	7.02195	6.13128	6.03665	5.98511	6.3921	6.58226	6.20972	6.74665	6.53339	6.51221
HRG	3.94276	4.13845	3.71228	3.86636	4.04182	4.12814	4.18688	4.59011	3.54443	4.10057	3.31981	3.69458	3.77084	4.6305	3.52319	4.33845	4.36235	4.48177	4.63868	3.79837	4.46817
PRMT2	3.41165	4.22208	3.18062	3.4955	5.78214	4.30527	5.83826	5.67213	4.17823	3.79082	5.45993	5.94393	5.06345	5.28423	5.30514	4.08582	5.46532	2.78055	4.54531	4.20288	5.59788
PRMT1	7.48587	7.69051	7.75335	8.10525	7.85594	7.86319	7.34745	7.09877	8.41469	8.29126	7.77076	7.76756	7.62339	7.55702	7.39644	8.12873	8.12933	7.8523	7.83606	7.37789	7.74092
HSBP1	7.31994	7.47195	7.89148	7.39314	7.4548	7.67173	7.53339	7.67845	7.73015	8.23406	7.68834	7.06552	7.49373	7.96341	7.78063	8.07906	7.75125	8.19873	7.79617	7.60073	7.54622
HSD3B2	3.25386	3.54362	1.95196	3.95978	3.85052	3.25838	3.16234	3.46296	3.20664	3.36187	3.65972	4.25113	2.9857	3.91723	3.84914	3.07638	3.71196	4.93553	3.37275	3.80945	3.13067
HSD11B1	5.26988	5.50675	4.89503	5.32739	3.87095	6.46418	5.20036	5.12311	3.84319	7.25459	4.84532	4.36362	4.08549	5.03496	3.72901	4.01684	5.20756	4.74498	4.16663	4.56922	5.00333
HSD11B2	4.91425	4.76691	4.7375	5.55874	3.89761	4.91844	4.51227	4.28596	3.8988	5.38548	3.64586	5.37933	4.93268	4.70621	4.54006	4.97205	5.08985	5.54459	5.92274	4.48647	4.19136
HSD17B1	5.05245	4.91478	5.13579	4.81467	5.06876	4.74786	5.05074	4.74004	4.27698	4.7857	5.03746	5.19677	5.0125	5.05483	5.36658	4.56674	4.85659	6.1158	4.97849	5.14234	5.15203
HSD17B3	4.5306	4.71557	4.20993	5.0091	4.90788	5.07929	5.06204	4.24972	4.68125	5.24891	3.72259	4.44942	4.60178	5.09152	3.69547	4.90007	4.72686	4.89988	4.8195	5.09615	5.5367
HSD17B2	4.61958	4.97383	4.75384	4.87967	4.216	3.78123	6.36915	5.69302	3.06065	7.11274	5.00258	4.14097	6.78563	3.01837	2.12615	3.06408	5.97177	6.97939	7.32129	4.5169	5.01118
HSD17B4	4.47119	3.73631	3.96513	3.75769	5.29905	5.62558	5.35819	5.40037	5.45628	5.90211	4.59212	5.03288	5.86765	5.2859	4.76673	5.91832	5.63972	5.10014	5.87649	4.5871	5.1178
HSF1	9.42911	9.26376	9.44008	9.7058	9.25258	8.9083	9.47387	9.42275	8.97007	8.95047	9.67482	9.47387	9.38832	8.89292	9.47712	9.27343	9.36715	8.64519	8.78752	9.56657	9.59676
HSF2	6.03305	6.13717	6.07902	6.5203	5.49534	5.88905	6.18974	6.57551	6.38967	5.94227	6.18204	5.77557	6.29552	6.64083	5.88138	5.81329	6.43995	5.02566	6.1594	5.7252	5.79682
HSF4	5.89884	5.98223	5.56939	6.40395	7.8837	7.96844	7.77149	7.45901	7.61587	6.38451	7.05371	7.85659	7.64134	7.35995	7.78289	7.51223	6.32849	6.70031	7.2894	7.74056	7.55942
DNAJB2	3.70792	4.26159	4.15777	4.32552	4.42946	3.9217	4.19932	4.69161	4.31662	4.11194	3.02014	4.12282	4.31671	4.37748	4.31833	3.64056	4.59487	4.1527	3.9094	4.54725	4.24494
DNAJA1	8.49486	8.54237	8.77551	8.69065	8.87684	8.59415	9.39057	9.58432	8.33793	8.44853	8.77334	8.64873	9.18243	8.82515	8.3008	9.19568	8.89404	7.41849	9.00101	9.06965	8.76324
HSPA1B	5.53692	5.9369	6.43759	6.20561	6.23404	6.00351	7.0448	7.22714	7.80483	6.31557	5.42733	6.43312	6.48832	6.08655	5.7878	6.90274	6.7806	7.80871	5.48542	5.91367	6.66104
HSPA1L	3.96749	4.27147	4.15734	4.66063	5.56523	5.88266	5.68547	5.77804	6.05422	4.29799	5.42128	5.44832	5.12085	5.21239	4.6175	5.33791	5.97475	5.18656	5.1117	4.83652	5.6767
HSPA4	7.09288	6.9625	6.80403	6.99502	5.71029	6.12	6.35822	6.73037	6.85675	5.75462	5.7557	6.03849	6.32954	6.44834	5.75183	6.7328	6.18848	4.91944	6.41713	6.48839	6.37537
HSPA5	10.24915	10.13213	10.0152	10.40455	9.19009	8.67979	8.41782	8.32075	8.23574	8.7667	8.61681	8.63071	9.24707	7.68241	8.24643	8.96643	9.12923	7.1701	8.70649	8.81141	8.82265
HSPA6	5.07302	4.73077	5.03611	4.54497	4.37712	3.78574	6.24792	4.17565	3.53967	3.77146	3.31704	4.04446	4.39155	3.58723	3.94794	4.05796	2.43335	4.63317	3.92354	4.7581	3.90739
HSPA8	6.72231	6.92416	6.43539	7.3502	7.42063	7.58722	7.79885	7.57108	8.59321	7.49497	6.70431	7.59329	7.13287	7.43854	6.77974	7.93552	7.37563	5.71068	7.84608	7.00314	7.37484
HSPA9	7.73394	7.75809	7.40108	7.73149	7.18794	6.56379	6.98727	6.92235	7.27024	7.21761	6.71321	6.75587	6.74342	6.70089	6.33679	7.64084	7.4025	5.62288	6.8151	7.50779	7.56816
HSPB1	3.92602	3.20952	4.08959	3.82108	3.24645	3.48584	4.78761	4.16646	3.94239	3.04886	3.98576	4.36201	3.40944	3.66747	4.68267	2.72559	2.51855	5.82771	3.53768	2.21247	3.927
HSPB2	4.06152	4.37861	4.67101	3.37751	3.16815	4.97806	3.17796	4.09164	3.8955	4.92979	4.65729	4.06585	3.97602	3.63027	4.1927	3.7774	3.77858	3.8738	3.64373	4.08113	3.90908
HSP90AA1	10.50592	10.55333	10.342	10.53186	10.14202	10.37949	10.9817	10.49658	10.66765	10.08264	10.65374	9.902	10.68154	9.06175	9.84991	10.54616	10.27063	8.9435	10.26607	10.64705	10.2949
IGSF3	3.6255	3.77787	2.87742	4.07934	3.16381	3.34896	4.05195	3.77124	3.69503	3.9225	3.81653	3.63083	3.95614	2.66144	3.82901	3.24661	3.86118	2.75959	3.36819	2.58257	2.96265
HSP90AB1	9.12135	9.41132	9.46937	9.28852	8.5758	8.35186	8.92688	9.38153	9.4069	8.35603	9.36551	8.35068	9.22465	8.0708	8.60187	9.505	8.35689	6.42047	8.30114	7.74902	8.2867
HSPD1	4.34174	3.69907	4.72919	4.06713	3.33805	3.06904	2.12077	4.05445	4.0057	4.72507	3.70968	3.884	3.54566	3.56701	3.79142	3.21549	3.2476	4.4309	2.34954	4.52754	3.69109
HSPE1	7.88341	8.15813	8.2423	8.0939	8.04611	8.71906	8.67054	8.70414	8.57332	9.07245	8.38765	8.46585	8.68542	8.45608	8.36157	8.35168	8.01155	8.76993	8.07978	8.25382	8.0327
DNAJB1	6.29027	6.28295	6.60104	7.24994	6.62156	6.50112	6.58984	6.96928	7.09852	6.56418	6.18155	6.42111	6.54606	6.50163	5.91552	6.55107	6.52577	6.61683	6.44094	6.53894	6.78634
DNAJC4	5.57612	5.49877	5.5794	5.82655	5.69905	5.82104	5.81145	5.92093	6.06729	5.12219	5.83453	5.44641	5.9764	5.83995	5.97507	5.91809	5.87409	5.38401	5.54503	5.88637	5.51465
HSPG2	4.68744	4.31915	4.2322	4.08107	4.09944	4.54564	4.83651	4.42767	3.73804	3.73018	4.72354	4.94454	4.24708	4.93782	4.43462	4.32084	4.23399	3.10772	4.07545	4.30577	4.35478
NDST1	4.1352	4.20655	3.37752	4.33753	3.68048	3.15875	3.1188	3.71784	3.89763	3.34294	2.88161	2.25665	2.58589	3.46809	2.41193	3.18207	3.31745	4.77021	3.59043	4.0372	3.28051
FOXN2	3.65684	3.66503	4.61107	3.49665	2.85351	3.67124	3.20908	3.36552	3.71067	3.14048	2.99595	2.54374	2.76831	3.77544	4.60159	3.13203	2.91973	4.48741	3.45275	2.20418	3.50877
HTN1	3.12402	3.27201	4.0783	3.69845	2.33191	3.21673	3.4465	4.01441	3.47296	2.91972	3.25088	3.97704	3.4601	3.56223	3.8818	2.9621	3.43402	3.49484	3.12271	3.55116	2.40556
HTR1A	1.64491	3.67403	3.01443	4.25551	3.66597	3.54039	3.84493	3.06581	3.40711	3.72786	3.54487	3.30063	3.74341	3.05891	1.64604	5.68737	3.26123	3.30752	5.27541	2.38346	5.0384
HTR1B	4.18235	3.44533	4.31411	3.56805	3.56347	3.58573	4.2194	4.3288	3.82767	4.54568	2.60894	2.15013	3.45014	3.87618	3.5393	4.03185	3.62254	3.93394	3.14303	3.60187	3.87442
HTR1D	4.27309	4.0535	3.55196	4.06461	2.56808	3.54806	3.66647	4.08448	3.04073	3.94033	3.62462	4.09732	3.1106	3.72524	1.76162	3.20565	3.49014	4.48295	3.37835	3.35586	3.46349
[truncated: 10,999 more rows]
