# Supplementary material for: Identifying target ion channel-related genes to construct a diagnosis model for insulinoma
Source: Front Genet. 2023 Sep 12;14:1181307. doi: 10.3389/fgene.2023.1181307 (PMC10523017; doi:10.3389/fgene.2023.1181307)
Supplement: Supplementary file 2 [file DataSheet1.ZIP]

Archive with 7 entries (6 files):
- rawdata and work sheet/GPL20945.txt
- rawdata and work sheet/GPL20945.xls
- rawdata and work sheet/GSE73338_series_matrix.txt
- rawdata and work sheet/GSE73338_series_matrix.xls
- rawdata and work sheet/work_sheets_expression_matrix.txt
- rawdata and work sheet/work_sheets_expression_matrix.xls
- rawdata and work sheet/
