# Supplementary material for: Identifying target ion channel-related genes to construct a diagnosis model for insulinoma
Source: Front Genet. 2023 Sep 12;14:1181307. doi: 10.3389/fgene.2023.1181307 (PMC10523017; doi:10.3389/fgene.2023.1181307)
Supplement: Supplementary file 3 [file DataSheet2.ZIP]

Archive with 17 entries (16 files):
- R script/
- R script/CIBERSORT_run.txt
- R script/CIBERSORT_source.txt
- R script/DO.txt
- R script/Data processing and variance analysis,Volcanic map, heat map.txt
- R script/GO.txt
- R script/GSEA.txt
- R script/GSVA.txt
- R script/LASSO.txt
- R script/ROC.txt
- R script/Random forest.txt
- R script/SVM.txt
- R script/corrplot.txt
- R script/kegg.txt
- R script/nomogram.txt
- R script/ssGSEA.txt
- R script/venn.txt
