# Supplementary material for: Identifying target ion channel-related genes to construct a diagnosis model for insulinoma
Source: Front Genet. 2023 Sep 12;14:1181307. doi: 10.3389/fgene.2023.1181307 (PMC10523017; doi:10.3389/fgene.2023.1181307)
Supplement: Supplementary file 3 [file DataSheet2.ZIP › R script/Data processing and variance analysis,Volcanic map, heat map.txt]

rm(list = ls()) #清空变量
options(stringsAsFactors = F) #数据框不会默认将字符转换为因子
getwd()
setwd("C:/Users/msy/Desktop/GSE68000")
getwd()
raw_data <- read.table("GSE68000_series_matrix.txt", #文件名
                       sep = "\t",   #文本以“\t”分隔
                       header = T,   #第一行表示行名
                       row.names = 1,  #第一列表示行名
                       comment.char = "!") #忽略掉“！”开头的行
probe_info <- read.table("GPL13667-15572.txt",
                         sep = "\t",
                         header = T,
                         quote = "",  #禁用引用
                         comment.char = "") #忽略掉“#”开头的行

data_use <- raw_data[,1:6]#只取对应的样本，此处取前六个样本(逗号前是指取第几行，逗号后面是指取第几列)
group <- read.table("group.txt",
                    sep = "\t",
                    header = T,
                    row.names = 1) #读入分组文件
colnames(data_use) <- row.names(group) #修改表达矩阵的列名为分组文件的样本名，把group中的行名赋值给表达矩阵的列名

colnames(data_use) <- row.names(group) #修改表达矩阵的列名为分组文件的样本名
write.table(data.frame(probe_id=rownames(data_use),data_use),
            file = "expression_matrix.txt",
            sep = "\t",
            row.names = F,
            col.names = T) #数据写入txt文件

qx <- as.numeric(quantile(data_use, c(0., 0.25, 0.5, 0.75, 0.99, 1.0), na.rm=T))  #数据的分布，样本分位数
LogC <- (qx[5] > 100) ||
  (qx[6]-qx[1] > 50 && qx[2] > 0) #判断是否进行log的标准
if (LogC) { 
  data_use[which(data_use <= 0)] <- NaN
  data_use <- log2(data_use) 
  print("log2 transform is finished")
} else {
  print("log2 transform is not needed")
}   #进行log2取对数

install.packages("FactoMineR")
install.packages("factoextra")
library(FactoMineR)
library(factoextra) 
library(ggplot2)
#箱线图
pdf("boxplot.pdf") #下面三行需一起运行生成pdf图片
boxplot(data_use) #箱线图绘制
dev.off()
#PCA
PCA_result <- PCA(t(data_use), graph = F)
pdf("PCA2.pdf")
fviz_pca_ind(PCA_result,
             geom.ind = c("point","text"), #展示点和样本名
             mean.point = F, #不展示中心点
             repel = T, #将样本名根据位置进行展示，保证不出绘图边界
             col.ind = group$group, # 按分组给不同的颜色
             palette = c("#00AFBB", "#E7B800"),
             addEllipses = F, # 绘制置信圈
             legend.title = "Groups")
dev.off()
#层次聚类图
Sample_clust <- dist(t(data_use)) #计算变量间距离
hc <- hclust(Sample_clust) #hclust进行聚类
pdf("cluster.pdf")
plot(hc,
     hang = -1,
     cex = 0.8)
dev.off()

install.packages("dylyr")
install.packages("limma")
install.packages("limma")

library(dplyr)
library(limma)
library(tidyr)
#提取探针id和gene_symbol的对应关系
id_symbol <- probe_info %>%  #管道符合，传递作用
  select(ID,Gene.Symbol) %>%
  separate(Gene.Symbol,c("gene_symbol", NA),sep ="///") #对基因名进行操作
id_symbol[,2] <- trimws(id_symbol[,2]) #去除gene_symbol列的空格

#将表达值矩阵的探针id替换为gene_symbol
data_use$probe_id <- rownames(data_use) #添加一列用于添加基因名
data_with_name <- merge(data_use,
                        id_symbol,
                        by.x = "probe_id",
                        by.y = "ID")  #merge函数添加基因名
data_with_name <- data_with_name[data_with_name$gene_symbol != "",] #删除gene_symbol为空的数据
table(duplicated(data_with_name[,ncol(data_with_name)])) #查看重复的探针（gene sympol）个数
data_with_name <- avereps(data_with_name[,-c(1,ncol(data_with_name))],
                          ID = data_with_name$gene_symbol) #对重复gene_symbol取平均值
table(duplicated(rownames(data_with_name))) #再判断gene_symbol是否有重复值
data_with_name['GAPDH',] #检测内参的表达量
data_with_name['ACTB',]  #检测内参的表达量
write.table(data.frame(gene_symbol=rownames(data_with_name),data_with_name),
            file = "expression_matrix_with_name.txt",
            sep = "\t",
            quote = F,
            row.names = F,
            col.names = T)


#构建分组矩阵--design
design <- model.matrix(~0+factor(group$group))
colnames(design) <- levels(factor(group$group))
rownames(design) <- colnames(data_with_name)
#构建比较矩阵——contrast
contrast.matrix <- makeContrasts(aHSC-qHSC,levels = design)
#limma DEG

library("limma")
fit <- lmFit(data_with_name,design) #线性拟合模型构建
fit2 <- contrasts.fit(fit, contrast.matrix)  
fit2 <- eBayes(fit2)
DEG <- topTable(fit2, coef = 1,n = Inf)
DEG$type <- ifelse(DEG$adj.P.Val > 0.05, "no_change",
                   ifelse(DEG$logFC > 1, "up",
                          ifelse(DEG$logFC < -1, "down", "no_change")))
write.table(data.frame(gene_symbol=rownames(DEG),DEG), 
            file = "gene_analysis_result.txt",
            sep = "\t",
            quote = F,
            row.names = F,
            col.names = T)
dif <- DEG[DEG$adj.P.Val<0.05&abs(DEG$logFC)>1,]
write.table(data.frame(gene_symbol=rownames(dif),dif), 
            file = "diff_gene_analysis_result.txt",
            sep = "\t",
            quote = F,
            row.names = F,
            col.names = T)
library(ggplot2) #用于绘制火山图
library(pheatmap) #用于绘制热图
pdf("volcano.pdf")
ggplot(DEG,aes(x=logFC,y=-log10(adj.P.Val)))+ #x轴logFC,y轴adj.p.value
  geom_point(alpha=0.6,size=3.5,aes(color=type))+ #点的透明度，大小
  ylab("-log10(adj.P.Val)")+ #y轴的说明
  scale_color_manual(values = c("blue", "grey", "red"))+ #点的颜色
  geom_vline(xintercept = c(-1,1),lty=4,col ="black",lwd=0.8)+ #logFC分界线
  geom_hline(yintercept=-log10(0.05),lty=4,col = "black",lwd=0.8)+ #adj.p.val分界线
  theme_bw()  #火山图绘制
dev.off()
#全部差异基因的热图
diff_gene_expr <- data_with_name[rownames(dif),]
pdf("pheatmap.pdf")
pheatmap(diff_gene_expr,
         color = colorRampPalette(c("blue","white","red"))(100), #颜色
         scale = "row", #归一化的方式
         border_color = NA, #线的颜色
         fontsize = 10, #文字大小
         show_rownames = F, #不展示行名
         annotation_col = group) #列名的注释
dev.off()
