# Supplementary material for: Identifying target ion channel-related genes to construct a diagnosis model for insulinoma
Source: Front Genet. 2023 Sep 12;14:1181307. doi: 10.3389/fgene.2023.1181307 (PMC10523017; doi:10.3389/fgene.2023.1181307)
Supplement: Supplementary file 3 [file DataSheet2.ZIP › R script/GSVA.txt]

library(GSVA)
library(limma)
library(GSEABase) 
library(clusterProfiler)
library(org.Mm.eg.db)
library(ggplot2)
library(enrichplot)
library(stringr)
library(dplyr)

expr<-read.table("data.txt",header=T,sep="\t",check.names=F)
meta<-read.table("meta.txt",header=T,sep="\t")
#GSVA分析
#使用MSigDB数据库
#准备gmt文件
library(msigdbr)
msgdC2 = msigdbr(species = "Mus musculus", category = "C2",subcategory = "KEGG")
keggSet = msgdC2 %>% split(x = .$gene_symbol, f = .$gs_description)

expr=as.matrix(expr)
kegg <- gsva(expr, keggSet, kcdf="Gaussian",method = "zscore",parallel.sz=10)

#heatmap
res<-matrix(1,nrow(kegg),length(table(meta)))
for(i in 1:nrow(kegg)){
	m<-tapply(kegg[i,],meta1$meta,mean)
	res[i,]<-m
}
colnames(res)<-names(table(meta))
rownames(res)<-rownames(kegg)

library(pheatmap)
pdf("heatmap.pdf",width = 7,height = 7)
pheatmap(res[1:15,],
                cluster_rows = F,
                cluster_cols = F,
                show_rownames = T,
                show_colnames = T,
                color =colorRampPalette(c("blue", "white","red"))(100),
                cellwidth = 10, cellheight = 15,
                fontsize = 10)
dev.off()

#DEG
## limma gsva通路活性评估
de_gsva <- function(exprSet,meta,compare = NULL){
  allDiff = list()
  design <- model.matrix(~0+factor(meta))
  colnames(design)=levels(factor(meta))
  rownames(design)=colnames(exprSet)
  
  fit <- lmFit(exprSet,design)
  if(length(unique(meta))==2){
    if(is.null(compare)){
      stop("there are 2 Groups,Please set  compare value")
    }
    contrast.matrix<-makeContrasts(contrasts = compare,levels = design)
    fit2 <- contrasts.fit(fit, contrast.matrix) 
    fit2 <- eBayes(fit2)
    tempOutput = topTable(fit2,adjust='fdr', coef=1, number=Inf)
    allDiff[[compare]] = na.omit(tempOutput)
    
  }else if(length(unique(meta))>2){
    for(g in colnames(design)){
      fm = ""
      for(gother in colnames(design)[which(!colnames(design) %in% g)]){
        fm = paste0(fm,"+",gother)
      } 
      
      fm = paste0(g,"VsOthers = ",g,"-(",substring(fm,2),")/",ncol(design)-1)
      contrast.matrix <- makeContrasts(contrasts = fm,levels=design)
      fit2 <- contrasts.fit(fit, contrast.matrix) 
      fit2 <- eBayes(fit2)
      allDiff[[g]]=topTable(fit2,adjust='fdr',coef=1,number=Inf)
    }
  }else{
    stop("error only have one group")
  }
  
  return(allDiff)
}

Diff =de_gsva(exprSet = kegg ,meta = meta$meta,compare = "A-B")
idiff <-Diff[["A-B"]]
