# Supplementary material for: Identifying target ion channel-related genes to construct a diagnosis model for insulinoma
Source: Front Genet. 2023 Sep 12;14:1181307. doi: 10.3389/fgene.2023.1181307 (PMC10523017; doi:10.3389/fgene.2023.1181307)
Supplement: Supplementary file 3 [file DataSheet2.ZIP › R script/LASSO.txt]

getwd()
set.seed(12345)
library(glmnet)     
inputFile="GSE49541 venn exp.txt"      
setwd("C:\\Users\\msy\\Desktop\\脂肪肝与动脉硬化双疾病\\6. lasso\\GSE49541")


rt=read.table(inputFile, header=T, sep="\t", check.names=F, row.names=1)
rt=t(rt)


x=as.matrix(rt)
y=gsub("(.*)\\_(.*)", "\\2", row.names(rt))
fit=glmnet(x, y, family = "binomial", alpha=1)
cvfit=cv.glmnet(x, y, family="binomial", alpha=1,type.measure='deviance',nfolds = 10)
#????Lasso?ع???ͼ??
pdf(file="lasso.pdf", width=6, height=5.5)
plot(fit,label = 0)

dev.off()

pdf(file="cvfit.pdf",width=6,height=5.5)
plot(cvfit)
dev.off()


coef=coef(fit, s=cvfit$lambda.min)
index=which(coef != 0)
lassoGene=row.names(coef)[index]
lassoGene=lassoGene[-1]
write.table(lassoGene, file="LASSO.gene.txt", sep="\t", quote=F, row.names=F, col.names=F)
