# Supplementary material for: Identifying target ion channel-related genes to construct a diagnosis model for insulinoma
Source: Front Genet. 2023 Sep 12;14:1181307. doi: 10.3389/fgene.2023.1181307 (PMC10523017; doi:10.3389/fgene.2023.1181307)
Supplement: Supplementary file 3 [file DataSheet2.ZIP › R script/ROC.txt]

getwd()

library(glmnet)
library(pROC)

expFile="AS.diff.Gexp.txt"      
geneFile="output - 副本.txt"    
getwd()

rt=read.table(expFile, header=T, sep="\t", check.names=F, row.names=1)

#??ȡ??Ʒ?ķ?????Ϣ
y=gsub("(.*)\\_(.*)", "\\2", colnames(rt))
y=ifelse(y=="early", 0, 1)


geneRT=read.table(geneFile, header=F, sep="\t", check.names=F)

#?Խ???????????ѭ????????ROC????
bioCol=rainbow(nrow(geneRT), s=0.9, v=0.9)   
aucText=c()
k=0
for(x in as.vector(geneRT[,1])){
	k=k+1
	#????ROC????
	roc1=roc(y, as.numeric(rt[x,]))   
	if(k==1){
		pdf(file="ROC.genes.pdf", width=5, height=4.75)
		plot(roc1, print.auc=F, col=bioCol[k], legacy.axes=T, main="")
		aucText=c(aucText, paste0(x,", AUC=",sprintf("%.3f",roc1$auc[1])))
	}else{
		plot(roc1, print.auc=F, col=bioCol[k], legacy.axes=T, main="", add=TRUE)
		aucText=c(aucText, paste0(x,", AUC=",sprintf("%.3f",roc1$auc[1])))
	}
}

legend("bottomright", aucText, lwd=2, bty="n", col=bioCol[1:(ncol(rt)-1)])
dev.off()


rt=rt[as.vector(geneRT[,1]),]
rt=as.data.frame(t(rt))
logit=glm(y ~ ., family=binomial(link='logit'), data=rt)
pred=predict(logit, newx=rt)     

#????ģ?͵?ROC????
roc1=roc(y, as.numeric(pred))     
ci1=ci.auc(roc1, method="bootstrap")    
ciVec=as.numeric(ci1)
pdf(file="ROC.model.pdf", width=5, height=4.75)
plot(roc1, print.auc=TRUE, col="red", legacy.axes=T, main="Model")
text(0.39, 0.43, paste0("95% CI: ",sprintf("%.03f",ciVec[1]),"-",sprintf("%.03f",ciVec[3])), col="red")
dev.off()
