# Supplementary material for: Identifying target ion channel-related genes to construct a diagnosis model for insulinoma
Source: Front Genet. 2023 Sep 12;14:1181307. doi: 10.3389/fgene.2023.1181307 (PMC10523017; doi:10.3389/fgene.2023.1181307)
Supplement: Supplementary file 3 [file DataSheet2.ZIP › R script/Random forest.txt]

library(tidyverse)
library(randomForest)
df <- read.table(file = "input.txt",
                 header = T,
                 sep = "\t",
                 row.names = 1)
head(df)[,1:5]
set.seed(1423)
df$group= as.factor(df$group)
fit.forest <- randomForest(group~., data=df,
                           ntree=3000)
fit.forest
pdf(file="forest.pdf",width = 5,height =5)
plot(fit.forest)
dev.off()

which.min(fit.forest$err.rate[,1])

set.seed(1423)
fit.forest_2 <- randomForest(group~., data=df,
                             ntree=274)
fit.forest_2
(125+173)/313

pdf(file="forest_2.pdf",width = 5,height =6.5)
varImpPlot(fit.forest_2)
dev.off()
result_df <- data.frame(importance(fit.forest_2, type=2)) %>%
  arrange(desc(.))

write.table(result_df,file = "output.txt",sep="\t")


impo_df <- filter(result_df,MeanDecreaseGini>4)
impo_df
