# Supplementary material for: Identifying target ion channel-related genes to construct a diagnosis model for insulinoma
Source: Front Genet. 2023 Sep 12;14:1181307. doi: 10.3389/fgene.2023.1181307 (PMC10523017; doi:10.3389/fgene.2023.1181307)
Supplement: Supplementary file 3 [file DataSheet2.ZIP › R script/corrplot.txt]

getwd()
library(corrplot)      
inputFile="GSE49541 venn exp.txt"     


data=read.table(inputFile, header=T, sep="\t", check.names=F, row.names=1)


group=gsub("(.*)\\_(.*)", "\\2", colnames(data))
rt=data[,group=="advanced",drop=F]


rt=t(rt)
M=cor(rt)

res1=cor.mtest(rt, conf.level = .95)


pdf(file="corpot.pdf", width=7, height=7)
corrplot(M,
         type = "upper",      
         method = "circle",   
         col=colorRampPalette(c('blue', 'white', 'red'),alpha = TRUE)(100), tl.pos="lt",  
         p.mat=res1$p, insig="label_sig", sig.level = c(.001, .01, .05), pch.cex = 0.85)  
corrplot(M, type="lower", add=TRUE, method="number",col=colorRampPalette(c('blue', 'white', 'red'), alpha = TRUE)(100), tl.pos = "n", cl.pos="n", diag=FALSE, number.cex = 0.6) 
dev.off()
