# Supplementary material for: Identifying target ion channel-related genes to construct a diagnosis model for insulinoma
Source: Front Genet. 2023 Sep 12;14:1181307. doi: 10.3389/fgene.2023.1181307 (PMC10523017; doi:10.3389/fgene.2023.1181307)
Supplement: Supplementary file 3 [file DataSheet2.ZIP › R script/nomogram.txt]

library(ggDCA)
library(rms)
library(nricens)
library(foreign)
library(rmda)
library(regplot)

data3 <- read.table(file = "input.txt",header = T,sep = "\t",row.names = 1)#????????

dd <- datadist(data3)
options(datadist="dd")
f <- lrm(Group~ S100A9+CAMP+TLR8+IL6R, x=T, y=T, data=data3)
print(f)
nom <- nomogram(f, fun=plogis,
                lp=F, 
                fun.at = c(0.2,0.4,0.6,0.8,0.9,1.0),
                funlabel = "Risk")#ִ??Nomogram????
par(mar = c(1, 3, 2, 2))
plot(nom,xfrac=.5,cex.axis=0.8,cex.var=1)
summary(f)

regplot(f,
        observation = data3[1,],#ѡ?????ݼ???ĳһ?о?????
        interval = "confidence",#????????????
        title = "Nomogram",#ͼƬ????
        clickable = T)#??ʾ?????Ƿ??ֶ?ѡ????TΪ??


cal1<-calibrate(f,method="boot",B=1000)
par(mar=c(6,5,1,2),cex = 1.0)#ͼ?β???
plot(cal1,xlim=c(0,1.0),ylim=c(0,1.0),
     xlab = "Predicted Pr (PCOS=1)", ylab = "Actual Probablity")


library(rmda)
set.seed(123)

S100A9<- decision_curve(Group~ S100A9,data = data3, 
                        family = binomial(link ='logit'),#ģ?????ͣ??????Ƕ?????
                        thresholds= seq(0,1, by = 0.01),
                        confidence.intervals =0.95,#95????????
                        study.design = 'cohort')#?о????ͣ??????Ƕ????о?
CAMP<- decision_curve(Group~ CAMP,data = data3, family = binomial(link ='logit'),
                      thresholds= seq(0,1, by = 0.01),
                      confidence.intervals =0.95,study.design ='cohort')
TLR8<- decision_curve(Group~ TLR8,data = data3, family = binomial(link ='logit'),
                      thresholds= seq(0,1, by = 0.01),
                      confidence.intervals =0.95,study.design ='cohort')
IL6R<- decision_curve(Group~ IL6R,data = data3, family = binomial(link ='logit'),
                      thresholds= seq(0,1, by = 0.01),
                      confidence.intervals =0.95,study.design ='cohort')
nomogram<- decision_curve(Group  ~ S100A9+CAMP+TLR8+IL6R,data = data3,
                          family = binomial(link='logit'),
                          thresholds= seq(0,1, by = 0.01),
                          confidence.intervals =0.95,study.design ='cohort')

List<-list(S100A9,CAMP,TLR8,IL6R,nomogram)
plot_decision_curve(List,curve.names= c('S100A9','CAMP','TLR8','IL6R','nomogram'),
                    cost.benefit.axis =T,col = c('red','blue','green','yellow','brown'),
                    confidence.intervals =FALSE,standardize = F,
                    legend.position = "topright")#legend.position = "none"


plot_clinical_impact(nomogram,population.size= 1000,
                     cost.benefit.axis = T,
                     n.cost.benefits= 8,
                     col =c('red','green'),
                     confidence.intervals= T,
                     ylim=c(0,1000),
                     legend.position="none")#legend.position="bottomleft"
