# Supplementary material for: Identifying target ion channel-related genes to construct a diagnosis model for insulinoma
Source: Front Genet. 2023 Sep 12;14:1181307. doi: 10.3389/fgene.2023.1181307 (PMC10523017; doi:10.3389/fgene.2023.1181307)
Supplement: Supplementary file 3 [file DataSheet2.ZIP › R script/ssGSEA.txt]

library(genefilter)
library(GSVA)
library(Biobase)
library(stringr)
library(ggpubr)
library(ggsignif)
library(ggplot2)
uni_matrix=read.csv("log_TPM.csv",header=T,stringsAsFactors = FALSE,row.names=1,check.names = FALSE)
gene_set<-read.csv("mmc3.csv",header=T,stringsAsFactors = FALSE)
list<- split(as.matrix(gene_set)[,1], gene_set[,2])
gsva_matrix<- gsva(as.matrix(uni_matrix), list,method='ssgsea',kcdf='Gaussian',abs.ranking=TRUE)
library(pheatmap)
gsva_matrix1<- t(scale(t(gsva_matrix)))
gsva_matrix1[gsva_matrix1< -2] <- -2
gsva_matrix1[gsva_matrix1>2] <- 2

normalization<-function(x){
  return((x-min(x))/(max(x)-min(x)))}#设定normalization函数
nor_gsva_matrix1 <- normalization(gsva_matrix1)
group=read.csv(sampleLabels,header=T,stringsAsFactors = FALSE)
group=group[order(group$group),]
nor_gsva_matrix1=nor_gsva_matrix1[,group$sample]
all(colnames(nor_gsva_matrix1)==group$sample)

annotation_col = data.frame(group=group$group) 
rownames(annotation_col)<-colnames(nor_gsva_matrix1)
pdf("pheatmap.pdf",width=12,height=8,onefile = FALSE)
pheatmap(nor_gsva_matrix1,
         show_colnames = F,
         cluster_rows = F,cluster_cols = F,
         annotation_col = annotation_col,
         cellheight=16,
         fontsize=12)
dev.off()
write.csv(gsva_matrix,"cellInfiltration_matrix_score.csv")
gsva_matrix=gsva_matrix[,group$sample]
all(colnames(gsva_matrix)==group$sample)
data=as.data.frame(cbind(group,t(gsva_matrix)))
row.names(data)=data$sample
data$sample=NULL
test=as.list(data[,-1])
height<-stack(test)
Group=rep(data$group,ncol(data)-1)
data1=as.data.frame(cbind(Group,height))
colnames(data1)=c("group","Infiltration_EnrichScore","cell_type")
pdf("boxplot_all_cell.pdf",width=16,height=6,onefile = FALSE) 
p=ggplot(data1, aes(x =cell_type, y = Infiltration_EnrichScore)) + 
 geom_boxplot(aes(fill = group),position=position_dodge(0.5),width=0.6)+ 
   theme_bw()+
  theme(axis.text.x=element_text(angle=45, hjust=1,size=12),axis.title.x=element_text(size=16))
print(p)  
dev.off()
pdf("boxplot_all_cell_withsig.pdf",width=16,height=12,onefile = FALSE) 
  p=ggboxplot(data1, x = "group", y = "Infiltration_EnrichScore", color = "group",
         palette = "jco", add = "jitter", facet.by = "cell_type", short.panel.labs = FALSE)+
          stat_compare_means(label = "p.format")
  
 print(p)  
dev.off()
