# Supplementary material for: Identifying target ion channel-related genes to construct a diagnosis model for insulinoma
Source: Front Genet. 2023 Sep 12;14:1181307. doi: 10.3389/fgene.2023.1181307 (PMC10523017; doi:10.3389/fgene.2023.1181307)
Supplement: Supplementary file 3 [file DataSheet2.ZIP › R script/venn.txt]

library(VennDiagram)    
setwd("D:\\biowolf\\Diseases\\06.venn")  

files=dir()                          
files=grep(".txt$",files,value=T)     
listFile="interGenes.List.txt"      
typeFile="interGenes.Type.txt"      
upList=list()       
downList=list()     


for(i in 1:length(files)){
    inputFile=files[i]
	if((inputFile==listFile) | (inputFile==typeFile)){next}

    rt=read.table(inputFile, header=T, sep="\t", check.names=F)
    upRT=rt[rt$logFC>0,]      
    downRT=rt[rt$logFC<0,]     
    upGenes=as.vector(upRT[,1])         
    downGenes=as.vector(downRT[,1])   
    header=unlist(strsplit(inputFile, "\\.|\\-"))
    upList[[paste0(header[1],"_up")]]=upGenes
    downList[[paste0(header[1],"_down")]]=downGenes
}


venn.plot=venn.diagram(upList,filename=NULL,fill=c("cornflowerblue", "darkorchid1"),scaled=FALSE,cat.pos=c(-1,1),cat.col = c("cornflowerblue", "darkorchid1"),cat.cex = 1.1)
pdf(file="up.pdf", width=5, height=5)
grid.draw(venn.plot)
dev.off()


venn.plot=venn.diagram(downList,filename=NULL,fill=c("cornflowerblue", "darkorchid1"),scaled=FALSE,cat.pos=c(-1,1),cat.col = c("cornflowerblue", "darkorchid1"),cat.cex = 1.1)
pdf(file="down.pdf", width=5, height=5)
grid.draw(venn.plot)
dev.off()


upInterGenes=Reduce(intersect, upList)        
upTab=cbind(upInterGenes, "up")
downInterGenes=Reduce(intersect, downList)    
downTab=cbind(downInterGenes, "down")
interTab=rbind(upTab, downTab)
colnames(interTab)=c("Gene", "Type")

write.table(file=typeFile, interTab, sep="\t", quote=F, col.names=T, row.names=F)

write.table(file=listFile, interTab[,1], sep="\t", quote=F, col.names=F, row.names=F)
